# Supplementary material for: A compendium of Amplification-Related Gain Of Sensitivity genes in human cancer
Source: Nat Commun. 2025 Jan 27;16:1077. doi: 10.1038/s41467-025-56301-2 (PMC11772776; doi:10.1038/s41467-025-56301-2)
Supplement: Supplementary file 4 — Supplementary Data 1 [file 41467_2025_56301_MOESM4_ESM.xlsx]

## Sheet: Compensated CCLE
genes
RPTOR
PARG
RBM33
CDC73
DAP3
RGPD4
GLOD4
YY1AP1
HBS1L
CWF19L2
USP25
SORD
MSTO2P
RBM12
NRF1
NSF
RPS17
MCEE
HNRNPL
HNRNPA1P10
KANSL1
LIN52
RBM14
HNRNPA2B1
RMND5A
SRSF7
KANK1
NAA38
FAR1
SRSF3
FAM30A
TYW1
USP20
SNRPA
YTHDC1
SMAD4
CPSF6
H3F3C
HNRNPC
HNRNPK
RPS9
SRRT
LRBA
HIST2H2BF
HNRNPU
TRA2B
PTEN
SRSF1
ZFR
PPP1R10
FBXW8
BMPR2
ZNF143
MATR3
MGAT5
DYNLL1
TRA2A
CHD4
PA2G4P4
PIK3R3
TARDBP
SFMBT1
HNRNPH1
SESTD1
SHLD2
CEP170
RAF1
SLC25A37
SF1
DAZAP1
RPL10A
THRAP3
EIF5AL1
SUMO1P3
CDK11B
CCNY
PTBP1
ADNP
DGCR8
ANKRD36
CTCF
BUB1
ZC3H18
NAIF1
HNRNPM
KDM3B
RBM45
KHDRBS1
ZBTB20
CNN2
SACS
RPL23AP7
TCERG1
RPL3
STK10
HNRNPCL1
GOLGA6L9
ZNF341
PDE4DIP
KCNIP4
RPL23P8
LRRC37A2
SP1
PABPC3
DHX9
ZBTB14
RBM12B
UBTF
SFPQ
TEAD4
KLF10
CREB1
EWSR1
HSP90B3P
ELAVL1
SRSF10
CCAR1
FGGY
PCF11
CDK11A
XKR6
RABGAP1L
ACIN1
DDX39B
RBM4
PRIMPOL
ST13P4
SAFB
ACTB
FUS
RPL13AP6
NCOA5
ZC3HAV1
PPIAL4G
HEATR4
ZNF335
NPIPB5
PSPC1
FKBP1AP1
HNRNPA1
SUGP1
BANP
RPL13AP5
SDHAF4
ASCC3
PUM2
POLR3GL
FAM133DP
U2AF2
HSPA8
ZNF326
TCTN2
ITGA10
PTENP1
ZC3H4
HNRNPH3
SCAPER
NCOA7
BPIFA4P
TCF25
RBBP6
ZFAT
ADGRE5
VPS53
SLC3A2
BCLAF1
TOMM20
MRPL19
SMN1
RPL13AP3
LRRC37A
ARL17A
UBC
KLF2
FAM86FP
FUBP1
CHTF8
RPL12
SAFB2
PUM1
NXF1
ZBTB21
CSTF3
NUDT4B
HSPA5
PKNOX1
PRDM10
PTCH1
AP5B1
HNRNPA3P1
PHF21A
RPL21P28
THOC3
FRMD8
POU2F1
GABPB1
BAX
EXD3
ACOT1
H3F3AP4
HNRNPA0
ILF3
SLTM
TTLL3
FMNL3
SEC61A2
UBE2MP1
GADD45B
CYB561A3
LMNB1
PC
ZMAT3
MSI2
WASH2P
PTTG3P
KCTD1
ATXN2
UQCRHL
TSTD1
SNORA70
CBWD5
LRRC42
SYF2
NOP53
PLIN3
ATP5F1D
HNRNPDL
MED26
ZNF777
SF3A1
SIDT2
MIDN
WWOX
SESN1
USP15
HNRNPR
BIRC6
INO80E
PIN4P1
RMRP
KIF4B
CBX4
SAMD1
PLEKHM2
CDKN1A
RPSAP9
PML
DDX46
RPSAP58
SOAT1
FAM98C
DCAF6
HSF2BP
WBP11P1
EIF2AK2
C14orf93
SENP7
ROCK1
SELENON
MOB2
PRPF39
IMMP2L
DIP2A
CBWD6
ASIC1
MORC2
KIF6
CEP170P1
PDXDC1
CA1
TNFSF9
ACYP2
KRBA1
NPHP3
CSRNP2
CDH24
HSP90AA6P
STARD9
LRRN4CL
ZHX2
ZBTB2
BRSK1
RPL22L1
MTRNR2L8
ZNF33A
RFX1
RSPO1
SAP25
SLC35E2A
EML3
NAPA-AS1
ADAM22
FARS2
PIPSL
CHD2
QARS
MGA
BRCA1
PHPT1
MBD5
ZMYND8
EBNA1BP2
RPS2
MAT2A
NTAN1
AMD1
CEACAM1
BTBD9
ELL
DHTKD1
ZNF200
RPRD1A
VPS13D
CDK10
SESN2
MAN1C1
CSNK2A3
HSP90AB2P
HSP90AA4P
MKNK2
TP53I11
PLEKHO2
NME7
ESRRA
MED18
TFB1M
SSH1
SIAE
AIG1
ZNF37A
SRGAP2B
TNNI3K
HMGCR
ZBTB3
PRDX1
DDB2
PPM1K
BLOC1S2
APOM
HCG17
SLC35D1
SH2B3
RPS3A
EFCAB11
CARNMT1
SPA17
BBX
INSIG1
NEK7
D2HGDH
PCYT2
MTG1
DALRD3
LUC7L
RB1
DDX11L2
PPP2R5B
NUDT16L1
RBM5
PITPNM2
CORO1C
SGSM3
C3orf33
ZC3H6
BBC3
JAK2
LINC00271
CTAGE1
ARSA
BOLA2
ZSCAN12P1
NAGK
MNT
NMRAL1
MTRNR2L6
DTX4
ZFP36L2
HERC2P10
TCTA
ICA1L
SERF1B
RPS12
AASS
KRCC1
SECISBP2L
TRAF3IP2
BBS10
SLC25A11
TMEM42
ZNF710
ULK4
CSNK1E
ATP8B5P
E2F7
TRIM36
FLNB
ZIC2
HIST1H2BL
RNF227
SLC19A1
PYCR1
TRAF3IP1
TMEM205
KLF16
SLC44A1
LINC00641
GTF2H2C
NEAT1
USP4
PLBD2
FAIM
PLK3
SNORA64
CHST11
PPP1R2B
ADGRE2

## Sheet: Compensated TCGA
genes
HNRNPL
GTF2H2C
RBM14
PCBP2P2
CPSF6
RBM12
SRSF1
NRF1
HNRNPU
LSM12P1
HNRNPA2B1
RPL22P1
MORF4L1P1
VDAC1P1
RPL14P1
KANSL1
HNRNPA1P4
RPL4P4
RBMX
HMGN2P3
APEX2
PRR13P5
GLIDR
SSBL3P1
ST13P7
EIF4BP6
NPM1P6
ST13P6
EEF1A1P19
DHX9
RPL23P8
EEF1A1P8
PTMAP9
EEF1A1P13
EEF1A1P4
TRA2B
RPS2P7
FTH1P11
WASH9P
LRRC37A2
HNRNPK
EEF1A1P6
EEF1A1P7
ARL17A
RPL12P4
DGCR8
HNRNPC
HES1
SRSF3
KHDRBS1
TARDBP
NSF
PPP1R10
HNRNPA1P48
ZC3HAV1
RPS4XP6
RREB1
DUSP22
RPS4XP14
RPSAP12
RBM45
RBBP4P1
RPL7AP11
BRD7P2
SMN1
RPL21P75
PTMAP5
HNRNPA1P8
WASH4P
RWDD4P2
SRSF7
CHD4
SRRT
EEF1A1P25
SUMO1P3
H3-5
RPS3AP26
HNRNPM
ACOT1
RPL7P32
UBE2D3P1
RPL24P4
NBPF25P
SRP14P2
NDUFV2P1
RPS27AP16
RPL23AP42
THRAP3
EEF1A1P12
SERF1B
HSPD1P1
HNRNPA1P38
RC3H1
SRSF6
ZNF207
HCFC1
RPL4P5
RBM33
RPL6P27
HNRNPCP2
TRIM25
NACA4P
SNRPEP2
YTHDC1
RPL34P18
SF1
HNRNPDL
RBM12B
RPL12P12
RSRP1
ZFR
EEF1A1P14
RPL32P18
EEF1A1P16
RPS27AP5
RPL10AP2
SRSF2
ZBTB14
EEF1B2P3
POU2F1
SUCLG2P2
RPL15P3
NOMO2
C14orf93
RPL21P119
TRA2A
EWSR1
RPL24P2
EEF1A1P9
H3P6
RPL7P47
TWF1P1
EIF4EP2
RPS27P21
ZHX2
RPL9P32
HMGN1P36
RPS20P14
EEF1A1P38
EEF1A1P10
RNF5P1
ZNF143
COX6A1P2
TTC12
RPL29P12
ZC3H4
UBTF
UBE2MP1
RPL4P3
CHD2
RPS15AP1
NXF1
NAP1L1P3
HNRNPKP1
PRDM10
HLA-DRB6
EEF1A1P17
PTCHD4
EEF1A1P11
METTL15P1
PRELID1P5
ITGB1P1
RPL5P23
RPS7P11
RPL3P2
RPS2P46
RPS2P48
RPL7AP30
RPL35P1
ZNF561-AS1
RPS9
RPL23AP18
NAIF1
EEF1B2P6
PSME2P2
NACA2
THAP12P7
RPL12P38
RPL37AP1
ST13P15
RPS13P2
H3P47
RPL9P7
RPL7AP66
SETP14
BZW1P2
ATF4P3
SERHL
UPF3AP2
MAP1LC3B2
RPSAP17
HNRNPKP4
RPL5P34
NBPF9
ACTG1P23
RPS4XP11
HNRNPA1P35
ZNF341
SUPT16HP1
ATP5PDP4
UBC
EIF3FP3
BCLAF1
HNRNPA1
RBM10
SNRPA
RPL10A
MTATP6P1
MTCO1P12
FTH1P2
HNRNPH1
PPIAP22
BAHCC1
FTH1P16
RPL21P28
RPS26P3
DYNC1I2P1
POLRMTP1
YWHAEP5
SAFB
RPS2P5
NDUFAF2P1
PKNOX1
HNRNPKP2
RPS10P2
HMGN1P37
FTH1P5
RPS2P17
H3C9P
FUS
HMGB1P5
HMGN2P41
RPL23AP7
MARF1
RALGAPA1P1
RPS3AP25
TRAV41
RPS7P1
RBBP6
RPS3AP21
PTENP1
CTCF
PSPC1
FKBP1C
MTCO1P2
RPL35P5
DOC2B
NOTCH4
RPL10AP6
SPIN2B
HFE
RPL7AP6
RPSAP54
EIF4HP1
RPL7P6
HNRNPA3P5
DDT
RPL13AP7
RPL13AP3
RPS15AP12
ICA1
STK24P1
FRG1
RPSAP47
ZNF200
YBX1P2
FTH1P4
FAM3C2P
RAC1P2
RPL26P6
RBBP4P2
RPL18AP3
HBP1
RPL23AP74
PTMAP2
EIF1AXP1
ARPC3P3
RPS26P31
SFPQ
D2HGDH
RPL7P9
SPCS2P4
CHTF8
HNRNPLP2
VDAC2P5
PFN1P1
MTCO2P12
UBQLN4P1
ACIN1
HMGN2P5
EFCC1
BTF3L4P2
ATXN1
ST13P4
RBM4B
UBQLN2
RFX1
EEF1A1P24
EIF4A1P4
RPL26P19
MYO15B
ATP5F1EP2
RPS29P5
EIF4BP3
ADH5P4
CDKN1A
UPRT
RPL3
RPL13AP25
MTND6P4
RPL10P3
RPL3P4
HSPA8P5
GOLGA6L9
DAZAP2P1
MTCO2P2
TPT1P6
ACE
HSPA8P8
SUDS3P1
ZNF658
TECRP1
EEF1A1P3
ARHGEF15
TBCAP1
ABCA10
XRCC6P2
NACA3P
RPL15P18
OLA1P1
HMGN2P4
EIF4A1P10
FTH1P15
PDIA3P1
EEF1A1P5
DHFRP1
RPS2P55
CROCC
HIKESHIP2
MTND2P28
GOLGA8H
HADHAP2
EEF1A1P22
ST13P5
RPL7AP50
RSRC2
FTH1P7
FTH1P12
HSPA5P1
IGBP1
RPS4XP13
ATF7IP
NDUFA4P1
HNRNPA3P12
HCG4B
FAM86EP
SNRPGP2
CALCOCO1
RPL37P6
RPS4XP2
RPS15AP17
EEF1A1P1
CBWD3
RPL23AP2
SAFB2
RPS3AP20
RPL14P3
PSMC1P1
TCAF1P1
CARF
LRRC70
RPS3P6
SEC63P1
FTH1P8
EEF1A1P30
RPL5P1
HNRNPA3P6
DAZAP1
LINC01132
ARL10
RPL5P4
KLF3
PPIAP11
PABPC1P4
RPS2P4
DDX17
ZC3H6
RPS28P7
FTH1P23
TUBBP1
RPL34P27
MNT
YBX1P10
RPL7AP60
NAP1L1P1
UBBP4
MAT2A
EIF2S3B
WASHC1
TUBGCP6
BCDIN3D
SERBP1P5
RPS23P8
RPS15P4
TOMM20L
RPL5P12
TPT1P4
PKD1P5
CACYBPP2
DDX6
GAPDHP35
FTH1P3
PCF11
NAIPP2
RPL37P23
YIPF6
RPL10P16
ZBTB7A
RAB43P1
PABPC3
RPL7P1
SIRT3
DDB2
RPL3P7
RPL17P36
MTRNR2L9
TUBB8P7
ATF4P4
H3P16
NME2P1
CBX4
LINC02193
RPS24P8
DGKZP1
MGA
RPS15AP11
HBQ1
H3P14
NRAV
CHCHD2P2
FUBP1
ZMYM6
HDAC8
HERC2P3
TMEM183B
PA2G4P4
FAM27E3
RPL19P21
RPS10P3
PCCA
HNRNPR
HNRNPA1P12
TERF1P7
LINC02802
EEF1A1P29
AGBL5-IT1
RPL15P2
AHCTF1P1
GPS2P1
LDHAP3
LY6G5C
ZNF528
TAS2R4
PRELID1P6
HSPE1P2
HSP90AB3P
RPL21P16
RPL21P11
CHKB-CPT1B
SESN3
LINC02803
PACSIN3
RBMXP2
BANP
HMGN1P38
HSPA8P1
DHRS1
CDC26P1
EEF1B2P2
RNPS1P1
SHC2
RPS7P10
SRP9P1
RPS3AP6
LINC01347
RPS26P58
TRMT112P6
ZXDA
RPL35P2
CSRNP1
HMGB1P6
AMY2A
PIPSL
RPS4XP1
GNG12-AS1
RPL23AP65
AK4P1
GAPDHP61
TLE1P1
ZRANB2-AS2
CAP1P1
BCOR
RBM8B
ZNF326
BANF1P3
GAPDHP2
RPS24P19
RPS11P5
SRSF10
HNRNPUP1
DLG3
CAMK2N1
ANKMY1
CPO
LDHAP7
YWHAZP10
FAM157C
ZFP36L1
PTGES3P3
YWHAZP3
RPSAP8
RPSAP61
BDNF-AS
RPL24P8
YWHAZP6
WASH2P
AMY2B
CBWD4P
EIF4BP7
PKD1P3
SNHG19
EEF1GP1
PKD1P4
RPL23AP43
ZNF276
RPL41P2
PPIAP31
HERC2P4
SPATA6L
TPT1P9
PABPC1P1
MTND1P23
PTPRG
CLHC1
CIRBP
NPIPA1
ATRX
ZDHHC1
NT5C3AP1
CDC42P6
SOX9
CHCHD2P9
MATR3
YWHAZP2
ADAMTSL2
NR4A1
CHCHD3P3
RPL13AP6
LINC01359
SRSF5
DDX11L2
CBWD5
SPIN2A
RPL10P9
SMN2
SREBF1
RPS3AP49
SMG1P3
SUMO2P1
BMS1P10
PBDC1
RFX2
TSPOAP1
ZXDB
MORN1
NPM1P39
FAM86FP
MYL5
EEF1DP1
CDK10
RANBP1P1
NUDT18
PA2G4P6
ZBTB8A
RAP1BL
OCLNP1
CDRT4
RRAGB
IER3-AS1
NPIPB15
PRELID1P1
ELOCP19
MTRNR2L8
DRICH1
PPIAP53
GAPDHP60
PPP1R14BP3
ZNF83
AGAP14P
RPL13AP20
FPGT-TNNI3K
RPL21P134
RPS4XP22
ZMYM3
EIF5AL1
IDUA
CIBAR1P1
CCNL2
ABCG1
IQCH
KLF3-AS1
RCN1P2
MTMR9LP
RBM5
SNRPEP4
ENTPD1-AS1
ZNF608
RPS3AP47
SCNN1D
SMG1P1
UBE2E4P
HSP90AB2P
RPS10P9
TRIM73
MAP2K4P1
RPL5P30
CPT1B
FTH1P20
RPL7P23
RPL10P15
RPL41P1
KCNRG
RPS15P5
SNORD94
WDR27
RPSAP15
CCDC18-AS1
HSP90AA2P
NPM1P26
NPIPA5
EGR1
MTND4P35
KLHL17
SMC3P1
GRAMD4
EGFL8
RPL39P3
ARR3
FAM86B3P
TMEM80
TRMT9B
RPS7P4
UBBP1
TRIM66
EEF1GP5
MTHFD1P1
PAIP1P1
LINC01770
MTCO3P12
SERBP1P1
NPAS1
RPSAP19
RPL34
SUMO2P21
MTND4P12
LINC00342
PYROXD2
RPS3AP5
MTCO3P22
DLSTP1
MTCYBP18

## Sheet: Compensated both
genes
RBM33
RBM12
NRF1
NSF
HNRNPL
KANSL1
RBM14
HNRNPA2B1
SRSF7
SRSF3
SNRPA
YTHDC1
CPSF6
HNRNPC
HNRNPK
RPS9
SRRT
HNRNPU
TRA2B
SRSF1
ZFR
PPP1R10
ZNF143
MATR3
TRA2A
CHD4
PA2G4P4
TARDBP
HNRNPH1
SF1
DAZAP1
RPL10A
THRAP3
EIF5AL1
SUMO1P3
DGCR8
CTCF
NAIF1
HNRNPM
RBM45
KHDRBS1
RPL23AP7
RPL3
GOLGA6L9
ZNF341
RPL23P8
LRRC37A2
PABPC3
DHX9
ZBTB14
RBM12B
UBTF
SFPQ
EWSR1
SRSF10
PCF11
ACIN1
ST13P4
SAFB
FUS
RPL13AP6
ZC3HAV1
PSPC1
HNRNPA1
BANP
ZNF326
PTENP1
ZC3H4
RBBP6
BCLAF1
SMN1
RPL13AP3
ARL17A
UBC
FAM86FP
FUBP1
CHTF8
SAFB2
NXF1
PKNOX1
PRDM10
RPL21P28
POU2F1
ACOT1
UBE2MP1
WASH2P
CBWD5
HNRNPDL
HNRNPR
CBX4
CDKN1A
C14orf93
ZHX2
MTRNR2L8
RFX1
PIPSL
CHD2
MGA
MAT2A
ZNF200
CDK10
HSP90AB2P
DDB2
D2HGDH
DDX11L2
RBM5
ZC3H6
MNT
SERF1B
GTF2H2C

## Sheet: Toxic
genes
ZNF124
DPH5
ABL1
HNF4A
TSSK1B
LPAR2
RBM14
LPAR5
IFNG
OOSP2
GPR101
CSNK1G2
BAI1
ELF3
ACVRL1
GPR4
NR2F1
ADORA2A
HIPK4
IFNB1
PNPLA6
DIP2C
IDH2
MAGEB6
NEDD9
BANF1
FAM32A
ALKBH7
OR2K2
ACVR2B
MINK1
L3MBTL3
VMA21
ZC3H10
KLF3
IRF2
KLF12
ESR1
FOXR2
ADRA2C
PPARG
LPAR4
ATF4
F2RL3
S1PR2
GRM2
TBR1
NKX2-5
NR2E1
MAST3
PRR23B
KLF4
SOX2
GPR26
MDP1
MAGEB4
MSX1
IFNA17
FNDC1
HMHA1
IFNA8
IFNA5
ELK3
ADRB1
BANP
ERN1
SBNO2
ADRA1D
TTBK2
IFNA4
TSC2
ZNF219
SIPA1L3
CDKN1A
GPR3
CPEB1
ZCCHC24
NR5A1
ESRRG
CDX2
ZNF645
ZNF512B
PLK4
KLF2
POU2F1
TM9SF3
IFNA21
RPA4
RBM10
TOB1
CTDSP1
MYO16
USP42
CPEB2
IFNA10
HMX2
PITX1
SP1
OVOL2
EGR2
TAF7L
TFAP4
ZNF268
HOXB13
MEF2D
PASD1
NKX2-3
NEUROD6
IFNA6
GRM5
GPR62
PLXNA3
TNC
TP63
ZNF628
HIST1H4I
SPDYE7P
CNNM4
ZC3H12A
GPR78
PEX6
TCEB3CL
MAGEB10
MYF6
CALHM1
KIF21B
CHMP4C
GPR124
RBMS2
RBM15
FOXB1
SLC4A1
ANXA2R
IFNW1
GPR144
ADRA2A
ZNF775
SOX14
INPP5D
BZRAP1
GSC
DLX2
NOTCH3
ZBTB14
DRD4
HTR4
GSK3B
SOX15
GPR50
REPIN1
CEBPE
TLX3
TWIST2
MSC
ACAP3
RUNX3
ELF4
BRD3
SLC4A3
JMJD1C-AS1
GMEB1
SPDYE2
GNG5
TECPR2
PRDM1
FAM133A
IKZF5
SLC45A3
PRR22
MEX3B
IRS1
BEND3
SIX4
KIAA1551
PLEKHG5
PITX2
IFNA2
FOXA1
TGIF2LX
LCOR
DICER1
HOXA3
TCOF1
LOC100996746
ZNF423
PC
RSRC2
CREB1
PRRT3
GPR88
ZFP36L1
MAGEB2
BTBD18
FHOD1
LTN1
GPR153
SGK223
DMRT1
ZC3H12B
FAM46D
RNF139
RBM47
PRR20A
TRAK1
MIOS
SSBP4
CDAN1
KIAA0232
NOTCH1
GRHL1
SPHKAP
FERD3L
SATB2
HAND1
INO80
MXD1
ZNF608
ELAVL4
KLHL10
SLX4
SLC37A3
RUNX1
CXorf67
POLD1
ZBTB22
NOVA1
KLHL34
SLC37A4
IFNA1
MYOG
HRSP12
HES1
HOXC11
SUPT5H
PPP1R13L
FOXA3
HTR7
BAG6
FOXP2
RASA3
DND1
GCHFR
IRX2
CCDC13
ITPRIPL2
KIAA0922
ERG
QKI
MADD
SRSF4
ASCL4
ASPM
TSPAN8
BRD2
SNRNP27
CLEC4G
42071
GSE1
SHOX2
TMEM19
ATOH1
HDAC5
CNPY1
DLX3
SNRPA
SOX5
MPDU1
EGR1
PLXNA2
LLGL2
RBM19
A2M
KLHL31
TMEM139
IFNA7
RBM12
JUN
NEUROG3
ZNF782
KCNK13
MAPK8IP3
IRX6
MITD1
E2F7
SARDH
RAD9A
SPDYE4
SATB1
MAML3
ZDHHC1
PCBP1
OR4K2
GBX2
GAS2L1
PURB
ZIC3
SMTN
NISCH
FBXW7
AFF2
TFAP2A
POU3F2
POM121
BHLHA15
C21orf58
FOXG1
CATSPERB
PLAC1
INPP5E
BRPF1
SLC38A2
TONSL
PIGN
L1TD1
PCDHGA2
CELF3
SFSWAP
PCDHA8
MYOD1
GLUD1
ATXN1
ITPKA
BTG1
MXI1
CTCF
SIX2
HERC4
BMS1
ADRA1B
SNAI1
HTATSF1
TOMM40L
WDR66
ZNF804B
FZD1
PRDM14
MAGI1
NIPA2
TMPRSS13
C8orf22
PAX7
PKNOX1
TMEM2

## Sheet: ARGOS
genes
RBM12
RBM14
SNRPA
CTCF
ZBTB14
BANP
PKNOX1
POU2F1
CDKN1A
