# Supplementary material for: A compendium of Amplification-Related Gain Of Sensitivity genes in human cancer
Source: Nat Commun. 2025 Jan 27;16:1077. doi: 10.1038/s41467-025-56301-2 (PMC11772776; doi:10.1038/s41467-025-56301-2)
Supplement: Supplementary file 5 — Supplementary Data 2 [file 41467_2025_56301_MOESM5_ESM.xlsx]

## Sheet: description
Supplementary Data 2: CCLE compensation
gene	HGNC gene symbol
estimate	The estimated compensation (beta 2) parameter without shrinkage
std.error	The standard error of the compensation estimate
z_comp	The z-score of the compensation estimate over the origin
n_aneup	Number of samples where gene is gained
eup_reads	Normalized rounded read count for all euploid samples
n_eff	MCMC effective sample size
Rhat	Markov chain convergence measure
p.value	The p-value calculated from the z-score
adj.p	The FDR-adjusted p-value
compensation	The compensation score (negative values mean compensated)
is_comp	Boolean value whether the gene is considered compensated

## Sheet: Pan-Cancer
gene	estimate	std.error	z_comp	n_aneup	eup_reads	n_eff	Rhat	p.value	adj.p	compensation	type
RPTOR	-0.95	0.024	-40.372	192	7948	0.19	1.003	0	0	-0.95	Compensated
PARG	-0.947	0.018	-51.834	102	2385	0.219	1.005	0	0	-0.947	Compensated
RBM33	-0.89	0.024	-37.083	212	13018	0.191	1.004	5.33e-301	3.05e-297	-0.89	Compensated
CDC73	-0.92	0.025	-36.694	211	8525	0.267	1.003	9.11e-295	3.91e-291	-0.92	Compensated
DAP3	-0.842	0.032	-26.644	377	15786	0.31	1.003	2.1e-156	7.21e-153	-0.842	Compensated
RGPD4	-0.891	0.036	-25.038	255	67	0.148	1.007	2.38e-138	6.8e-135	-0.891	Compensated
GLOD4	-0.909	0.037	-24.634	35	10115	0.345	1.003	5.4e-134	1.33e-130	-0.909	Compensated
YY1AP1	-0.736	0.033	-22.578	266	6502	0.398	1.002	7.13e-113	1.53e-109	-0.736	Compensated
HBS1L	-0.814	0.037	-21.939	81	10235	0.531	1.001	1.11e-106	2.11e-103	-0.814	Compensated
CWF19L2	-0.822	0.039	-20.982	296	2142	0.468	1	9.48e-98	1.63e-94	-0.822	Compensated
USP25	-0.765	0.041	-18.737	98	6301	0.284	1.004	2.47e-78	3.86e-75	-0.765	Compensated
SORD	-0.892	0.048	-18.589	276	6929	0.095	1.011	3.96e-77	5.66e-74	-0.892	Compensated
MSTO2P	-0.764	0.042	-18.013	377	310	0.458	1.001	1.53e-72	2.03e-69	-0.764	Compensated
RBM12	-0.732	0.041	-17.925	185	14951	0.324	1	7.57e-72	9.29e-69	-0.732	Compensated
NRF1	-0.76	0.045	-16.94	138	2791	0.489	1.001	2.29e-64	2.62e-61	-0.76	Compensated
NSF	-0.806	0.05	-16.148	375	6902	0.354	1.002	1.17e-58	1.26e-55	-0.806	Compensated
RPS17	-0.805	0.051	-15.891	179	799	0.235	1.003	7.35e-57	7.43e-54	-0.805	Compensated
MCEE	-0.829	0.053	-15.786	140	997	0.603	1.001	3.87e-56	3.7e-53	-0.829	Compensated
HNRNPL	-0.738	0.047	-15.738	72	44980	0.573	1.001	8.3e-56	7.5e-53	-0.738	Compensated
HNRNPA1P10	-0.909	0.061	-14.882	67	488	0.633	1.001	4.3e-50	3.69e-47	-0.909	Compensated
KANSL1	-0.554	0.038	-14.551	307	6486	0.416	1.001	5.79e-48	4.74e-45	-0.554	Compensated
LIN52	-0.745	0.052	-14.383	124	2311	0.537	1.002	6.62e-47	5.17e-44	-0.745	Compensated
RBM14	-0.68	0.048	-14.292	93	10326	0.566	1.001	2.46e-46	1.84e-43	-0.68	Compensated
HNRNPA2B1	-0.705	0.05	-14.171	215	175296	0.326	1.002	1.38e-45	9.91e-43	-0.705	Compensated
RMND5A	-0.643	0.048	-13.381	63	9691	0.743	0.999	7.8e-41	5.36e-38	-0.643	Compensated
SRSF7	-0.686	0.052	-13.161	56	24737	0.655	1	1.47e-39	9.7e-37	-0.686	Compensated
KANK1	-0.846	0.066	-12.892	510	4970	0.011	1.081	5.01e-38	3.19e-35	-0.846	Compensated
NAA38	-0.941	0.074	-12.745	145	3682	0.505	1	3.33e-37	2.04e-34	-0.941	Compensated
FAR1	-0.836	0.066	-12.704	30	15791	0.363	1.003	5.62e-37	3.33e-34	-0.836	Compensated
SRSF3	-0.75	0.06	-12.595	40	44756	0.759	1.001	2.26e-36	1.29e-33	-0.75	Compensated
FAM30A	-0.62	0.049	-12.56	671	596	0.001	2.738	3.48e-36	1.93e-33	-0.62	Compensated
TYW1	-0.572	0.046	-12.497	197	3810	0.396	1.003	7.71e-36	4.14e-33	-0.572	Compensated
USP20	-0.66	0.054	-12.283	107	4577	0.34	1.001	1.12e-34	5.84e-32	-0.66	Compensated
SNRPA	-0.777	0.064	-12.057	48	10410	0.631	1.001	1.79e-33	9.04e-31	-0.777	Compensated
YTHDC1	-0.738	0.062	-11.93	21	13686	0.832	1.001	8.25e-33	4.05e-30	-0.738	Compensated
SMAD4	-0.643	0.054	-11.906	48	10662	0.553	1	1.1e-32	5.24e-30	-0.643	Compensated
CPSF6	-0.502	0.044	-11.362	52	19089	0.75	1.001	6.49e-30	3.01e-27	-0.502	Compensated
H3F3C	-0.769	0.068	-11.342	102	126	0.602	1.001	8.13e-30	3.61e-27	-0.769	Compensated
HNRNPC	-0.695	0.061	-11.341	58	86179	0.595	1.003	8.2e-30	3.61e-27	-0.695	Compensated
HNRNPK	-0.674	0.06	-11.18	41	103578	0.681	1	5.13e-29	2.2e-26	-0.674	Compensated
RPS9	-0.719	0.065	-11.121	72	78321	0.561	1.002	9.89e-29	4.14e-26	-0.719	Compensated
SRRT	-0.565	0.052	-10.903	153	20501	0.383	1.002	1.12e-27	4.58e-25	-0.565	Compensated
CPNE1	1.243	0.114	10.861	185	13502	0.606	1.001	1.78e-27	7.1e-25	1.243	Hyperactivated
LRBA	-0.802	0.075	-10.718	415	13817	0.236	1.002	8.37e-27	3.27e-24	-0.802	Compensated
HIST2H2BF	-0.716	0.067	-10.691	324	111	0.153	1.004	1.12e-26	4.28e-24	-0.716	Compensated
HNRNPU	-0.533	0.05	-10.563	108	72718	0.445	1.002	4.44e-26	1.66e-23	-0.533	Compensated
TRA2B	-0.507	0.049	-10.399	142	25853	0.358	1.001	2.51e-25	9.18e-23	-0.507	Compensated
PTEN	-0.758	0.073	-10.366	36	12036	0.537	1	3.53e-25	1.26e-22	-0.758	Compensated
SRSF1	-0.557	0.055	-10.032	83	45352	0.441	1	1.1e-23	3.86e-21	-0.557	Compensated
ZFR	-0.47	0.047	-9.982	202	18167	0.438	1	1.83e-23	6.29e-21	-0.47	Compensated
PPP1R10	-0.718	0.072	-9.967	43	10072	0.553	1.001	2.13e-23	7.16e-21	-0.718	Compensated
FBXW8	-0.647	0.065	-9.918	47	3582	0.586	1	3.47e-23	1.15e-20	-0.647	Compensated
BMPR2	-0.518	0.053	-9.82	240	8540	0.447	1.001	9.23e-23	2.99e-20	-0.518	Compensated
ZNF143	-0.751	0.077	-9.803	22	2313	0.622	1.001	1.09e-22	3.47e-20	-0.751	Compensated
MATR3	-0.605	0.062	-9.763	43	49111	0.545	1	1.62e-22	5.05e-20	-0.605	Compensated
MGAT5	-0.673	0.069	-9.696	29	16237	0.278	1.004	3.12e-22	9.58e-20	-0.673	Compensated
DYNLL1	-0.722	0.078	-9.241	34	23726	0.638	1.001	2.44e-20	7.36e-18	-0.722	Compensated
TRA2A	-0.529	0.057	-9.207	220	10886	0.312	1.001	3.36e-20	9.97e-18	-0.529	Compensated
CHD4	-0.626	0.068	-9.182	77	52301	0.533	1	4.21e-20	1.23e-17	-0.626	Compensated
PA2G4P4	-0.773	0.085	-9.139	137	216	0.442	1.002	6.29e-20	1.8e-17	-0.773	Compensated
PIK3R3	-0.515	0.057	-9.035	65	5085	0.203	1.003	1.63e-19	4.6e-17	-0.515	Compensated
THAP12	0.706	0.079	8.978	89	8302	0.657	1.002	2.77e-19	7.67e-17	0.706	Hyperactivated
MIEN1	1.058	0.118	8.975	74	1867	0.769	1.001	2.84e-19	7.75e-17	1.058	Hyperactivated
TARDBP	-0.545	0.061	-8.932	27	29437	0.818	1	4.17e-19	1.12e-16	-0.545	Compensated
SFMBT1	-0.671	0.077	-8.77	94	3241	0.239	1.006	1.79e-18	4.73e-16	-0.671	Compensated
HNRNPH1	-0.544	0.062	-8.758	79	63170	0.473	1.001	1.98e-18	5.17e-16	-0.544	Compensated
SESTD1	-0.599	0.071	-8.482	180	4714	0.561	1.002	2.22e-17	5.68e-15	-0.599	Compensated
SHLD2	-0.696	0.083	-8.41	41	4919	0.721	1.001	4.08e-17	1.03e-14	-0.696	Compensated
CEP170	-0.544	0.065	-8.376	153	9998	0.379	1.002	5.49e-17	1.37e-14	-0.544	Compensated
RAF1	-0.444	0.054	-8.268	66	15327	0.726	1	1.36e-16	3.34e-14	-0.444	Compensated
SLC25A37	-0.622	0.077	-8.109	208	6987	0.423	1.001	5.1e-16	1.24e-13	-0.622	Compensated
SF1	-0.449	0.056	-8.081	49	33920	0.679	1	6.41e-16	1.53e-13	-0.449	Compensated
DAZAP1	-0.79	0.098	-8.022	16	17466	0.694	1	1.04e-15	2.44e-13	-0.79	Compensated
LTO1	0.492	0.062	7.988	144	2894	0.767	1	1.37e-15	3.17e-13	0.492	Hyperactivated
RPL10A	-0.629	0.08	-7.905	39	70025	0.618	1.001	2.67e-15	6.12e-13	-0.629	Compensated
CD48	-0.007	0.001	-7.894	111	2634	0.174	1.003	2.92e-15	6.6e-13	-0.007
THRAP3	-0.532	0.068	-7.769	34	26390	0.626	1.001	7.93e-15	1.77e-12	-0.532	Compensated
EIF5AL1	-0.975	0.126	-7.761	49	908	0.321	1.001	8.44e-15	1.86e-12	-0.975	Compensated
SUMO1P3	-0.713	0.092	-7.72	109	55	0.592	1.001	1.16e-14	2.53e-12	-0.713	Compensated
CDK11B	-0.509	0.066	-7.69	54	4472	0.732	1	1.47e-14	3.16e-12	-0.509	Compensated
CCNY	-0.516	0.068	-7.53	52	10088	0.662	1.002	5.08e-14	1.08e-11	-0.516	Compensated
PTBP1	-0.626	0.084	-7.499	21	52972	0.803	1.001	6.42e-14	1.35e-11	-0.626	Compensated
ADNP	-0.336	0.045	-7.484	225	17390	0.361	1.002	7.2e-14	1.49e-11	-0.336	Compensated
DGCR8	-0.433	0.059	-7.371	70	6495	0.569	1	1.69e-13	3.45e-11	-0.433	Compensated
ANKRD36	-0.567	0.077	-7.334	210	1418	0.431	1.003	2.24e-13	4.53e-11	-0.567	Compensated
RAB13	-0.148	0.02	-7.302	135	9484	0.19	1.005	2.83e-13	5.65e-11	-0.148
CTCF	-0.492	0.068	-7.281	37	10525	0.652	1.001	3.32e-13	6.55e-11	-0.492	Compensated
BUB1	-0.652	0.09	-7.275	73	14067	0.666	1	3.45e-13	6.73e-11	-0.652	Compensated
ZC3H18	-0.567	0.078	-7.274	43	10165	0.654	1	3.49e-13	6.73e-11	-0.567	Compensated
NAIF1	-0.652	0.09	-7.247	46	1697	0.573	1.001	4.26e-13	8.14e-11	-0.652	Compensated
HNRNPM	-0.746	0.103	-7.22	21	59445	0.777	1.002	5.2e-13	9.82e-11	-0.746	Compensated
KDM3B	-0.498	0.069	-7.168	52	15898	0.501	1.001	7.6e-13	1.42e-10	-0.498	Compensated
C19orf12	0.535	0.075	7.149	87	2463	0.846	1	8.72e-13	1.61e-10	0.535	Hyperactivated
RTF2	0.353	0.05	7.084	234	8942	0.395	1.001	1.4e-12	2.56e-10	0.353	Hyperactivated
RBM45	-0.52	0.074	-7.033	36	1465	0.648	1.002	2.02e-12	3.65e-10	-0.52	Compensated
ADGRA3	0.911	0.13	7.027	21	7939	0.41	1.004	2.11e-12	3.77e-10	0.911	Hyperactivated
KHDRBS1	-0.556	0.079	-7.001	25	25935	0.889	1.001	2.55e-12	4.51e-10	-0.556	Compensated
SIX4	1.205	0.173	6.97	71	2141	0.197	1.004	3.18e-12	5.57e-10	1.205	Hyperactivated
ZBTB20	-0.576	0.083	-6.963	380	164	0.395	1.003	3.32e-12	5.77e-10	-0.576	Compensated
CNN2	-0.581	0.083	-6.961	19	22344	0.266	1.001	3.39e-12	5.82e-10	-0.581	Compensated
SIRPB1	-0.271	0.039	-6.936	492	387	0.011	1.053	4.02e-12	6.84e-10	-0.271
SACS	-0.732	0.106	-6.876	32	13842	0.208	1.003	6.16e-12	1.04e-09	-0.732	Compensated
RPL23AP7	-0.631	0.093	-6.819	44	701	0.513	1	9.2e-12	1.53e-09	-0.631	Compensated
STARD3	0.592	0.087	6.814	73	5917	0.923	0.999	9.52e-12	1.57e-09	0.592	Hyperactivated
TCERG1	-0.447	0.066	-6.808	56	16552	0.487	1.001	9.89e-12	1.62e-09	-0.447	Compensated
SNAP29	0.549	0.081	6.776	77	4473	0.916	1	1.24e-11	2.01e-09	0.549	Hyperactivated
RPL3	-0.675	0.1	-6.77	23	254013	0.624	1	1.29e-11	2.07e-09	-0.675	Compensated
ZNF687	0.451	0.067	6.764	157	4623	0.697	1	1.35e-11	2.14e-09	0.451	Hyperactivated
STK10	-0.455	0.067	-6.747	81	9696	0.272	1.001	1.51e-11	2.38e-09	-0.455	Compensated
HNRNPCL1	-0.731	0.108	-6.742	54	76	0.651	1.002	1.56e-11	2.44e-09	-0.731	Compensated
GOLGA6L9	-0.552	0.082	-6.728	179	21	0.155	1.004	1.72e-11	2.67e-09	-0.552	Compensated
ZNF341	-0.526	0.079	-6.703	187	863	0.401	1.001	2.05e-11	3.14e-09	-0.526	Compensated
GNAQ	0.445	0.066	6.696	53	8678	0.468	1.003	2.15e-11	3.26e-09	0.445	Hyperactivated
PDE4DIP	-0.551	0.083	-6.649	188	10464	0.403	1.001	2.95e-11	4.45e-09	-0.551	Compensated
CD79B	-0.018	0.003	-6.627	92	3708	0.236	1.004	3.42e-11	5.11e-09	-0.018
NSMCE2	0.432	0.065	6.615	270	2157	0.457	1.001	3.72e-11	5.51e-09	0.432	Hyperactivated
NUDT12	0.8	0.121	6.612	33	1636	0.485	1.003	3.8e-11	5.58e-09	0.8	Hyperactivated
VPS72	0.356	0.054	6.607	157	5032	0.63	1.001	3.93e-11	5.73e-09	0.356	Hyperactivated
KCNIP4	-0.536	0.081	-6.599	309	177	0.322	1.001	4.15e-11	5.99e-09	-0.536	Compensated
RPL23P8	-0.657	0.101	-6.505	220	165	0.264	1.004	7.77e-11	1.11e-08	-0.657	Compensated
LRRC37A2	-0.452	0.07	-6.462	374	861	0.277	1.002	1.03e-10	1.47e-08	-0.452	Compensated
SP1	-0.51	0.08	-6.41	35	17015	0.752	1.001	1.46e-10	2.06e-08	-0.51	Compensated
PABPC3	-0.685	0.107	-6.404	31	502	0.636	1.001	1.52e-10	2.12e-08	-0.685	Compensated
DHX9	-0.459	0.072	-6.379	101	37971	0.487	1.001	1.78e-10	2.47e-08	-0.459	Compensated
DNAH14	0.892	0.14	6.377	107	980	0.616	1.004	1.81e-10	2.48e-08	0.892	Hyperactivated
ZBTB14	-0.449	0.071	-6.362	74	2164	0.609	1.001	2e-10	2.72e-08	-0.449	Compensated
RBM12B	-0.399	0.063	-6.359	179	4375	0.42	1.002	2.03e-10	2.75e-08	-0.399	Compensated
CDK4	0.584	0.092	6.322	51	15317	0.814	1	2.57e-10	3.46e-08	0.584	Hyperactivated
TSFM	0.542	0.086	6.321	50	3929	0.787	1.001	2.6e-10	3.46e-08	0.542	Hyperactivated
UBTF	-0.494	0.078	-6.312	50	21038	0.58	1.001	2.75e-10	3.64e-08	-0.494	Compensated
SFPQ	-0.524	0.083	-6.29	26	60984	0.748	1.001	3.18e-10	4.17e-08	-0.524	Compensated
TEAD4	-0.452	0.072	-6.242	98	3086	0.187	1.003	4.32e-10	5.61e-08	-0.452	Compensated
KLF10	-0.599	0.096	-6.241	188	8127	0.401	1	4.34e-10	5.61e-08	-0.599	Compensated
CREB1	-0.504	0.082	-6.162	15	7363	0.884	1	7.18e-10	9.21e-08	-0.504	Compensated
NECTIN2	0.171	0.028	6.12	52	9590	0.748	1	9.36e-10	1.19e-07	0.171
EWSR1	-0.481	0.079	-6.112	24	45306	0.662	1.001	9.85e-10	1.24e-07	-0.481	Compensated
HSP90B3P	-0.772	0.127	-6.104	40	53	0.591	1.002	1.03e-09	1.3e-07	-0.772	Compensated
S100A6	-0.193	0.032	-6.102	137	69144	0.1	1.01	1.05e-09	1.3e-07	-0.193
ELAVL1	-0.562	0.092	-6.096	18	13740	0.735	1.001	1.09e-09	1.34e-07	-0.562	Compensated
CHST10	0.609	0.1	6.087	22	2101	0.338	1.003	1.15e-09	1.41e-07	0.609	Hyperactivated
SRSF10	-0.676	0.112	-6.062	16	6149	0.838	1	1.35e-09	1.64e-07	-0.676	Compensated
PGAP3	1.016	0.168	6.055	74	2102	0.86	1	1.41e-09	1.7e-07	1.016	Hyperactivated
PRUNE1	0.482	0.08	6.051	156	2647	0.644	1	1.44e-09	1.73e-07	0.482	Hyperactivated
CCAR1	-0.556	0.092	-6.046	23	17272	0.838	1.002	1.49e-09	1.77e-07	-0.556	Compensated
CSDE1	0.452	0.075	6.045	42	77630	0.923	1	1.49e-09	1.77e-07	0.452	Hyperactivated
FGGY	-0.677	0.112	-6.031	76	871	0.657	1.003	1.63e-09	1.91e-07	-0.677	Compensated
PCF11	-0.385	0.064	-6.018	76	8088	0.602	1.001	1.76e-09	2.06e-07	-0.385	Compensated
CDK11A	-0.415	0.069	-6.016	54	4756	0.867	1.001	1.78e-09	2.07e-07	-0.415	Compensated
CRKL	0.379	0.063	6.007	77	16179	0.94	1	1.89e-09	2.18e-07	0.379	Hyperactivated
XKR6	-0.412	0.069	-5.985	108	366	0.008	1.097	2.16e-09	2.48e-07	-0.412	Compensated
RABGAP1L	-0.436	0.073	-5.98	170	5520	0.576	1	2.24e-09	2.54e-07	-0.436	Compensated
CTNNBL1	0.465	0.078	5.961	177	7208	0.393	1	2.51e-09	2.84e-07	0.465	Hyperactivated
LMNA	-0.162	0.027	-5.954	130	53166	0.305	1.005	2.62e-09	2.94e-07	-0.162
ACIN1	-0.333	0.056	-5.919	55	24723	0.559	1.001	3.23e-09	3.6e-07	-0.333	Compensated
BAIAP2	0.308	0.052	5.894	101	4840	0.525	1.001	3.77e-09	4.18e-07	0.308	Hyperactivated
DDX39B	-0.363	0.062	-5.878	45	39352	0.611	1.001	4.14e-09	4.57e-07	-0.363	Compensated
RBM4	-0.32	0.054	-5.874	92	14586	0.595	1.001	4.25e-09	4.65e-07	-0.32	Compensated
PRIMPOL	-0.653	0.111	-5.868	23	1552	0.657	1.001	4.41e-09	4.8e-07	-0.653	Compensated
UBE2Q1	0.305	0.052	5.853	131	9195	0.611	1	4.84e-09	5.23e-07	0.305	Hyperactivated
DDX1	0.641	0.11	5.808	38	22757	0.844	1.001	6.32e-09	6.79e-07	0.641	Hyperactivated
ST13P4	-0.64	0.11	-5.806	38	87	0.649	1.001	6.39e-09	6.82e-07	-0.64	Compensated
SAFB	-0.587	0.101	-5.799	13	19428	0.847	1	6.67e-09	7.06e-07	-0.587	Compensated
RXYLT1	0.702	0.121	5.798	41	2153	0.781	1.002	6.7e-09	7.06e-07	0.702	Hyperactivated
ACTB	-0.488	0.084	-5.78	221	433021	0.505	1.001	7.46e-09	7.82e-07	-0.488	Compensated
NDUFB9	0.451	0.078	5.766	264	10908	0.466	1.003	8.1e-09	8.43e-07	0.451	Hyperactivated
EYS	-0.252	0.044	-5.764	70	224	0.467	1.001	8.23e-09	8.51e-07	-0.252
FUS	-0.567	0.098	-5.763	24	49174	0.691	1	8.28e-09	8.51e-07	-0.567	Compensated
ACOT8	0.444	0.077	5.757	195	1734	0.398	1.001	8.56e-09	8.75e-07	0.444	Hyperactivated
RPL13AP6	-0.67	0.117	-5.721	16	142	0.409	1.001	1.06e-08	1.08e-06	-0.67	Compensated
POP4	0.378	0.066	5.719	87	3975	0.835	1	1.07e-08	1.08e-06	0.378	Hyperactivated
MLF1	0.4	0.07	5.714	135	1915	0.457	1.002	1.1e-08	1.11e-06	0.4	Hyperactivated
NCOA5	-0.34	0.06	-5.681	200	6694	0.305	1.003	1.34e-08	1.34e-06	-0.34	Compensated
ARHGEF10	0.402	0.071	5.644	48	6291	0.395	1	1.66e-08	1.65e-06	0.402	Hyperactivated
ZC3HAV1	-0.54	0.096	-5.636	137	10936	0.408	1.002	1.74e-08	1.72e-06	-0.54	Compensated
DPM1	0.372	0.066	5.598	225	5921	0.435	1.001	2.17e-08	2.13e-06	0.372	Hyperactivated
GMEB2	-0.298	0.053	-5.579	239	3724	0.372	1.003	2.42e-08	2.37e-06	-0.298
PPIAL4G	-0.923	0.166	-5.568	54	11	0.483	1	2.57e-08	2.49e-06	-0.923	Compensated
HEATR4	-0.513	0.093	-5.541	171	69	0.129	1.005	3e-08	2.9e-06	-0.513	Compensated
ZNF335	-0.302	0.055	-5.54	198	4437	0.315	1.001	3.03e-08	2.91e-06	-0.302	Compensated
NPIPB5	-0.569	0.103	-5.538	34	1774	0.708	1	3.06e-08	2.93e-06	-0.569	Compensated
PSPC1	-0.469	0.085	-5.536	36	9901	0.623	1.002	3.1e-08	2.94e-06	-0.469	Compensated
DOCK10	-0.15	0.027	-5.53	142	4084	0.074	1.007	3.21e-08	3.03e-06	-0.15
SCNM1	0.374	0.068	5.528	158	3209	0.586	1	3.24e-08	3.04e-06	0.374	Hyperactivated
KANSL2	0.434	0.079	5.516	31	4917	0.86	1	3.47e-08	3.24e-06	0.434	Hyperactivated
AP4S1	0.686	0.125	5.506	89	638	0.782	1	3.66e-08	3.4e-06	0.686	Hyperactivated
FKBP1AP1	-0.71	0.129	-5.504	64	11	0.483	1.002	3.71e-08	3.42e-06	-0.71	Compensated
PFDN4	0.457	0.083	5.498	244	3546	0.455	1.002	3.85e-08	3.54e-06	0.457	Hyperactivated
PABPC4	0.505	0.092	5.495	47	21929	0.828	1	3.91e-08	3.58e-06	0.505	Hyperactivated
ARHGAP5-AS1	1.13	0.206	5.492	91	236	0.079	1.008	3.98e-08	3.61e-06	1.13	Hyperactivated
S1PR1	1.033	0.188	5.491	33	1031	0.06	1.014	3.99e-08	3.61e-06	1.033	Hyperactivated
HNRNPA1	-0.428	0.078	-5.484	33	181817	0.64	1	4.17e-08	3.75e-06	-0.428	Compensated
SLA	-0.025	0.005	-5.478	246	804	0.174	1.002	4.31e-08	3.86e-06	-0.025
SUGP1	-0.362	0.066	-5.47	25	4176	0.812	1	4.49e-08	3.99e-06	-0.362	Compensated
BANP	-0.629	0.115	-5.47	36	2102	0.468	1.001	4.5e-08	3.99e-06	-0.629	Compensated
RPL13AP5	-0.88	0.161	-5.469	15	9325	0.598	1.001	4.53e-08	3.99e-06	-0.88	Compensated
SDHAF4	-0.692	0.127	-5.439	29	972	0.585	1	5.36e-08	4.7e-06	-0.692	Compensated
ASCC3	-0.651	0.12	-5.438	21	11206	0.681	1.001	5.39e-08	4.7e-06	-0.651	Compensated
RAE1	0.331	0.061	5.426	239	6185	0.478	1.002	5.77e-08	5.01e-06	0.331	Hyperactivated
PUM2	-0.397	0.073	-5.411	34	19045	0.678	1.001	6.27e-08	5.42e-06	-0.397	Compensated
THAP7	0.451	0.083	5.406	74	1618	0.842	1.001	6.43e-08	5.53e-06	0.451	Hyperactivated
POLR3GL	-0.436	0.081	-5.405	162	2646	0.455	1.002	6.47e-08	5.53e-06	-0.436	Compensated
NCKAP1	0.423	0.078	5.404	39	26807	0.56	1.001	6.5e-08	5.53e-06	0.423	Hyperactivated
IKZF1	-0.016	0.003	-5.4	210	4337	0.239	1.003	6.67e-08	5.64e-06	-0.016
FAM133DP	-0.824	0.153	-5.397	30	32	0.549	1	6.78e-08	5.71e-06	-0.824	Compensated
U2AF2	-0.362	0.068	-5.344	66	31852	0.664	1.001	9.11e-08	7.63e-06	-0.362	Compensated
HSPA8	-0.595	0.111	-5.342	45	239164	0.62	1.002	9.18e-08	7.66e-06	-0.595	Compensated
PVR	0.145	0.027	5.327	51	12553	0.643	1.002	9.98e-08	8.29e-06	0.145
PTK2	-0.047	0.009	-5.32	250	14756	0.287	1.002	1.04e-07	8.57e-06	-0.047
SMAGP	0.758	0.143	5.309	29	1888	0.689	1.001	1.1e-07	9.04e-06	0.758	Hyperactivated
RAD21	0.356	0.067	5.298	243	36233	0.431	1.001	1.17e-07	9.6e-06	0.356	Hyperactivated
ZNF326	-0.46	0.087	-5.286	41	7599	0.652	1.001	1.25e-07	1.02e-05	-0.46	Compensated
ACKR3	0.649	0.123	5.261	15	3517	0.088	1.011	1.44e-07	1.16e-05	0.649	Hyperactivated
ZGPAT	0.278	0.053	5.26	242	3202	0.439	1.002	1.44e-07	1.16e-05	0.278
TCTN2	-0.392	0.075	-5.252	51	1784	0.729	1	1.5e-07	1.21e-05	-0.392	Compensated
SETDB1	0.262	0.05	5.239	157	5589	0.576	1	1.61e-07	1.29e-05	0.262
ITGA10	-0.356	0.068	-5.234	160	583	0.235	1.005	1.66e-07	1.32e-05	-0.356	Compensated
DDX27	0.336	0.064	5.219	210	9505	0.436	1.002	1.8e-07	1.42e-05	0.336	Hyperactivated
NDUFC2	0.454	0.087	5.206	91	10683	0.855	1	1.93e-07	1.52e-05	0.454	Hyperactivated
TLE1	1.25	0.24	5.204	40	4961	0.708	1	1.95e-07	1.53e-05	1.25	Hyperactivated
PTENP1	-0.619	0.119	-5.192	48	165	0.663	1.001	2.08e-07	1.62e-05	-0.619	Compensated
RHD	-0.171	0.033	-5.173	99	144	0.301	1.002	2.31e-07	1.79e-05	-0.171
KRAS	0.434	0.084	5.161	128	7487	0.859	1	2.45e-07	1.89e-05	0.434	Hyperactivated
ZC3H4	-0.469	0.091	-5.161	44	7010	0.634	1.001	2.46e-07	1.89e-05	-0.469	Compensated
HNRNPH3	-0.414	0.08	-5.159	23	27255	0.791	1	2.48e-07	1.89e-05	-0.414	Compensated
WDR53	0.282	0.055	5.159	153	1466	0.544	1.001	2.48e-07	1.89e-05	0.282
TRIT1	0.634	0.123	5.155	51	3782	0.857	1.001	2.54e-07	1.93e-05	0.634	Hyperactivated
NEURL1B	0.705	0.137	5.149	65	3147	0.498	1.004	2.63e-07	1.99e-05	0.705	Hyperactivated
SCAPER	-0.567	0.111	-5.125	44	2312	0.516	1.002	2.98e-07	2.24e-05	-0.567	Compensated
NCOA7	-0.536	0.105	-5.123	81	7616	0.577	1.002	3.01e-07	2.26e-05	-0.536	Compensated
BPIFA4P	-0.646	0.127	-5.091	188	16	0.001	3.084	3.57e-07	2.66e-05	-0.646	Compensated
TAF8	0.333	0.065	5.09	50	3603	0.816	1	3.57e-07	2.66e-05	0.333	Hyperactivated
FRS2	0.494	0.097	5.083	57	3592	0.768	1	3.72e-07	2.76e-05	0.494	Hyperactivated
TCF25	-0.467	0.092	-5.066	43	12567	0.683	1	4.07e-07	3e-05	-0.467	Compensated
ZNF207	-0.272	0.054	-5.064	39	30154	0.788	1.001	4.11e-07	3.02e-05	-0.272
ETFRF1	0.457	0.09	5.061	129	1022	0.73	1.001	4.16e-07	3.04e-05	0.457	Hyperactivated
ITCH	0.386	0.076	5.056	190	9825	0.51	1	4.28e-07	3.11e-05	0.386	Hyperactivated
PTPRC	-0.019	0.004	-5.056	98	6410	0.231	1.004	4.29e-07	3.11e-05	-0.019
NR3C1	0.727	0.144	5.04	50	10326	0.308	1.001	4.66e-07	3.37e-05	0.727	Hyperactivated
ZNF793	0.717	0.142	5.038	75	1007	0.262	1.002	4.71e-07	3.39e-05	0.717	Hyperactivated
BLCAP	0.602	0.12	5.033	177	9200	0.491	1.002	4.83e-07	3.46e-05	0.602	Hyperactivated
RBBP6	-0.413	0.082	-5.026	23	12083	0.833	1	5e-07	3.56e-05	-0.413	Compensated
SERPINB6	0.487	0.097	5.026	52	9531	0.464	1.003	5.01e-07	3.56e-05	0.487	Hyperactivated
NCF1C	-0.018	0.004	-5.019	132	449	0.284	1.002	5.21e-07	3.68e-05	-0.018
DAP	0.465	0.093	5.018	204	14393	0.55	1.001	5.22e-07	3.68e-05	0.465	Hyperactivated
TATDN1	0.407	0.081	5.017	266	2789	0.444	1.002	5.25e-07	3.68e-05	0.407	Hyperactivated
ZFAT	-0.329	0.066	-5.012	245	1689	0.322	1.001	5.4e-07	3.77e-05	-0.329	Compensated
ADGRE5	-0.423	0.085	-4.988	29	9718	0.062	1.019	6.09e-07	4.24e-05	-0.423	Compensated
VPS53	-0.472	0.095	-4.986	30	6356	0.609	1.001	6.15e-07	4.26e-05	-0.472	Compensated
STEAP3	0.99	0.199	4.975	19	6965	0.471	1.001	6.51e-07	4.49e-05	0.99	Hyperactivated
CTDSPL	0.158	0.032	4.953	22	5755	0.33	1.001	7.31e-07	5.02e-05	0.158
ANKRD40	0.321	0.065	4.95	89	6391	0.808	1.002	7.41e-07	5.08e-05	0.321	Hyperactivated
NUDCD3	0.294	0.06	4.939	209	11078	0.473	1.001	7.87e-07	5.36e-05	0.294
ZNHIT1	0.351	0.071	4.938	151	5026	0.559	1	7.9e-07	5.37e-05	0.351	Hyperactivated
KIAA1217	-0.22	0.045	-4.93	61	6981	0.013	1.078	8.22e-07	5.56e-05	-0.22
FCRLA	-0.022	0.005	-4.926	115	2292	0.18	1.004	8.41e-07	5.67e-05	-0.022
AKT2	0.295	0.06	4.917	58	16877	0.822	1.001	8.77e-07	5.86e-05	0.295
MAFK	0.614	0.125	4.917	216	1606	0.673	1.001	8.77e-07	5.86e-05	0.614	Hyperactivated
SLC3A2	-0.696	0.142	-4.916	33	53505	0.7	1.002	8.82e-07	5.88e-05	-0.696	Compensated
S100A11	-0.202	0.041	-4.883	148	28309	0.172	1.004	1.04e-06	6.92e-05	-0.202
BCLAF1	-0.432	0.089	-4.877	29	26910	0.786	1	1.07e-06	7.1e-05	-0.432	Compensated
TOMM20	-0.337	0.069	-4.875	128	34245	0.443	1	1.09e-06	7.17e-05	-0.337	Compensated
MED15	0.451	0.093	4.869	73	10454	0.856	1.001	1.12e-06	7.35e-05	0.451	Hyperactivated
FAM157A	-0.266	0.055	-4.868	207	131	0.283	1.001	1.13e-06	7.37e-05	-0.266
MAP3K13	0.602	0.124	4.856	144	2992	0.879	1	1.2e-06	7.79e-05	0.602	Hyperactivated
SLC45A2	-0.025	0.005	-4.837	199	729	0.348	1.001	1.32e-06	8.57e-05	-0.025
RIN2	-0.122	0.025	-4.828	129	3949	0.104	1.005	1.38e-06	8.87e-05	-0.122
MRPL19	-0.602	0.125	-4.827	28	6433	0.353	1.002	1.38e-06	8.87e-05	-0.602	Compensated
ARPC1A	0.324	0.067	4.827	163	14745	0.756	1	1.38e-06	8.87e-05	0.324	Hyperactivated
SMN1	-0.472	0.098	-4.822	45	1441	0.667	1.001	1.42e-06	9.07e-05	-0.472	Compensated
ACTN1	-0.105	0.022	-4.821	70	54002	0.33	1.001	1.43e-06	9.07e-05	-0.105
RPL13AP3	-0.596	0.124	-4.819	72	46	0.662	1	1.44e-06	9.16e-05	-0.596	Compensated
SPART	-0.123	0.026	-4.814	40	7948	0.171	1.003	1.48e-06	9.32e-05	-0.123
BYSL	0.424	0.088	4.804	50	4637	0.731	1	1.55e-06	9.77e-05	0.424	Hyperactivated
CDC42EP4	0.158	0.033	4.786	100	5295	0.785	1	1.7e-06	0.000107	0.158
LRRC37A	-0.364	0.076	-4.772	472	196	0.339	1.003	1.82e-06	0.000114	-0.364	Compensated
MED20	0.37	0.078	4.765	50	3401	0.852	1	1.89e-06	0.000117	0.37	Hyperactivated
ARL17A	-0.501	0.105	-4.765	460	326	0.279	1.003	1.89e-06	0.000117	-0.501	Compensated
PLEK	-0.008	0.002	-4.763	17	6156	0.513	1.001	1.91e-06	0.000118	-0.008
FRMD4B	0.863	0.181	4.763	27	2616	0.354	1.001	1.91e-06	0.000118	0.863	Hyperactivated
CD53	-0.012	0.002	-4.761	31	5010	0.377	1.001	1.92e-06	0.000118	-0.012
C5orf56	0.772	0.162	4.761	34	585	0.919	1	1.93e-06	0.000118	0.772	Hyperactivated
UBC	-0.494	0.104	-4.734	29	74536	0.812	1	2.2e-06	0.000134	-0.494	Compensated
KLF2	-0.735	0.155	-4.731	20	1059	0.081	1.003	2.24e-06	0.000136	-0.735	Compensated
RECQL	0.482	0.102	4.719	104	7217	0.686	1.001	2.37e-06	0.000144	0.482	Hyperactivated
FAM86FP	-0.531	0.113	-4.706	120	49	0.063	1.009	2.53e-06	0.000152	-0.531	Compensated
OVOL2	-0.094	0.02	-4.705	126	479	0.044	1.019	2.53e-06	0.000152	-0.094
METTL1	0.484	0.103	4.705	50	2290	0.859	1	2.53e-06	0.000152	0.484	Hyperactivated
ZNF205	-0.26	0.055	-4.697	24	1213	0.558	1.001	2.64e-06	0.000157	-0.26
S100A14	-0.024	0.005	-4.697	137	7983	0.191	1.005	2.64e-06	0.000157	-0.024
GID8	0.271	0.058	4.686	238	5514	0.433	1	2.78e-06	0.000165	0.271
POLR2J	0.34	0.073	4.678	144	4771	0.51	1.002	2.9e-06	0.000171	0.34	Hyperactivated
FUBP1	-0.409	0.087	-4.676	37	21160	0.712	1	2.92e-06	0.000172	-0.409	Compensated
CHTF8	-0.388	0.083	-4.674	35	3099	0.695	1	2.95e-06	0.000173	-0.388	Compensated
RPL12	-0.521	0.112	-4.662	42	96744	0.503	1.002	3.13e-06	0.000183	-0.521	Compensated
MMAB	0.838	0.18	4.644	22	3204	0.909	1	3.42e-06	0.000199	0.838	Hyperactivated
EPHA1	-0.082	0.018	-4.643	134	1814	0.199	1.002	3.43e-06	0.000199	-0.082
SAFB2	-0.542	0.117	-4.624	13	10809	0.868	1.001	3.76e-06	0.000217	-0.542	Compensated
LRIG3	0.518	0.112	4.624	40	2397	0.389	1.002	3.77e-06	0.000217	0.518	Hyperactivated
UTP23	0.27	0.058	4.62	241	2810	0.408	1.003	3.84e-06	0.00022	0.27
PUM1	-0.368	0.08	-4.619	21	15439	0.807	1.001	3.86e-06	0.000221	-0.368	Compensated
NXF1	-0.375	0.081	-4.618	33	9504	0.675	1	3.88e-06	0.000222	-0.375	Compensated
ZBTB21	-0.521	0.113	-4.612	29	4102	0.719	1	3.99e-06	0.000227	-0.521	Compensated
COQ7	0.496	0.108	4.608	32	2243	0.776	1.001	4.07e-06	0.000231	0.496	Hyperactivated
NACC2	0.377	0.082	4.6	43	5856	0.513	1.001	4.22e-06	0.000238	0.377	Hyperactivated
DCT	-0.017	0.004	-4.594	103	7061	0.235	1.002	4.34e-06	0.000244	-0.017
AFAP1	0.321	0.07	4.594	15	9393	0.381	1.001	4.34e-06	0.000244	0.321	Hyperactivated
CSTF3	-0.312	0.068	-4.587	36	5722	0.893	1	4.5e-06	0.000252	-0.312	Compensated
MAP1B	0.474	0.104	4.573	26	26639	0.269	1.004	4.82e-06	0.000269	0.474	Hyperactivated
CNOT4	-0.248	0.054	-4.569	131	2708	0.417	1	4.89e-06	0.000272	-0.248
MAGI1	0.711	0.156	4.552	25	4564	0.472	1.005	5.31e-06	0.000294	0.711	Hyperactivated
JTB	0.331	0.073	4.549	135	11370	0.675	1	5.38e-06	0.000297	0.331	Hyperactivated
OR2A7	-0.246	0.054	-4.547	367	70	0.001	2.038	5.43e-06	0.000299	-0.246
NDUFS2	0.367	0.081	4.545	108	15087	0.594	1	5.5e-06	0.000302	0.367	Hyperactivated
AGR2	-0.033	0.007	-4.537	239	13896	0.104	1.008	5.7e-06	0.000312	-0.033
ADCYAP1R1	-0.046	0.01	-4.529	203	489	0.179	1.007	5.92e-06	0.000323	-0.046
NUDT4B	-0.552	0.122	-4.521	40	67	0.694	1	6.16e-06	0.000335	-0.552	Compensated
HSPA5	-0.628	0.139	-4.519	40	139069	0.592	1.001	6.21e-06	0.000337	-0.628	Compensated
NCF1	-0.02	0.004	-4.515	132	925	0.158	1.006	6.34e-06	0.000343	-0.02
IRF4	-0.012	0.003	-4.505	57	9018	0.325	1.002	6.62e-06	0.000357	-0.012
URI1	0.272	0.06	4.503	90	8710	0.744	1	6.69e-06	0.000359	0.272
SOCS6	0.662	0.147	4.491	31	4659	0.81	1	7.08e-06	0.000379	0.662	Hyperactivated
KDELR3	0.22	0.049	4.49	25	4029	0.425	1.001	7.12e-06	0.00038	0.22
MOCS3	0.363	0.081	4.489	226	1668	0.392	1.003	7.17e-06	0.000382	0.363	Hyperactivated
MED21	0.313	0.07	4.482	115	3149	0.806	1	7.38e-06	0.000391	0.313	Hyperactivated
AKIRIN1	0.427	0.095	4.482	42	11102	0.822	1.001	7.4e-06	0.000391	0.427	Hyperactivated
PSMC4	0.41	0.092	4.477	62	14468	0.809	1.001	7.56e-06	0.000399	0.41	Hyperactivated
APMAP	0.42	0.094	4.476	131	18325	0.76	1	7.6e-06	0.000399	0.42	Hyperactivated
PKNOX1	-0.503	0.112	-4.472	31	3062	0.782	1.002	7.74e-06	0.000405	-0.503	Compensated
SEPTIN10	0.443	0.099	4.466	15	8257	0.403	1.001	7.99e-06	0.000417	0.443	Hyperactivated
WDYHV1	0.301	0.067	4.462	265	1405	0.455	1.001	8.11e-06	0.000422	0.301	Hyperactivated
PRDM10	-0.417	0.094	-4.455	53	2449	0.55	1.001	8.4e-06	0.000436	-0.417	Compensated
ZNF831	-0.094	0.021	-4.454	238	85	0.194	1.002	8.42e-06	0.000436	-0.094
PLPP7	0.525	0.118	4.451	44	202	0.072	1.013	8.57e-06	0.000442	0.525	Hyperactivated
PTCH1	-0.398	0.089	-4.448	131	4556	0.316	1.001	8.67e-06	0.000446	-0.398	Compensated
CAPN2	0.392	0.088	4.448	98	38333	0.706	1	8.69e-06	0.000446	0.392	Hyperactivated
PARD3	0.769	0.173	4.447	45	8165	0.85	1.002	8.71e-06	0.000446	0.769	Hyperactivated
CDC42BPB	0.59	0.133	4.444	66	17221	0.85	1.001	8.84e-06	0.000451	0.59	Hyperactivated
PPIE	0.452	0.102	4.443	50	5923	0.773	1	8.88e-06	0.000451	0.452	Hyperactivated
IL15	0.831	0.187	4.442	13	828	0.137	1.004	8.92e-06	0.000452	0.831	Hyperactivated
AP5B1	-0.481	0.108	-4.439	73	1438	0.514	1.001	9.04e-06	0.000457	-0.481	Compensated
GFI1B	-0.032	0.007	-4.435	40	533	0.111	1.006	9.21e-06	0.000464	-0.032
CITED4	0.516	0.116	4.433	51	547	0.181	1.004	9.29e-06	0.000466	0.516	Hyperactivated
AP5S1	0.433	0.098	4.432	127	1526	0.581	1.002	9.32e-06	0.000466	0.433	Hyperactivated
RAB3IP	0.73	0.165	4.432	56	4324	0.762	1	9.36e-06	0.000466	0.73	Hyperactivated
PSEN2	0.62	0.14	4.431	99	2184	0.815	1.001	9.36e-06	0.000466	0.62	Hyperactivated
TARS2	0.264	0.06	4.431	157	5306	0.608	1	9.38e-06	0.000466	0.264
CDC42EP1	0.164	0.037	4.429	21	6934	0.516	1.002	9.48e-06	0.00047	0.164
RIDA	0.492	0.111	4.419	174	1836	0.475	1.001	9.89e-06	0.000489	0.492	Hyperactivated
GOLT1B	0.388	0.088	4.41	104	6984	0.725	1	1.04e-05	0.00051	0.388	Hyperactivated
HECTD1	0.324	0.074	4.406	90	21401	0.712	1	1.05e-05	0.000516	0.324	Hyperactivated
GLMN	0.566	0.129	4.397	39	1683	0.881	1.002	1.1e-05	0.000538	0.566	Hyperactivated
DPYD	0.639	0.146	4.394	49	4253	0.387	1.003	1.11e-05	0.000543	0.639	Hyperactivated
PVT1	0.48	0.109	4.392	314	2074	0.497	1.001	1.12e-05	0.000546	0.48	Hyperactivated
LILRB4	-0.018	0.004	-4.378	60	521	0.132	1.011	1.2e-05	0.000582	-0.018
SAP30BP	0.249	0.057	4.377	102	6392	0.691	1.001	1.21e-05	0.000583	0.249
OSBPL2	0.332	0.076	4.375	240	5178	0.526	1.001	1.22e-05	0.000587	0.332	Hyperactivated
TTC1	0.404	0.093	4.363	55	7035	0.707	1	1.28e-05	0.000617	0.404	Hyperactivated
ZNF829	0.73	0.167	4.362	76	640	0.679	1	1.29e-05	0.000617	0.73	Hyperactivated
HNRNPA3P1	-0.69	0.158	-4.361	22	71	0.643	1.001	1.29e-05	0.000618	-0.69	Compensated
CEACAM19	0.307	0.07	4.361	52	747	0.51	1.003	1.3e-05	0.000619	0.307	Hyperactivated
PHF21A	-0.457	0.105	-4.358	30	5952	0.611	1.001	1.31e-05	0.000625	-0.457	Compensated
GNG12	0.082	0.019	4.356	37	18107	0.683	1	1.33e-05	0.00063	0.082
NSFP1	0.526	0.121	4.355	366	55	0.398	1.001	1.33e-05	0.00063	0.526	Hyperactivated
ARHGAP5	0.819	0.188	4.355	92	11109	0.674	1	1.33e-05	0.00063	0.819	Hyperactivated
CWC15	0.25	0.057	4.351	80	6189	0.76	1	1.36e-05	0.000638	0.25
ARL8A	0.486	0.112	4.349	95	3244	0.628	1.002	1.36e-05	0.000641	0.486	Hyperactivated
MTMR11	-0.185	0.043	-4.345	149	1664	0.276	1.003	1.39e-05	0.000651	-0.185
RPL21P28	-0.698	0.161	-4.341	19	126	0.733	1.001	1.42e-05	0.000664	-0.698	Compensated
MRGBP	0.315	0.073	4.339	238	4777	0.397	1.001	1.43e-05	0.000665	0.315	Hyperactivated
PSMD3	0.324	0.075	4.335	59	21251	0.865	1	1.46e-05	0.000676	0.324	Hyperactivated
CEP85	0.633	0.146	4.332	15	7520	0.803	1.003	1.48e-05	0.000684	0.633	Hyperactivated
MAF1	0.274	0.063	4.327	239	8527	0.475	1.002	1.51e-05	0.000699	0.274
THAP1	-0.27	0.062	-4.324	86	1426	0.636	1.001	1.53e-05	0.000704	-0.27
LZIC	0.49	0.113	4.324	29	3312	0.684	1	1.53e-05	0.000704	0.49	Hyperactivated
CERS6	0.79	0.183	4.322	20	5823	0.655	1	1.55e-05	0.000709	0.79	Hyperactivated
PCNP	-0.289	0.067	-4.319	51	18137	0.616	1.001	1.56e-05	0.000715	-0.289
COX6A1	0.507	0.118	4.319	33	16573	0.82	1.002	1.57e-05	0.000716	0.507	Hyperactivated
XKR4	-0.1	0.023	-4.314	133	220	0.144	1.012	1.6e-05	0.000729	-0.1
GPALPP1	0.385	0.089	4.311	35	3606	0.759	1	1.62e-05	0.000736	0.385	Hyperactivated
ZNF592	0.37	0.086	4.31	41	7542	0.856	1.002	1.63e-05	0.000739	0.37	Hyperactivated
ZNF418	0.754	0.175	4.305	64	418	0.261	1.003	1.67e-05	0.000752	0.754	Hyperactivated
THOC3	-0.387	0.09	-4.298	103	4552	0.562	1.002	1.73e-05	0.000776	-0.387	Compensated
COX6C	0.489	0.114	4.294	180	11913	0.482	1	1.76e-05	0.000788	0.489	Hyperactivated
FRMD8	-0.477	0.111	-4.289	73	6569	0.476	1.002	1.8e-05	0.000803	-0.477	Compensated
EDN3	-0.052	0.012	-4.289	235	211	0.023	1.039	1.8e-05	0.000803	-0.052
POU2F1	-0.32	0.075	-4.28	105	6072	0.492	1.001	1.87e-05	0.000832	-0.32	Compensated
CD244	-0.029	0.007	-4.278	109	263	0.111	1.011	1.89e-05	0.000837	-0.029
GABPB1	-0.395	0.092	-4.277	23	3926	0.715	1.001	1.9e-05	0.000841	-0.395	Compensated
AP5Z1	0.346	0.081	4.276	219	4023	0.48	1.002	1.91e-05	0.000841	0.346	Hyperactivated
KANSL1-AS1	0.721	0.169	4.275	301	66	0.602	1.001	1.91e-05	0.000841	0.721	Hyperactivated
MED29	0.278	0.065	4.267	73	7054	0.84	1	1.98e-05	0.000871	0.278
LUC7L2	-0.22	0.052	-4.266	137	17760	0.392	1.001	1.99e-05	0.000872	-0.22
BET1	0.356	0.084	4.255	172	2775	0.592	1	2.09e-05	0.000915	0.356	Hyperactivated
ZSWIM3	0.365	0.086	4.254	195	556	0.376	1.002	2.1e-05	0.000918	0.365	Hyperactivated
DHX40	0.424	0.1	4.249	88	6993	0.761	1	2.15e-05	0.000936	0.424	Hyperactivated
NGRN	0.407	0.096	4.245	42	14505	0.87	1.001	2.19e-05	0.000948	0.407	Hyperactivated
APBA3	0.582	0.137	4.244	11	1721	0.818	1.001	2.19e-05	0.000949	0.582	Hyperactivated
AGAP1	1.063	0.251	4.242	15	8283	0.18	1.007	2.22e-05	0.000958	1.063	Hyperactivated
BRAF	-0.291	0.069	-4.241	151	4766	0.421	1.002	2.22e-05	0.000958	-0.291
YAP1	-0.015	0.004	-4.241	95	13317	0.409	1.003	2.23e-05	0.000958	-0.015
BAX	-0.499	0.118	-4.238	42	8746	0.647	1	2.25e-05	0.000965	-0.499	Compensated
AIF1	-0.015	0.004	-4.237	45	1003	0.243	1.001	2.27e-05	0.000969	-0.015
CCDC88C	0.226	0.053	4.234	66	7214	0.623	1.001	2.3e-05	0.000979	0.226
POFUT1	0.342	0.081	4.233	198	13688	0.499	1.001	2.3e-05	0.00098	0.341	Hyperactivated
ZNF646	0.376	0.089	4.229	25	4643	0.823	1.001	2.35e-05	0.000996	0.376	Hyperactivated
SLC44A3	-0.2	0.047	-4.227	42	1209	0.16	1.002	2.37e-05	0.001	-0.2
PAF1	0.279	0.066	4.225	73	9763	0.892	1.001	2.39e-05	0.00101	0.279
MUC21	-0.069	0.016	-4.22	41	224	0.243	1.002	2.45e-05	0.00103	-0.069
MIPOL1	0.401	0.095	4.214	96	1027	0.28	1.002	2.51e-05	0.00105	0.401	Hyperactivated
TIAM1	0.763	0.181	4.211	31	3023	0.794	1	2.55e-05	0.00106	0.763	Hyperactivated
EXD3	-0.525	0.125	-4.211	76	1290	0.557	1.001	2.55e-05	0.00106	-0.525	Compensated
TOGARAM1	0.562	0.134	4.205	77	2237	0.721	1.001	2.61e-05	0.00109	0.562	Hyperactivated
RAB25	-0.03	0.007	-4.204	129	3468	0.22	1.006	2.62e-05	0.00109	-0.03
TRPM1	-0.05	0.012	-4.203	15	273	0.054	1.008	2.63e-05	0.00109	-0.05
HIC2	0.615	0.147	4.195	62	2527	0.841	1	2.73e-05	0.00113	0.615	Hyperactivated
STON2	1.024	0.245	4.189	69	1829	0.274	1.004	2.8e-05	0.00116	1.024	Hyperactivated
TAFA3	0.975	0.234	4.169	36	66	0.276	1.001	3.06e-05	0.00126	0.975	Hyperactivated
EIF3K	0.372	0.089	4.168	68	17570	0.784	1.001	3.07e-05	0.00126	0.372	Hyperactivated
CYP2J2	0.919	0.221	4.167	39	458	0.346	1.002	3.08e-05	0.00126	0.919	Hyperactivated
MRPL10	0.327	0.078	4.165	79	5707	0.656	1	3.11e-05	0.00127	0.327	Hyperactivated
ACOT1	-0.526	0.126	-4.164	160	658	0.181	1.002	3.13e-05	0.00128	-0.526	Compensated
HIST1H2AC	1.042	0.25	4.162	42	2846	0.765	1.001	3.16e-05	0.00129	1.042	Hyperactivated
ATF6	-0.295	0.071	-4.16	125	9838	0.512	1.001	3.18e-05	0.00129	-0.295
PRPF6	0.262	0.063	4.157	239	15138	0.455	1.001	3.22e-05	0.0013	0.262
FRS3	0.417	0.1	4.157	48	704	0.853	0.999	3.23e-05	0.0013	0.417	Hyperactivated
LPP	-0.281	0.068	-4.156	149	11788	0.334	1	3.23e-05	0.0013	-0.281
NAXE	0.412	0.099	4.155	122	8013	0.616	1.001	3.26e-05	0.00131	0.412	Hyperactivated
NCF1B	-0.026	0.006	-4.151	135	311	0.267	1.007	3.31e-05	0.00133	-0.026
IPO9	0.282	0.068	4.145	94	20619	0.743	1.002	3.41e-05	0.00136	0.282
CLPTM1L	0.326	0.079	4.143	211	17932	0.53	1.002	3.42e-05	0.00137	0.326	Hyperactivated
SEC13	0.464	0.112	4.142	26	13305	0.949	1.001	3.44e-05	0.00137	0.464	Hyperactivated
TBX1	0.238	0.058	4.139	70	539	0.677	1.001	3.49e-05	0.00139	0.238
MR1	0.434	0.105	4.138	100	3282	0.887	1.001	3.5e-05	0.00139	0.434	Hyperactivated
ACP5	0.649	0.157	4.132	25	905	0.594	1	3.6e-05	0.00143	0.649	Hyperactivated
BRMS1L	0.427	0.103	4.13	91	1655	0.773	1	3.63e-05	0.00144	0.427	Hyperactivated
PTRH2	0.373	0.09	4.129	88	3894	0.563	1.002	3.64e-05	0.00144	0.373	Hyperactivated
AVP	-0.09	0.022	-4.125	127	21	0.297	1.002	3.71e-05	0.00146	-0.09
MATK	0.865	0.21	4.12	11	1235	0.064	1.015	3.78e-05	0.00148	0.865	Hyperactivated
STRAP	0.304	0.074	4.115	86	20722	0.628	1	3.87e-05	0.00151	0.304	Hyperactivated
COPS3	0.381	0.093	4.106	36	12535	0.812	1.001	4.03e-05	0.00157	0.381	Hyperactivated
H3F3AP4	-0.67	0.163	-4.104	13	3744	0.692	1	4.06e-05	0.00158	-0.67	Compensated
RPS6KB1	0.326	0.079	4.104	100	6261	0.539	1.001	4.07e-05	0.00158	0.326	Hyperactivated
EHD3	0.805	0.196	4.1	21	1921	0.587	1	4.14e-05	0.00161	0.805	Hyperactivated
ZFP64	-0.296	0.072	-4.096	237	3249	0.291	1.001	4.21e-05	0.00163	-0.296
ZNF354C	0.75	0.183	4.095	73	890	0.189	1.008	4.21e-05	0.00163	0.75	Hyperactivated
SRSF6	-0.238	0.058	-4.09	189	26740	0.397	1.002	4.32e-05	0.00166	-0.238
SH3BP4	0.2	0.049	4.09	17	13300	0.326	1.002	4.32e-05	0.00166	0.2
ZNF34	0.319	0.078	4.088	237	460	0.474	1.001	4.36e-05	0.00167	0.319	Hyperactivated
FKBP9	0.044	0.011	4.086	207	14237	0.84	1	4.39e-05	0.00168	0.044
SNF8	0.303	0.074	4.085	87	4998	0.788	1.002	4.4e-05	0.00168	0.303	Hyperactivated
RNF11	0.492	0.121	4.083	27	8859	0.841	1	4.44e-05	0.00169	0.492	Hyperactivated
HNRNPA0	-0.342	0.084	-4.07	38	29039	0.632	1.001	4.7e-05	0.00178	-0.342	Compensated
ILF3	-0.316	0.078	-4.07	27	71766	0.788	1.001	4.71e-05	0.00178	-0.316	Compensated
DHX16	0.266	0.065	4.069	44	9535	0.784	1.001	4.71e-05	0.00178	0.266
FNTA	0.271	0.067	4.066	84	8924	0.702	1	4.78e-05	0.0018	0.271
LRP3	0.659	0.162	4.066	82	2601	0.075	1.021	4.79e-05	0.0018	0.659	Hyperactivated
MTG2	0.211	0.052	4.064	237	4655	0.399	1.002	4.82e-05	0.00181	0.211
FZD4-DT	0.615	0.151	4.063	74	40	0.034	1.015	4.85e-05	0.00182	0.615	Hyperactivated
DROSHA	0.197	0.049	4.061	199	10894	0.464	1	4.88e-05	0.00183	0.197
ACTL6B	-0.024	0.006	-4.06	155	257	0.154	1.005	4.91e-05	0.00183	-0.024
SLTM	-0.344	0.085	-4.055	21	17318	0.688	1.002	5e-05	0.00186	-0.344	Compensated
TTLL3	-0.475	0.117	-4.055	32	5397	0.494	1.001	5.01e-05	0.00186	-0.475	Compensated
KCTD3	0.559	0.138	4.042	93	8365	0.729	1.001	5.29e-05	0.00196	0.559	Hyperactivated
RPS21	0.327	0.081	4.042	241	48678	0.447	1.001	5.3e-05	0.00196	0.327	Hyperactivated
MUC17	-0.032	0.008	-4.041	153	700	0.012	1.021	5.32e-05	0.00197	-0.032
NORAD	0.331	0.082	4.039	185	38631	0.436	1.003	5.36e-05	0.00197	0.331	Hyperactivated
RHOU	0.632	0.157	4.039	100	2357	0.84	1	5.37e-05	0.00197	0.632	Hyperactivated
FMNL3	-0.352	0.087	-4.035	29	4692	0.156	1.006	5.45e-05	0.002	-0.352	Compensated
RAB32	0.396	0.098	4.033	30	3845	0.553	1.002	5.51e-05	0.00202	0.396	Hyperactivated
SEC61A2	-0.438	0.109	-4.032	40	1937	0.721	1	5.53e-05	0.00202	-0.438	Compensated
NR1I3	0.736	0.183	4.031	107	44	0.611	1.001	5.56e-05	0.00203	0.736	Hyperactivated
UBE2MP1	-0.661	0.164	-4.03	38	92	0.569	1.001	5.57e-05	0.00203	-0.661	Compensated
ABCF1	0.342	0.085	4.028	43	18901	0.808	1	5.62e-05	0.00204	0.342	Hyperactivated
MTSS1	0.547	0.136	4.024	264	2994	0.639	1	5.73e-05	0.00208	0.547	Hyperactivated
ZNF569	0.697	0.173	4.019	76	1051	0.627	1.001	5.83e-05	0.00211	0.697	Hyperactivated
ANO10	0.657	0.163	4.019	7	3896	0.73	1	5.84e-05	0.00211	0.657	Hyperactivated
ZFP28	0.691	0.172	4.019	62	882	0.205	1.004	5.85e-05	0.00211	0.691	Hyperactivated
MEIS1	0.675	0.168	4.01	25	1888	0.729	1.001	6.08e-05	0.00218	0.675	Hyperactivated
FHL2	0.435	0.108	4.009	20	10805	0.543	1.001	6.1e-05	0.00219	0.434	Hyperactivated
GADD45B	-0.411	0.103	-4.007	14	5070	0.291	1.002	6.16e-05	0.0022	-0.411	Compensated
UBA2	0.305	0.076	4.001	79	20957	0.737	1.001	6.31e-05	0.00225	0.305	Hyperactivated
FBXL16	1.106	0.277	3.997	19	1749	0.377	1.003	6.41e-05	0.00228	1.106	Hyperactivated
MDM2	0.627	0.157	3.985	58	10390	0.748	1	6.74e-05	0.0024	0.627	Hyperactivated
NAA50	0.374	0.094	3.985	60	23685	0.543	1.001	6.75e-05	0.0024	0.374	Hyperactivated
ARGLU1	0.367	0.092	3.984	98	17556	0.67	1	6.79e-05	0.0024	0.367	Hyperactivated
MED6	0.287	0.072	3.984	60	3411	0.659	1.002	6.79e-05	0.0024	0.287
CYB561A3	-0.467	0.117	-3.983	31	6221	0.561	1.001	6.79e-05	0.0024	-0.467	Compensated
TIMM50	0.352	0.088	3.979	70	9946	0.852	1	6.93e-05	0.00244	0.352	Hyperactivated
H3F3A	0.369	0.093	3.977	100	13828	0.526	1	6.98e-05	0.00245	0.369	Hyperactivated
FNBP1L	0.72	0.181	3.975	40	7306	0.762	1.001	7.05e-05	0.00247	0.72	Hyperactivated
ETV3	0.356	0.089	3.973	114	4407	0.624	1	7.09e-05	0.00248	0.356	Hyperactivated
GIMAP6	-0.028	0.007	-3.969	134	470	0.176	1.004	7.22e-05	0.00252	-0.028
RECQL5	0.347	0.088	3.969	103	3712	0.674	1.001	7.23e-05	0.00252	0.347	Hyperactivated
RPS20	0.324	0.082	3.966	129	77987	0.667	1.001	7.32e-05	0.00255	0.324	Hyperactivated
LMNB1	-0.473	0.119	-3.964	33	24754	0.488	1.002	7.37e-05	0.00256	-0.473	Compensated
PDHX	0.369	0.093	3.961	41	5172	0.791	1.001	7.47e-05	0.00259	0.369	Hyperactivated
ARPC1B	0.439	0.111	3.96	163	12860	0.603	1.001	7.48e-05	0.00259	0.439	Hyperactivated
TIMELESS	0.479	0.121	3.958	33	15136	0.726	1.001	7.55e-05	0.00261	0.479	Hyperactivated
TATDN2	0.363	0.092	3.957	28	8803	0.799	1.002	7.59e-05	0.00261	0.363	Hyperactivated
SLC26A3	-0.041	0.01	-3.957	152	182	0.085	1.014	7.59e-05	0.00261	-0.041
AHSG	-0.018	0.005	-3.955	142	1315	0.021	1.035	7.66e-05	0.00262	-0.018
PC	-0.386	0.098	-3.955	96	3206	0.327	1.006	7.67e-05	0.00262	-0.386	Compensated
S100A9	-0.029	0.007	-3.952	135	4868	0.036	1.015	7.77e-05	0.00265	-0.029
ZMAT3	-0.358	0.091	-3.948	150	5851	0.544	1	7.87e-05	0.00268	-0.358	Compensated
SIKE1	0.301	0.076	3.946	41	6636	0.764	1.001	7.94e-05	0.0027	0.301	Hyperactivated
ASXL1	0.26	0.066	3.946	194	16149	0.43	1.005	7.96e-05	0.0027	0.26
HAX1	0.314	0.08	3.944	130	9025	0.65	1.001	8.02e-05	0.00272	0.314	Hyperactivated
TNFRSF17	-0.008	0.002	-3.943	29	1464	0.007	1.06	8.04e-05	0.00272	-0.008
WWTR1-AS1	-0.19	0.048	-3.943	115	34	0.041	1.034	8.05e-05	0.00272	-0.19
FOXP4	0.532	0.135	3.942	47	5788	0.846	1.001	8.07e-05	0.00272	0.532	Hyperactivated
LRCH3	-0.218	0.055	-3.939	158	5395	0.455	1	8.18e-05	0.00275	-0.218
IFT46	0.497	0.126	3.937	57	2066	0.82	1	8.24e-05	0.00276	0.497	Hyperactivated
PIH1D2	0.618	0.157	3.937	52	145	0.829	1.001	8.26e-05	0.00277	0.618	Hyperactivated
CAND1	0.292	0.074	3.934	47	21632	0.87	1	8.36e-05	0.00279	0.291
MSI2	-0.362	0.092	-3.934	104	13811	0.512	1.002	8.36e-05	0.00279	-0.362	Compensated
WASH2P	-0.491	0.125	-3.927	21	915	0.677	1	8.59e-05	0.00286	-0.491	Compensated
PPFIA1	0.235	0.06	3.918	141	9119	0.532	1	8.94e-05	0.00297	0.235
HCK	-0.037	0.009	-3.916	199	645	0.192	1.002	9.01e-05	0.00299	-0.037
CDX1	-0.036	0.009	-3.914	59	391	0.2	1.003	9.07e-05	0.003	-0.036
PTTG3P	-0.542	0.139	-3.912	144	19	0.518	1.002	9.14e-05	0.00302	-0.542	Compensated
RBM4B	-0.232	0.059	-3.912	91	2914	0.516	1	9.16e-05	0.00302	-0.232
KCTD1	-0.36	0.092	-3.905	36	2650	0.664	1.001	9.41e-05	0.0031	-0.359	Compensated
ARMC7	0.406	0.104	3.9	100	1610	0.57	1.003	9.61e-05	0.00316	0.406	Hyperactivated
ATXN2	-0.41	0.105	-3.894	23	7494	0.647	1.001	9.86e-05	0.00323	-0.41	Compensated
SLC6A19	-0.025	0.006	-3.89	221	558	0.072	1.009	0.0001	0.00328	-0.025
LCN8	-0.042	0.011	-3.889	47	126	0.093	1.012	0.000101	0.00329	-0.042
NEURL2	0.575	0.148	3.887	195	27	0.435	1.001	0.000102	0.00331	0.575	Hyperactivated
JPH1	0.797	0.205	3.88	162	1474	0.487	1.001	0.000104	0.00339	0.797	Hyperactivated
UQCRHL	-0.712	0.184	-3.876	21	3036	0.536	1.001	0.000106	0.00345	-0.712	Compensated
LTN1	0.468	0.121	3.871	26	6531	0.897	1	0.000109	0.00352	0.468	Hyperactivated
TSTD1	-0.306	0.079	-3.869	109	1871	0.106	1.014	0.000109	0.00354	-0.306	Compensated
PARS2	0.443	0.115	3.867	35	783	0.826	1.001	0.00011	0.00356	0.443	Hyperactivated
SNORA70	-0.338	0.087	-3.866	111	170	0.826	1	0.000111	0.00357	-0.338	Compensated
CBWD5	-0.525	0.136	-3.865	50	1389	0.724	1.001	0.000111	0.00358	-0.525	Compensated
CHRAC1	0.256	0.066	3.864	232	4672	0.411	1.004	0.000111	0.00358	0.256
ARHGAP15	-0.033	0.009	-3.862	6	1220	0.182	1.007	0.000112	0.0036	-0.033
NELFA	0.442	0.114	3.861	24	5943	0.853	1.001	0.000113	0.0036	0.442	Hyperactivated
SPI1	-0.011	0.003	-3.861	29	1478	0.379	1	0.000113	0.0036	-0.011
AKAP12	0.438	0.114	3.861	24	26357	0.364	1.003	0.000113	0.00361	0.438	Hyperactivated
PSMD4	0.238	0.062	3.859	157	19641	0.506	1.001	0.000114	0.00362	0.238
VOPP1	0.361	0.094	3.856	210	8729	0.605	1.001	0.000115	0.00365	0.361	Hyperactivated
LRRC42	-0.317	0.082	-3.856	48	5336	0.788	1.001	0.000115	0.00365	-0.317	Compensated
PCLO	0.453	0.117	3.856	171	2382	0.64	1.001	0.000115	0.00365	0.453	Hyperactivated
SYF2	-0.415	0.108	-3.855	17	6729	0.884	1	0.000116	0.00366	-0.415	Compensated
NOP53	-0.465	0.121	-3.852	45	28702	0.553	1.001	0.000117	0.00369	-0.465	Compensated
ZEB2	0.217	0.056	3.852	8	5135	0.374	1.001	0.000117	0.00369	0.217
KDM5B	0.678	0.176	3.851	94	9991	0.854	1	0.000117	0.00369	0.678	Hyperactivated
CELF4	-0.094	0.024	-3.851	40	491	0.182	1.003	0.000118	0.0037	-0.094
LRRC61	-0.112	0.029	-3.848	134	2773	0.01	1.045	0.000119	0.00373	-0.112
CTSE	-0.05	0.013	-3.847	93	1027	0.003	1.243	0.00012	0.00373	-0.05
PLIN3	-0.504	0.131	-3.843	18	12661	0.593	1	0.000121	0.00378	-0.504	Compensated
ATP5F1D	-0.626	0.163	-3.841	17	5514	0.806	1.001	0.000122	0.00381	-0.626	Compensated
SNRNP200	0.369	0.096	3.839	24	61389	0.681	1	0.000124	0.00384	0.369	Hyperactivated
DIO2	0.233	0.061	3.837	70	4243	0.18	1.002	0.000124	0.00386	0.233
HNRNPDL	-0.535	0.139	-3.837	6	38735	0.834	1	0.000125	0.00386	-0.535	Compensated
SUPT5H	0.236	0.061	3.836	70	22385	0.783	1	0.000125	0.00386	0.236
FCF1	0.285	0.074	3.835	66	7739	0.774	1.002	0.000126	0.00388	0.285
CTBP2	-0.264	0.069	-3.831	19	11381	0.261	1	0.000128	0.00393	-0.264
C1orf54	-0.244	0.064	-3.829	152	189	0.67	1.001	0.000129	0.00395	-0.244
ZNF570	0.736	0.192	3.829	75	384	0.188	1.005	0.000129	0.00395	0.736	Hyperactivated
SP2	-0.261	0.068	-3.827	81	3468	0.62	1.001	0.00013	0.00397	-0.261
MED26	-0.301	0.079	-3.825	29	1672	0.703	1.002	0.000131	0.00399	-0.301	Compensated
C7orf31	0.607	0.159	3.824	214	559	0.422	1.001	0.000131	0.004	0.606	Hyperactivated
ZNF777	-0.327	0.085	-3.824	135	2590	0.394	1.001	0.000131	0.004	-0.327	Compensated
NRAS	0.385	0.101	3.824	42	14707	0.729	1.001	0.000131	0.004	0.385	Hyperactivated
SF3A1	-0.352	0.092	-3.822	26	20577	0.809	1	0.000132	0.00401	-0.352	Compensated
MRPS23	0.36	0.094	3.822	82	7163	0.613	1.001	0.000132	0.00401	0.36	Hyperactivated
COMMD9	0.38	0.1	3.818	41	3057	0.836	1	0.000135	0.00406	0.38	Hyperactivated
SIDT2	-0.557	0.146	-3.818	47	4724	0.572	1.001	0.000135	0.00406	-0.556	Compensated
GNB2	0.279	0.073	3.817	155	18025	0.458	1.001	0.000135	0.00408	0.279
CHD8	0.263	0.069	3.814	57	15380	0.725	1.002	0.000137	0.00411	0.263
JPH3	0.549	0.144	3.813	36	599	0.561	1.001	0.000137	0.00413	0.549	Hyperactivated
VPS41	0.276	0.072	3.81	204	7525	0.477	1.001	0.000139	0.00417	0.275
MPC1	0.745	0.196	3.806	22	2674	0.847	1.001	0.000141	0.00423	0.745	Hyperactivated
YY1	-0.242	0.064	-3.803	61	16334	0.602	1.001	0.000143	0.00427	-0.241
ABCC11	0.246	0.065	3.802	35	226	0.728	1.001	0.000143	0.00427	0.246
PTPN1	0.342	0.09	3.802	228	10884	0.396	1.003	0.000144	0.00428	0.342	Hyperactivated
HNF4A	-0.055	0.014	-3.801	196	1291	0.117	1.021	0.000144	0.00429	-0.055
FCGR2C	-0.058	0.015	-3.799	163	138	0.003	1.293	0.000145	0.0043	-0.058
TBC1D10C	-0.034	0.009	-3.795	99	911	0.445	1.001	0.000147	0.00437	-0.034
TYROBP	-0.015	0.004	-3.793	78	317	0.023	1.044	0.000149	0.0044	-0.015
EPS8	0.357	0.094	3.79	86	8745	0.717	1	0.000151	0.00445	0.357	Hyperactivated
C12orf66	0.476	0.126	3.785	40	1142	0.701	1	0.000154	0.00452	0.475	Hyperactivated
CNKSR3	0.168	0.045	3.784	23	2752	0.435	1.001	0.000154	0.00453	0.168
EMID1	0.519	0.137	3.783	24	933	0.036	1.017	0.000155	0.00455	0.519	Hyperactivated
DOCK8	-0.086	0.023	-3.781	56	5842	0.008	1.098	0.000156	0.00458	-0.086
A2M	-0.023	0.006	-3.778	60	6595	0.026	1.052	0.000158	0.00462	-0.023
IL16	-0.043	0.011	-3.776	29	1810	0.265	1.005	0.000159	0.00465	-0.043
LRRC59	0.379	0.1	3.776	91	22876	0.615	1	0.000159	0.00465	0.378	Hyperactivated
CEBPD	0.319	0.085	3.767	133	1390	0.017	1.017	0.000165	0.00482	0.319	Hyperactivated
IFT52	0.28	0.074	3.764	189	3025	0.501	1.001	0.000167	0.00486	0.28
CCM2	0.302	0.08	3.764	207	5454	0.451	1.003	0.000168	0.00486	0.302	Hyperactivated
MRPL21	0.285	0.076	3.763	127	4573	0.705	1.001	0.000168	0.00486	0.285
CCT2	0.336	0.089	3.763	56	37360	0.809	1	0.000168	0.00486	0.336	Hyperactivated
MIDN	-0.493	0.131	-3.76	17	8780	0.697	1.002	0.00017	0.0049	-0.493	Compensated
ALG8	0.308	0.082	3.76	90	5304	0.833	1.001	0.00017	0.0049	0.308	Hyperactivated
HSPA7	-0.056	0.015	-3.759	161	193	0.004	1.16	0.000171	0.00491	-0.056
WWOX	-0.452	0.12	-3.759	75	1375	0.352	1.001	0.000171	0.00491	-0.452	Compensated
ABCG2	0.652	0.174	3.758	5	1489	0.18	1.005	0.000171	0.00491	0.652	Hyperactivated
HIST1H2BN	0.797	0.212	3.757	45	288	0.803	1	0.000172	0.00493	0.797	Hyperactivated
CARD6	0.248	0.066	3.756	195	882	0.44	1.001	0.000173	0.00494	0.248
SESN1	-0.727	0.194	-3.748	16	2179	0.541	1.002	0.000178	0.00508	-0.727	Compensated
PROX2	0.862	0.23	3.748	65	99	0.798	1	0.000178	0.00508	0.862	Hyperactivated
MEIS2	0.72	0.192	3.745	15	3780	0.251	1.001	0.00018	0.00512	0.72	Hyperactivated
ATAD2	0.335	0.09	3.736	269	15794	0.426	1.002	0.000187	0.00532	0.335	Hyperactivated
HNRNPA3	-0.283	0.076	-3.734	37	70223	0.899	1	0.000189	0.00535	-0.283
USP15	-0.345	0.093	-3.732	48	7165	0.566	1.001	0.00019	0.00539	-0.345	Compensated
HNRNPR	-0.391	0.105	-3.728	16	37599	0.861	1	0.000193	0.00546	-0.391	Compensated
FIS1	0.308	0.083	3.727	151	6584	0.527	1.001	0.000194	0.00547	0.308	Hyperactivated
BIRC6	-0.304	0.082	-3.719	39	18933	0.741	1.002	0.0002	0.00563	-0.303	Compensated
INO80E	-0.308	0.083	-3.718	31	3735	0.717	1	0.000201	0.00565	-0.308	Compensated
RC3H1	-0.27	0.073	-3.717	98	4312	0.458	1.002	0.000201	0.00565	-0.27
USP48	0.451	0.122	3.713	18	12501	0.808	1	0.000205	0.00574	0.451	Hyperactivated
LY86	-0.019	0.005	-3.713	50	392	0.03	1.016	0.000205	0.00574	-0.019
APP	0.513	0.138	3.711	23	126003	0.556	1.001	0.000206	0.00577	0.513	Hyperactivated
ADCY6	0.146	0.039	3.71	28	7728	0.628	1.001	0.000207	0.00579	0.146
DNAJC19	0.251	0.068	3.706	146	3077	0.582	1.001	0.000211	0.00587	0.251
TMEM44-AS1	0.483	0.13	3.705	151	436	0.617	1.001	0.000211	0.00588	0.483	Hyperactivated
OS9	0.369	0.1	3.704	50	24491	0.881	1.001	0.000212	0.00589	0.369	Hyperactivated
ST18	-0.041	0.011	-3.703	136	878	0.028	1.023	0.000213	0.0059	-0.041
LAMC2	-0.014	0.004	-3.703	100	38785	0.318	1.005	0.000213	0.0059	-0.014
KCNJ2	-0.159	0.043	-3.7	107	750	0.073	1.008	0.000216	0.00596	-0.158
PIN4P1	-0.665	0.18	-3.699	12	37	0.619	1	0.000216	0.00597	-0.665	Compensated
RMRP	-0.619	0.167	-3.698	53	212	0.463	1.003	0.000217	0.00598	-0.619	Compensated
EPS8L2	0.193	0.052	3.698	22	13926	0.545	1.001	0.000218	0.00598	0.193
MPP2	0.873	0.236	3.697	56	1473	0.788	1.001	0.000218	0.00598	0.872	Hyperactivated
ARFRP1	0.254	0.069	3.697	242	3952	0.44	1.001	0.000218	0.00598	0.254
C2orf68	0.418	0.113	3.694	39	3840	0.872	1	0.000221	0.00604	0.418	Hyperactivated
UXS1	0.636	0.172	3.691	16	8355	0.777	1.002	0.000223	0.0061	0.635	Hyperactivated
TBCB	0.358	0.097	3.69	80	8402	0.768	1.001	0.000224	0.0061	0.358	Hyperactivated
GTPBP4	0.43	0.117	3.687	37	16481	0.84	1	0.000227	0.00618	0.43	Hyperactivated
FDX2	0.422	0.115	3.684	31	1493	0.839	1	0.00023	0.00623	0.422	Hyperactivated
BTLA	-0.043	0.012	-3.684	63	278	0.367	1.005	0.00023	0.00623	-0.043
TMEM230	0.265	0.072	3.683	125	11164	0.557	1.002	0.00023	0.00624	0.265
CDC42BPA	0.377	0.102	3.681	98	9495	0.433	1.001	0.000232	0.00628	0.377	Hyperactivated
PPP1R16B	-0.035	0.009	-3.681	175	3182	0.167	1.006	0.000233	0.00628	-0.035
RCL1	0.442	0.12	3.679	46	3182	0.862	1	0.000234	0.0063	0.442	Hyperactivated
GLE1	0.314	0.085	3.678	41	7489	0.827	1.001	0.000235	0.00634	0.314	Hyperactivated
SH2D1B	-0.212	0.058	-3.677	113	38	0.012	1.059	0.000236	0.00634	-0.212
ATP6V1E2	0.657	0.179	3.677	30	791	0.876	1	0.000236	0.00635	0.657	Hyperactivated
WDFY4	-0.027	0.007	-3.67	17	3735	0.102	1.006	0.000243	0.0065	-0.027
ZNF720	0.401	0.109	3.666	25	2182	0.855	1.002	0.000246	0.0066	0.401	Hyperactivated
PEX5L	-0.104	0.029	-3.664	148	1010	0.191	1.006	0.000249	0.00665	-0.104
SNHG6	0.405	0.111	3.661	142	8356	0.584	1.001	0.000251	0.00669	0.405	Hyperactivated
PTPRA	0.243	0.066	3.661	128	10437	0.487	1.002	0.000251	0.00669	0.243
USP30-AS1	-0.143	0.039	-3.656	22	45	0.039	1.039	0.000256	0.0068	-0.143
ATP6V1B2	0.557	0.152	3.656	42	14184	0.831	1	0.000256	0.0068	0.557	Hyperactivated
EGFL7	0.746	0.204	3.652	47	2860	0.368	1.001	0.00026	0.0069	0.746	Hyperactivated
ZNF772	1.01	0.276	3.652	64	1529	0.547	1	0.000261	0.0069	1.009	Hyperactivated
PRF1	-0.075	0.02	-3.647	23	352	0.029	1.043	0.000265	0.00701	-0.074
SHTN1	-0.093	0.026	-3.646	20	7292	0.314	1.003	0.000267	0.00704	-0.093
SGCA	-0.137	0.038	-3.644	98	84	0.248	1.001	0.000269	0.00708	-0.137
YLPM1	-0.236	0.065	-3.643	66	16785	0.499	1	0.000269	0.00708	-0.236
WDFY3	-0.191	0.052	-3.641	10	9416	0.156	1.004	0.000271	0.00713	-0.191
OSER1	0.33	0.091	3.639	193	4350	0.424	1.002	0.000273	0.00717	0.33	Hyperactivated
KIF4B	-0.581	0.16	-3.638	51	44	0.621	1	0.000275	0.00719	-0.58	Compensated
OR13A1	-0.167	0.046	-3.636	17	97	0.055	1.019	0.000277	0.00724	-0.167
PUF60	0.218	0.06	3.635	236	17009	0.44	1.003	0.000278	0.00725	0.218
CBX4	-0.373	0.103	-3.635	106	5843	0.449	1.003	0.000278	0.00725	-0.373	Compensated
RXRA	0.601	0.166	3.633	44	9016	0.9	1	0.000281	0.0073	0.601	Hyperactivated
SAMD1	-0.476	0.131	-3.632	24	4698	0.739	1.001	0.000281	0.0073	-0.476	Compensated
DDAH1	-0.166	0.046	-3.627	79	6771	0.049	1.016	0.000287	0.00744	-0.166
PLEKHM2	-0.331	0.091	-3.62	33	11232	0.727	1	0.000294	0.00763	-0.331	Compensated
C1orf43	0.239	0.066	3.62	131	22949	0.628	1	0.000295	0.00763	0.239
ZNF124	0.346	0.096	3.619	115	953	0.679	1	0.000295	0.00763	0.346	Hyperactivated
NAALAD2	0.524	0.145	3.618	84	400	0.651	1.001	0.000296	0.00764	0.524	Hyperactivated
CDKN1A	-0.593	0.164	-3.61	41	14893	0.371	1.002	0.000306	0.00788	-0.592	Compensated
RPSAP9	-0.452	0.125	-3.608	36	129	0.722	1.001	0.000308	0.00793	-0.452	Compensated
CMAS	0.297	0.083	3.601	108	6209	0.768	1.001	0.000317	0.00814	0.297
NUP50	0.494	0.137	3.597	19	16006	0.826	1.001	0.000322	0.00827	0.494	Hyperactivated
MINDY4	0.684	0.19	3.592	205	616	0.591	1.001	0.000328	0.0084	0.684	Hyperactivated
PML	-0.469	0.131	-3.592	31	7982	0.587	1.004	0.000329	0.00841	-0.469	Compensated
TOP1	-0.265	0.074	-3.591	178	21515	0.404	1.004	0.00033	0.00842	-0.265
MTRF1	0.399	0.111	3.59	34	1698	0.888	1	0.00033	0.00842	0.399	Hyperactivated
FCER1G	-0.066	0.018	-3.589	108	195	0.36	1	0.000332	0.00844	-0.066
DDX46	-0.339	0.094	-3.587	30	18771	0.47	1	0.000335	0.00851	-0.339	Compensated
BIRC2	0.379	0.106	3.586	96	8480	0.852	1	0.000335	0.00851	0.379	Hyperactivated
CABYR	-0.085	0.024	-3.585	40	605	0.335	1	0.000337	0.00855	-0.085
RBM27	-0.232	0.065	-3.584	55	7491	0.656	1.002	0.000339	0.00857	-0.232
RPSAP58	-0.538	0.15	-3.582	32	16	0.583	1.001	0.000341	0.00863	-0.538	Compensated
PRCC	0.193	0.054	3.58	121	7795	0.694	1	0.000344	0.00868	0.193
PTGER1	0.983	0.275	3.579	26	30	0.678	1	0.000344	0.00868	0.983	Hyperactivated
FLAD1	0.269	0.075	3.577	133	5216	0.648	1.001	0.000347	0.00873	0.269
PI4KB	0.182	0.051	3.573	156	9268	0.486	1	0.000352	0.00885	0.182
PADI4	-0.156	0.044	-3.571	18	133	0.012	1.056	0.000355	0.00891	-0.156
SOAT1	-0.339	0.095	-3.568	117	8573	0.661	1	0.000359	0.009	-0.338	Compensated
MICALL2	0.212	0.059	3.566	216	2477	0.765	1	0.000363	0.00907	0.212
BCL2L1	0.395	0.111	3.565	210	15169	0.628	1.001	0.000363	0.00907	0.395	Hyperactivated
SPATA25	0.514	0.144	3.565	195	74	0.414	1.002	0.000364	0.00907	0.514	Hyperactivated
FAM98C	-0.362	0.101	-3.564	68	1189	0.606	1.001	0.000365	0.00908	-0.361	Compensated
DCAF6	-0.317	0.089	-3.564	102	9028	0.336	1.003	0.000366	0.00909	-0.317	Compensated
SENP2	0.203	0.057	3.56	144	6223	0.55	1.001	0.000371	0.0092	0.203
LYSMD1	0.343	0.097	3.559	158	961	0.656	1	0.000372	0.00923	0.343	Hyperactivated
HEATR6	0.35	0.098	3.558	97	2798	0.616	1	0.000373	0.00923	0.35	Hyperactivated
FGL2	-0.063	0.018	-3.558	152	580	0.122	1.009	0.000373	0.00923	-0.063
RALGAPB	0.212	0.06	3.557	180	10609	0.429	1.001	0.000376	0.00928	0.212
ZNF862	0.61	0.172	3.556	139	1402	0.586	1.002	0.000376	0.00928	0.61	Hyperactivated
S100A13	-0.241	0.068	-3.554	137	5982	0.462	1.002	0.00038	0.00934	-0.241
TMEM248	0.209	0.059	3.553	132	12827	0.525	1	0.000381	0.00936	0.209
LY9	-0.026	0.007	-3.552	108	479	0.2	1.003	0.000382	0.00938	-0.026
DSC2	-0.055	0.015	-3.551	37	4351	0.193	1.002	0.000384	0.0094	-0.055
CD3D	-0.033	0.009	-3.551	52	861	0.063	1.019	0.000384	0.0094	-0.033
CCZ1B	-0.293	0.083	-3.55	228	1484	0.331	1.001	0.000385	0.00941	-0.293
CR1	-0.065	0.018	-3.546	91	156	0.004	1.194	0.000391	0.00954	-0.065
SOX10	-0.026	0.007	-3.54	22	2149	0.335	1.005	0.0004	0.00974	-0.026
BCL6B	0.384	0.109	3.54	17	138	0.678	1.002	0.000401	0.00974	0.384	Hyperactivated
SYNE1	-0.272	0.077	-3.54	24	6190	0.374	1.004	0.000401	0.00974	-0.272
HSF2BP	-0.311	0.088	-3.538	48	317	0.36	1.003	0.000403	0.00977	-0.311	Compensated
RBFOX2	-0.254	0.072	-3.537	23	19920	0.095	1.012	0.000404	0.0098	-0.254
EPOR	0.956	0.27	3.537	25	1338	0.821	1	0.000405	0.0098	0.955	Hyperactivated
TFIP11	0.306	0.086	3.535	29	4804	0.875	1	0.000408	0.00984	0.306	Hyperactivated
RPL19	0.28	0.079	3.535	56	118115	0.764	1	0.000408	0.00984	0.28
CD28	-0.022	0.006	-3.535	16	990	0.024	1.039	0.000408	0.00984	-0.022
GULP1	0.282	0.08	3.531	46	4912	0.246	1.005	0.000414	0.00997	0.282
SLA2	-0.037	0.01	-3.53	178	283	0.429	1	0.000415	0.00998	-0.037
ZNF530	0.798	0.226	3.53	62	880	0.842	1.001	0.000416	0.00998	0.798	Hyperactivated
DMTF1	-0.244	0.069	-3.528	167	8244	0.42	1.003	0.000419	0.01	-0.244
THSD4	-0.036	0.01	-3.527	344	4112	0.146	1.003	0.00042	0.01	-0.036
VN1R1	0.793	0.225	3.526	62	86	0.786	1.001	0.000422	0.0101	0.793	Hyperactivated
TP73-AS1	0.913	0.259	3.522	30	3682	0.175	1.004	0.000429	0.0102	0.913	Hyperactivated
WBP11P1	-0.534	0.152	-3.52	36	16	0.454	1	0.000431	0.0103	-0.534	Compensated
PLGRKT	0.47	0.134	3.52	50	2192	0.872	1.001	0.000432	0.0103	0.47	Hyperactivated
EIF2AK2	-0.499	0.142	-3.519	28	13579	0.627	1.002	0.000433	0.0103	-0.498	Compensated
SPN	-0.017	0.005	-3.519	29	8732	0.336	1.004	0.000434	0.0103	-0.017
STK4-AS1	0.652	0.185	3.518	190	30	0.445	1	0.000435	0.0103	0.652	Hyperactivated
ASTE1	0.294	0.084	3.515	67	906	0.628	1	0.00044	0.0104	0.294
BIN2	-0.019	0.005	-3.513	29	1406	0.384	1.003	0.000444	0.0105	-0.019
PTPN7	-0.014	0.004	-3.513	95	4239	0.353	1.001	0.000444	0.0105	-0.014
AIDA	-0.292	0.083	-3.512	97	6565	0.553	1.001	0.000445	0.0105	-0.292
TMEM119	-0.039	0.011	-3.511	23	480	0.201	1.007	0.000446	0.0105	-0.039
CD34	-0.045	0.013	-3.511	87	1728	0.047	1.021	0.000446	0.0105	-0.045
FCGR2A	-0.087	0.025	-3.51	137	724	0.128	1.009	0.000449	0.0105	-0.087
HRNR	-0.251	0.072	-3.507	148	153	0.014	1.063	0.000453	0.0106	-0.251
ZNF420	0.664	0.189	3.506	73	807	0.66	1.001	0.000454	0.0106	0.664	Hyperactivated
RNF139	0.199	0.057	3.506	265	4264	0.407	1.001	0.000455	0.0106	0.199
DEDD	0.189	0.054	3.502	109	2723	0.575	1.001	0.000462	0.0108	0.189
GTF3C2	0.279	0.08	3.499	28	8529	0.733	1.003	0.000468	0.0109	0.279
C14orf93	-0.388	0.111	-3.498	56	1117	0.559	1.002	0.000468	0.0109	-0.388	Compensated
ARHGAP30	-0.036	0.01	-3.498	109	5965	0.534	1.002	0.000468	0.0109	-0.036
EHHADH	0.355	0.102	3.494	144	1225	0.675	1	0.000476	0.011	0.354	Hyperactivated
SENP7	-0.395	0.113	-3.493	53	2620	0.658	1	0.000478	0.0111	-0.395	Compensated
ESR1	-0.12	0.034	-3.493	34	641	0.025	1.032	0.000478	0.0111	-0.12
DYNLRB1	0.296	0.085	3.492	189	10117	0.427	1.002	0.000479	0.0111	0.296
SEC61G	0.261	0.075	3.491	211	9257	0.56	1.001	0.000482	0.0111	0.261
ROCK1	-0.35	0.1	-3.49	58	12398	0.759	1	0.000483	0.0111	-0.349	Compensated
CCDC102A	0.824	0.236	3.483	35	1049	0.877	1	0.000495	0.0114	0.823	Hyperactivated
MGAM2	-0.117	0.034	-3.479	142	809	0.022	1.016	0.000503	0.0116	-0.117
SART1	0.295	0.085	3.479	69	12196	0.665	1.002	0.000503	0.0116	0.295
APIP	0.346	0.099	3.477	43	3044	0.797	1.001	0.000506	0.0116	0.346	Hyperactivated
RBBP8NL	-0.034	0.01	-3.477	241	242	0.028	1.033	0.000507	0.0116	-0.034
ARHGAP35	0.393	0.113	3.476	43	19258	0.864	1	0.000509	0.0117	0.392	Hyperactivated
MPEG1	-0.024	0.007	-3.474	30	961	0.031	1.013	0.000513	0.0117	-0.024
SELENON	-0.556	0.16	-3.473	15	12981	0.19	1.003	0.000514	0.0117	-0.555	Compensated
PCAT6	0.81	0.233	3.473	94	128	0.741	1	0.000514	0.0117	0.81	Hyperactivated
RGS1	-0.023	0.007	-3.473	101	1608	0.073	1.011	0.000515	0.0117	-0.023
ZNF761	0.572	0.165	3.472	59	2717	0.84	1.001	0.000517	0.0117	0.571	Hyperactivated
NMT2	0.616	0.178	3.471	34	3598	0.79	1.001	0.000518	0.0118	0.616	Hyperactivated
CD9	0.478	0.138	3.47	85	23295	0.424	1.001	0.000521	0.0118	0.478	Hyperactivated
OTULINL	0.585	0.169	3.47	219	1366	0.507	1.001	0.000521	0.0118	0.585	Hyperactivated
MOB2	-0.407	0.117	-3.466	31	1736	0.737	1	0.000529	0.0119	-0.406	Compensated
MYEOV	0.095	0.027	3.465	144	4470	0.577	1	0.00053	0.012	0.095
PMVK	0.335	0.097	3.465	133	3799	0.659	1.003	0.000531	0.012	0.335	Hyperactivated
DDAH2	0.476	0.137	3.463	49	4863	0.773	1.001	0.000534	0.012	0.475	Hyperactivated
ZNRD2	0.37	0.107	3.461	77	2656	0.638	1.002	0.000537	0.0121	0.37	Hyperactivated
MRE11	0.32	0.093	3.461	79	4400	0.871	1.001	0.000538	0.0121	0.32	Hyperactivated
PSMD6	0.337	0.097	3.459	25	11689	0.845	1.002	0.000542	0.0122	0.337	Hyperactivated
PRKG1	0.715	0.207	3.458	39	263	0.255	1.002	0.000544	0.0122	0.714	Hyperactivated
ZNF568	0.603	0.175	3.454	76	709	0.447	1.001	0.000553	0.0124	0.603	Hyperactivated
PPT1	0.398	0.115	3.454	53	22171	0.855	1.001	0.000553	0.0124	0.398	Hyperactivated
ZNF134	0.755	0.219	3.453	62	2404	0.809	1.001	0.000554	0.0124	0.754	Hyperactivated
PRND	-0.078	0.023	-3.453	124	39	0.176	1.006	0.000555	0.0124	-0.078
LAPTM4B	0.074	0.021	3.451	174	23873	0.644	1	0.000558	0.0124	0.074
CD160	0.509	0.148	3.447	159	85	0.684	1.001	0.000566	0.0126	0.509	Hyperactivated
PRPF39	-0.305	0.088	-3.446	73	5565	0.602	1.002	0.000569	0.0126	-0.304	Compensated
YKT6	0.223	0.065	3.446	208	16018	0.497	1.001	0.00057	0.0126	0.222
NOL4L	0.552	0.16	3.445	193	3807	0.472	1	0.000571	0.0126	0.552	Hyperactivated
SNW1	-0.185	0.054	-3.445	68	11346	0.667	1	0.000571	0.0126	-0.185
STX4	0.428	0.124	3.444	26	4261	0.824	1.002	0.000572	0.0126	0.428	Hyperactivated
GDAP2	0.304	0.088	3.443	47	2100	0.782	1.001	0.000575	0.0127	0.303	Hyperactivated
LANCL2	0.288	0.084	3.442	211	2654	0.516	1.002	0.000577	0.0127	0.288
RAB19	-0.053	0.015	-3.442	138	64	0.009	1.097	0.000578	0.0127	-0.053
IMMP2L	-0.331	0.096	-3.441	184	753	0.416	1.001	0.000579	0.0127	-0.331	Compensated
LMTK2	0.297	0.086	3.441	161	6256	0.516	1.001	0.000581	0.0127	0.297
LAT2	-0.092	0.027	-3.44	135	5200	0.3	1.005	0.000581	0.0127	-0.092
MADCAM1	0.9	0.262	3.439	20	63	0.826	1	0.000583	0.0128	0.899	Hyperactivated
RSRC2	-0.286	0.083	-3.439	27	11309	0.819	1.002	0.000584	0.0128	-0.286
RHOBTB1	0.53	0.154	3.438	34	1977	0.591	1	0.000585	0.0128	0.53	Hyperactivated
FAM234A	0.6	0.175	3.438	18	10278	0.875	1	0.000586	0.0128	0.6	Hyperactivated
CREB3	0.367	0.107	3.437	51	5892	0.832	1	0.000589	0.0128	0.367	Hyperactivated
PRTG	0.496	0.144	3.434	24	1420	0.254	1.002	0.000595	0.0129	0.496	Hyperactivated
UPK3B	-0.022	0.006	-3.432	241	1733	0.113	1.004	0.000598	0.013	-0.022
FLVCR1	0.421	0.123	3.432	88	3549	0.625	1.002	0.000599	0.013	0.42	Hyperactivated
EFNB2	-0.17	0.05	-3.429	98	7480	0.215	1.002	0.000606	0.0131	-0.17
DIP2A	-0.336	0.098	-3.427	40	7676	0.722	1.002	0.000609	0.0132	-0.335	Compensated
CD300A	-0.018	0.005	-3.427	99	630	0.082	1.003	0.00061	0.0132	-0.018
ENY2	0.237	0.069	3.427	205	8638	0.413	1.001	0.00061	0.0132	0.237
TDRKH	0.544	0.159	3.427	152	1879	0.758	1.001	0.00061	0.0132	0.544	Hyperactivated
MKRN2	0.279	0.082	3.426	28	5407	0.856	1	0.000613	0.0132	0.279
PPP1R13B	0.758	0.221	3.423	63	3126	0.816	1.002	0.000618	0.0133	0.758	Hyperactivated
ASS1	0.862	0.252	3.423	37	17573	0.184	1.005	0.000619	0.0133	0.861	Hyperactivated
RBIS	0.254	0.074	3.423	173	3090	0.449	1.001	0.00062	0.0133	0.254
ANKRD7	0.298	0.087	3.421	146	66	0.458	1.001	0.000623	0.0133	0.298
SLC4A1AP	0.224	0.066	3.419	27	5388	0.847	1	0.00063	0.0135	0.224
MBOAT1	-0.224	0.065	-3.418	54	2315	0.131	1.014	0.000631	0.0135	-0.223
RALGAPA1	0.371	0.108	3.417	93	3447	0.67	1.001	0.000633	0.0135	0.37	Hyperactivated
CBWD6	-0.588	0.172	-3.416	34	17	0.639	1	0.000635	0.0135	-0.588	Compensated
ASIC1	-0.411	0.12	-3.414	30	1798	0.113	1.005	0.000639	0.0136	-0.41	Compensated
RHOB	0.877	0.257	3.413	29	10477	0.636	1.001	0.000641	0.0136	0.876	Hyperactivated
PLXNA2	0.536	0.157	3.412	86	6222	0.586	1.001	0.000645	0.0137	0.536	Hyperactivated
MORC2	-0.433	0.127	-3.41	23	7569	0.826	1	0.00065	0.0138	-0.433	Compensated
KIF6	-0.306	0.09	-3.409	48	180	0.03	1.017	0.000652	0.0138	-0.305	Compensated
YME1L1	0.243	0.071	3.408	36	26603	0.947	1.001	0.000655	0.0138	0.243
PSMC3	0.38	0.112	3.408	29	20969	0.801	1	0.000655	0.0138	0.38	Hyperactivated
CEP170P1	-0.495	0.145	-3.407	10	167	0.8	1.001	0.000658	0.0139	-0.495	Compensated
PDXDC1	-0.387	0.114	-3.405	50	17294	0.705	0.999	0.000662	0.0139	-0.387	Compensated
NAV2	0.568	0.167	3.405	23	9181	0.309	1.004	0.000663	0.0139	0.567	Hyperactivated
MAP2K2	0.439	0.129	3.404	14	14182	0.883	1.001	0.000663	0.0139	0.439	Hyperactivated
HSF1	0.186	0.055	3.404	238	8199	0.387	1.003	0.000663	0.0139	0.186
MASP2	0.712	0.209	3.403	27	295	0.823	1.001	0.000667	0.014	0.712	Hyperactivated
CA1	-0.365	0.107	-3.403	177	1392	0.001	2.733	0.000667	0.014	-0.365	Compensated
SVIP	0.289	0.085	3.402	24	4205	0.666	1.001	0.000669	0.014	0.288
CCL24	-0.132	0.039	-3.401	136	46	0.015	1.046	0.000671	0.014	-0.132
ATIC	0.478	0.141	3.4	15	17887	0.758	1	0.000673	0.0141	0.478	Hyperactivated
LGMN	0.277	0.081	3.4	61	9211	0.514	1	0.000674	0.0141	0.276
SORCS2	0.277	0.082	3.397	19	1697	0.179	1.007	0.000682	0.0142	0.277
TFPI2	-0.033	0.01	-3.397	173	11414	0.103	1.015	0.000682	0.0142	-0.032
MIA	-0.106	0.031	-3.392	48	745	0.181	1.004	0.000693	0.0144	-0.106
TP53BP2	0.422	0.124	3.391	97	7285	0.721	1.002	0.000695	0.0144	0.422	Hyperactivated
EEF1AKNMT	0.241	0.071	3.391	100	7254	0.658	1	0.000695	0.0144	0.241
RPAP3	0.339	0.1	3.391	38	4733	0.708	1	0.000698	0.0144	0.339	Hyperactivated
RGL3	-0.061	0.018	-3.386	25	1756	0.21	1.003	0.00071	0.0147	-0.061
TNFSF9	-0.315	0.093	-3.385	13	1977	0.007	1.104	0.000711	0.0147	-0.315	Compensated
ACYP2	-0.427	0.126	-3.384	42	671	0.662	1.001	0.000715	0.0148	-0.427	Compensated
DPEP1	-0.096	0.028	-3.383	43	1175	0.124	1.007	0.000717	0.0148	-0.095
PLPPR2	0.752	0.222	3.382	24	3681	0.789	1.001	0.000719	0.0148	0.752	Hyperactivated
TOB2P1	0.9	0.266	3.379	43	116	0.83	1	0.000727	0.0149	0.899	Hyperactivated
DSCC1	0.36	0.106	3.378	252	2586	0.401	1.003	0.000729	0.0149	0.359	Hyperactivated
SELPLG	-0.061	0.018	-3.378	23	3476	0.374	1.003	0.000729	0.0149	-0.061
ARFGAP1	0.242	0.072	3.378	238	12222	0.384	1.001	0.00073	0.0149	0.242
KRBA1	-0.333	0.098	-3.376	135	1519	0.245	1.004	0.000735	0.015	-0.332	Compensated
NPHP3	-0.376	0.111	-3.375	70	2940	0.6	1.001	0.000738	0.0151	-0.376	Compensated
TSPY26P	0.454	0.135	3.375	198	301	0.457	1.002	0.000739	0.0151	0.454	Hyperactivated
SNORA21	0.652	0.193	3.373	51	17	0.697	1	0.000742	0.0151	0.651	Hyperactivated
GLRA1	0.595	0.176	3.373	50	10	0.688	1	0.000743	0.0151	0.595	Hyperactivated
HIST1H2BD	0.807	0.239	3.373	43	1267	0.765	1.001	0.000744	0.0151	0.806	Hyperactivated
EIF4H	-0.181	0.054	-3.373	135	53989	0.433	1.001	0.000744	0.0151	-0.181
RGS8	-0.087	0.026	-3.371	98	71	0.011	1.077	0.00075	0.0152	-0.087
KRT14	-0.018	0.005	-3.37	41	13881	0.137	1.003	0.000751	0.0152	-0.018
BEND7	0.465	0.138	3.368	34	1879	0.306	1.004	0.000757	0.0153	0.465	Hyperactivated
CHML	0.546	0.162	3.365	103	6081	0.639	1	0.000767	0.0155	0.546	Hyperactivated
GRHL2	-0.017	0.005	-3.364	191	3387	0.178	1.006	0.000769	0.0155	-0.017
SLC45A3	-0.246	0.073	-3.363	98	2420	0.43	1.003	0.000771	0.0155	-0.245
PLEKHH1	0.415	0.123	3.362	69	2236	0.707	1.001	0.000775	0.0156	0.415	Hyperactivated
STEAP4	-0.033	0.01	-3.352	167	1140	0.239	1.008	0.000803	0.0161	-0.033
RLF	0.309	0.092	3.35	50	4095	0.892	1.001	0.000807	0.0162	0.309	Hyperactivated
KRT5	-0.023	0.007	-3.348	32	41428	0.131	1.006	0.000813	0.0163	-0.022
RBM42	0.269	0.08	3.347	79	10090	0.832	1.001	0.000817	0.0164	0.269
EMC2	0.244	0.073	3.344	203	3562	0.436	1.001	0.000827	0.0166	0.243
PRPF8	0.37	0.111	3.343	21	65104	0.766	1	0.00083	0.0166	0.37	Hyperactivated
MYO7A	0.847	0.253	3.342	90	512	0.692	1	0.000832	0.0166	0.846	Hyperactivated
PPID	0.51	0.153	3.341	16	5202	0.781	1.001	0.000835	0.0167	0.51	Hyperactivated
C1orf100	0.709	0.212	3.34	103	14	0.631	1	0.000838	0.0167	0.708	Hyperactivated
CSRNP2	-0.35	0.105	-3.339	29	4575	0.707	1.001	0.00084	0.0167	-0.349	Compensated
IL6ST	0.731	0.219	3.339	30	17705	0.856	1	0.00084	0.0167	0.73	Hyperactivated
RAB21	0.255	0.076	3.338	49	6724	0.782	1	0.000842	0.0167	0.255
ATP1B1	-0.077	0.023	-3.337	100	16179	0.355	1.002	0.000846	0.0168	-0.077
GCLM	0.593	0.178	3.335	44	7295	0.809	1	0.000853	0.0169	0.592	Hyperactivated
NLRP1	0.888	0.266	3.335	15	7201	0.855	1	0.000853	0.0169	0.887	Hyperactivated
CDH24	-0.363	0.109	-3.334	55	3306	0.335	1	0.000856	0.0169	-0.362	Compensated
LCN6	-0.02	0.006	-3.334	47	222	0.133	1.005	0.000856	0.0169	-0.02
HCN4	-0.11	0.033	-3.334	24	198	0.233	1.002	0.000857	0.0169	-0.11
HSP90AA6P	-0.751	0.225	-3.332	12	33	0.618	1.001	0.000863	0.017	-0.751	Compensated
DLG1	-0.267	0.08	-3.329	182	14031	0.467	1.004	0.000872	0.0172	-0.267
STARD9	-0.458	0.138	-3.328	10	3615	0.514	1.002	0.000873	0.0172	-0.458	Compensated
FAM160A1	-0.068	0.02	-3.326	13	1161	0.022	1.054	0.000881	0.0173	-0.068
FGF10	-0.059	0.018	-3.324	183	46	0.008	1.107	0.000887	0.0174	-0.059
LRRN4CL	-0.367	0.111	-3.324	33	73	0.585	1	0.000887	0.0174	-0.367	Compensated
MED1	0.188	0.057	3.324	58	12346	0.786	1.002	0.000888	0.0174	0.188
METTL16	0.361	0.109	3.322	16	6596	0.854	1.001	0.000895	0.0175	0.36	Hyperactivated
LILRA2	-0.021	0.006	-3.321	62	325	0.03	1.053	0.000896	0.0175	-0.021
B4GALT3	0.278	0.084	3.32	108	5905	0.633	1	0.000901	0.0176	0.278
ECD	0.275	0.083	3.319	28	4720	0.827	1	0.000904	0.0176	0.275
PMP2	-0.03	0.009	-3.318	178	273	0.031	1.01	0.000905	0.0176	-0.03
RINT1	0.216	0.065	3.318	158	2904	0.534	1.001	0.000906	0.0176	0.216
SEPTIN8	0.618	0.186	3.317	33	10505	0.721	1.001	0.000911	0.0177	0.617	Hyperactivated
ASAP2	0.221	0.067	3.314	39	5331	0.721	1.001	0.000919	0.0178	0.22
PARL	0.228	0.069	3.313	148	5684	0.565	1.002	0.000922	0.0178	0.227
IGF1R	0.813	0.245	3.313	55	10780	0.855	1	0.000922	0.0178	0.813	Hyperactivated
LNX2	0.467	0.141	3.312	35	2757	0.81	1.001	0.000926	0.0179	0.467	Hyperactivated
UBE4B	0.366	0.111	3.308	29	11005	0.931	1.001	0.00094	0.0182	0.366	Hyperactivated
ZHX2	-0.317	0.096	-3.306	269	3133	0.554	1.002	0.000945	0.0182	-0.317	Compensated
RANBP6	0.348	0.105	3.306	49	6543	0.875	1	0.000946	0.0182	0.348	Hyperactivated
GIMAP1	-0.03	0.009	-3.303	134	138	0.212	1.004	0.000956	0.0184	-0.03
EXOC3	0.205	0.062	3.302	214	7040	0.562	1	0.00096	0.0184	0.204
RAB22A	0.205	0.062	3.302	239	5478	0.401	1	0.00096	0.0184	0.205
SCN4A	-0.07	0.021	-3.3	91	372	0.099	1.009	0.000967	0.0185	-0.07
ZNF784	0.338	0.102	3.298	67	824	0.831	1	0.000973	0.0186	0.337	Hyperactivated
ZBTB2	-0.36	0.109	-3.296	23	3918	0.764	1.001	0.00098	0.0188	-0.36	Compensated
RNF165	0.514	0.156	3.296	31	1197	0.482	1.001	0.000982	0.0188	0.514	Hyperactivated
RCSD1	-0.016	0.005	-3.295	102	5205	0.207	1.007	0.000984	0.0188	-0.016
BRF2	0.276	0.084	3.293	87	1199	0.717	1.002	0.000991	0.0189	0.275
PCBP2	0.251	0.076	3.293	33	60574	0.84	1	0.000993	0.0189	0.251
HNF4G	0.473	0.144	3.29	171	745	0.196	1.002	0.001	0.019	0.472	Hyperactivated
S100A10	-0.138	0.042	-3.29	152	25627	0.098	1.005	0.001	0.0191	-0.137
MIIP	0.453	0.138	3.289	27	3715	0.798	1.001	0.00101	0.0191	0.452	Hyperactivated
NUGGC	-0.055	0.017	-3.289	37	639	0.219	1.006	0.00101	0.0191	-0.055
CROT	0.445	0.136	3.283	169	2019	0.682	1.002	0.00103	0.0194	0.445	Hyperactivated
PFAS	0.544	0.166	3.283	9	12709	0.833	1	0.00103	0.0195	0.543	Hyperactivated
MARVELD1	-0.159	0.049	-3.282	14	6836	0.21	1.003	0.00103	0.0195	-0.159
ASCL1	-0.026	0.008	-3.279	20	3735	0.221	1.004	0.00104	0.0196	-0.026
CD109	0.378	0.115	3.278	29	15211	0.511	1.002	0.00105	0.0197	0.378	Hyperactivated
PAX5	-0.04	0.012	-3.278	47	6504	0.156	1.005	0.00105	0.0197	-0.04
BRSK1	-0.348	0.106	-3.273	65	1400	0.363	1.002	0.00106	0.02	-0.348	Compensated
EVI2B	-0.071	0.022	-3.272	43	1797	0.181	1.005	0.00107	0.02	-0.071
MBIP	0.416	0.127	3.271	91	2608	0.705	1	0.00107	0.0201	0.415	Hyperactivated
SLC7A14	-0.017	0.005	-3.268	157	688	0.109	1.014	0.00108	0.0203	-0.017
DHX35	0.204	0.062	3.266	174	2859	0.437	1.001	0.00109	0.0204	0.204
PIK3CA	-0.219	0.067	-3.266	179	4360	0.455	1.001	0.00109	0.0204	-0.219
RPL22L1	-0.402	0.123	-3.264	156	7373	0.552	1.001	0.0011	0.0206	-0.401	Compensated
NFYC	0.291	0.089	3.263	51	5288	0.821	1	0.0011	0.0206	0.29
MTRNR2L8	-0.611	0.187	-3.263	22	366	0.539	1.002	0.0011	0.0206	-0.61	Compensated
PCMTD1	0.387	0.119	3.263	134	3268	0.611	1.001	0.0011	0.0206	0.386	Hyperactivated
CDC37L1	0.31	0.095	3.261	48	2002	0.784	1.001	0.00111	0.0207	0.31	Hyperactivated
MYOG	-0.044	0.014	-3.26	96	101	0.003	1.24	0.00111	0.0207	-0.044
TMEM225B	0.677	0.208	3.259	162	112	0.541	1.002	0.00112	0.0208	0.677	Hyperactivated
REN	-0.051	0.016	-3.257	98	123	0.033	1.024	0.00112	0.0209	-0.051
ZNF587	0.374	0.115	3.256	64	5161	0.712	1	0.00113	0.0209	0.374	Hyperactivated
PSME4	0.352	0.108	3.255	30	13893	0.766	1	0.00113	0.021	0.351	Hyperactivated
GART	0.347	0.107	3.254	25	20120	0.744	1.001	0.00114	0.021	0.347	Hyperactivated
SNX20	-0.018	0.006	-3.254	31	589	0.162	1.009	0.00114	0.021	-0.018
ZNF33A	-0.363	0.112	-3.251	42	5666	0.697	1.001	0.00115	0.0212	-0.363	Compensated
TARBP2	0.324	0.1	3.25	33	3265	0.854	1.001	0.00116	0.0213	0.324	Hyperactivated
RFX1	-0.339	0.104	-3.249	26	1853	0.828	1	0.00116	0.0213	-0.338	Compensated
CHORDC1	0.382	0.118	3.247	85	7912	0.824	1.001	0.00117	0.0215	0.382	Hyperactivated
DHODH	0.397	0.122	3.244	36	1641	0.683	1	0.00118	0.0216	0.396	Hyperactivated
CYP4F11	-0.089	0.027	-3.244	23	2456	0.046	1.033	0.00118	0.0216	-0.089
RSPO1	-0.341	0.105	-3.244	37	204	0.423	1.002	0.00118	0.0216	-0.341	Compensated
AMOTL1	0.664	0.205	3.244	80	10864	0.613	1	0.00118	0.0216	0.663	Hyperactivated
ZNF567	0.557	0.172	3.244	74	1081	0.71	1.001	0.00118	0.0216	0.556	Hyperactivated
HIBADH	0.329	0.101	3.243	214	5320	0.465	1	0.00118	0.0216	0.329	Hyperactivated
OPA3	0.285	0.088	3.242	46	4978	0.907	1.002	0.00119	0.0216	0.285
SAP25	-0.335	0.103	-3.242	155	316	0.568	1.001	0.00119	0.0216	-0.335	Compensated
KNG1	-0.082	0.025	-3.241	141	78	0.012	1.07	0.00119	0.0217	-0.082
C1QTNF12	0.632	0.195	3.241	44	79	0.733	1	0.00119	0.0217	0.632	Hyperactivated
CPXM1	-0.041	0.013	-3.24	125	1746	0.117	1.014	0.00119	0.0217	-0.041
RAB2A	0.215	0.067	3.237	132	12280	0.63	1.001	0.00121	0.0219	0.215
SOWAHC	0.226	0.07	3.237	14	3147	0.461	1.002	0.00121	0.0219	0.226
CD4	-0.049	0.015	-3.237	76	1738	0.323	1	0.00121	0.0219	-0.049
SCG5	-0.238	0.074	-3.236	18	1327	0.109	1.008	0.00121	0.0219	-0.238
GTF2IRD1P1	0.745	0.23	3.236	131	9	0.557	1.002	0.00121	0.0219	0.744	Hyperactivated
CDC45	0.419	0.13	3.234	64	5993	0.785	1.001	0.00122	0.0221	0.418	Hyperactivated
TCAP	0.542	0.168	3.232	72	146	0.764	1.001	0.00123	0.0222	0.542	Hyperactivated
SYT12	0.731	0.226	3.232	95	1038	0.372	1.001	0.00123	0.0222	0.73	Hyperactivated
GPA33	-0.044	0.013	-3.231	105	987	0.109	1.003	0.00123	0.0222	-0.044
SRSF2	-0.224	0.069	-3.231	96	20976	0.54	1.001	0.00123	0.0222	-0.224
RNASEH2A	0.468	0.145	3.229	33	6851	0.789	1	0.00124	0.0223	0.467	Hyperactivated
ELMO2	0.235	0.073	3.228	200	5042	0.441	1.001	0.00124	0.0223	0.234
DAAM1	0.585	0.181	3.227	70	4822	0.875	1	0.00125	0.0224	0.584	Hyperactivated
HINFP	0.238	0.074	3.225	51	2554	0.826	1.001	0.00126	0.0226	0.238
PIGT	0.355	0.11	3.222	194	14622	0.368	1.001	0.00127	0.0228	0.354	Hyperactivated
SPDL1	0.509	0.158	3.222	64	8376	0.787	1	0.00127	0.0228	0.508	Hyperactivated
UBQLN4	0.233	0.072	3.222	129	8937	0.632	1.002	0.00127	0.0228	0.233
GNG2	-0.182	0.056	-3.219	84	3513	0.041	1.019	0.00128	0.0229	-0.181
FCRL3	-0.025	0.008	-3.216	108	274	0.226	1.002	0.0013	0.0232	-0.025
TNS3	0.591	0.184	3.215	211	14650	0.369	1.001	0.00131	0.0232	0.591	Hyperactivated
INTS4	0.166	0.052	3.215	92	3830	0.716	1.001	0.00131	0.0232	0.166
RNASEH1	0.269	0.084	3.211	43	4926	0.82	1	0.00132	0.0235	0.268
BAG6	0.238	0.074	3.21	46	28300	0.777	1.001	0.00133	0.0235	0.237
SLC35E2A	-0.371	0.116	-3.21	54	545	0.674	1.002	0.00133	0.0235	-0.37	Compensated
NUP58	-0.287	0.089	-3.21	34	14587	0.77	1	0.00133	0.0235	-0.287
MERTK	0.977	0.304	3.209	15	1133	0.781	1.002	0.00133	0.0236	0.976	Hyperactivated
ZNF776	0.346	0.108	3.207	63	2817	0.814	1	0.00134	0.0237	0.346	Hyperactivated
BCAS2	0.244	0.076	3.205	42	5752	0.823	1.001	0.00135	0.0238	0.244
PLA2G4A	0.76	0.237	3.205	96	1609	0.248	1.001	0.00135	0.0238	0.759	Hyperactivated
MS4A6A	-0.026	0.008	-3.204	31	302	0.182	1.001	0.00135	0.0238	-0.026
CTSG	-0.013	0.004	-3.201	55	2548	0.01	1.072	0.00137	0.0241	-0.013
COQ8A	0.4	0.125	3.201	99	5058	0.633	1.002	0.00137	0.0241	0.399	Hyperactivated
POLR3A	0.241	0.075	3.2	33	7257	0.889	1.001	0.00137	0.0241	0.241
AKAP8	-0.226	0.071	-3.199	26	6496	0.798	1.001	0.00138	0.0241	-0.225
HIST1H4H	0.889	0.278	3.199	42	567	0.777	1	0.00138	0.0241	0.888	Hyperactivated
EPX	-0.049	0.015	-3.199	82	301	0.454	1.001	0.00138	0.0241	-0.049
HILS1	-0.066	0.021	-3.199	98	63	0.198	1.003	0.00138	0.0241	-0.066
C8orf33	0.231	0.072	3.197	239	8037	0.449	1.001	0.00139	0.0242	0.231
MCRS1	0.272	0.085	3.196	26	7770	0.795	1	0.00139	0.0243	0.271
HLA-DMB	-0.207	0.065	-3.195	36	1632	0.118	1.007	0.0014	0.0244	-0.207
SCARNA12	0.426	0.133	3.195	78	235	0.839	1.001	0.0014	0.0244	0.425	Hyperactivated
SP6	-0.068	0.021	-3.194	78	1385	0.16	1.004	0.0014	0.0244	-0.068
CD300LB	-0.075	0.024	-3.193	99	34	0.081	1.015	0.00141	0.0245	-0.075
BRPF3	0.402	0.126	3.192	38	7141	0.913	1	0.00141	0.0245	0.402	Hyperactivated
EML3	-0.312	0.098	-3.192	33	5511	0.738	1.002	0.00141	0.0245	-0.311	Compensated
C7	-0.03	0.009	-3.189	193	468	0.023	1.059	0.00143	0.0247	-0.03
NAPA-AS1	-0.484	0.152	-3.188	43	156	0.755	1.001	0.00143	0.0248	-0.484	Compensated
CEP76	0.253	0.08	3.183	71	1350	0.792	1	0.00146	0.0252	0.253
CCDC71L	0.612	0.192	3.183	155	1328	0.546	1.003	0.00146	0.0252	0.611	Hyperactivated
LAIR1	-0.01	0.003	-3.182	65	1687	0.265	1.001	0.00146	0.0253	-0.01
PCK1	-0.127	0.04	-3.181	240	168	0.002	1.483	0.00147	0.0253	-0.127
HIST1H2BJ	0.854	0.268	3.181	38	561	0.778	1.001	0.00147	0.0253	0.852	Hyperactivated
E2F6	0.363	0.114	3.18	32	2804	0.899	1.001	0.00147	0.0254	0.362	Hyperactivated
ECE1	0.471	0.148	3.179	17	24461	0.724	1.002	0.00148	0.0254	0.47	Hyperactivated
DYNC1LI1	0.38	0.12	3.179	16	5885	0.879	1	0.00148	0.0254	0.38	Hyperactivated
LY6G6D	-0.073	0.023	-3.178	49	64	0.227	1.005	0.00148	0.0254	-0.073
NCR3	-0.073	0.023	-3.178	45	68	0.303	1.005	0.00148	0.0254	-0.073
B3GNT3	-0.04	0.012	-3.178	20	2029	0.183	1.009	0.00149	0.0254	-0.04
ADAM22	-0.322	0.101	-3.178	174	2679	0.264	1.007	0.00149	0.0254	-0.322	Compensated
SIGLEC5	-0.099	0.031	-3.176	49	63	0.016	1.069	0.00149	0.0255	-0.099
FARS2	-0.329	0.103	-3.175	55	1368	0.55	1.001	0.0015	0.0256	-0.328	Compensated
LILRA1	-0.045	0.014	-3.175	61	44	0.027	1.024	0.0015	0.0256	-0.044
KIR3DX1	-0.051	0.016	-3.175	62	79	0.107	1.015	0.0015	0.0256	-0.051
KIAA0895	0.395	0.124	3.174	197	1370	0.686	1	0.0015	0.0256	0.394	Hyperactivated
ELN	-0.084	0.026	-3.171	133	2028	0.07	1.007	0.00152	0.0258	-0.084
COL1A2	-0.034	0.011	-3.171	176	50266	0.061	1.018	0.00152	0.0258	-0.034
GBP2	0.497	0.157	3.169	39	2466	0.332	1	0.00153	0.026	0.496	Hyperactivated
PIPSL	-0.497	0.157	-3.168	15	305	0.695	1.003	0.00153	0.026	-0.496	Compensated
S100A2	-0.022	0.007	-3.167	137	11619	0.233	1.004	0.00154	0.0261	-0.021
FUBP3	-0.218	0.069	-3.167	38	12264	0.661	1.002	0.00154	0.0261	-0.217
NR1I2	-0.137	0.043	-3.165	54	129	0.21	1.006	0.00155	0.0263	-0.137
FAT4	0.397	0.125	3.163	9	3280	0.268	1.003	0.00156	0.0264	0.396	Hyperactivated
FAM91A1	0.18	0.057	3.161	265	10357	0.443	1.003	0.00157	0.0265	0.18
SPDEF	-0.032	0.01	-3.161	42	1282	0.318	1.002	0.00157	0.0265	-0.032
NRIP1	0.738	0.234	3.157	47	8377	0.612	1.001	0.0016	0.0269	0.737	Hyperactivated
HEPACAM2	-0.037	0.012	-3.156	173	735	0.027	1.033	0.0016	0.0269	-0.037
NUFIP2	0.334	0.106	3.153	48	24428	0.72	1.001	0.00161	0.0271	0.333	Hyperactivated
CHD2	-0.323	0.102	-3.153	49	20985	0.657	1	0.00161	0.0271	-0.322	Compensated
TBR1	-0.039	0.012	-3.153	18	264	0.352	1.001	0.00162	0.0271	-0.039
CHCHD5	0.722	0.229	3.152	16	1453	0.879	1	0.00162	0.0272	0.721	Hyperactivated
PHYHIP	0.346	0.11	3.149	39	188	0.485	1.002	0.00164	0.0274	0.345	Hyperactivated
SZT2	0.305	0.097	3.149	37	6918	0.682	1.002	0.00164	0.0274	0.304	Hyperactivated
KCNS2	-0.146	0.047	-3.148	175	75	0.316	1.003	0.00164	0.0274	-0.146
QARS	-0.441	0.14	-3.148	3	24148	0.829	1	0.00164	0.0274	-0.44	Compensated
WASHC5	0.213	0.068	3.148	271	6596	0.342	1.002	0.00164	0.0274	0.213
YEATS4	0.272	0.086	3.148	53	3294	0.71	1.001	0.00164	0.0274	0.271
DEPDC7	0.377	0.12	3.148	33	813	0.027	1.027	0.00165	0.0274	0.376	Hyperactivated
STAG1	-0.298	0.095	-3.145	86	5891	0.484	1.001	0.00166	0.0276	-0.298
BIN1	-0.215	0.068	-3.145	35	5454	0.011	1.068	0.00166	0.0276	-0.215
U2AF1L4	0.339	0.108	3.145	78	735	0.803	1.001	0.00166	0.0276	0.338	Hyperactivated
LPIN2	0.43	0.137	3.145	80	6048	0.756	1.001	0.00166	0.0276	0.43	Hyperactivated
LRRC27	0.599	0.191	3.144	22	911	0.803	1.001	0.00167	0.0276	0.598	Hyperactivated
SHH	-0.054	0.017	-3.143	138	556	0.133	1.002	0.00167	0.0277	-0.054
PPP1R18	0.508	0.162	3.143	44	13644	0.86	1.001	0.00168	0.0277	0.507	Hyperactivated
IRAK2	0.765	0.244	3.141	32	2125	0.819	1.002	0.00168	0.0278	0.764	Hyperactivated
DCAF13	0.262	0.084	3.141	188	8548	0.375	1.001	0.00168	0.0278	0.262
S100A3	-0.051	0.016	-3.14	137	347	0.125	1.005	0.00169	0.0279	-0.051
NBL1	0.282	0.09	3.14	19	8325	0.564	1.001	0.00169	0.0279	0.282
TRIP13	0.298	0.095	3.138	211	7021	0.581	1.001	0.0017	0.028	0.298
MAPK10	-0.121	0.039	-3.136	80	757	0.024	1.039	0.00171	0.0281	-0.121
ASAP3	0.403	0.128	3.136	15	2809	0.759	1.001	0.00171	0.0281	0.402	Hyperactivated
TACC3	0.5	0.159	3.136	26	13444	0.843	1	0.00171	0.0281	0.499	Hyperactivated
RPL31P11	-0.125	0.04	-3.135	138	25	0.528	1.001	0.00172	0.0282	-0.125
MUC20	-0.114	0.036	-3.134	383	815	0.099	1.011	0.00172	0.0282	-0.114
FABP1	-0.017	0.005	-3.133	30	1137	0.148	1.008	0.00173	0.0283	-0.017
ZNF529	0.455	0.145	3.133	78	2367	0.905	1	0.00173	0.0283	0.455	Hyperactivated
DDIAS	0.415	0.132	3.133	76	2772	0.72	1.001	0.00173	0.0283	0.414	Hyperactivated
CLEC18C	-0.129	0.041	-3.131	133	31	0.096	1.006	0.00174	0.0284	-0.129
CDH17	-0.052	0.017	-3.131	178	3218	0.063	1.02	0.00174	0.0284	-0.052
MGA	-0.46	0.147	-3.131	9	8366	0.746	1.001	0.00174	0.0284	-0.46	Compensated
FOXJ3	0.249	0.08	3.13	40	10483	0.816	1	0.00175	0.0284	0.249
TIMMDC1	0.256	0.082	3.13	55	7133	0.747	1.001	0.00175	0.0284	0.256
NSFL1C	0.251	0.08	3.127	127	10420	0.479	1.002	0.00177	0.0287	0.25
BTRC	0.446	0.143	3.126	13	3766	0.807	1.001	0.00177	0.0287	0.445	Hyperactivated
PRR36	-0.184	0.059	-3.126	16	1188	0.288	1.001	0.00177	0.0287	-0.184
NCKAP1L	-0.011	0.003	-3.125	31	5261	0.424	1.001	0.00178	0.0288	-0.011
ZNF285	-0.184	0.059	-3.125	138	342	0.006	1.142	0.00178	0.0288	-0.184
BANF1	0.289	0.093	3.125	71	17819	0.587	1.003	0.00178	0.0288	0.289
PIK3CG	-0.036	0.012	-3.125	155	1366	0.079	1.005	0.00178	0.0288	-0.036
RAB44	-0.029	0.009	-3.124	42	459	0.31	1.003	0.00179	0.0288	-0.029
SNX29P2	-0.13	0.042	-3.122	44	11	0.012	1.047	0.0018	0.0289	-0.13
GFRA4	-0.064	0.02	-3.12	125	24	0.392	1.003	0.00181	0.0292	-0.064
POGK	0.215	0.069	3.119	104	10168	0.654	1	0.00181	0.0292	0.215
ARMC5	0.382	0.123	3.119	23	1808	0.864	1	0.00182	0.0292	0.382	Hyperactivated
ZNRF2P1	0.439	0.141	3.116	204	55	0.566	1	0.00183	0.0294	0.438	Hyperactivated
FABP7	-0.069	0.022	-3.113	23	510	0.002	1.373	0.00185	0.0297	-0.069
MAP1A	-0.228	0.073	-3.113	11	5316	0.301	1.002	0.00185	0.0297	-0.227
ZFAND2A	0.357	0.115	3.111	216	1986	0.52	1	0.00187	0.0299	0.356	Hyperactivated
ZNF773	0.609	0.196	3.11	63	903	0.745	1	0.00187	0.0299	0.608	Hyperactivated
TNK2	-0.299	0.096	-3.11	153	6554	0.599	1.001	0.00187	0.0299	-0.299
KPNA7	-0.141	0.045	-3.108	164	67	0.188	1.003	0.00188	0.0301	-0.14
ZNF302	0.551	0.177	3.106	81	3071	0.746	1	0.0019	0.0302	0.55	Hyperactivated
SYT17	0.614	0.198	3.106	33	947	0.286	1	0.0019	0.0302	0.613	Hyperactivated
DYSF	0.368	0.119	3.106	19	2597	0.127	1.006	0.0019	0.0302	0.368	Hyperactivated
RASGRP2	-0.058	0.019	-3.104	49	2384	0.244	1.003	0.00191	0.0304	-0.058
NLRP3	-0.172	0.056	-3.101	110	596	0.081	1.01	0.00193	0.0307	-0.172
CBLN4	-0.156	0.05	-3.1	236	11	0.038	1.023	0.00194	0.0307	-0.156
TPBGL	-0.14	0.045	-3.099	87	72	0.333	1	0.00194	0.0308	-0.14
DCUN1D5	0.263	0.085	3.098	89	6533	0.876	1	0.00195	0.0309	0.262
GSTK1	0.343	0.111	3.098	134	7871	0.542	1.002	0.00195	0.0309	0.342	Hyperactivated
SLC22A4	0.924	0.299	3.097	32	410	0.727	1	0.00196	0.031	0.923	Hyperactivated
ACTL6A	0.2	0.065	3.096	150	11053	0.553	1.002	0.00196	0.031	0.2
MOGAT3	-0.06	0.019	-3.093	151	83	0.159	1.005	0.00198	0.0313	-0.06
CUL2	0.262	0.085	3.092	43	6826	0.694	1.001	0.00199	0.0313	0.261
SETD5	-0.237	0.077	-3.09	31	20509	0.817	1.001	0.002	0.0316	-0.237
GPATCH1	0.205	0.066	3.089	86	2113	0.718	1	0.00201	0.0316	0.205
BTBD17	-0.042	0.014	-3.088	99	92	0.012	1.05	0.00202	0.0317	-0.042
RAB3IL1	0.281	0.091	3.087	35	806	0.648	1	0.00202	0.0318	0.28
BRCA1	-0.323	0.105	-3.087	68	8673	0.544	1	0.00202	0.0318	-0.322	Compensated
OTOGL	0.679	0.22	3.086	35	201	0.127	1.002	0.00203	0.0318	0.678	Hyperactivated
PABPN1	-0.195	0.063	-3.086	55	20272	0.774	1.002	0.00203	0.0319	-0.194
RPL32P3	0.374	0.121	3.084	65	2177	0.659	1.001	0.00204	0.032	0.373	Hyperactivated
PAICS	0.372	0.121	3.083	23	41820	0.913	1.001	0.00205	0.032	0.372	Hyperactivated
MYL4	-0.031	0.01	-3.082	67	393	0.109	1.008	0.00206	0.0321	-0.031
RSF1	0.194	0.063	3.08	93	9469	0.622	1.001	0.00207	0.0323	0.193
PHPT1	-0.315	0.102	-3.08	49	6600	0.581	1.002	0.00207	0.0323	-0.314	Compensated
MRPL13	0.213	0.069	3.078	253	4609	0.405	1.001	0.00208	0.0324	0.212
MBD5	-0.475	0.154	-3.078	20	1640	0.79	1.001	0.00208	0.0324	-0.474	Compensated
SCAMP3	0.219	0.071	3.078	130	9344	0.61	1	0.00208	0.0324	0.219
LOH12CR2	0.557	0.181	3.078	74	94	0.712	1	0.00208	0.0324	0.556	Hyperactivated
TIMP2	0.342	0.111	3.078	104	23199	0.694	1	0.00209	0.0324	0.341	Hyperactivated
RHCE	0.674	0.219	3.077	18	177	0.809	1.001	0.00209	0.0324	0.673	Hyperactivated
CXCR2P1	-0.06	0.02	-3.074	14	74	0.094	1.005	0.00211	0.0327	-0.06
ZMYND8	-0.32	0.104	-3.074	213	10350	0.308	1.001	0.00211	0.0327	-0.32	Compensated
WWC2	0.314	0.102	3.073	15	8693	0.324	1.002	0.00212	0.0328	0.314	Hyperactivated
OR2B6	0.695	0.226	3.073	45	48	0.767	1	0.00212	0.0328	0.694	Hyperactivated
NCS1	0.123	0.04	3.072	37	9283	0.781	1.001	0.00212	0.0328	0.123
TRIM44	0.444	0.145	3.072	44	12639	0.721	1.001	0.00213	0.0328	0.444	Hyperactivated
BRPF1	0.24	0.078	3.071	31	5568	0.831	1	0.00213	0.0328	0.239
EBNA1BP2	-0.35	0.114	-3.071	39	13126	0.777	1.003	0.00213	0.0328	-0.35	Compensated
CADM4	0.189	0.062	3.071	52	4065	0.777	1	0.00213	0.0328	0.189
GLRB	0.241	0.078	3.071	16	1178	0.021	1.042	0.00214	0.0328	0.24
PRSS23	-0.017	0.006	-3.071	76	27188	0.203	1.002	0.00214	0.0328	-0.017
GNAI1	0.191	0.062	3.071	173	4686	0.53	1	0.00214	0.0328	0.19
KRT6A	-0.023	0.007	-3.07	32	18006	0.171	1.003	0.00214	0.0328	-0.023
SLC16A5	-0.056	0.018	-3.07	101	1616	0.22	1.009	0.00214	0.0328	-0.056
CALD1	-0.021	0.007	-3.069	137	27212	0.202	1.003	0.00215	0.0329	-0.021
PRTFDC1	0.704	0.229	3.068	40	2133	0.237	1.005	0.00215	0.033	0.703	Hyperactivated
HIST1H2BK	0.821	0.268	3.068	38	6518	0.665	1.002	0.00216	0.033	0.82	Hyperactivated
SEC14L5	0.718	0.234	3.067	31	128	0.696	1	0.00216	0.033	0.716	Hyperactivated
TFPT	0.337	0.11	3.066	68	2015	0.944	1	0.00217	0.0331	0.337	Hyperactivated
IFI16	-0.23	0.075	-3.065	106	13335	0.064	1.03	0.00217	0.0332	-0.229
SEMA4B	-0.278	0.091	-3.064	43	12177	0.764	1	0.00218	0.0332	-0.277
CLEC11A	-0.07	0.023	-3.064	44	3804	0.09	1.013	0.00218	0.0332	-0.07
KCTD10	-0.287	0.094	-3.064	23	9568	0.727	1.001	0.00219	0.0332	-0.286
LAD1	-0.017	0.006	-3.063	96	5577	0.244	1.002	0.00219	0.0332	-0.017
PRKAB1	0.423	0.138	3.063	28	4380	0.854	1	0.00219	0.0333	0.423	Hyperactivated
RNF135	0.233	0.076	3.061	38	1881	0.147	1.003	0.00221	0.0335	0.233
ANKRD49	0.284	0.093	3.059	79	2076	0.81	1.001	0.00222	0.0337	0.283
EPHA1-AS1	-0.154	0.05	-3.058	160	82	0.186	1.006	0.00223	0.0337	-0.153
BEND6	0.706	0.231	3.057	49	672	0.692	1.001	0.00223	0.0338	0.704	Hyperactivated
CNN3	0.364	0.119	3.057	42	22622	0.214	1.008	0.00223	0.0338	0.364	Hyperactivated
CD207	0.605	0.198	3.056	18	30	0.67	1.001	0.00224	0.0339	0.604	Hyperactivated
RPS2	-0.448	0.146	-3.055	22	179680	0.716	1	0.00225	0.0339	-0.447	Compensated
TSPEAR	-0.218	0.071	-3.054	37	151	0.067	1.02	0.00226	0.0341	-0.218
MAPRE1	0.207	0.068	3.051	188	24419	0.385	1.001	0.00228	0.0343	0.207
SRSF5	-0.274	0.09	-3.051	60	36157	0.576	1	0.00228	0.0343	-0.273
MED4	0.24	0.079	3.05	33	4309	0.726	1.001	0.00228	0.0343	0.24
CAPN8	-0.035	0.011	-3.049	96	724	0.173	1.006	0.0023	0.0345	-0.035
CD300LF	-0.031	0.01	-3.049	101	213	0.047	1.012	0.0023	0.0345	-0.031
ZNF622	0.176	0.058	3.048	218	4083	0.454	1.002	0.0023	0.0345	0.175
RNF121	0.214	0.07	3.047	90	3601	0.77	1.001	0.00231	0.0346	0.213
ZNF606	0.788	0.259	3.047	62	1176	0.739	1.001	0.00231	0.0346	0.786	Hyperactivated
CTSW	-0.059	0.019	-3.046	71	380	0.23	1.001	0.00232	0.0347	-0.059
MUC4	-0.036	0.012	-3.045	241	3423	0.154	1.008	0.00232	0.0347	-0.036
RNF24	0.405	0.133	3.045	128	5935	0.546	1	0.00233	0.0348	0.404	Hyperactivated
MED10	0.211	0.069	3.044	200	3780	0.486	1	0.00233	0.0348	0.211
MAT2A	-0.303	0.1	-3.044	41	39833	0.858	1	0.00233	0.0348	-0.302	Compensated
NTAN1	-0.388	0.128	-3.041	33	2636	0.867	1.001	0.00236	0.035	-0.387	Compensated
RXFP3	-0.154	0.051	-3.041	199	16	0.316	1.002	0.00236	0.035	-0.154
XPO1	-0.251	0.083	-3.041	32	37873	0.743	1.002	0.00236	0.035	-0.25
CEP126	-0.065	0.021	-3.04	90	922	0.003	1.229	0.00236	0.0351	-0.065
SDHAP1	-0.254	0.084	-3.039	146	2234	0.492	1.001	0.00237	0.0352	-0.254
KRT19	-0.018	0.006	-3.037	41	52590	0.413	1	0.00239	0.0354	-0.018
TRH	-0.101	0.033	-3.036	66	50	0.311	1.005	0.0024	0.0355	-0.1
CCND3	0.37	0.122	3.035	50	13123	0.776	1	0.0024	0.0355	0.369	Hyperactivated
PMS2P1	0.191	0.063	3.035	156	1333	0.438	1.001	0.0024	0.0356	0.191
PNO1	0.414	0.137	3.034	17	5229	0.85	1	0.00241	0.0356	0.413	Hyperactivated
CRNKL1	0.211	0.07	3.033	128	4721	0.4	1	0.00242	0.0357	0.21
CHIC2	0.438	0.144	3.033	35	1673	0.836	1	0.00242	0.0357	0.437	Hyperactivated
CLCN6	0.433	0.143	3.033	29	4500	0.764	1.002	0.00242	0.0357	0.432	Hyperactivated
ADD2	0.432	0.143	3.033	17	5256	0.223	1.002	0.00242	0.0357	0.431	Hyperactivated
STEAP2	-0.022	0.007	-3.033	172	2608	0.324	1.001	0.00243	0.0357	-0.022
PRRC1	-0.291	0.096	-3.03	31	11351	0.625	1.001	0.00245	0.0359	-0.29
CHN1	0.429	0.142	3.03	30	2337	0.66	1.001	0.00245	0.0359	0.428	Hyperactivated
MAGOHB	0.311	0.103	3.029	76	2592	0.707	1.001	0.00246	0.036	0.311	Hyperactivated
SLC32A1	-0.081	0.027	-3.028	177	26	0.311	1.002	0.00246	0.036	-0.081
UFD1	0.298	0.099	3.028	62	7666	0.852	1.001	0.00246	0.0361	0.298
AMD1	-0.378	0.125	-3.026	14	18172	0.765	1.001	0.00248	0.0363	-0.377	Compensated
SYT16	0.665	0.22	3.022	69	111	0.133	1.005	0.00251	0.0367	0.664	Hyperactivated
DSC3	-0.086	0.029	-3.022	38	3444	0.038	1.012	0.00251	0.0367	-0.086
GBP3	0.318	0.105	3.021	34	3631	0.193	1.002	0.00252	0.0368	0.318	Hyperactivated
ECE2	0.36	0.119	3.02	146	1508	0.579	1	0.00253	0.0368	0.359	Hyperactivated
PPAT	0.37	0.122	3.02	23	7351	0.796	1	0.00253	0.0368	0.369	Hyperactivated
DMAP1	0.3	0.099	3.019	39	5549	0.798	1.001	0.00253	0.0369	0.299
CHI3L2	-0.039	0.013	-3.019	31	2131	0.139	1.002	0.00254	0.0369	-0.039
FXYD7	0.8	0.265	3.019	81	32	0.688	1.001	0.00254	0.0369	0.798	Hyperactivated
CD80	-0.021	0.007	-3.018	55	312	0.281	1.006	0.00254	0.0369	-0.021
UVRAG	0.232	0.077	3.018	90	3256	0.752	1.001	0.00254	0.0369	0.231
SLC9A3R2	0.435	0.144	3.018	22	4723	0.836	1.001	0.00254	0.0369	0.434	Hyperactivated
CDC5L	0.223	0.074	3.018	43	9603	0.785	1.001	0.00255	0.0369	0.223
HIST1H2BC	0.705	0.234	3.017	42	447	0.774	1.001	0.00256	0.037	0.703	Hyperactivated
CCDC169	-0.292	0.097	-3.016	42	343	0.035	1.033	0.00256	0.0371	-0.291
IRS1	0.731	0.243	3.013	14	7096	0.845	1	0.00259	0.0374	0.729	Hyperactivated
ATP5MF	0.24	0.08	3.013	162	10952	0.517	1.001	0.00259	0.0374	0.24
ZNF879	0.805	0.267	3.012	73	259	0.82	1.001	0.00259	0.0374	0.803	Hyperactivated
PCSK6	0.395	0.131	3.012	61	1977	0.368	1.001	0.00259	0.0374	0.394	Hyperactivated
NOX5	-0.114	0.038	-3.01	84	193	0.063	1.021	0.00261	0.0376	-0.114
SETD4	-0.269	0.09	-3.009	28	2473	0.9	1	0.00262	0.0377	-0.269
GPRC5C	-0.059	0.02	-3.009	99	3725	0.197	1.004	0.00262	0.0377	-0.059
SCFD1	0.25	0.083	3.008	85	5702	0.759	1.001	0.00263	0.0378	0.249
ANKRD50	0.773	0.257	3.007	6	6380	0.867	1	0.00264	0.0379	0.771	Hyperactivated
ZNF362	0.727	0.242	3.005	24	1553	0.668	1	0.00265	0.038	0.725	Hyperactivated
TRIM22	-0.155	0.052	-3.005	19	5853	0.169	1.006	0.00266	0.0381	-0.155
MORN4	0.687	0.228	3.005	16	1516	0.143	1.006	0.00266	0.0381	0.685	Hyperactivated
AAMDC	0.344	0.115	3.004	90	520	0.737	1.001	0.00266	0.0381	0.343	Hyperactivated
KCNMB2	-0.116	0.039	-3.004	156	183	0.085	1.005	0.00266	0.0381	-0.116
HBG2	-0.01	0.003	-3.001	21	8342	0.048	1.033	0.00269	0.0384	-0.01
CEACAM1	-0.355	0.118	-3	48	1392	0.194	1.003	0.0027	0.0385	-0.355	Compensated
ZGLP1	0.615	0.205	3	31	306	0.833	1.001	0.0027	0.0385	0.613	Hyperactivated
BTBD9	-0.371	0.124	-2.998	43	2027	0.723	1.001	0.00271	0.0387	-0.37	Compensated
EPN3	-0.033	0.011	-2.998	90	1297	0.367	1.002	0.00272	0.0387	-0.033
ELL	-0.309	0.103	-2.997	23	2851	0.883	1	0.00272	0.0387	-0.308	Compensated
DDC	-0.024	0.008	-2.996	210	1930	0.206	1.004	0.00274	0.0389	-0.024
MIR205HG	-0.019	0.006	-2.995	88	3245	0.131	1.004	0.00274	0.039	-0.019
COLEC10	-0.052	0.017	-2.995	252	266	0.003	1.263	0.00275	0.039	-0.052
OBP2B	-0.176	0.059	-2.994	40	32	0.02	1.071	0.00275	0.039	-0.176
MARCH11	-0.052	0.017	-2.992	213	148	0.005	1.164	0.00277	0.0392	-0.052
KLF5	-0.042	0.014	-2.992	78	8714	0.504	1.001	0.00277	0.0392	-0.042
SEPTIN3	0.579	0.194	2.99	23	2918	0.669	1	0.00279	0.0395	0.578	Hyperactivated
FGFR1OP2	0.184	0.062	2.987	115	4698	0.661	1.001	0.00282	0.0398	0.183
CD3E	-0.028	0.009	-2.986	51	1059	0.02	1.035	0.00282	0.0399	-0.027
TTC23L	0.596	0.199	2.986	201	38	0.602	1.001	0.00283	0.0399	0.594	Hyperactivated
SELP	-0.066	0.022	-2.984	99	89	0.013	1.079	0.00284	0.0401	-0.066
ZNF625	0.587	0.197	2.983	26	278	0.356	1.005	0.00285	0.0402	0.585	Hyperactivated
DDX11-AS1	0.414	0.139	2.983	106	203	0.712	1	0.00286	0.0402	0.413	Hyperactivated
SNHG15	-0.286	0.096	-2.983	205	5874	0.675	1.001	0.00286	0.0402	-0.286
SPATA9	0.782	0.262	2.981	25	51	0.777	1	0.00287	0.0403	0.78	Hyperactivated
ZNF706	0.199	0.067	2.981	186	7779	0.478	1.001	0.00287	0.0403	0.198
FBXL19-AS1	0.644	0.216	2.981	26	1031	0.809	1	0.00288	0.0403	0.642	Hyperactivated
STX16	0.199	0.067	2.975	239	17217	0.413	1.002	0.00293	0.041	0.198
CRTC1	0.472	0.159	2.973	21	2523	0.783	1.001	0.00295	0.0413	0.47	Hyperactivated
FAM192A	0.188	0.063	2.973	35	10357	0.792	1	0.00295	0.0413	0.187
TSSK6	0.499	0.168	2.972	23	317	0.798	1	0.00296	0.0413	0.497	Hyperactivated
ADAR	0.189	0.064	2.972	131	47228	0.453	1.001	0.00296	0.0414	0.189
DCN	-0.092	0.031	-2.971	24	1244	0.006	1.121	0.00296	0.0414	-0.091
DHTKD1	-0.44	0.148	-2.97	41	7611	0.62	1.004	0.00298	0.0416	-0.439	Compensated
LAMA5	0.285	0.096	2.969	242	32594	0.587	1	0.00298	0.0416	0.284
ZNF461	0.566	0.191	2.968	76	604	0.793	1.001	0.00299	0.0417	0.564	Hyperactivated
INCA1	0.569	0.192	2.968	16	131	0.796	1	0.003	0.0418	0.567	Hyperactivated
FKBP1A	0.304	0.103	2.967	127	27942	0.53	1.002	0.00301	0.0418	0.303	Hyperactivated
ZNF200	-0.365	0.123	-2.964	23	1696	0.816	1.001	0.00304	0.0422	-0.364	Compensated
CNPY2	0.341	0.115	2.964	32	8830	0.77	1	0.00304	0.0422	0.34	Hyperactivated
NOL11	0.272	0.092	2.964	101	9510	0.527	1	0.00304	0.0422	0.271
WDR46	0.329	0.111	2.963	35	8285	0.855	1.001	0.00304	0.0422	0.328	Hyperactivated
RPRD1A	-0.329	0.111	-2.963	45	10989	0.675	1	0.00305	0.0422	-0.328	Compensated
ERLIN1	0.484	0.163	2.963	13	11266	0.917	1	0.00305	0.0422	0.482	Hyperactivated
POP5	0.337	0.114	2.962	30	2911	0.82	1	0.00306	0.0422	0.336	Hyperactivated
ARFGAP2	0.225	0.076	2.962	29	10903	0.717	1	0.00306	0.0422	0.225
CUEDC1	-0.149	0.05	-2.962	83	4823	0.32	1.004	0.00306	0.0422	-0.149
RPS5	-0.272	0.092	-2.961	78	84627	0.582	1	0.00306	0.0422	-0.271
TPD52L2	0.21	0.071	2.961	241	17386	0.391	1.003	0.00307	0.0422	0.21
VPS13D	-0.358	0.121	-2.961	30	10339	0.773	1.001	0.00307	0.0423	-0.357	Compensated
IRX5	0.761	0.257	2.96	31	565	0.844	1	0.00307	0.0423	0.758	Hyperactivated
HLA-DQA2	-0.064	0.021	-2.958	35	335	0.028	1.03	0.00309	0.0425	-0.063
PSPN	0.608	0.205	2.958	13	356	0.832	1	0.0031	0.0426	0.606	Hyperactivated
LRPPRC	0.369	0.125	2.957	29	31505	0.711	1	0.00311	0.0427	0.368	Hyperactivated
TXNDC9	0.374	0.127	2.956	28	3517	0.725	1	0.00311	0.0427	0.373	Hyperactivated
CST3	0.276	0.093	2.955	133	9143	0.624	1	0.00313	0.0428	0.275
C6orf15	-0.029	0.01	-2.954	40	692	0.048	1.014	0.00313	0.0429	-0.028
CERS5	-0.284	0.096	-2.954	29	4704	0.683	1	0.00314	0.0429	-0.284
PEX1	0.246	0.083	2.953	175	3025	0.556	1.001	0.00315	0.043	0.245
EIF4G1	-0.198	0.067	-2.951	146	78167	0.467	1.001	0.00317	0.0433	-0.198
LTBR	0.052	0.018	2.949	81	9194	0.697	1	0.00319	0.0435	0.052
TSHR	-0.059	0.02	-2.949	78	239	0.109	1.007	0.00319	0.0435	-0.059
RIMS4	-0.054	0.018	-2.948	191	1041	0.119	1.007	0.0032	0.0435	-0.054
PSCA	-0.041	0.014	-2.948	226	1377	0.215	1.002	0.0032	0.0435	-0.041
FAM163A	-0.037	0.013	-2.947	95	389	0.066	1.012	0.00321	0.0436	-0.037
MEGF8	0.391	0.133	2.947	47	11996	0.84	1	0.00321	0.0436	0.39	Hyperactivated
ELAC1	0.443	0.15	2.947	28	1031	0.806	1	0.00321	0.0436	0.441	Hyperactivated
MBL1P	0.574	0.195	2.947	27	90	0.198	1.006	0.00321	0.0436	0.573	Hyperactivated
AMER2	-0.012	0.004	-2.945	30	1390	0.034	1.027	0.00323	0.0438	-0.011
CST7	-0.042	0.014	-2.943	131	965	0.074	1.008	0.00325	0.044	-0.042
P3H1	0.499	0.17	2.941	41	8302	0.885	1.001	0.00327	0.0442	0.497	Hyperactivated
LRRC17	-0.07	0.024	-2.941	153	1377	0.228	1.007	0.00327	0.0442	-0.07
HDC	-0.025	0.009	-2.941	21	653	0.051	1.023	0.00327	0.0442	-0.025
UFC1	0.236	0.08	2.94	108	7814	0.51	1.001	0.00328	0.0442	0.235
RUSC2	0.239	0.081	2.94	48	4645	0.193	1.006	0.00328	0.0442	0.238
PLOD3	0.315	0.107	2.94	151	13452	0.689	1	0.00328	0.0442	0.314	Hyperactivated
LY6G6F	-0.227	0.077	-2.94	49	13	0.43	1.002	0.00328	0.0442	-0.226
E2F3	0.249	0.085	2.938	58	6516	0.812	1.001	0.0033	0.0445	0.248
FKBP3	0.269	0.092	2.938	72	7629	0.893	1.002	0.00331	0.0445	0.269
C17orf80	0.189	0.064	2.937	101	3703	0.579	1.003	0.00331	0.0445	0.189
UBL3	0.439	0.15	2.937	38	6423	0.823	1	0.00332	0.0445	0.438	Hyperactivated
ZNF256	0.892	0.304	2.937	63	762	0.689	1.001	0.00332	0.0445	0.889	Hyperactivated
KMT5B	0.215	0.073	2.935	105	5912	0.609	1.001	0.00333	0.0447	0.214
AMBP	-0.03	0.01	-2.935	40	2087	0.156	1.001	0.00334	0.0447	-0.03
NKX2-4	-0.113	0.038	-2.935	132	68	0.002	1.407	0.00334	0.0447	-0.112
RGS18	-0.019	0.006	-2.933	104	316	0.116	1.008	0.00336	0.0449	-0.019
PRRX1	-0.048	0.016	-2.933	102	1938	0.045	1.013	0.00336	0.0449	-0.048
DENND1B	0.481	0.164	2.933	104	2122	0.523	1.002	0.00336	0.0449	0.479	Hyperactivated
PATE2	0.491	0.168	2.932	47	21	0.455	1.003	0.00337	0.045	0.49	Hyperactivated
PDE1B	-0.067	0.023	-2.93	31	437	0.03	1.034	0.00339	0.0452	-0.066
RARS2	0.283	0.097	2.93	15	4325	0.852	1	0.00339	0.0452	0.282
SLC39A9	-0.259	0.088	-2.929	62	12555	0.578	1.001	0.0034	0.0452	-0.258
FAM86C1	0.328	0.112	2.929	91	833	0.616	1.001	0.0034	0.0452	0.327	Hyperactivated
TBC1D8	0.515	0.176	2.928	25	3905	0.73	1.001	0.00341	0.0454	0.514	Hyperactivated
TMEM185B	0.604	0.207	2.926	16	4111	0.866	1	0.00343	0.0456	0.602	Hyperactivated
GFAP	-0.019	0.007	-2.926	54	3229	0.338	1.004	0.00343	0.0456	-0.019
ZNF585A	0.606	0.207	2.926	73	1273	0.807	1.001	0.00344	0.0456	0.604	Hyperactivated
LEKR1	0.575	0.197	2.926	137	108	0.732	1.001	0.00344	0.0456	0.573	Hyperactivated
PICALM	0.283	0.097	2.924	76	21824	0.706	1.001	0.00345	0.0458	0.282
SLC4A1	-0.011	0.004	-2.924	50	818	0.299	1.002	0.00346	0.0458	-0.011
NIF3L1	0.278	0.095	2.922	18	3578	0.905	1	0.00347	0.0459	0.277
CMTR1	0.223	0.076	2.922	44	10418	0.774	1	0.00348	0.046	0.222
NAF1	0.361	0.124	2.922	18	1875	0.901	1	0.00348	0.046	0.36	Hyperactivated
CDK10	-0.328	0.112	-2.921	42	5912	0.603	1	0.00349	0.0461	-0.327	Compensated
THAP2	-0.293	0.1	-2.92	47	740	0.653	1.001	0.0035	0.0462	-0.292
FAM180A	-0.121	0.041	-2.92	131	92	0.022	1.031	0.0035	0.0462	-0.12
RANBP1	0.311	0.106	2.918	70	17128	0.681	1	0.00352	0.0464	0.31	Hyperactivated
GIMAP8	-0.049	0.017	-2.917	133	129	0.246	1.003	0.00354	0.0465	-0.049
SESN2	-0.509	0.175	-2.916	17	6105	0.69	1.002	0.00355	0.0466	-0.507	Compensated
GALNT15	-0.152	0.052	-2.915	54	105	0.027	1.038	0.00355	0.0466	-0.152
TM4SF4	-0.038	0.013	-2.915	118	714	0.18	1.003	0.00356	0.0466	-0.037
UBE2W	0.229	0.079	2.915	163	3727	0.555	1.001	0.00356	0.0466	0.228
ZFC3H1	-0.291	0.1	-2.915	47	8193	0.783	1	0.00356	0.0466	-0.29
MAN1C1	-0.521	0.179	-2.915	15	969	0.22	1.003	0.00356	0.0466	-0.519	Compensated
ASPHD1	0.292	0.1	2.914	31	2059	0.771	1	0.00357	0.0467	0.291
MPZL1	-0.289	0.099	-2.914	103	16064	0.498	1.001	0.00357	0.0467	-0.288
HSF4	0.721	0.247	2.913	35	1089	0.856	1.001	0.00358	0.0468	0.718	Hyperactivated
KIF1BP	0.372	0.128	2.912	23	4583	0.831	1	0.00359	0.0469	0.371	Hyperactivated
SLC1A6	-0.061	0.021	-2.911	29	158	0.005	1.054	0.00361	0.047	-0.06
KCTD2	0.196	0.067	2.911	101	4533	0.674	1.001	0.00361	0.047	0.195
TMEM11	0.271	0.093	2.909	37	3488	0.821	1	0.00362	0.0472	0.27
DGCR6L	0.301	0.103	2.908	69	3198	0.806	1.002	0.00363	0.0473	0.299
C12orf65	-0.239	0.082	-2.908	29	3447	0.837	1	0.00364	0.0473	-0.238
PURG	0.475	0.163	2.908	42	139	0.4	1.004	0.00364	0.0473	0.473	Hyperactivated
C5orf22	0.173	0.06	2.907	199	4138	0.403	1	0.00365	0.0474	0.172
FGD5-AS1	0.317	0.109	2.906	25	17641	0.817	1	0.00366	0.0474	0.316	Hyperactivated
PHOX2A	-0.005	0.002	-2.906	88	830	0.302	1.002	0.00366	0.0474	-0.005
CSNK2A3	-0.554	0.191	-2.906	23	140	0.64	1.001	0.00366	0.0474	-0.552	Compensated
PRPSAP2	0.288	0.099	2.905	37	4792	0.756	1.001	0.00367	0.0475	0.287
MED7	0.263	0.09	2.905	52	1471	0.689	1.001	0.00367	0.0475	0.262
ADGRL2	0.302	0.104	2.905	34	8540	0.275	1.005	0.00367	0.0475	0.301	Hyperactivated
GTSE1	0.466	0.16	2.904	27	8371	0.705	1.001	0.00369	0.0476	0.464	Hyperactivated
PITPNA-AS1	0.496	0.171	2.902	22	304	0.737	1	0.00371	0.0478	0.494	Hyperactivated
ITGAL	-0.011	0.004	-2.902	32	5174	0.4	1.001	0.00371	0.0478	-0.011
ATP6V0E2-AS1	0.562	0.194	2.902	136	338	0.614	1.001	0.00371	0.0478	0.56	Hyperactivated
BMERB1	0.335	0.116	2.901	41	2290	0.452	1	0.00372	0.0478	0.334	Hyperactivated
F7	-0.057	0.02	-2.901	95	192	0.083	1.01	0.00372	0.0478	-0.057
USHBP1	0.703	0.242	2.899	22	34	0.846	1	0.00375	0.0482	0.7	Hyperactivated
CD180	-0.065	0.022	-2.898	21	615	0.009	1.072	0.00375	0.0482	-0.065
BRD7	0.303	0.105	2.898	32	9991	0.687	1.001	0.00375	0.0482	0.302	Hyperactivated
ELAVL4	-0.08	0.028	-2.898	29	619	0.014	1.047	0.00375	0.0482	-0.08
LSP1	-0.029	0.01	-2.898	19	5306	0.133	1.004	0.00376	0.0482	-0.029
STXBP4	0.342	0.118	2.896	82	1043	0.603	1.001	0.00378	0.0484	0.341	Hyperactivated
C5orf34	0.276	0.095	2.895	183	1036	0.43	1	0.00379	0.0485	0.275
TRPS1	0.652	0.225	2.895	239	2712	0.48	1.001	0.00379	0.0485	0.649	Hyperactivated
NSMCE1-DT	0.735	0.254	2.894	25	53	0.771	1.002	0.0038	0.0486	0.732	Hyperactivated
KIR3DL1	-0.15	0.052	-2.894	247	10	0.003	1.271	0.00381	0.0487	-0.15
BAALC	-0.059	0.02	-2.891	190	533	0.055	1.013	0.00383	0.0489	-0.059
CPN2	-0.065	0.022	-2.891	152	44	0.091	1.007	0.00383	0.0489	-0.064
CD84	-0.008	0.003	-2.891	111	1064	0.336	1	0.00384	0.0489	-0.008
PSRC1	0.394	0.136	2.891	45	3923	0.688	1.001	0.00384	0.0489	0.393	Hyperactivated
SYS1	0.239	0.083	2.889	193	3187	0.456	1.002	0.00386	0.0492	0.238
NIBAN3	-0.029	0.01	-2.889	20	2570	0.364	1.001	0.00387	0.0492	-0.029
OSGIN1	0.242	0.084	2.888	37	2183	0.655	1	0.00388	0.0493	0.241
MTBP	0.251	0.087	2.887	253	1809	0.423	1	0.00389	0.0493	0.25
DTNBP1	0.319	0.111	2.886	45	2124	0.755	1.001	0.0039	0.0495	0.318	Hyperactivated
TP53TG5	0.423	0.146	2.885	193	16	0.432	1.001	0.00391	0.0496	0.421	Hyperactivated
USE1	0.41	0.142	2.883	22	2260	0.795	1	0.00393	0.0498	0.408	Hyperactivated
GSDMD	0.379	0.131	2.883	234	4165	0.76	1.002	0.00394	0.0499	0.377	Hyperactivated
VPREB3	-0.024	0.008	-2.881	37	1058	0.317	1.001	0.00396	0.0501	-0.024
ZC3H12A	-0.183	0.063	-2.88	35	3105	0.678	1.001	0.00398	0.0502	-0.182
HSP90AB2P	-0.478	0.166	-2.88	16	119	0.809	1	0.00398	0.0502	-0.476	Compensated
MYO1G	-0.011	0.004	-2.879	206	4527	0.441	1.001	0.00398	0.0503	-0.011
LILRB1	-0.015	0.005	-2.878	60	526	0.127	1.01	0.004	0.0505	-0.015
KIRREL1	-0.018	0.006	-2.876	110	21319	0.236	1.004	0.00403	0.0508	-0.018
DUSP16	0.499	0.173	2.876	74	3927	0.665	1.001	0.00403	0.0508	0.497	Hyperactivated
KIR2DL4	-0.245	0.085	-2.876	270	5	0.004	1.19	0.00403	0.0508	-0.244
SPATA24	0.354	0.123	2.875	44	408	0.785	1	0.00404	0.0508	0.353	Hyperactivated
ORC3	0.384	0.134	2.875	15	4425	0.812	1.001	0.00404	0.0508	0.383	Hyperactivated
HSP90AA4P	-0.58	0.202	-2.875	16	69	0.586	1.001	0.00404	0.0508	-0.578	Compensated
SLC9A9	0.293	0.102	2.874	168	284	0.674	1.001	0.00405	0.0508	0.292
ERGIC2	0.22	0.077	2.874	110	5874	0.7	1.001	0.00406	0.0509	0.219
ENKUR	0.486	0.169	2.873	40	60	0.726	1.001	0.00406	0.0509	0.484	Hyperactivated
HLA-DRB6	-0.086	0.03	-2.873	336	325	0.004	1.233	0.00406	0.0509	-0.086
AGO3	0.345	0.12	2.873	30	4612	0.815	1.002	0.00407	0.0509	0.344	Hyperactivated
DUS4L	0.224	0.078	2.872	154	1087	0.453	1.001	0.00408	0.051	0.223
CCDC69	-0.095	0.033	-2.872	50	4969	0.341	1.002	0.00408	0.051	-0.095
MKNK2	-0.353	0.123	-2.87	20	24228	0.831	1	0.0041	0.0512	-0.352	Compensated
SLCO5A1	-0.128	0.045	-2.87	154	933	0.084	1.015	0.00411	0.0513	-0.127
HIST1H3D	0.695	0.242	2.869	43	91	0.737	1.001	0.00412	0.0513	0.692	Hyperactivated
TP53I11	-0.403	0.141	-2.868	31	7449	0.031	1.031	0.00413	0.0514	-0.402	Compensated
TMEM216	0.644	0.225	2.868	32	1323	0.788	1	0.00414	0.0515	0.642	Hyperactivated
HVCN1	-0.081	0.028	-2.867	21	740	0.248	1.002	0.00414	0.0515	-0.081
ZNF684	0.318	0.111	2.867	51	482	0.846	1.001	0.00414	0.0515	0.317	Hyperactivated
ADAM11	0.683	0.238	2.867	54	588	0.867	1.001	0.00415	0.0515	0.68	Hyperactivated
ADAM1A	0.472	0.165	2.866	25	864	0.888	1.001	0.00415	0.0516	0.47	Hyperactivated
CCDC113	0.737	0.257	2.866	33	811	0.884	1	0.00416	0.0516	0.734	Hyperactivated
SCIN	-0.093	0.032	-2.866	239	1625	0.127	1.007	0.00416	0.0516	-0.092
GOLT1A	-0.029	0.01	-2.865	98	312	0.236	1.001	0.00416	0.0516	-0.029
FOSL1	-0.078	0.027	-2.864	72	11199	0.17	1.004	0.00418	0.0518	-0.077
EBAG9	0.207	0.072	2.862	208	2272	0.463	1.001	0.00421	0.0521	0.206
DNMT3A	0.589	0.206	2.862	25	4118	0.802	1	0.00422	0.0521	0.587	Hyperactivated
SRP72	0.259	0.09	2.861	23	21371	0.74	1.001	0.00422	0.0521	0.258
PAPOLA	-0.216	0.075	-2.861	69	27465	0.665	1	0.00422	0.0521	-0.215
ALG10	0.253	0.088	2.859	114	591	0.794	1.001	0.00425	0.0524	0.252
YARS2	0.214	0.075	2.859	107	3061	0.695	1.001	0.00425	0.0524	0.213
ORC5	0.201	0.07	2.859	157	3092	0.415	1.001	0.00425	0.0524	0.2
MAPKAPK3	0.735	0.257	2.858	3	9663	0.744	1	0.00426	0.0524	0.732	Hyperactivated
TSC22D4	0.225	0.079	2.857	155	5508	0.599	1.002	0.00427	0.0525	0.224
SCARF2	0.319	0.112	2.856	73	1560	0.834	1.001	0.00428	0.0527	0.317	Hyperactivated
TRPV1	0.62	0.217	2.856	17	1325	0.863	1	0.00429	0.0527	0.617	Hyperactivated
EGFR	-0.018	0.006	-2.855	213	25418	0.47	1	0.0043	0.0528	-0.018
SLC35F5	0.525	0.184	2.855	20	6677	0.806	1.001	0.00431	0.0528	0.522	Hyperactivated
ENTPD6	0.339	0.119	2.854	132	10040	0.57	1.001	0.00431	0.0528	0.337	Hyperactivated
PLEKHO2	-0.345	0.121	-2.854	26	3121	0.657	1.001	0.00431	0.0528	-0.344	Compensated
RUBCN	-0.187	0.066	-2.854	161	5028	0.468	1.002	0.00431	0.0528	-0.187
CLPTM1	0.27	0.095	2.854	51	13668	0.751	1.001	0.00432	0.0528	0.269
GZMA	-0.118	0.041	-2.854	32	100	0.024	1.055	0.00432	0.0528	-0.117
MUC2	-0.076	0.027	-2.854	22	1358	0.165	1.003	0.00432	0.0528	-0.076
NME7	-0.323	0.113	-2.853	84	2037	0.529	1.003	0.00432	0.0528	-0.322	Compensated
USP21	0.182	0.064	2.853	108	3037	0.631	1	0.00433	0.0528	0.182
RGP1	0.265	0.093	2.853	51	6295	0.874	1	0.00433	0.0528	0.264
NUAK2	-0.065	0.023	-2.853	98	2363	0.258	1.003	0.00434	0.0528	-0.065
SNHG11	0.316	0.111	2.852	180	891	0.361	1.004	0.00434	0.0528	0.314	Hyperactivated
RPTN	-0.054	0.019	-2.852	148	48	0.084	1.011	0.00435	0.0528	-0.054
ESRRA	-0.351	0.123	-2.852	43	5984	0.758	1	0.00435	0.0529	-0.349	Compensated
CNTN2	-0.052	0.018	-2.85	98	207	0.4	1.001	0.00437	0.0531	-0.052
SLC12A9	0.276	0.097	2.849	153	4402	0.613	1.001	0.00438	0.0532	0.275
MOSPD3	0.295	0.104	2.848	155	1336	0.613	1.001	0.0044	0.0533	0.294
ADSSL1	0.646	0.227	2.847	64	697	0.756	1	0.00441	0.0534	0.643	Hyperactivated
MED18	-0.311	0.109	-2.846	17	1669	0.805	1.001	0.00443	0.0536	-0.309	Compensated
TFB1M	-0.354	0.124	-2.846	23	1955	0.821	1	0.00443	0.0536	-0.352	Compensated
POU2AF1	-0.01	0.004	-2.845	60	5545	0.273	1.001	0.00445	0.0538	-0.01
ZMPSTE24	0.247	0.087	2.844	49	11073	0.887	1.001	0.00446	0.0539	0.246
PDSS2	0.361	0.127	2.843	16	2329	0.822	1.003	0.00447	0.054	0.36	Hyperactivated
LGALS12	-0.07	0.025	-2.842	40	181	0.06	1.013	0.00449	0.0541	-0.07
ELOA	0.387	0.136	2.841	15	9421	0.796	1	0.00449	0.0541	0.385	Hyperactivated
ELOVL1	-0.26	0.092	-2.841	38	12294	0.701	1	0.0045	0.0541	-0.259
FRMD6	0.241	0.085	2.841	76	11767	0.361	1.006	0.0045	0.0541	0.24
TAX1BP1	0.234	0.082	2.839	216	16143	0.435	1.002	0.00453	0.0545	0.233
SSH1	-0.38	0.134	-2.839	22	11975	0.878	1	0.00453	0.0545	-0.378	Compensated
NRROS	-0.073	0.026	-2.838	153	2040	0.094	1.007	0.00454	0.0545	-0.072
HLA-DQA1	-0.016	0.006	-2.837	69	2619	0.074	1.022	0.00455	0.0546	-0.016
SIAE	-0.442	0.156	-2.836	48	3892	0.199	1.002	0.00456	0.0547	-0.44	Compensated
RANBP9	0.252	0.089	2.836	44	7054	0.896	1.001	0.00457	0.0547	0.25
AIG1	-0.347	0.122	-2.836	51	4593	0.473	1.003	0.00457	0.0547	-0.345	Compensated
C8orf76	0.151	0.053	2.836	270	2605	0.309	1.004	0.00457	0.0547	0.15
TRPV6	-0.059	0.021	-2.835	137	445	0.02	1.02	0.00458	0.0548	-0.058
APPBP2	0.229	0.081	2.835	101	5197	0.674	1.001	0.00458	0.0548	0.228
ZNF37A	-0.334	0.118	-2.833	41	5595	0.596	1.001	0.00461	0.055	-0.333	Compensated
ZNF417	0.373	0.132	2.833	63	1339	0.793	1	0.00461	0.055	0.371	Hyperactivated
USP28	0.307	0.108	2.833	49	4872	0.867	1	0.00461	0.055	0.306	Hyperactivated
SUPT16H	0.246	0.087	2.833	57	37613	0.781	1.003	0.00462	0.0551	0.245
LINC00511	-0.045	0.016	-2.832	103	2771	0.339	1.002	0.00463	0.0551	-0.044
ZNF416	0.402	0.142	2.832	63	590	0.871	1.002	0.00463	0.0551	0.4	Hyperactivated
RAP1A	0.293	0.104	2.829	30	8106	0.749	1	0.00466	0.0555	0.292
DONSON	0.332	0.117	2.829	24	4493	0.829	1	0.00467	0.0555	0.33	Hyperactivated
ZNF880	0.601	0.213	2.828	54	941	0.099	1.004	0.00468	0.0556	0.598	Hyperactivated
VPS26A	0.286	0.101	2.828	26	9855	0.877	1.001	0.00468	0.0556	0.284
ATRN	0.355	0.126	2.827	125	11066	0.621	1	0.0047	0.0557	0.354	Hyperactivated
SRGAP2B	-0.329	0.116	-2.827	75	1061	0.519	1.001	0.0047	0.0557	-0.328	Compensated
KIAA0087	-0.097	0.034	-2.826	214	68	0.032	1.027	0.00471	0.0558	-0.096
TNNI3K	-0.44	0.156	-2.825	42	73	0.079	1.005	0.00473	0.056	-0.438	Compensated
NRDE2	0.217	0.077	2.825	65	2318	0.776	1.002	0.00473	0.056	0.216
ATXN1L	0.296	0.105	2.822	36	9155	0.829	1	0.00477	0.0564	0.294
FUT8	0.628	0.223	2.821	64	6595	0.658	1	0.00478	0.0565	0.625	Hyperactivated
FXYD2	-0.073	0.026	-2.821	49	389	0.02	1.067	0.00479	0.0566	-0.073
TRIM39	0.209	0.074	2.819	39	2443	0.744	1	0.00481	0.0568	0.208
FOXK1	-0.216	0.077	-2.819	220	9348	0.44	1	0.00481	0.0568	-0.215
LEO1	0.297	0.106	2.818	21	5496	0.865	1	0.00483	0.057	0.296
DDX51	0.258	0.091	2.818	29	5226	0.76	1	0.00484	0.057	0.256
LPO	-0.091	0.032	-2.817	83	58	0.042	1.027	0.00485	0.057	-0.091
COPS8	0.349	0.124	2.817	18	8315	0.821	1.002	0.00485	0.0571	0.347	Hyperactivated
SLC39A8	1.024	0.364	2.813	8	6929	0.24	1.005	0.00491	0.0577	1.019	Hyperactivated
RELN	-0.082	0.029	-2.812	155	4095	0.084	1.017	0.00492	0.0578	-0.082
HMGCR	-0.467	0.166	-2.81	30	18512	0.571	1.002	0.00495	0.0581	-0.465	Compensated
HSPA6	0.519	0.185	2.81	133	160	0.761	1.001	0.00495	0.0581	0.516	Hyperactivated
CAST	0.524	0.186	2.81	25	20127	0.906	1	0.00496	0.0581	0.521	Hyperactivated
ATAD3C	0.476	0.17	2.808	43	231	0.777	1.002	0.00499	0.0584	0.474	Hyperactivated
ZBTB3	-0.303	0.108	-2.807	41	541	0.718	1	0.005	0.0585	-0.302	Compensated
ABHD16B	0.34	0.121	2.807	241	538	0.446	1.001	0.005	0.0585	0.338	Hyperactivated
MARCH9	0.374	0.133	2.807	51	2129	0.843	1.001	0.005	0.0585	0.372	Hyperactivated
RB1CC1	0.262	0.093	2.806	139	8410	0.609	1	0.00502	0.0586	0.261
ATP6V1E1	0.299	0.107	2.805	47	12628	0.75	1.002	0.00504	0.0588	0.297
RXRB	0.258	0.092	2.804	36	5890	0.704	1.002	0.00505	0.0588	0.257
PPARG	0.147	0.053	2.804	29	3004	0.202	1.004	0.00505	0.0588	0.147
BPIFB1	-0.036	0.013	-2.804	187	841	0.078	1.017	0.00505	0.0588	-0.036
PRDX1	-0.414	0.148	-2.802	35	66430	0.686	1.001	0.00508	0.0591	-0.412	Compensated
SLC5A7	-0.079	0.028	-2.802	15	71	0.007	1.105	0.00508	0.0591	-0.078
FAM135B	-0.083	0.03	-2.801	232	138	0.007	1.118	0.00509	0.0592	-0.083
ACP1	0.23	0.082	2.8	40	13401	0.872	1.001	0.00511	0.0594	0.229
PTRHD1	0.396	0.142	2.799	29	1048	0.631	1	0.00513	0.0595	0.394	Hyperactivated
TGFBR3L	1.009	0.361	2.799	16	84	0.833	1.001	0.00513	0.0595	1.004	Hyperactivated
MCUR1	0.268	0.096	2.795	44	5526	0.804	1.001	0.00519	0.0602	0.266
RNF214	0.202	0.072	2.794	47	2894	0.757	1.002	0.0052	0.0602	0.201
DDB2	-0.434	0.155	-2.794	31	5188	0.567	1	0.00521	0.0602	-0.432	Compensated
ATG12	0.388	0.139	2.794	32	5755	0.735	1.001	0.00521	0.0602	0.386	Hyperactivated
TJP1	0.132	0.047	2.794	17	14627	0.046	1.007	0.00521	0.0602	0.132
KRT20	-0.031	0.011	-2.794	42	1690	0.225	1.002	0.00521	0.0602	-0.03
PPM1K	-0.422	0.151	-2.793	6	3460	0.615	1.001	0.00522	0.0602	-0.42	Compensated
CTTN	0.177	0.064	2.792	141	31612	0.847	1	0.00524	0.0604	0.176
ANKH	0.346	0.124	2.792	218	6414	0.539	1.002	0.00524	0.0604	0.344	Hyperactivated
CHRM2	-0.042	0.015	-2.792	132	187	0.092	1.007	0.00524	0.0604	-0.042
BLOC1S2	-0.391	0.14	-2.792	13	5274	0.913	1.001	0.00524	0.0604	-0.389	Compensated
CCDC85C	0.522	0.187	2.792	66	4964	0.808	1	0.00525	0.0604	0.52	Hyperactivated
TMEM68	0.257	0.092	2.791	129	2405	0.615	1	0.00526	0.0604	0.256
USP32P1	0.625	0.224	2.791	195	170	0.552	1	0.00526	0.0604	0.622	Hyperactivated
ARHGEF10L	-0.198	0.071	-2.789	20	3298	0.099	1.008	0.00529	0.0607	-0.197
CBX8	-0.277	0.099	-2.789	105	2024	0.588	1.001	0.00529	0.0607	-0.275
CD3G	-0.034	0.012	-2.788	53	391	0.069	1.008	0.0053	0.0607	-0.034
SLC35B1	0.24	0.086	2.788	95	6588	0.745	1	0.0053	0.0607	0.239
MGAT3	0.361	0.13	2.788	23	2969	0.63	1.001	0.00531	0.0608	0.359	Hyperactivated
APOB	-0.018	0.007	-2.787	27	4975	0.004	1.172	0.00533	0.061	-0.018
SMYD1	-0.182	0.065	-2.786	30	17	0.056	1.009	0.00533	0.061	-0.181
CRACR2A	0.527	0.189	2.786	86	1786	0.663	1	0.00533	0.061	0.524	Hyperactivated
NFIB	0.262	0.094	2.785	45	8288	0.389	1.001	0.00535	0.0611	0.261
TSPAN9	0.229	0.082	2.785	88	4525	0.688	1.001	0.00535	0.0611	0.227
CELF3	-0.018	0.007	-2.784	153	937	0.337	1.001	0.00537	0.0613	-0.018
KRT16P2	-0.054	0.019	-2.784	94	341	0.01	1.09	0.00537	0.0613	-0.054
KRT42P	-0.132	0.047	-2.784	45	60	0.051	1.008	0.00538	0.0613	-0.131
INO80B	0.373	0.134	2.782	19	2773	0.795	1	0.0054	0.0615	0.371	Hyperactivated
SPTA1	-0.029	0.01	-2.782	108	780	0.021	1.053	0.00541	0.0615	-0.029
NEFM	-0.024	0.008	-2.781	44	2593	0.146	1.023	0.00541	0.0615	-0.023
SLC12A8	-0.289	0.104	-2.78	64	2516	0.19	1.002	0.00543	0.0617	-0.288
CFH	-0.062	0.022	-2.78	188	3942	0.102	1.009	0.00544	0.0618	-0.062
UBOX5	0.23	0.083	2.779	127	1241	0.544	1	0.00545	0.0619	0.228
CCDC144A	0.513	0.185	2.779	188	519	0.591	1.001	0.00546	0.0619	0.511	Hyperactivated
APOM	-0.404	0.145	-2.778	47	342	0.582	1.003	0.00547	0.062	-0.402	Compensated
MTMR14	0.239	0.086	2.777	31	4701	0.861	1	0.00548	0.0621	0.238
TMEM37	0.244	0.088	2.777	18	566	0.12	1.007	0.00548	0.0621	0.242
MUC13	-0.083	0.03	-2.777	62	3171	0.12	1.012	0.00549	0.0621	-0.082
NKX3-2	0.827	0.298	2.775	15	119	0.628	1	0.00552	0.0624	0.823	Hyperactivated
CCT5	0.197	0.071	2.775	203	41919	0.506	1.001	0.00552	0.0624	0.196
HCG17	-0.551	0.198	-2.775	38	12	0.665	1.002	0.00553	0.0624	-0.548	Compensated
IFT57	0.536	0.193	2.773	61	4087	0.735	1.001	0.00555	0.0626	0.533	Hyperactivated
DET1	0.376	0.136	2.771	39	760	0.767	1.001	0.00558	0.0629	0.374	Hyperactivated
JPT1	0.286	0.103	2.771	100	16377	0.644	1.002	0.00559	0.063	0.284
INAVA	0.314	0.114	2.77	96	2839	0.63	1.001	0.00561	0.0631	0.313	Hyperactivated
EPHA2	0.082	0.029	2.77	23	25091	0.116	1.003	0.00561	0.0631	0.081
ADCY8	-0.081	0.029	-2.769	240	108	0.018	1.064	0.00562	0.0631	-0.081
METTL15	-0.282	0.102	-2.769	32	2289	0.809	1.001	0.00562	0.0631	-0.281
ZBTB39	0.256	0.093	2.769	35	3095	0.786	1.001	0.00562	0.0631	0.255
JUN	0.628	0.227	2.769	41	20168	0.576	1.002	0.00562	0.0631	0.624	Hyperactivated
KIAA1614	0.349	0.126	2.767	98	587	0.699	1.001	0.00565	0.0634	0.347	Hyperactivated
OXLD1	0.281	0.101	2.767	100	1525	0.623	1	0.00567	0.0635	0.279
SLC35D1	-0.368	0.133	-2.766	35	4595	0.841	1.001	0.00567	0.0635	-0.366	Compensated
MMADHC	0.374	0.135	2.765	10	11951	0.823	1	0.00569	0.0636	0.372	Hyperactivated
GGA3	0.154	0.056	2.765	102	7305	0.479	1.001	0.00569	0.0636	0.153
CEP41	0.377	0.136	2.763	136	2728	0.501	1	0.00573	0.0641	0.374	Hyperactivated
SH2B3	-0.331	0.12	-2.762	21	9057	0.613	1.001	0.00575	0.0642	-0.329	Compensated
GPR161	-0.085	0.031	-2.762	103	1638	0.124	1.004	0.00575	0.0642	-0.085
SLC5A6	0.46	0.167	2.761	27	8501	0.75	1.001	0.00576	0.0642	0.458	Hyperactivated
ST6GALNAC1	-0.037	0.013	-2.761	100	1022	0.123	1.003	0.00576	0.0642	-0.036
RAD51AP1	0.324	0.118	2.76	80	4721	0.783	1	0.00577	0.0643	0.323	Hyperactivated
CERS1	0.678	0.246	2.76	25	231	0.697	1	0.00578	0.0644	0.674	Hyperactivated
RPS3A	-0.407	0.148	-2.76	14	103993	0.831	1	0.00578	0.0644	-0.405	Compensated
TM9SF4	0.194	0.07	2.759	199	13854	0.442	1.002	0.0058	0.0645	0.193
UFSP1	0.375	0.136	2.758	153	192	0.568	1	0.00582	0.0646	0.373	Hyperactivated
EPHB2	-0.127	0.046	-2.758	14	7647	0.141	1.007	0.00582	0.0646	-0.127
RBM25	-0.214	0.078	-2.757	66	24112	0.661	1	0.00583	0.0647	-0.213
LRRC3	0.315	0.114	2.757	31	427	0.194	1.003	0.00584	0.0647	0.314	Hyperactivated
LST1	-0.027	0.01	-2.757	45	386	0.424	1.003	0.00584	0.0647	-0.027
RABL3	-0.265	0.096	-2.757	54	3374	0.651	1.001	0.00584	0.0647	-0.264
COX8A	-0.261	0.095	-2.756	52	17505	0.812	1	0.00584	0.0647	-0.26
S100A7A	-0.039	0.014	-2.756	136	102	0.109	1.006	0.00585	0.0647	-0.039
PFN4	0.709	0.257	2.756	31	64	0.811	1.001	0.00585	0.0647	0.705	Hyperactivated
LINC02709	0.801	0.291	2.755	24	219	0.835	1.001	0.00587	0.0648	0.796	Hyperactivated
CSNK1D	-0.167	0.061	-2.755	103	19597	0.609	1	0.00587	0.0648	-0.166
GTF2H3	-0.242	0.088	-2.754	39	7076	0.804	1.001	0.00589	0.065	-0.241
IRF6	-0.028	0.01	-2.752	84	5094	0.087	1.005	0.00592	0.0652	-0.028
C12orf4	0.239	0.087	2.752	79	2784	0.668	1.001	0.00592	0.0652	0.237
NDUFA2	0.324	0.118	2.75	45	4078	0.739	1.001	0.00595	0.0655	0.322	Hyperactivated
IPO8	0.184	0.067	2.75	101	8536	0.817	1.001	0.00595	0.0655	0.183
DIPK1B	0.46	0.167	2.75	47	891	0.7	1.002	0.00596	0.0655	0.457	Hyperactivated
PWP2	0.329	0.12	2.749	32	7238	0.715	1.001	0.00597	0.0656	0.327	Hyperactivated
GAL3ST1	-0.067	0.024	-2.749	20	1034	0.158	1.006	0.00597	0.0656	-0.067
EFCAB11	-0.333	0.121	-2.749	63	1022	0.594	1.002	0.00599	0.0657	-0.331	Compensated
TSPAN31	0.313	0.114	2.748	51	2848	0.848	1.001	0.00599	0.0657	0.311	Hyperactivated
MYB	-0.072	0.026	-2.748	37	6083	0.399	1.002	0.006	0.0658	-0.071
SLC46A3	0.758	0.276	2.746	36	1111	0.569	1	0.00603	0.0661	0.753	Hyperactivated
RHEB	0.207	0.075	2.746	137	13328	0.448	1	0.00604	0.0661	0.206
GAA	0.581	0.212	2.746	104	9059	0.615	1.001	0.00604	0.0661	0.577	Hyperactivated
BRD9	0.145	0.053	2.745	214	6574	0.447	1.001	0.00605	0.0661	0.144
H3F3B	0.233	0.085	2.744	102	58980	0.735	1	0.00606	0.0662	0.232
SAMSN1	-0.018	0.007	-2.744	46	1387	0.18	1.004	0.00607	0.0662	-0.018
PAK4	0.235	0.086	2.741	74	7672	0.831	1	0.00612	0.0669	0.234
PTCRA	-0.043	0.016	-2.74	43	60	0.032	1.016	0.00614	0.0669	-0.043
HACL1	0.385	0.141	2.74	24	2493	0.835	1.001	0.00614	0.0669	0.383	Hyperactivated
CARNMT1	-0.331	0.121	-2.739	37	3528	0.724	1	0.00616	0.0671	-0.329	Compensated
NIP7	0.359	0.131	2.739	34	6527	0.813	1	0.00616	0.0671	0.356	Hyperactivated
FLG	-0.089	0.032	-2.738	147	3991	0.089	1.015	0.00618	0.0672	-0.088
UTP4	0.329	0.12	2.736	34	11655	0.839	1.001	0.00621	0.0675	0.327	Hyperactivated
ZNF775	0.29	0.106	2.736	133	1648	0.518	1	0.00622	0.0676	0.288
ADA2	-0.063	0.023	-2.736	48	1304	0.026	1.033	0.00623	0.0676	-0.063
RNF26	0.27	0.099	2.735	49	7513	0.831	1.002	0.00624	0.0677	0.269
IMPDH1	0.439	0.161	2.735	134	9245	0.589	1.001	0.00624	0.0677	0.437	Hyperactivated
C20orf194	0.291	0.107	2.735	129	2659	0.691	1	0.00624	0.0677	0.289
SPA17	-0.388	0.142	-2.734	48	661	0.526	1	0.00625	0.0677	-0.385	Compensated
RAD51B	-0.286	0.105	-2.734	76	727	0.546	1.002	0.00626	0.0678	-0.284
MYO1F	-0.07	0.026	-2.734	21	1753	0.298	1.001	0.00626	0.0678	-0.07
ILKAP	-0.274	0.1	-2.733	18	3946	0.82	1	0.00628	0.0679	-0.272
ZNF17	0.245	0.09	2.733	62	763	0.664	1.001	0.00628	0.0679	0.244
KTN1	0.352	0.129	2.732	74	35812	0.813	1.001	0.00629	0.068	0.349	Hyperactivated
ABHD12	0.281	0.103	2.732	136	7805	0.618	1.002	0.0063	0.068	0.279
PMEL	-0.017	0.006	-2.731	31	15749	0.709	1.001	0.00632	0.0681	-0.017
IRAK3	-0.156	0.057	-2.73	46	1579	0.261	1.003	0.00634	0.0683	-0.155
SLC7A7	0.262	0.096	2.729	55	1926	0.43	1.002	0.00635	0.0685	0.261
POC5	0.275	0.101	2.728	26	2051	0.745	1	0.00638	0.0686	0.273
TRIB1	0.361	0.133	2.728	268	4488	0.405	1.002	0.00638	0.0686	0.359	Hyperactivated
KNDC1	0.642	0.235	2.727	23	333	0.104	1.006	0.00639	0.0686	0.638	Hyperactivated
ARHGAP21	0.57	0.209	2.727	39	13749	0.77	1	0.00639	0.0686	0.567	Hyperactivated
ADAT1	0.292	0.107	2.727	40	3774	0.785	1	0.00639	0.0686	0.29
LDLRAD3	0.376	0.138	2.727	43	3023	0.181	1.001	0.0064	0.0686	0.373	Hyperactivated
ARHGAP22	0.594	0.218	2.727	15	1417	0.247	1.002	0.0064	0.0686	0.591	Hyperactivated
PPP1R27	-0.022	0.008	-2.727	100	483	0.547	1.001	0.0064	0.0686	-0.022
PRR22	0.811	0.297	2.726	15	421	0.841	1	0.0064	0.0686	0.806	Hyperactivated
FIZ1	0.221	0.081	2.726	64	1828	0.81	1	0.00641	0.0686	0.22
SCUBE2	-0.142	0.052	-2.726	21	347	0.346	1.002	0.00641	0.0686	-0.141
RUBCNL	-0.095	0.035	-2.726	34	1149	0.038	1.005	0.00642	0.0686	-0.095
BBX	-0.334	0.123	-2.725	63	10883	0.592	1.002	0.00642	0.0686	-0.332	Compensated
PCSK2	-0.023	0.008	-2.725	138	1133	0.1	1.004	0.00643	0.0686	-0.023
MEF2D	0.274	0.1	2.725	125	9133	0.589	1.001	0.00644	0.0687	0.272
ZIC5	-0.134	0.049	-2.724	97	838	0.016	1.013	0.00645	0.0688	-0.133
MRPS7	0.21	0.077	2.724	102	8388	0.63	1.002	0.00645	0.0688	0.208
PLXNB1	0.664	0.244	2.724	6	9799	0.718	1.003	0.00645	0.0688	0.66	Hyperactivated
PLCD3	-0.075	0.027	-2.723	66	7520	0.379	1.002	0.00647	0.0688	-0.074
PTPRZ1	-0.043	0.016	-2.723	144	2106	0.042	1.032	0.00647	0.0688	-0.043
CAPN3	-0.203	0.075	-2.722	10	1126	0.349	1.001	0.00648	0.0688	-0.202
MS4A8	-0.087	0.032	-2.722	29	266	0.018	1.045	0.00648	0.0688	-0.087
INSIG1	-0.352	0.129	-2.722	132	14885	0.536	1.001	0.00649	0.0688	-0.35	Compensated
ASB8	0.194	0.071	2.722	32	3209	0.897	1	0.00649	0.0688	0.192
GAS2L1	0.115	0.042	2.721	23	3879	0.385	1.001	0.0065	0.0689	0.114
ITLN2	-0.111	0.041	-2.721	109	39	0.03	1.026	0.0065	0.0689	-0.11
KLHL22	0.351	0.129	2.721	72	2264	0.862	1	0.0065	0.0689	0.349	Hyperactivated
DHCR7	0.457	0.168	2.721	104	14127	0.549	0.999	0.00651	0.0689	0.454	Hyperactivated
PIP	-0.159	0.058	-2.721	134	97	0.002	1.346	0.00651	0.0689	-0.158
LYRM2	0.276	0.101	2.721	15	6266	0.856	1	0.00651	0.0689	0.274
SERPINB1	0.298	0.11	2.72	49	8589	0.553	1	0.00652	0.0689	0.296
NEK7	-0.314	0.115	-2.72	101	8886	0.558	1.001	0.00653	0.069	-0.312	Compensated
RPA2	0.379	0.14	2.72	15	8755	0.913	1.002	0.00653	0.069	0.377	Hyperactivated
KCNH4	-0.219	0.08	-2.719	39	236	0.459	1.001	0.00654	0.069	-0.217
KRT13	-0.02	0.007	-2.718	41	8402	0.081	1.007	0.00656	0.0691	-0.02
POLR2K	0.19	0.07	2.718	184	6805	0.397	1.001	0.00656	0.0691	0.189
D2HGDH	-0.434	0.16	-2.718	33	3356	0.783	1.001	0.00657	0.0691	-0.432	Compensated
DDX20	0.245	0.09	2.717	29	3794	0.766	1	0.00659	0.0693	0.244
CENPN	0.386	0.142	2.717	42	5130	0.798	1.001	0.00659	0.0693	0.383	Hyperactivated
ORM2	-0.087	0.032	-2.715	41	73	0.007	1.102	0.00662	0.0696	-0.086
ZNF260	0.413	0.152	2.715	78	3096	0.824	1.001	0.00663	0.0696	0.41	Hyperactivated
CREBRF	0.46	0.169	2.715	64	1937	0.632	1	0.00663	0.0696	0.456	Hyperactivated
GIMAP5	-0.044	0.016	-2.714	135	179	0.212	1.003	0.00665	0.0697	-0.044
GALNT11	-0.101	0.037	-2.714	134	4387	0.79	1.001	0.00665	0.0697	-0.1
GID4	0.322	0.119	2.714	36	2030	0.715	1	0.00665	0.0697	0.32	Hyperactivated
PHF20L1	0.165	0.061	2.713	249	5828	0.36	1.001	0.00666	0.0697	0.164
RNASE2	-0.017	0.006	-2.713	61	456	0.019	1.014	0.00666	0.0697	-0.017
ZNF582-AS1	0.321	0.118	2.711	61	157	0.111	1.002	0.0067	0.0701	0.319	Hyperactivated
PEX16	0.291	0.107	2.711	30	2600	0.816	1.002	0.00671	0.0701	0.289
CLEC16A	0.275	0.102	2.71	32	5940	0.845	1.001	0.00672	0.0702	0.273
CHD6	0.22	0.081	2.71	180	9111	0.418	1.001	0.00673	0.0702	0.219
KRT6B	-0.034	0.013	-2.71	32	1015	0.032	1.043	0.00673	0.0702	-0.034
CCDC198	-0.052	0.019	-2.709	71	382	0.026	1.029	0.00674	0.0703	-0.051
RAD50	0.378	0.14	2.709	34	9945	0.815	1.001	0.00675	0.0703	0.376	Hyperactivated
GBA2	0.267	0.098	2.709	51	8487	0.832	1.001	0.00675	0.0703	0.265
TGFB1	0.364	0.134	2.709	51	10326	0.783	1	0.00676	0.0703	0.361	Hyperactivated
DHX57	0.283	0.105	2.708	30	3840	0.854	1.001	0.00677	0.0704	0.282
MUCL3	-0.05	0.018	-2.707	41	510	0.104	1.008	0.00679	0.0706	-0.049
RPL17	-0.289	0.107	-2.706	28	128662	0.739	1	0.00681	0.0707	-0.287
URGCP	0.197	0.073	2.705	206	5325	0.398	1.002	0.00682	0.0709	0.195
INHBC	0.271	0.1	2.705	42	90	0.79	1.001	0.00684	0.0709	0.269
VPS50	0.211	0.078	2.704	175	2750	0.466	1.001	0.00684	0.0709	0.21
MMP16	-0.098	0.036	-2.704	179	2487	0.034	1.03	0.00685	0.0709	-0.098
SEPTIN14	-0.09	0.033	-2.704	202	29	0.095	1.014	0.00686	0.071	-0.09
MTHFD1	0.327	0.121	2.704	67	19274	0.647	1.001	0.00686	0.071	0.325	Hyperactivated
ADPRH	0.503	0.186	2.704	55	678	0.778	1.002	0.00686	0.071	0.499	Hyperactivated
RASSF8	0.35	0.129	2.703	123	4125	0.491	1.001	0.00687	0.0711	0.347	Hyperactivated
HGF	-0.095	0.035	-2.702	174	3516	0.004	1.176	0.00688	0.0711	-0.094
HBP1	-0.276	0.102	-2.702	154	3919	0.49	1.001	0.00689	0.0712	-0.274
OTOP3	-0.037	0.014	-2.702	99	117	0.144	1.006	0.0069	0.0712	-0.036
ADGRL3	0.619	0.229	2.701	17	1321	0.118	1.004	0.00691	0.0712	0.615	Hyperactivated
CCDC84	0.347	0.129	2.7	54	1490	0.767	1.001	0.00693	0.0714	0.345	Hyperactivated
KLK3	-0.044	0.016	-2.7	42	4336	0.008	1.11	0.00693	0.0714	-0.044
ZNF664	0.366	0.136	2.699	31	22658	0.674	1	0.00696	0.0716	0.363	Hyperactivated
COG3	0.286	0.106	2.699	35	4995	0.856	1.001	0.00696	0.0716	0.284
DDX6	-0.199	0.074	-2.699	54	14583	0.828	1	0.00696	0.0716	-0.197
PCYT2	-0.317	0.117	-2.698	102	5722	0.764	1.002	0.00697	0.0716	-0.314	Compensated
KDM8	0.3	0.111	2.698	25	515	0.77	1	0.00697	0.0716	0.298
WNT7B	-0.065	0.024	-2.698	25	4607	0.059	1.008	0.00698	0.0717	-0.064
MTG1	-0.328	0.122	-2.696	32	3811	0.83	1.001	0.00701	0.0719	-0.326	Compensated
DALRD3	-0.522	0.194	-2.696	3	2595	0.781	1	0.00702	0.072	-0.518	Compensated
CCSER1	0.401	0.149	2.696	33	343	0.031	1.037	0.00703	0.072	0.399	Hyperactivated
NCK2	0.606	0.225	2.695	17	4906	0.708	1	0.00703	0.072	0.602	Hyperactivated
HIST1H1C	0.666	0.247	2.695	43	4054	0.812	1	0.00704	0.0721	0.662	Hyperactivated
TOPBP1	0.21	0.078	2.694	71	13774	0.589	1.001	0.00705	0.0721	0.208
EXOSC6	0.264	0.098	2.693	36	2408	0.76	1	0.00708	0.0724	0.262
GIP	-0.115	0.043	-2.692	86	11	0.005	1.197	0.00711	0.0727	-0.114
IKZF3	-0.03	0.011	-2.691	84	747	0.131	1.003	0.00712	0.0727	-0.029
UTP25	0.242	0.09	2.691	84	4489	0.645	1.001	0.00713	0.0727	0.241
GATAD2A	-0.278	0.103	-2.689	26	15103	0.746	1	0.00716	0.073	-0.276
AURKC	0.653	0.243	2.689	64	86	0.758	1.001	0.00717	0.073	0.648	Hyperactivated
ST3GAL6-AS1	0.439	0.163	2.688	54	61	0.633	1	0.00718	0.0731	0.435	Hyperactivated
PACS2	0.313	0.116	2.688	67	6460	0.811	1	0.00719	0.0731	0.311	Hyperactivated
RHBDF1	-0.071	0.026	-2.688	24	4199	0.376	1.002	0.00719	0.0731	-0.07
ZNF358	0.458	0.17	2.687	16	2358	0.812	1	0.0072	0.0732	0.454	Hyperactivated
OPN3	0.552	0.206	2.686	102	1111	0.655	1.001	0.00723	0.0734	0.548	Hyperactivated
GXYLT1	0.378	0.141	2.685	47	5009	0.816	1	0.00725	0.0736	0.375	Hyperactivated
TTK	0.468	0.174	2.685	23	6160	0.788	1.001	0.00725	0.0736	0.465	Hyperactivated
CCDC18	0.368	0.137	2.685	40	2361	0.73	1	0.00726	0.0737	0.366	Hyperactivated
SULT1A2	0.667	0.249	2.684	28	192	0.675	1	0.00727	0.0737	0.662	Hyperactivated
FAM83A	-0.026	0.01	-2.684	269	3302	0.191	1.005	0.00727	0.0737	-0.025
ZNF790-AS1	0.598	0.223	2.682	74	225	0.258	1.002	0.00733	0.0742	0.594	Hyperactivated
MRC2	-0.126	0.047	-2.681	100	14242	0.2	1.005	0.00733	0.0742	-0.125
MAVS	0.221	0.083	2.681	128	7449	0.535	1.003	0.00734	0.0742	0.22
TRIM29	-0.026	0.01	-2.68	51	6115	0.223	1.003	0.00736	0.0744	-0.026
ERBIN	0.463	0.173	2.68	22	14672	0.76	1	0.00737	0.0745	0.459	Hyperactivated
TNR	-0.064	0.024	-2.679	102	431	0.024	1.042	0.00738	0.0745	-0.064
NEXN	0.626	0.234	2.679	37	2084	0.284	1.004	0.00738	0.0745	0.622	Hyperactivated
LYNX1	-0.018	0.007	-2.679	230	686	0.04	1.012	0.00739	0.0745	-0.018
PLD4	-0.015	0.006	-2.678	63	855	0.366	1.003	0.0074	0.0745	-0.015
LYRM1	0.485	0.181	2.677	25	2751	0.832	1.001	0.00743	0.0748	0.481	Hyperactivated
NKX2-5	0.592	0.221	2.677	66	402	0.184	1.002	0.00744	0.0748	0.588	Hyperactivated
LUC7L	-0.327	0.122	-2.676	20	5871	0.533	1.001	0.00746	0.0751	-0.325	Compensated
ZNF668	-0.239	0.089	-2.675	25	1218	0.773	1.002	0.00748	0.0752	-0.238
VKORC1L1	0.186	0.07	2.674	133	8904	0.473	1	0.0075	0.0753	0.185
CCM2L	-0.156	0.058	-2.673	200	98	0.163	1.004	0.00751	0.0754	-0.154
PSMD8	0.198	0.074	2.673	68	17829	0.788	0.999	0.00751	0.0754	0.196
TNFRSF13B	-0.014	0.005	-2.673	38	1140	0.11	1.009	0.00752	0.0754	-0.014
ADGRF1	-0.021	0.008	-2.673	45	3908	0.167	1.003	0.00752	0.0754	-0.021
GINS4	0.358	0.134	2.672	82	3572	0.745	1	0.00754	0.0755	0.356	Hyperactivated
POLR3E	-0.269	0.101	-2.672	29	7682	0.68	1.001	0.00755	0.0756	-0.267
RB1	-0.348	0.13	-2.67	41	10896	0.727	1	0.00758	0.0758	-0.346	Compensated
DPYSL5	0.203	0.076	2.67	29	2978	0.149	1.006	0.00759	0.0759	0.201
FYB1	-0.054	0.02	-2.67	200	950	0.006	1.131	0.00759	0.0759	-0.053
PPP1R11	0.246	0.092	2.669	37	5380	0.816	1	0.0076	0.0759	0.244
NHLH2	-0.061	0.023	-2.669	43	170	0.04	1.02	0.00761	0.0759	-0.061
CYTIP	-0.039	0.015	-2.668	19	1515	0.182	1.003	0.00762	0.076	-0.038
RRBP1	0.345	0.129	2.668	131	27421	0.567	1	0.00762	0.076	0.342	Hyperactivated
EIF6	0.24	0.09	2.668	193	17217	0.472	1.001	0.00763	0.076	0.238
DDX11L2	-0.583	0.218	-2.667	21	189	0.039	1.026	0.00764	0.0761	-0.578	Compensated
SCGB1D2	-0.077	0.029	-2.667	31	265	0.005	1.158	0.00765	0.0761	-0.077
PPP2R5B	-0.345	0.129	-2.666	54	2214	0.65	1.002	0.00767	0.0763	-0.342	Compensated
ZNF585B	0.666	0.25	2.665	74	1271	0.753	1.001	0.00771	0.0766	0.66	Hyperactivated
CHID1	0.376	0.141	2.664	22	9839	0.72	1	0.00771	0.0766	0.373	Hyperactivated
KRT9	-0.156	0.058	-2.664	41	62	0.062	1.01	0.00773	0.0768	-0.155
FCGRT	0.694	0.261	2.662	47	3381	0.787	1.002	0.00777	0.0771	0.689	Hyperactivated
SHISAL2B	0.561	0.211	2.662	20	38	0.831	1.002	0.00777	0.0771	0.557	Hyperactivated
AZU1	-0.022	0.008	-2.66	21	2188	0.145	1.006	0.00781	0.0774	-0.021
POU5F2	0.803	0.302	2.659	26	10	0.63	1	0.00783	0.0776	0.797	Hyperactivated
ROMO1	0.264	0.099	2.659	185	5261	0.444	1.003	0.00785	0.0777	0.262
PAN2	0.392	0.147	2.658	33	6599	0.671	1.001	0.00785	0.0777	0.389	Hyperactivated
TIFAB	-0.045	0.017	-2.658	34	103	0.308	1.001	0.00786	0.0777	-0.045
G6PC	-0.081	0.031	-2.658	47	30	0.288	1.002	0.00787	0.0778	-0.081
REXO2	0.382	0.144	2.657	45	8619	0.708	1	0.00788	0.0778	0.379	Hyperactivated
TTI1	0.159	0.06	2.656	179	5614	0.424	1.002	0.00791	0.078	0.158
ZNFX1	0.268	0.101	2.656	210	8947	0.382	1.001	0.00791	0.078	0.266
MTSS2	0.378	0.142	2.656	35	3057	0.691	1.001	0.00791	0.078	0.375	Hyperactivated
FAM120A	-0.237	0.089	-2.655	43	26521	0.686	1	0.00793	0.0782	-0.235
CARHSP1	0.412	0.155	2.655	29	6605	0.867	1	0.00794	0.0782	0.408	Hyperactivated
MTMR9	0.306	0.115	2.654	45	2814	0.773	1	0.00794	0.0782	0.303	Hyperactivated
ANKRD52	-0.256	0.097	-2.654	33	17725	0.751	1	0.00795	0.0782	-0.254
TRMU	0.28	0.105	2.654	27	5053	0.795	1.001	0.00795	0.0782	0.278
LAMB1	-0.024	0.009	-2.654	153	38794	0.363	1.002	0.00796	0.0782	-0.024
TRDMT1	0.487	0.183	2.654	38	1122	0.803	1.001	0.00797	0.0782	0.483	Hyperactivated
DPP6	-0.053	0.02	-2.653	92	289	0.222	1.009	0.00797	0.0782	-0.052
RPL13A	-0.283	0.107	-2.653	46	228539	0.765	1.001	0.00798	0.0783	-0.281
MZB1	-0.007	0.003	-2.653	44	4242	0.581	1.001	0.00799	0.0783	-0.007
TACSTD2	-0.019	0.007	-2.652	38	19087	0.084	1.021	0.008	0.0784	-0.019
PRORP	0.2	0.075	2.652	92	4229	0.591	1	0.00801	0.0784	0.198
PCIF1	-0.161	0.061	-2.651	197	4670	0.302	1.006	0.00801	0.0784	-0.16
RCOR1	0.291	0.11	2.651	64	8404	0.809	1	0.00802	0.0784	0.289
VPS29	0.275	0.104	2.651	22	7619	0.779	1	0.00802	0.0784	0.273
RAG2	-0.021	0.008	-2.651	41	263	0.195	1.002	0.00802	0.0784	-0.021
TMEM182	0.478	0.18	2.651	23	902	0.785	1.001	0.00804	0.0785	0.474	Hyperactivated
AC093249.6	0.361	0.136	2.65	28	133	0.77	1	0.00804	0.0785	0.358	Hyperactivated
NDUFS6	0.187	0.071	2.65	205	6410	0.591	1.001	0.00804	0.0785	0.185
NUDT16L1	-0.331	0.125	-2.65	30	3363	0.645	1.001	0.00806	0.0785	-0.328	Compensated
TOMM40L	0.315	0.119	2.65	108	1798	0.588	1.002	0.00806	0.0785	0.313	Hyperactivated
IRF1	0.481	0.181	2.65	34	5359	0.872	1	0.00806	0.0785	0.477	Hyperactivated
LRRC14B	-0.028	0.011	-2.649	211	203	0.273	1.002	0.00806	0.0785	-0.028
MYCBP	0.245	0.093	2.649	40	2864	0.812	1	0.00807	0.0785	0.243
PRLHR	-0.084	0.032	-2.649	15	35	0.048	1.015	0.00808	0.0786	-0.084
TMEM255B	0.468	0.177	2.649	95	352	0.422	1.005	0.00808	0.0786	0.464	Hyperactivated
SPATA2	0.174	0.066	2.648	216	1983	0.461	1.001	0.00811	0.0787	0.172
PHC1	0.375	0.142	2.648	58	2982	0.823	1	0.00811	0.0787	0.372	Hyperactivated
PSMG1	0.371	0.14	2.647	32	5651	0.793	1	0.00813	0.0789	0.368	Hyperactivated
SBDS	0.264	0.1	2.646	132	7097	0.531	1	0.00815	0.0791	0.262
PHACTR4	0.365	0.138	2.645	17	8489	0.802	1.001	0.00816	0.0791	0.362	Hyperactivated
DZIP1	-0.081	0.031	-2.645	97	3717	0.027	1.048	0.00817	0.0791	-0.08
C3orf80	-0.171	0.065	-2.643	137	192	0.015	1.044	0.00821	0.0794	-0.17
TMOD3	0.344	0.13	2.643	21	10959	0.762	1	0.00821	0.0794	0.341	Hyperactivated
COIL	0.179	0.068	2.643	79	3585	0.639	1.001	0.00821	0.0794	0.178
TMEM123	0.266	0.101	2.642	98	35593	0.822	1.001	0.00823	0.0795	0.264
RPL30	0.216	0.082	2.641	172	78007	0.513	1	0.00826	0.0797	0.214
FAM102B	0.587	0.222	2.641	45	3574	0.829	1.001	0.00826	0.0797	0.582	Hyperactivated
RBM5	-0.399	0.151	-2.641	5	11495	0.76	1	0.00826	0.0797	-0.396	Compensated
ZSCAN20	0.496	0.188	2.641	23	730	0.871	1	0.00827	0.0798	0.492	Hyperactivated
MRPL32	-0.17	0.064	-2.64	208	6569	0.397	1.003	0.00829	0.0799	-0.169
PSMD14	0.314	0.119	2.64	18	15585	0.782	1	0.0083	0.0799	0.311	Hyperactivated
IGF2R	0.447	0.169	2.639	25	42745	0.828	1.001	0.0083	0.0799	0.443	Hyperactivated
CAMKK1	0.617	0.234	2.638	19	1969	0.794	1.001	0.00833	0.08	0.612	Hyperactivated
RBM48	0.191	0.072	2.638	175	1589	0.544	1	0.00833	0.08	0.189
OTUB1	-0.187	0.071	-2.638	55	11249	0.743	1.002	0.00833	0.08	-0.186
RAP1B	0.284	0.108	2.638	50	13050	0.9	1.001	0.00833	0.08	0.282
APLNR	-0.184	0.07	-2.638	37	57	0.061	1.008	0.00834	0.08	-0.182
CDC14B	0.342	0.13	2.638	39	3701	0.682	1.001	0.00835	0.0801	0.34	Hyperactivated
COX6B1	0.234	0.089	2.637	79	15156	0.903	1.001	0.00836	0.0801	0.232
MTHFS	0.411	0.156	2.636	25	2343	0.755	1	0.00838	0.0803	0.408	Hyperactivated
GABPB2	0.318	0.121	2.636	158	2350	0.547	1.001	0.0084	0.0804	0.316	Hyperactivated
DRAP1	0.384	0.146	2.636	70	14745	0.644	1	0.0084	0.0804	0.381	Hyperactivated
MRPL15	0.234	0.089	2.636	136	6221	0.611	1.002	0.0084	0.0804	0.232
FAM172BP	0.268	0.102	2.635	52	84	0.597	1.001	0.00841	0.0804	0.266
RIN1	-0.139	0.053	-2.635	80	1827	0.337	1.001	0.00842	0.0804	-0.137
LCE1F	-0.127	0.048	-2.635	135	11	0.005	1.14	0.00842	0.0804	-0.126
HS3ST1	0.455	0.173	2.634	16	1359	0.112	1.005	0.00843	0.0805	0.452	Hyperactivated
RNF213	0.419	0.159	2.634	102	30293	0.585	1.002	0.00845	0.0805	0.415	Hyperactivated
RBAK	-0.192	0.073	-2.634	220	3455	0.382	1.001	0.00845	0.0805	-0.19
QSER1	0.309	0.117	2.633	32	10239	0.852	1	0.00845	0.0805	0.306	Hyperactivated
TRAPPC2B	0.455	0.173	2.633	63	634	0.783	1.001	0.00846	0.0806	0.451	Hyperactivated
RHOJ	-0.077	0.029	-2.632	70	540	0.012	1.09	0.0085	0.0809	-0.076
TESK2	0.448	0.17	2.631	35	929	0.763	1	0.0085	0.0809	0.445	Hyperactivated
ADAMTS4	-0.089	0.034	-2.631	108	377	0.401	1	0.0085	0.0809	-0.088
RFWD3	0.281	0.107	2.631	37	13177	0.775	1	0.00851	0.0809	0.278
IMPG2	-0.09	0.034	-2.631	51	622	0.443	1.002	0.00852	0.081	-0.089
ADCYAP1	-0.041	0.016	-2.63	81	551	0.023	1.027	0.00853	0.081	-0.041
PLCH1	-0.233	0.089	-2.63	138	1254	0.145	1.008	0.00854	0.081	-0.231
PLXDC1	-0.215	0.082	-2.63	57	287	0.313	1.002	0.00854	0.081	-0.213
ACAN	-0.085	0.032	-2.628	42	398	0.19	1.004	0.00859	0.0814	-0.085
CYC1	0.208	0.079	2.628	239	14963	0.485	1.003	0.0086	0.0815	0.206
TBC1D31	0.196	0.074	2.627	270	2288	0.397	1.001	0.0086	0.0815	0.194
THAP3	-0.285	0.109	-2.627	34	1484	0.849	1	0.00863	0.0816	-0.283
KCNE3	-0.026	0.01	-2.626	91	928	0.145	1.007	0.00864	0.0817	-0.025
RBM47	-0.205	0.078	-2.626	21	8678	0.061	1.023	0.00865	0.0817	-0.204
FIGN	0.251	0.096	2.625	22	2436	0.345	1.002	0.00865	0.0817	0.249
SNORA71B	0.439	0.167	2.625	180	13	0.444	1.001	0.00868	0.0819	0.435	Hyperactivated
MYOD1	-0.044	0.017	-2.624	21	195	0.027	1.023	0.0087	0.0821	-0.044
GAREM1	-0.212	0.081	-2.623	34	1302	0.227	1.003	0.00871	0.0821	-0.21
MFAP1	0.25	0.095	2.623	11	7524	0.754	1.001	0.00871	0.0821	0.248
TMED10P1	-0.262	0.1	-2.623	240	78	0.312	1.006	0.00871	0.0821	-0.26
PTPN14	-0.09	0.034	-2.622	90	13910	0.048	1.017	0.00874	0.0823	-0.089
HIKESHI	0.18	0.068	2.622	75	3357	0.749	1.001	0.00875	0.0823	0.178
CCDC91	0.334	0.127	2.621	118	2679	0.791	1	0.00877	0.0825	0.331	Hyperactivated
SGF29	0.301	0.115	2.62	28	1375	0.845	1	0.00878	0.0826	0.299
CCDC136	0.395	0.151	2.62	134	1082	0.618	1.002	0.0088	0.0827	0.391	Hyperactivated
ORAI2	0.275	0.105	2.619	146	9581	0.646	1	0.00881	0.0827	0.273
TRIM25	-0.281	0.107	-2.619	79	15410	0.532	1.001	0.00881	0.0827	-0.279
C11orf68	0.412	0.157	2.619	69	4405	0.669	0.999	0.00882	0.0827	0.408	Hyperactivated
MRPS5	0.288	0.11	2.619	21	8976	0.722	1.001	0.00882	0.0827	0.285
RBP2	-0.076	0.029	-2.618	98	45	0.359	1.001	0.00883	0.0828	-0.075
GATD1	0.363	0.139	2.618	22	9559	0.861	1	0.00885	0.0828	0.36	Hyperactivated
MTFR1	0.219	0.084	2.618	136	4168	0.754	1.001	0.00885	0.0828	0.217
PTMS	0.282	0.108	2.617	76	21837	0.862	1.001	0.00886	0.0829	0.279
PITPNM2	-0.373	0.143	-2.617	30	4384	0.289	1.003	0.00888	0.083	-0.37	Compensated
PCMTD2	0.238	0.091	2.616	234	6012	0.299	1.004	0.00891	0.0832	0.236
LDAH	0.604	0.231	2.615	28	2544	0.734	1.001	0.00891	0.0832	0.598	Hyperactivated
NME1	0.319	0.122	2.615	84	23257	0.622	1	0.00892	0.0832	0.316	Hyperactivated
TUBA4A	0.179	0.068	2.615	15	11852	0.753	1.001	0.00892	0.0832	0.177
S100A8	-0.031	0.012	-2.613	137	1379	0.004	1.192	0.00898	0.0837	-0.031
ZBED6CL	-0.063	0.024	-2.612	134	1939	0.114	1.01	0.00899	0.0838	-0.062
CORO1C	-0.391	0.15	-2.612	22	32835	0.702	1	0.009	0.0838	-0.388	Compensated
SGSM3	-0.388	0.149	-2.612	19	8439	0.861	1	0.009	0.0838	-0.384	Compensated
SLC34A3	0.793	0.303	2.612	48	86	0.668	1.002	0.00901	0.0838	0.785	Hyperactivated
LARP1	-0.202	0.077	-2.608	51	50683	0.622	1.001	0.0091	0.0847	-0.2
MGST3	0.312	0.12	2.607	107	5503	0.627	1.001	0.00914	0.0849	0.309	Hyperactivated
CDC6	0.369	0.142	2.605	50	10852	0.819	1	0.00919	0.0853	0.366	Hyperactivated
MS4A7	-0.056	0.021	-2.605	30	179	0.092	1.005	0.00919	0.0853	-0.055
TNS4	-0.035	0.014	-2.605	49	5050	0.149	1.006	0.00919	0.0853	-0.035
UNK	0.178	0.068	2.604	100	4389	0.594	1.003	0.0092	0.0853	0.176
GP9	-0.051	0.02	-2.604	64	49	0.015	1.065	0.00921	0.0853	-0.051
CLOCK	0.316	0.121	2.604	31	6581	0.733	1.001	0.00921	0.0853	0.313	Hyperactivated
NPPA	-0.23	0.088	-2.604	29	78	0.677	1.001	0.00922	0.0853	-0.228
AKAP10	0.188	0.072	2.604	47	4569	0.774	1.002	0.00922	0.0853	0.186
C3orf33	-0.323	0.124	-2.604	141	547	0.459	1.001	0.00923	0.0853	-0.32	Compensated
TPSAB1	-0.016	0.006	-2.603	17	772	0.182	1.004	0.00923	0.0853	-0.015
SMG5	-0.15	0.058	-2.603	128	18580	0.513	1.001	0.00924	0.0853	-0.149
FARP1	-0.139	0.054	-2.603	101	9794	0.071	1.007	0.00924	0.0853	-0.138
PRKD1	0.267	0.103	2.602	88	1324	0.041	1.016	0.00926	0.0854	0.264
C1orf198	0.313	0.12	2.602	99	5561	0.831	1	0.00926	0.0854	0.311	Hyperactivated
GREB1L	-0.072	0.028	-2.6	38	1576	0.377	1.001	0.00933	0.086	-0.072
GATAD1	0.188	0.072	2.6	175	5577	0.539	1.001	0.00934	0.086	0.186
GNAZ	-0.233	0.09	-2.6	52	1230	0.036	1.014	0.00934	0.086	-0.231
SBDSP1	0.256	0.098	2.599	143	3543	0.565	1.001	0.00936	0.0861	0.253
SCN4B	-0.092	0.035	-2.599	50	223	0.012	1.448	0.00936	0.0861	-0.091
ZC3H6	-0.542	0.209	-2.596	15	1471	0.607	1	0.00944	0.0868	-0.537	Compensated
ERI3	0.238	0.092	2.595	39	5709	0.878	1	0.00946	0.0869	0.236
FUT3	-0.045	0.017	-2.595	15	852	0.277	1.004	0.00947	0.0869	-0.045
EIF2B4	0.255	0.098	2.594	27	4539	0.718	1.002	0.00948	0.087	0.252
SCAF1	0.203	0.078	2.594	46	10552	0.859	1	0.00948	0.087	0.201
NOVA1	0.517	0.199	2.593	76	794	0.111	1.005	0.0095	0.0871	0.512	Hyperactivated
APOA1	-0.042	0.016	-2.593	47	592	0.202	1.003	0.00951	0.0871	-0.042
SAYSD1	0.307	0.119	2.593	47	1385	0.758	0.999	0.00952	0.0872	0.304	Hyperactivated
NOTCH2	0.511	0.197	2.591	71	27516	0.694	1	0.00957	0.0876	0.506	Hyperactivated
SUCNR1	-0.038	0.015	-2.59	124	793	0.051	1.031	0.00959	0.0877	-0.037
LDHD	0.401	0.155	2.59	38	277	0.319	1.008	0.00959	0.0877	0.397	Hyperactivated
CEACAM4	-0.063	0.024	-2.589	53	30	0.029	1.013	0.00961	0.0878	-0.062
BBC3	-0.437	0.169	-2.589	41	1439	0.67	1.002	0.00962	0.0879	-0.433	Compensated
LRRC29	0.493	0.19	2.589	34	153	0.773	1.001	0.00963	0.0879	0.488	Hyperactivated
ACOX2	0.406	0.157	2.589	7	334	0.098	1.01	0.00963	0.0879	0.402	Hyperactivated
JAK2	-0.339	0.131	-2.588	57	2116	0.506	1.002	0.00965	0.088	-0.336	Compensated
MARF1	-0.216	0.084	-2.587	39	8299	0.872	1.001	0.00967	0.0882	-0.214
KCNJ2-AS1	-0.175	0.068	-2.587	107	63	0.013	1.058	0.00969	0.0882	-0.173
SOCS3	0.336	0.13	2.587	107	3066	0.829	1.001	0.00969	0.0882	0.332	Hyperactivated
SLAMF1	-0.006	0.002	-2.586	110	955	0.268	1.001	0.0097	0.0882	-0.006
PRR14L	0.304	0.118	2.586	21	8903	0.862	1	0.0097	0.0882	0.301	Hyperactivated
LIN7A	0.296	0.115	2.586	32	1501	0.487	1.005	0.00971	0.0882	0.293
ZBED8	0.441	0.171	2.586	55	840	0.695	1.001	0.00971	0.0882	0.437	Hyperactivated
DGCR5	-0.097	0.037	-2.586	65	577	0.148	1.004	0.00971	0.0882	-0.096
GGT5	-0.081	0.031	-2.584	40	311	0.181	1.004	0.00976	0.0885	-0.08
STYK1	-0.039	0.015	-2.584	87	747	0.087	1.008	0.00976	0.0885	-0.039
MEST	-0.039	0.015	-2.584	136	11601	0.417	1.001	0.00976	0.0885	-0.038
MED30	0.206	0.08	2.584	246	1565	0.361	1.001	0.00978	0.0886	0.204
MGRN1	0.289	0.112	2.581	30	9293	0.849	1	0.00984	0.0892	0.286
RNF168	0.198	0.077	2.581	154	4776	0.456	1	0.00986	0.0893	0.196
ALKAL1	-0.094	0.036	-2.581	136	45	0.023	1.032	0.00987	0.0893	-0.093
MYL7	-0.09	0.035	-2.579	208	39	0.032	1.01	0.00992	0.0897	-0.089
WDR70	0.121	0.047	2.578	200	3414	0.461	1.001	0.00994	0.0898	0.12
LINC00271	-0.33	0.128	-2.577	30	34	0.692	1.001	0.00997	0.09	-0.327	Compensated
RAD1	0.137	0.053	2.577	201	4353	0.504	1.001	0.00997	0.09	0.136
NELFE	0.222	0.086	2.577	45	9388	0.817	1.001	0.00998	0.09	0.22
GPR84	-0.103	0.04	-2.576	33	65	0.443	1.001	0.00998	0.09	-0.102
CTAGE1	-0.42	0.163	-2.576	42	15	0.732	1	0.01	0.0902	-0.416	Compensated
FAAP24	0.257	0.1	2.575	84	883	0.813	1	0.01	0.0903	0.255
NUP85	0.182	0.071	2.575	101	7751	0.575	1.002	0.01	0.0903	0.18
ZNF177	0.781	0.304	2.574	23	462	0.813	1	0.0101	0.0905	0.774	Hyperactivated
ADAM32	0.499	0.194	2.574	86	115	0.896	1.001	0.0101	0.0905	0.494	Hyperactivated
ITGB1	0.37	0.144	2.574	38	96841	0.805	1	0.0101	0.0905	0.366	Hyperactivated
ASB7	0.162	0.063	2.573	57	2241	0.82	1	0.0101	0.0906	0.16
TMEM126A	0.233	0.091	2.572	73	2110	0.666	1.001	0.0101	0.0909	0.231
ARMH4	-0.192	0.075	-2.568	74	569	0.166	1.008	0.0102	0.0918	-0.19
HIPK1	0.22	0.086	2.567	42	10545	0.71	1.001	0.0102	0.0919	0.217
OR7E14P	0.273	0.106	2.567	22	155	0.575	1.002	0.0102	0.0919	0.27
REG4	-0.03	0.012	-2.567	56	1273	0.037	1.019	0.0103	0.0919	-0.03
HLA-DRA	-0.034	0.013	-2.567	37	21554	0.137	1.007	0.0103	0.092	-0.034
HLA-E	0.375	0.146	2.567	41	32630	0.482	1.002	0.0103	0.092	0.371	Hyperactivated
EFR3A	0.212	0.083	2.566	247	8880	0.394	1.005	0.0103	0.092	0.21
TMEM229A	-0.071	0.028	-2.566	140	56	0.004	1.198	0.0103	0.092	-0.071
AKAP6	0.423	0.165	2.565	93	1071	0.401	1.001	0.0103	0.0921	0.418	Hyperactivated
ELP5	0.295	0.115	2.565	15	4989	0.854	1.001	0.0103	0.0923	0.292
FOXD1	0.562	0.219	2.564	26	24	0.026	1.012	0.0103	0.0923	0.556	Hyperactivated
NDN	0.551	0.215	2.564	22	1275	0.05	1.014	0.0104	0.0924	0.546	Hyperactivated
CHMP4B	0.224	0.087	2.564	188	12751	0.361	1.003	0.0104	0.0924	0.222
PPM1H	0.587	0.229	2.564	43	3137	0.446	1	0.0104	0.0924	0.581	Hyperactivated
HIST2H2BC	0.354	0.138	2.561	148	1560	0.759	1.001	0.0104	0.093	0.35	Hyperactivated
GLYR1	0.313	0.122	2.56	29	8923	0.85	1	0.0105	0.0932	0.309	Hyperactivated
BPI	-0.045	0.017	-2.559	179	207	0.115	1.004	0.0105	0.0935	-0.044
FBN3	-0.095	0.037	-2.558	19	410	0.344	1.001	0.0105	0.0937	-0.094
CCNK	0.173	0.068	2.558	65	8248	0.773	1.002	0.0105	0.0937	0.171
DAPK1	0.534	0.209	2.557	39	8102	0.115	1.012	0.0106	0.0938	0.528	Hyperactivated
ZNF765	0.368	0.144	2.556	54	1372	0.71	1.001	0.0106	0.0939	0.364	Hyperactivated
RAB39A	-0.213	0.083	-2.556	61	391	0.078	1.015	0.0106	0.094	-0.211
KAT6A	0.182	0.071	2.556	91	11859	0.632	1.001	0.0106	0.094	0.18
PFDN2	0.24	0.094	2.556	109	8728	0.623	1.001	0.0106	0.094	0.237
PKP1	-0.014	0.006	-2.556	99	5555	0.128	1.013	0.0106	0.094	-0.014
PAPOLG	0.208	0.081	2.555	31	2499	0.714	1.001	0.0106	0.0941	0.206
NCAPH2	0.355	0.139	2.554	22	7874	0.832	1.001	0.0106	0.0941	0.351	Hyperactivated
ARSA	-0.445	0.174	-2.554	23	2671	0.857	1.002	0.0106	0.0941	-0.441	Compensated
LHFPL3-AS2	-0.16	0.063	-2.554	158	41	0.086	1.008	0.0106	0.0941	-0.158
BOLA2	-0.343	0.134	-2.554	41	315	0.761	1.001	0.0107	0.0941	-0.34	Compensated
CD163L1	0.555	0.217	2.554	78	898	0.788	1.001	0.0107	0.0941	0.549	Hyperactivated
FJX1	0.47	0.184	2.554	42	2711	0.856	1	0.0107	0.0941	0.465	Hyperactivated
MYADM	0.498	0.195	2.553	67	9489	0.598	1.001	0.0107	0.0944	0.493	Hyperactivated
CFHR1	-0.138	0.054	-2.552	701	25	0.045	1.017	0.0107	0.0944	-0.137
UNC5C	0.132	0.052	2.551	13	2088	0.142	1.001	0.0107	0.0946	0.131
ORM1	-0.087	0.034	-2.55	54	344	0.002	1.742	0.0108	0.0949	-0.086
ZSWIM7	0.285	0.112	2.55	31	1338	0.854	1.001	0.0108	0.0949	0.282
CRP	-0.104	0.041	-2.549	105	12	0.053	1.016	0.0108	0.095	-0.103
TMEM19	0.322	0.126	2.549	48	4416	0.804	1.001	0.0108	0.0952	0.319	Hyperactivated
GPR6	-0.164	0.064	-2.548	16	15	0.081	1.002	0.0108	0.0952	-0.162
GNRHR2	-0.252	0.099	-2.548	159	182	0.532	1	0.0108	0.0952	-0.249
SLC8A1	0.561	0.22	2.546	29	1544	0.607	1.001	0.0109	0.0957	0.555	Hyperactivated
ZNF239	0.682	0.268	2.544	24	989	0.659	1.001	0.0109	0.0961	0.675	Hyperactivated
ATG5	0.256	0.101	2.543	16	4917	0.815	1.002	0.011	0.0964	0.253
SEMA4C	0.525	0.206	2.543	26	5396	0.705	1	0.011	0.0964	0.519	Hyperactivated
LAPTM4A	0.216	0.085	2.543	29	24767	0.765	1	0.011	0.0964	0.214
DNM1L	0.163	0.064	2.542	107	13730	0.659	1.001	0.011	0.0966	0.161
ACTC1	-0.038	0.015	-2.542	16	586	0.038	1.036	0.011	0.0966	-0.037
NPM3	0.49	0.193	2.54	13	5218	0.747	1.001	0.0111	0.097	0.485	Hyperactivated
CASP14	-0.036	0.014	-2.539	30	237	0.104	1.008	0.0111	0.0974	-0.036
ARMC6	0.322	0.127	2.539	25	6190	0.816	1.001	0.0111	0.0974	0.319	Hyperactivated
ZNF695	0.541	0.213	2.538	113	426	0.643	1	0.0111	0.0975	0.535	Hyperactivated
LINC00667	0.47	0.185	2.538	74	2859	0.777	1	0.0112	0.0975	0.464	Hyperactivated
ZWILCH	0.353	0.139	2.537	28	5623	0.882	1	0.0112	0.0975	0.349	Hyperactivated
MYO1E	-0.211	0.083	-2.537	22	9896	0.489	1	0.0112	0.0976	-0.208
APBB1	0.693	0.273	2.537	22	2599	0.86	1	0.0112	0.0976	0.685	Hyperactivated
NDUFA8	0.294	0.116	2.537	42	5730	0.644	1.002	0.0112	0.0976	0.29
CLIP1	-0.28	0.11	-2.536	29	13642	0.785	1.001	0.0112	0.0976	-0.277
ZSCAN12P1	-0.394	0.155	-2.536	45	234	0.621	1.002	0.0112	0.0977	-0.389	Compensated
LINC00310	0.671	0.265	2.535	24	29	0.672	1.001	0.0112	0.0979	0.664	Hyperactivated
PRPF31	0.184	0.073	2.534	68	6171	0.82	1.001	0.0113	0.098	0.182
NAGK	-0.32	0.126	-2.533	24	4471	0.529	1.002	0.0113	0.0983	-0.316	Compensated
PCDHGC3	-0.278	0.11	-2.533	48	4455	0.034	1.014	0.0113	0.0983	-0.274
NMNAT3	0.366	0.145	2.533	97	496	0.359	1.006	0.0113	0.0983	0.362	Hyperactivated
VGF	-0.046	0.018	-2.533	153	4846	0.167	1.002	0.0113	0.0983	-0.045
CCND1	0.105	0.042	2.533	147	44143	0.44	1.001	0.0113	0.0983	0.104
SULF1	-0.041	0.016	-2.532	153	4109	0.063	1.023	0.0113	0.0983	-0.04
SULF2	-0.264	0.104	-2.532	207	8684	0.019	1.064	0.0113	0.0984	-0.261
MNT	-0.369	0.146	-2.531	16	2777	0.735	1.001	0.0114	0.0986	-0.364	Compensated
RNF224	0.727	0.287	2.531	48	110	0.798	1	0.0114	0.0986	0.719	Hyperactivated
KRT34	-0.047	0.019	-2.53	50	529	0.038	1.028	0.0114	0.0987	-0.046
TMEM106C	0.334	0.132	2.529	36	13374	0.766	1	0.0114	0.0991	0.331	Hyperactivated
SWI5	0.346	0.137	2.528	45	2087	0.841	1.001	0.0115	0.0992	0.342	Hyperactivated
ABCE1	0.398	0.157	2.528	12	17480	0.748	1	0.0115	0.0992	0.393	Hyperactivated
SALL2	0.497	0.197	2.527	57	1777	0.456	1.003	0.0115	0.0993	0.491	Hyperactivated
SERPIND1	-0.084	0.033	-2.527	75	499	0.139	1.006	0.0115	0.0993	-0.084
AGR3	-0.045	0.018	-2.527	242	405	0.022	1.057	0.0115	0.0994	-0.044
FNTB	0.237	0.094	2.527	64	3345	0.599	1	0.0115	0.0994	0.234
TP53TG1	0.363	0.144	2.526	168	934	0.59	1	0.0115	0.0995	0.359	Hyperactivated
MTF2	0.215	0.085	2.526	40	6297	0.863	1	0.0115	0.0995	0.213
KAT7	0.151	0.06	2.525	94	6350	0.64	1.001	0.0116	0.0997	0.149
ZNF669	0.255	0.101	2.525	112	716	0.679	1.001	0.0116	0.0997	0.252
TLN2	0.479	0.19	2.524	30	4707	0.783	1.002	0.0116	0.0997	0.473	Hyperactivated
XPC	-0.282	0.112	-2.524	27	6194	0.844	1	0.0116	0.0997	-0.279
PTGES3	0.226	0.09	2.524	32	48706	0.843	1.001	0.0116	0.0997	0.224
FKBP15	0.233	0.092	2.524	40	7426	0.805	1.001	0.0116	0.0997	0.231
[truncated: 15,184 more rows]

## Sheet: BRCA
gene	n_aneup	estimate	std.error	z_comp	eup_reads	n_eff	Rhat	p.value	adj.p	compensation	type
PARG	11	-0.97	0.065	-14.882	2418	0.326	1.005	4.3e-50	4.52e-46	-0.97	Compensated
CPSF6	8	-0.873	0.075	-11.636	17331	0.455	1.004	2.7e-31	1.42e-27	-0.873	Compensated
RPTOR	17	-1.004	0.089	-11.284	7517	0.235	1.004	1.57e-29	5.49e-26	-1.004	Compensated
CDK11B	3	-0.8	0.104	-7.67	4516	0.483	1	1.71e-14	4.5e-11	-0.8	Compensated
RGPD4	9	-0.942	0.143	-6.603	63	0.273	1.004	4.02e-11	8.46e-08	-0.942	Compensated
RBM33	11	-0.906	0.144	-6.281	11229	0.338	1.002	3.37e-10	5.9e-07	-0.906	Compensated
DHX8	3	-1.069	0.178	-6.018	10814	0.168	1.005	1.77e-09	2.66e-06	-1.069	Compensated
ATXN7	3	-0.792	0.149	-5.316	4850	0.327	1.005	1.06e-07	0.00014	-0.792	Compensated
CWF19L2	12	-0.855	0.162	-5.286	2021	0.375	1.002	1.25e-07	0.000146	-0.855	Compensated
ZNF687	19	1.568	0.318	4.936	3974	0.429	1.001	7.96e-07	0.000748	1.568	Hyperactivated
RAE1	27	0.96	0.195	4.929	4822	0.402	1.002	8.26e-07	0.000748	0.96	Hyperactivated
CSNK1D	10	-0.827	0.168	-4.923	25192	0.449	1	8.54e-07	0.000748	-0.827	Compensated
USP25	9	-1.041	0.217	-4.797	6213	0.101	1.006	1.61e-06	0.0013	-1.041	Compensated
LRBA	20	-0.847	0.182	-4.662	20361	0.24	1.003	3.13e-06	0.0022	-0.847	Compensated
NRF1	10	-0.752	0.162	-4.655	2611	0.408	1.003	3.24e-06	0.0022	-0.752	Compensated
HNRNPU	17	-0.73	0.157	-4.647	64873	0.393	1.002	3.36e-06	0.0022	-0.73	Compensated
THAP12	8	1.431	0.309	4.635	6397	0.555	1.003	3.56e-06	0.0022	1.431	Hyperactivated
C19orf12	10	1.967	0.431	4.567	1625	0.586	1	4.94e-06	0.00289	1.967	Hyperactivated
HNRNPC	7	-0.754	0.166	-4.543	75382	0.462	1.001	5.56e-06	0.00308	-0.754	Compensated
SRSF7	3	-0.814	0.181	-4.499	23000	0.487	1.001	6.81e-06	0.00358	-0.814	Compensated
DAP3	30	-0.772	0.172	-4.481	17085	0.335	1.003	7.43e-06	0.00372	-0.772	Compensated
ACIN1	4	-0.676	0.154	-4.402	25530	0.507	1.001	1.07e-05	0.00514	-0.676	Compensated
HNRNPA2B1	14	-0.763	0.174	-4.382	176687	0.386	1.001	1.18e-05	0.00529	-0.763	Compensated
CSTF1	26	0.873	0.199	4.376	3652	0.388	1.004	1.21e-05	0.00529	0.873	Hyperactivated
PDE4DIP	24	-0.934	0.214	-4.357	14893	0.234	1.002	1.32e-05	0.00554	-0.934	Compensated
TRA2B	10	-0.699	0.161	-4.339	21923	0.433	1.003	1.43e-05	0.00569	-0.699	Compensated
SRSF3	7	-0.7	0.162	-4.335	41631	0.468	1.003	1.46e-05	0.00569	-0.7	Compensated
RPS6KB1	15	1.661	0.385	4.313	5542	0.53	1.003	1.61e-05	0.00606	1.661	Hyperactivated
TRA2A	13	-0.774	0.18	-4.301	9991	0.391	1.004	1.7e-05	0.00616	-0.774	Compensated
MED24	10	0.774	0.188	4.117	9748	0.518	1.001	3.83e-05	0.0134	0.774	Hyperactivated
C17orf58	17	1.667	0.422	3.947	1257	0.41	1	7.91e-05	0.0255	1.666	Hyperactivated
UBE2Q1	16	0.842	0.213	3.946	7928	0.463	1	7.95e-05	0.0255	0.842	Hyperactivated
PHB	14	1.313	0.333	3.944	18126	0.561	1.003	8e-05	0.0255	1.313	Hyperactivated
ETV3L	15	5.252	1.336	3.93	2	0.277	1.002	8.48e-05	0.0262	5.251	Hyperactivated
URI1	11	0.747	0.192	3.892	7907	0.569	1.001	9.92e-05	0.0298	0.747	Hyperactivated
NEK7	19	-0.958	0.249	-3.85	10132	0.442	1.002	0.000118	0.0345	-0.958	Compensated
DAP	20	1.43	0.373	3.839	10579	0.591	1.001	0.000123	0.0351	1.43	Hyperactivated
CALCOCO2	13	1.067	0.28	3.811	7717	0.571	1.001	0.000139	0.0383	1.067	Hyperactivated
LRRC59	11	1.314	0.348	3.77	18002	0.484	1.001	0.000163	0.0425	1.313	Hyperactivated
CHD4	6	-1.072	0.284	-3.768	51860	0.403	1.003	0.000165	0.0425	-1.072	Compensated
TARS	19	1.156	0.307	3.762	16346	0.419	1.001	0.000168	0.0425	1.156	Hyperactivated
RIPK2	28	-0.911	0.242	-3.76	4608	0.177	1.003	0.00017	0.0425	-0.911	Compensated
RPL19	11	1.411	0.382	3.693	81039	0.413	1	0.000222	0.0543	1.411	Hyperactivated
MTCH1	8	1.021	0.277	3.684	21856	0.527	1.002	0.00023	0.0549	1.021	Hyperactivated
APPBP2	14	0.932	0.254	3.666	4866	0.574	1.004	0.000246	0.0576	0.932	Hyperactivated
SPG7	8	-0.696	0.192	-3.63	11197	0.375	1.003	0.000283	0.0647	-0.696	Compensated
C1orf35	17	1.034	0.288	3.59	2853	0.473	1.001	0.000331	0.0738	1.034	Hyperactivated
CDC73	16	-0.752	0.21	-3.585	8714	0.34	1.004	0.000337	0.0738	-0.751	Compensated
NELFCD	23	1.086	0.303	3.579	10240	0.391	1.002	0.000345	0.074	1.085	Hyperactivated
NDUFB9	37	1.132	0.317	3.567	8261	0.401	1.003	0.000361	0.0759	1.132	Hyperactivated
TTC1	4	1.132	0.318	3.561	5270	0.572	1.001	0.000369	0.0761	1.132	Hyperactivated
HEATR6	16	0.837	0.236	3.55	2248	0.625	1	0.000385	0.0779	0.837	Hyperactivated
MED1	12	0.6	0.169	3.542	10520	0.558	1.001	0.000397	0.0788	0.6	Hyperactivated
RBM14	8	-0.806	0.228	-3.536	9734	0.421	1.001	0.000407	0.0792	-0.806	Compensated
LANCL2	12	1.479	0.421	3.512	2380	0.579	1.001	0.000446	0.0852	1.479	Hyperactivated
FLAD1	17	1.031	0.295	3.496	5217	0.464	1.001	0.000471	0.0885	1.03	Hyperactivated
LEMD3	9	-0.664	0.191	-3.479	6115	0.463	1.001	0.000504	0.0904	-0.664	Compensated
FNDC7	4	5.664	1.628	3.478	13	0.497	1.001	0.000505	0.0904	5.661	Hyperactivated
PRUNE1	19	1.174	0.338	3.477	2575	0.393	1.003	0.000508	0.0904	1.174	Hyperactivated
NOP9	4	1.085	0.312	3.472	4885	0.589	1.001	0.000516	0.0905	1.084	Hyperactivated
JMJD4	17	1.22	0.352	3.466	845	0.469	1.002	0.000529	0.0909	1.219	Hyperactivated
C8orf76	36	0.696	0.201	3.462	2010	0.435	1.004	0.000536	0.0909	0.695	Hyperactivated
C1QTNF4	5	5.228	1.517	3.447	26	0.51	1.001	0.000566	0.0944	5.225	Hyperactivated
MOCS3	24	1.057	0.308	3.433	1524	0.375	1.002	0.000597	0.098	1.056	Hyperactivated
SNF8	13	0.826	0.242	3.416	4028	0.575	1.002	0.000636	0.103	0.826	Hyperactivated
MIEN1	17	1.434	0.421	3.406	2305	0.602	1.001	0.000659	0.104	1.433	Hyperactivated
BCAS2	4	0.887	0.26	3.405	5514	0.627	1.001	0.000661	0.104	0.886	Hyperactivated
KANK1	32	-0.923	0.272	-3.399	4805	0.023	1.023	0.000677	0.105	-0.923	Compensated
PI16	8	4.597	1.355	3.392	11	0.457	1.003	0.000695	0.106	4.594	Hyperactivated
WASHC5	37	0.989	0.293	3.378	5210	0.452	1.001	0.000731	0.11	0.988	Hyperactivated
LTO1	15	0.604	0.179	3.365	2691	0.569	1.002	0.000767	0.114	0.603	Hyperactivated
SNX16	22	1.865	0.555	3.359	894	0.516	1.001	0.000782	0.114	1.864	Hyperactivated
ERBB2	19	2.428	0.724	3.356	33059	0.513	1.002	0.000792	0.114	2.426	Hyperactivated
CDK11A	3	-0.618	0.184	-3.352	4749	0.487	1.005	0.000803	0.114	-0.618	Compensated
ZFR	20	-0.506	0.151	-3.345	16538	0.358	1.003	0.000823	0.115	-0.506	Compensated
DERL1	37	0.796	0.238	3.342	6654	0.455	1.003	0.000833	0.115	0.795	Hyperactivated
PDCD5	5	1.265	0.379	3.334	7780	0.504	1	0.000857	0.117	1.264	Hyperactivated
TCF7	4	5.13	1.547	3.317	1192	0.412	1.001	0.000911	0.122	5.125	Hyperactivated
MSTO2P	30	-0.783	0.236	-3.314	325	0.273	1.006	0.000919	0.122	-0.782	Compensated
NAXE	15	0.96	0.293	3.279	7492	0.435	1.002	0.00104	0.137	0.959	Hyperactivated
AP3M1	8	0.725	0.222	3.271	7322	0.566	1.001	0.00107	0.139	0.725	Hyperactivated
MSL1	7	1.302	0.399	3.262	12913	0.47	1.003	0.00111	0.142	1.3	Hyperactivated
TRMT12	37	1.165	0.358	3.252	1528	0.397	1	0.00115	0.145	1.164	Hyperactivated
RIDA	25	1.463	0.452	3.234	1317	0.398	1.001	0.00122	0.153	1.461	Hyperactivated
ARL8A	17	1.139	0.354	3.214	2866	0.427	1.001	0.00131	0.162	1.137	Hyperactivated
PPM1D	14	0.739	0.231	3.197	1661	0.639	1.001	0.00139	0.17	0.738	Hyperactivated
ISG20L2	16	0.929	0.292	3.184	7380	0.479	1.002	0.00145	0.176	0.927	Hyperactivated
GRB7	17	1.899	0.597	3.18	3670	0.492	1.001	0.00147	0.176	1.896	Hyperactivated
ZNF281	16	-0.777	0.246	-3.156	5329	0.377	1.002	0.0016	0.187	-0.776	Compensated
LINC00494	20	3.257	1.032	3.156	2	0.549	1	0.0016	0.187	3.252	Hyperactivated
PSMD6	3	0.971	0.309	3.14	10640	0.617	1	0.00169	0.195	0.969	Hyperactivated
ZBTB7B	18	1.616	0.516	3.135	6109	0.521	1.001	0.00172	0.197	1.613	Hyperactivated
SAP30BP	13	0.414	0.133	3.103	5870	0.537	1.001	0.00191	0.216	0.413
NVL	18	1.211	0.391	3.096	4102	0.462	1.002	0.00196	0.218	1.209
FRS2	9	2.015	0.652	3.092	5093	0.528	1.002	0.00199	0.218	2.011
MTG2	22	0.886	0.287	3.09	4139	0.38	1	0.002	0.218	0.884
TTC24	15	4.014	1.3	3.088	8	0.389	1.001	0.00202	0.218	4.006
RAB22A	27	0.525	0.171	3.071	5442	0.346	1.005	0.00213	0.229	0.524
UBE2Z	13	0.589	0.193	3.052	15513	0.49	1.001	0.00228	0.242	0.587
PGAP3	18	1.691	0.559	3.025	3535	0.487	1	0.00249	0.261	1.687
CMC2	9	1.096	0.363	3.017	2468	0.546	1.002	0.00255	0.264	1.093
GOLGA7	12	0.778	0.258	3.016	5577	0.529	1.001	0.00256	0.264	0.776
TMEM65	37	1.338	0.444	3.01	1844	0.436	1.001	0.00261	0.267	1.334
ERVFRD-1	8	3.233	1.08	2.993	11	0.565	1	0.00276	0.279	3.224
ANXA13	36	-0.921	0.309	-2.983	11	0.084	1.005	0.00286	0.284	-0.918
GCC1	10	0.742	0.249	2.981	3886	0.499	1.003	0.00287	0.284	0.74
RTF2	26	0.6	0.201	2.979	7650	0.392	1.003	0.00289	0.284	0.598
MDM4	16	1.229	0.413	2.974	5020	0.402	1.001	0.00294	0.285	1.226
RSBN1	6	-0.501	0.169	-2.973	2523	0.516	1.005	0.00295	0.285	-0.5
MCEE	9	-0.721	0.243	-2.969	1198	0.403	1.001	0.00298	0.285	-0.719
PMVK	17	1.248	0.421	2.961	3702	0.446	1	0.00306	0.287	1.244
TRIP13	21	0.764	0.258	2.961	5433	0.526	1.003	0.00307	0.287	0.762
SPATA2	21	0.711	0.24	2.959	1711	0.439	1.001	0.00309	0.287	0.708
RBM12B	25	-0.552	0.187	-2.955	3785	0.395	1.001	0.00312	0.287	-0.551
KARS	6	0.892	0.302	2.95	18561	0.511	1.001	0.00317	0.287	0.889
CENPN	9	1.44	0.488	2.95	3932	0.504	1.001	0.00318	0.287	1.435
MEPCE	7	1.209	0.411	2.942	6927	0.461	1.002	0.00326	0.287	1.205
NCOA2	18	-0.885	0.301	-2.94	9950	0.128	1.009	0.00328	0.287	-0.882
TIMMDC1	3	0.835	0.284	2.938	6375	0.617	1.002	0.00331	0.287	0.833
ASCL5	16	4.561	1.553	2.936	106	0.24	1.003	0.00332	0.287	4.546
TRIM11	19	0.719	0.245	2.933	4137	0.481	1.003	0.00336	0.287	0.717
CDC6	7	1.333	0.455	2.932	9393	0.529	1.001	0.00337	0.287	1.329
DEGS1	18	2.138	0.729	2.932	8129	0.472	1.003	0.00337	0.287	2.13
RAG1	5	3.007	1.026	2.93	110	0.569	1.004	0.00339	0.287	2.997
POP4	10	0.703	0.24	2.923	4043	0.606	1.001	0.00347	0.291	0.7
TFIP11	6	1.103	0.379	2.911	3505	0.513	1.001	0.00361	0.301	1.099
CYP2W1	13	3.508	1.209	2.901	26	0.446	1.001	0.00372	0.308	3.495
ZMAT3	12	-0.92	0.317	-2.897	3671	0.39	1.001	0.00377	0.31	-0.916
MATR3	5	-0.59	0.204	-2.894	41225	0.425	1.002	0.00381	0.31	-0.587
LIN52	6	-0.632	0.219	-2.885	2083	0.351	1.005	0.00391	0.316	-0.629
ATP2B4	17	-1.159	0.403	-2.873	16852	0.273	1.004	0.00406	0.326	-1.154
FAAP100	8	-0.596	0.208	-2.864	6349	0.582	1.002	0.00418	0.333	-0.593
TRIP11	4	-0.727	0.254	-2.861	8488	0.407	1.002	0.00422	0.334	-0.724
HIST2H2BC	19	2.449	0.858	2.855	1395	0.419	1.002	0.00431	0.336	2.438
PIGU	14	0.862	0.302	2.854	3305	0.443	1	0.00432	0.336	0.858
SRSF1	14	-0.437	0.153	-2.849	38237	0.45	1.002	0.00439	0.339	-0.435
FBXO28	18	0.67	0.236	2.844	4970	0.456	1.002	0.00445	0.34	0.668
NDUFAF6	25	1.081	0.38	2.843	1657	0.422	1.001	0.00446	0.34	1.076
ARF1	17	0.775	0.273	2.839	47592	0.441	1.002	0.00452	0.342	0.771
CHMP1B	10	0.942	0.332	2.832	4951	0.593	1.002	0.00463	0.347	0.937
ALKBH4	7	0.858	0.303	2.828	1223	0.477	1.002	0.00468	0.347	0.854
GORAB	15	-0.599	0.212	-2.825	1814	0.394	1.002	0.00473	0.347	-0.597
CEBPG	5	1.12	0.397	2.823	6634	0.531	1.001	0.00475	0.347	1.114
THAP5	10	-0.684	0.242	-2.823	3155	0.457	1.003	0.00475	0.347	-0.681
MED13	12	-0.52	0.186	-2.8	12577	0.355	1.002	0.00512	0.371	-0.517
ATP6V1C1	27	0.921	0.33	2.789	6384	0.311	1.001	0.00529	0.38	0.916
MRPL27	11	0.647	0.232	2.787	5088	0.614	1	0.00531	0.38	0.644
ABHD16B	25	1.324	0.477	2.776	435	0.397	1.001	0.00551	0.391	1.317
COX6C	27	2.106	0.76	2.772	14567	0.491	1.002	0.00557	0.393	2.094
RPS9	6	-0.766	0.277	-2.77	56556	0.546	1.001	0.00561	0.393	-0.762
ZNF16	30	0.794	0.289	2.75	767	0.412	1.003	0.00596	0.411	0.79
POGK	15	0.674	0.245	2.749	9691	0.523	1.002	0.00597	0.411	0.67
CCT2	9	0.787	0.286	2.749	30592	0.598	1	0.00598	0.411	0.783
UTP23	36	0.514	0.187	2.744	2214	0.387	1.001	0.00607	0.414	0.511
BYSL	7	0.728	0.267	2.728	3544	0.522	1.002	0.00637	0.432	0.723
EWSR1	6	-0.642	0.236	-2.726	41856	0.508	1.004	0.00641	0.432	-0.638
ATP4A	4	1.993	0.735	2.712	5	0.514	1.001	0.00668	0.446	1.98
C1orf43	17	0.734	0.271	2.711	21793	0.452	1	0.0067	0.446	0.729
TRIM39	5	0.779	0.288	2.701	2369	0.512	1.003	0.00692	0.456	0.773
POLR1E	6	1.278	0.473	2.7	4334	0.614	1.001	0.00694	0.456	1.269
TPR	13	-0.549	0.204	-2.697	30435	0.448	1.002	0.00701	0.456	-0.545
SNX27	21	0.746	0.277	2.694	5272	0.478	1.003	0.00706	0.456	0.741
CSTF3	6	-0.584	0.217	-2.694	5551	0.477	1.002	0.00707	0.456	-0.58
YLPM1	4	-0.669	0.249	-2.689	14854	0.475	1.002	0.00716	0.457	-0.664
AQP11	7	1.273	0.474	2.689	211	0.524	1.003	0.00717	0.457	1.264
ETV3	15	0.946	0.355	2.665	4649	0.471	1.006	0.00771	0.488	0.939
SETDB1	19	0.541	0.203	2.659	4806	0.36	1.004	0.00784	0.488	0.537
NAT9	12	0.87	0.327	2.656	4146	0.565	1.001	0.0079	0.488	0.863
SORD	9	-0.709	0.267	-2.656	7718	0.276	1.004	0.0079	0.488	-0.704
PPIF	8	1.061	0.399	2.656	12173	0.689	1.001	0.00792	0.488	1.052
ZNF146	4	0.826	0.311	2.654	13914	0.618	1.002	0.00796	0.488	0.819
TMEM140	8	1.158	0.436	2.653	1164	0.509	1.001	0.00798	0.488	1.149
HNRNPL	4	-0.605	0.228	-2.651	39536	0.567	1	0.00804	0.488	-0.6
PTPN1	24	0.86	0.326	2.64	8027	0.394	1.001	0.0083	0.498	0.853
ANKRD27	5	1.011	0.383	2.639	6850	0.659	1	0.00831	0.498	1.003
PARP1	18	0.854	0.324	2.638	30129	0.385	1.002	0.00834	0.498	0.847
MED21	5	0.925	0.351	2.634	2751	0.451	1.001	0.00844	0.501	0.917
ADGRA1	3	4.669	1.777	2.627	5	0.309	1.004	0.0086	0.508	4.629
PRPF6	23	0.705	0.268	2.626	13520	0.357	1.005	0.00865	0.508	0.699
RECQL5	13	1.005	0.384	2.62	3872	0.545	1.001	0.00879	0.513	0.996
KANSL1	12	-0.589	0.225	-2.618	6080	0.398	1.002	0.00884	0.513	-0.584
TOR1AIP1	14	-0.54	0.207	-2.616	8152	0.381	1.001	0.0089	0.514	-0.536
SHE	16	-1.175	0.45	-2.613	56	0.134	1.007	0.00898	0.516	-1.165
EMSY	8	0.662	0.254	2.608	4169	0.445	1.001	0.00912	0.521	0.656
STAU2	19	-0.642	0.247	-2.6	5833	0.319	1.001	0.00931	0.529	-0.636
VXN	17	4.254	1.646	2.585	154	0.238	1.007	0.00975	0.546	4.212
SSH2	10	-0.72	0.279	-2.583	5202	0.285	1.003	0.00978	0.546	-0.713
KAT7	12	0.477	0.185	2.579	6300	0.531	1	0.0099	0.546	0.472
ADNP	24	-0.391	0.152	-2.577	18660	0.375	1.002	0.00998	0.546	-0.387
RXFP4	15	2.073	0.805	2.576	14	0.532	1.001	0.01	0.546	2.052
CDK2AP2	8	-0.66	0.256	-2.575	5175	0.404	1.002	0.01	0.546	-0.653
ECD	7	0.563	0.218	2.575	4029	0.578	1.002	0.01	0.546	0.557
RREB1	6	-0.871	0.338	-2.574	7429	0.491	1.001	0.0101	0.546	-0.862
HIPK1	6	0.646	0.251	2.573	9851	0.606	1	0.0101	0.546	0.639
RBM12	10	-0.489	0.19	-2.57	11943	0.323	1.003	0.0102	0.546	-0.484
WIPF2	7	0.602	0.234	2.569	9490	0.605	1	0.0102	0.546	0.596
BLZF1	15	-0.552	0.215	-2.568	3952	0.344	1.002	0.0102	0.546	-0.547
SLC25A3	3	-0.567	0.221	-2.566	44482	0.526	1.002	0.0103	0.546	-0.561
C1orf54	19	-0.776	0.303	-2.558	71	0.398	1.002	0.0105	0.557	-0.767
SRSF2	10	-0.513	0.201	-2.554	20122	0.41	1.002	0.0107	0.56	-0.507
KIAA0556	3	1.085	0.425	2.551	4811	0.563	1	0.0107	0.56	1.073
SMARCD2	13	0.91	0.357	2.547	14431	0.558	1.001	0.0109	0.56	0.9
ANKRD40	10	0.532	0.209	2.544	5153	0.558	1.003	0.0109	0.56	0.526
BTN2A1	5	1.124	0.442	2.544	3776	0.566	1	0.011	0.56	1.112
C17orf77	11	5.398	2.123	2.543	2	0.3	1.001	0.011	0.56	5.338
COX19	13	0.611	0.24	2.541	2138	0.457	1.003	0.0111	0.56	0.604
UCK2	16	1.2	0.473	2.538	4003	0.533	1	0.0112	0.56	1.187
PLSCR1	10	2.131	0.84	2.536	3619	0.401	1.005	0.0112	0.56	2.107
NME1	12	0.713	0.281	2.536	20818	0.579	1.001	0.0112	0.56	0.705
PCAT6	15	1.415	0.558	2.535	175	0.501	1.001	0.0112	0.56	1.399
MRPL2	6	0.86	0.339	2.535	3405	0.568	1	0.0113	0.56	0.851
ZNF567	4	1.058	0.418	2.533	1146	0.635	1.001	0.0113	0.56	1.046
TSEN54	13	0.761	0.302	2.522	4404	0.581	1.001	0.0117	0.577	0.752
H3F3B	13	0.802	0.32	2.506	50040	0.541	1.002	0.0122	0.596	0.792
STAC2	11	5.591	2.232	2.505	113	0.362	1.002	0.0122	0.596	5.522
BROX	18	0.693	0.277	2.505	4829	0.347	1.002	0.0122	0.596	0.685
HNF4A	15	-0.98	0.392	-2.501	61	0.072	1.009	0.0124	0.598	-0.968
RAB30	5	2.273	0.91	2.498	1832	0.512	1.003	0.0125	0.598	2.245
TRIM44	5	0.661	0.265	2.497	9250	0.623	1.003	0.0125	0.598	0.653
CDC42SE1	19	0.838	0.336	2.495	11228	0.46	1.001	0.0126	0.598	0.828
ACTR3B	7	1.054	0.422	2.494	1450	0.541	1.001	0.0126	0.598	1.04
PHF20L1	33	0.526	0.211	2.494	4590	0.361	1.002	0.0126	0.598	0.519
DHX9	15	-0.507	0.203	-2.491	33888	0.41	1.005	0.0127	0.6	-0.5
JTB	17	0.741	0.298	2.487	11905	0.418	1.003	0.0129	0.605	0.732
ZRANB1	4	0.875	0.352	2.485	5612	0.609	1.002	0.013	0.606	0.863
LMNA	16	-0.755	0.304	-2.483	63218	0.353	1.001	0.013	0.607	-0.745
YY1	5	-0.48	0.194	-2.477	15524	0.525	1.001	0.0132	0.612	-0.474
CAMSAP2	17	-0.623	0.252	-2.476	9484	0.294	1.002	0.0133	0.612	-0.615
CASKIN2	13	0.8	0.323	2.474	3891	0.535	1	0.0134	0.614	0.789
TNF	6	3.028	1.225	2.472	112	0.314	1.002	0.0134	0.614	2.988
MSTO1	15	0.614	0.249	2.468	2001	0.48	1.002	0.0136	0.617	0.606
MTF1	4	0.579	0.235	2.466	3893	0.667	1.003	0.0137	0.617	0.571
GK5	8	1.116	0.453	2.466	2599	0.573	1.004	0.0137	0.617	1.101
PSMG2	10	0.606	0.246	2.459	5101	0.55	1.003	0.0139	0.623	0.598
CASC3	7	0.673	0.274	2.458	14380	0.636	1	0.014	0.623	0.663
ZNF652	14	0.857	0.349	2.458	3930	0.56	1.001	0.014	0.623	0.845
TMEM183A	15	0.702	0.286	2.452	6316	0.473	1.002	0.0142	0.627	0.692
SPIDR	13	-0.556	0.227	-2.451	7780	0.407	1.001	0.0142	0.627	-0.548
DCST1	18	1.348	0.55	2.45	46	0.477	1.001	0.0143	0.627	1.329
FNBP4	4	-0.659	0.269	-2.449	12709	0.468	1	0.0143	0.627	-0.649
ERC1	12	-0.757	0.31	-2.442	9178	0.296	1.002	0.0146	0.636	-0.746
CCT5	21	0.51	0.209	2.441	35839	0.453	1.001	0.0146	0.636	0.502
NCOA6	14	0.547	0.224	2.44	8240	0.51	1.003	0.0147	0.636	0.539
STX4	3	0.793	0.326	2.435	4024	0.621	1.001	0.0149	0.642	0.782
OGFR	23	0.77	0.316	2.432	5195	0.365	1.003	0.015	0.645	0.758
TLDC2	14	-1.118	0.461	-2.424	133	0.123	1.011	0.0154	0.656	-1.101
MARCH6	21	-0.474	0.196	-2.421	29715	0.363	1.003	0.0155	0.658	-0.466
EDN3	23	-0.962	0.398	-2.418	14	0.14	1.012	0.0156	0.662	-0.947
ARL14	12	3.758	1.556	2.415	87	0.284	1	0.0157	0.662	3.699
MYNN	14	-0.485	0.201	-2.414	2609	0.391	1.002	0.0158	0.662	-0.477
EYS	9	-0.814	0.337	-2.412	52	0.32	1.006	0.0159	0.662	-0.801
PLCXD3	17	4.081	1.692	2.412	406	0.446	1.001	0.0159	0.662	4.016
CPNE1	10	1.326	0.551	2.405	10415	0.378	1.002	0.0162	0.671	1.304
ZMYND8	21	-0.616	0.256	-2.404	10912	0.338	1.006	0.0162	0.672	-0.606
FCER1G	18	-0.753	0.314	-2.399	13	0.367	1.005	0.0164	0.673	-0.741
TRIM33	4	0.52	0.217	2.399	9110	0.53	1.002	0.0164	0.673	0.512
GOLT1B	9	0.956	0.399	2.398	4866	0.504	1.001	0.0165	0.673	0.941
FAM91A1	37	0.458	0.191	2.397	8954	0.396	1.002	0.0165	0.673	0.45
RAD23A	4	0.589	0.246	2.393	13475	0.641	1.003	0.0167	0.673	0.579
BMPR2	11	-0.699	0.292	-2.391	10486	0.405	1.001	0.0168	0.673	-0.687
ZNF669	17	0.828	0.346	2.39	609	0.372	1.001	0.0168	0.673	0.814
RUSC1	16	1.008	0.422	2.389	7933	0.531	1.002	0.0169	0.673	0.991
PNPO	7	0.8	0.335	2.388	3038	0.542	1	0.0169	0.673	0.786
TAC4	12	2.38	0.997	2.387	9	0.468	1.001	0.017	0.673	2.34
PFDN4	25	0.733	0.307	2.386	2392	0.426	1.003	0.017	0.673	0.721
DNAJA1	5	0.753	0.316	2.385	31750	0.497	1.001	0.0171	0.673	0.74
KCTD3	18	0.902	0.379	2.382	10660	0.5	1.002	0.0172	0.673	0.887
PABPN1	4	-0.559	0.235	-2.382	19548	0.515	1.002	0.0172	0.673	-0.55
FAM157A	12	-0.787	0.331	-2.382	172	0.182	1.006	0.0172	0.673	-0.774
SNORA21	9	1.407	0.592	2.378	14	0.628	1.001	0.0174	0.675	1.382
MRPS16	7	0.573	0.241	2.378	11678	0.639	1.001	0.0174	0.675	0.563
B4GALT3	18	0.768	0.324	2.368	4618	0.373	1.002	0.0179	0.689	0.754
GCSH	9	1.155	0.488	2.367	2339	0.506	1.001	0.018	0.689	1.135
PIGC	15	-0.437	0.185	-2.366	3859	0.407	1	0.018	0.689	-0.429
TEX14	14	3.049	1.289	2.365	104	0.461	1.001	0.018	0.689	2.994
PSMC5	13	0.603	0.255	2.359	15027	0.451	1.003	0.0183	0.695	0.592
HAL	3	2.125	0.901	2.359	68	0.525	1	0.0183	0.695	2.086
KLHL12	15	0.584	0.248	2.358	4556	0.41	1.001	0.0184	0.695	0.573
AVL9	12	0.664	0.282	2.355	8096	0.443	1.001	0.0185	0.697	0.652
GINS4	12	1.387	0.59	2.353	2879	0.522	1.001	0.0186	0.7	1.361
PLXDC1	12	-0.664	0.283	-2.349	117	0.282	1.002	0.0188	0.7	-0.652
STX6	17	0.673	0.287	2.349	5061	0.434	1.002	0.0188	0.7	0.66
COQ8A	17	1.005	0.428	2.348	3453	0.399	1.002	0.0189	0.7	0.986
FUS	3	-0.731	0.312	-2.347	47119	0.518	1.002	0.0189	0.7	-0.718
PRELID3B	23	0.476	0.203	2.34	11148	0.396	1.003	0.0193	0.711	0.467
PKNOX1	4	-0.628	0.268	-2.339	2272	0.469	1.001	0.0193	0.711	-0.616
LRRC28	4	-0.611	0.261	-2.337	1300	0.486	1.002	0.0194	0.712	-0.599
PARD3	8	0.851	0.365	2.333	5969	0.603	1.001	0.0197	0.715	0.835
PA2G4P4	12	-0.673	0.289	-2.332	184	0.368	1.002	0.0197	0.715	-0.66
C1orf198	14	1.011	0.433	2.332	5666	0.419	1.001	0.0197	0.715	0.991
ZFAT	31	-0.476	0.204	-2.33	1258	0.36	1.006	0.0198	0.716	-0.467
FGFR1OP2	5	0.773	0.332	2.327	3429	0.577	1.004	0.02	0.719	0.757
PTPN11	3	-0.628	0.27	-2.324	32393	0.518	1.002	0.0202	0.722	-0.616
CCDC91	5	0.969	0.417	2.323	2239	0.557	1.003	0.0202	0.722	0.95
SLC50A1	18	0.98	0.423	2.318	5903	0.501	1.003	0.0205	0.729	0.96
AKTIP	5	1.219	0.527	2.313	3735	0.507	1.001	0.0207	0.734	1.193
ZNF461	4	0.942	0.407	2.312	642	0.606	1.002	0.0208	0.734	0.922
KLF10	26	-0.709	0.307	-2.311	7190	0.296	1.003	0.0208	0.734	-0.694
BOLA1	19	1.257	0.544	2.31	963	0.433	1.001	0.0209	0.734	1.231
PLEKHA8	11	0.811	0.352	2.306	3163	0.469	1.001	0.0211	0.74	0.794
TRIM37	14	0.512	0.223	2.298	6256	0.55	1.002	0.0216	0.747	0.501
MAT2A	6	-0.637	0.277	-2.298	35408	0.572	1.005	0.0216	0.747	-0.623
ZNF17	5	0.786	0.342	2.297	656	0.546	1.001	0.0216	0.747	0.769
TSKU	7	2.09	0.91	2.297	6663	0.483	1.001	0.0216	0.747	2.044
POLR3A	8	0.475	0.207	2.292	5857	0.504	1.002	0.0219	0.754	0.464
NCK1	6	0.73	0.318	2.291	2973	0.544	1.001	0.0219	0.754	0.714
ZNF7	30	0.541	0.237	2.288	1953	0.392	1.003	0.0221	0.756	0.529
SDHAF4	4	-0.804	0.352	-2.286	995	0.438	1.001	0.0223	0.756	-0.786
EIF2B2	4	0.962	0.421	2.286	3440	0.526	1.003	0.0223	0.756	0.941
PRKAB2	19	-0.542	0.237	-2.285	4020	0.402	1.001	0.0223	0.756	-0.53
ZNF416	5	0.888	0.389	2.283	489	0.496	1.001	0.0224	0.758	0.868
POLDIP2	10	0.551	0.242	2.281	13532	0.469	1.003	0.0225	0.76	0.539
SH3BP5L	18	0.453	0.199	2.278	5142	0.411	1.002	0.0227	0.764	0.443
MLF2	6	-0.554	0.243	-2.277	33404	0.386	1.002	0.0228	0.764	-0.541
PAK1	8	1.553	0.683	2.274	3581	0.507	1.001	0.023	0.765	1.517
HIPK3	6	0.992	0.436	2.273	8191	0.554	1.002	0.023	0.765	0.969
ACOT8	17	0.803	0.354	2.271	1596	0.381	1.002	0.0232	0.767	0.784
C8orf33	31	0.714	0.314	2.27	6554	0.372	1.001	0.0232	0.767	0.697
DYNC1H1	4	-0.828	0.366	-2.266	78034	0.541	1.001	0.0235	0.774	-0.809
TERF2	4	-0.45	0.199	-2.263	4404	0.497	1.001	0.0237	0.776	-0.44
TSPAN31	5	0.987	0.436	2.262	2828	0.638	1.001	0.0237	0.776	0.963
THOC3	10	-0.613	0.271	-2.261	4004	0.395	1.001	0.0238	0.776	-0.599
KLHL6	12	-0.823	0.365	-2.255	18	0.447	1.002	0.0241	0.785	-0.803
FAM71F2	10	-0.943	0.419	-2.253	129	0.093	1.005	0.0243	0.787	-0.92
TDRKH	21	0.915	0.406	2.251	2235	0.366	1.001	0.0244	0.789	0.892
DDX17	4	-0.731	0.325	-2.249	65178	0.465	1.004	0.0245	0.79	-0.713
AP4S1	9	0.819	0.364	2.248	541	0.57	1.002	0.0246	0.79	0.799
SRP54	9	0.592	0.264	2.245	9514	0.538	1.001	0.0248	0.794	0.577
HNRNPA3P1	3	-0.795	0.354	-2.243	59	0.522	1.001	0.0249	0.794	-0.775
SRD5A1	20	0.815	0.363	2.243	2465	0.515	1.001	0.0249	0.794	0.795
CSDE1	4	0.606	0.27	2.241	77464	0.539	1.002	0.025	0.795	0.591
DPM1	24	0.395	0.176	2.238	5759	0.465	1.001	0.0252	0.799	0.385
USP39	5	0.486	0.218	2.235	9692	0.601	1.001	0.0254	0.803	0.474
CDK10	7	-0.544	0.244	-2.232	6263	0.556	1.004	0.0256	0.806	-0.53
ZNF622	20	0.417	0.187	2.228	3114	0.524	1.002	0.0259	0.813	0.407
VAPB	26	0.352	0.158	2.226	8464	0.494	1.001	0.026	0.814	0.342
RASAL2	14	-0.724	0.326	-2.225	7277	0.381	1.002	0.0261	0.814	-0.705
SNRNP70	3	-0.613	0.276	-2.219	32439	0.499	1.004	0.0265	0.824	-0.597
TUBD1	16	0.693	0.313	2.218	1134	0.452	1.001	0.0266	0.824	0.675
AQP10	17	-0.822	0.371	-2.216	4	0.445	1	0.0267	0.826	-0.8
MELK	7	0.81	0.366	2.212	8225	0.601	1.002	0.0269	0.829	0.788
CLTA	9	0.623	0.282	2.212	15532	0.697	1	0.027	0.829	0.606
USF1	18	0.54	0.244	2.21	4820	0.441	1.005	0.0271	0.83	0.526
GCLM	4	1.217	0.551	2.206	5392	0.556	1.001	0.0274	0.836	1.183
CCDC7	8	0.811	0.368	2.205	210	0.601	1	0.0274	0.836	0.789
MAGOHB	8	0.732	0.332	2.204	2484	0.518	1.001	0.0275	0.836	0.712
KIF21B	16	2.39	1.086	2.202	1374	0.371	1.002	0.0277	0.837	2.324
ZNF865	8	0.659	0.299	2.201	2059	0.621	1.002	0.0278	0.837	0.641
YTHDF1	22	0.459	0.209	2.199	8685	0.423	1.002	0.0279	0.837	0.446
ALG8	8	-0.472	0.215	-2.199	6509	0.431	1.003	0.0279	0.837	-0.459
HNRNPA1P10	6	-0.857	0.39	-2.196	365	0.494	1.001	0.0281	0.84	-0.833
OGFOD3	8	-0.501	0.228	-2.194	4368	0.5	1.002	0.0282	0.844	-0.487
PROX1	15	3.107	1.418	2.191	576	0.224	1.007	0.0284	0.846	3.019
YY1AP1	25	-0.491	0.224	-2.19	6644	0.348	1.002	0.0285	0.846	-0.477
BPNT1	17	0.755	0.345	2.189	4141	0.374	1.001	0.0286	0.846	0.733
RC3H1	15	-0.464	0.212	-2.188	4590	0.35	1.003	0.0287	0.846	-0.451
SUPV3L1	4	0.783	0.359	2.185	4106	0.599	1.002	0.0289	0.851	0.761
ZNF341	11	-0.678	0.311	-2.184	1192	0.314	1.002	0.029	0.851	-0.659
KCTD20	6	1.03	0.473	2.178	11843	0.547	1.002	0.0294	0.86	1
VPS72	19	0.492	0.226	2.178	4581	0.318	1.005	0.0294	0.86	0.478
CCAR1	4	-0.649	0.298	-2.176	16569	0.573	1.001	0.0296	0.86	-0.63
CACNA1A	5	1.787	0.822	2.174	106	0.466	1.001	0.0297	0.86	1.734
FYB1	19	2.694	1.24	2.174	220	0.43	1.001	0.0297	0.86	2.614
MARF1	4	-0.475	0.219	-2.173	7430	0.531	1.001	0.0298	0.86	-0.461
FTCD	4	2.218	1.021	2.172	89	0.448	1.001	0.0299	0.86	2.152
FGFR1	14	2.459	1.133	2.17	6961	0.377	1.004	0.03	0.86	2.386
ACAA1	3	0.989	0.456	2.168	5498	0.608	1.002	0.0301	0.86	0.959
NEUROD2	17	3.071	1.416	2.168	10	0.347	1.001	0.0301	0.86	2.978
ZNF37A	9	-0.671	0.31	-2.168	4604	0.393	1.002	0.0302	0.86	-0.651
PIK3C2B	16	1.193	0.551	2.164	4168	0.448	1.002	0.0305	0.865	1.157
TACO1	13	0.485	0.224	2.163	2884	0.511	1.001	0.0306	0.866	0.47
DNM3	15	-0.892	0.413	-2.159	359	0.148	1.008	0.0308	0.867	-0.865
PSMB7	3	0.788	0.365	2.158	17298	0.591	1.001	0.0309	0.867	0.763
CEP89	5	0.641	0.297	2.156	3454	0.535	1.002	0.0311	0.867	0.621
ZNF831	23	-0.795	0.369	-2.155	11	0.351	1.001	0.0311	0.867	-0.771
ZNF551	5	0.799	0.371	2.154	1359	0.617	1	0.0313	0.867	0.774
GID8	23	0.68	0.316	2.152	6159	0.416	1.001	0.0314	0.867	0.659
IL17RC	7	-0.659	0.306	-2.152	4449	0.442	1.002	0.0314	0.867	-0.639
WDR62	4	0.953	0.443	2.152	6511	0.6	1	0.0314	0.867	0.923
ARMC10	9	-0.499	0.232	-2.15	4364	0.445	1.002	0.0315	0.867	-0.483
DUSP3	3	1.042	0.485	2.15	7714	0.658	1.002	0.0315	0.867	1.009
ZNF34	30	0.923	0.429	2.15	437	0.396	1.001	0.0316	0.867	0.894
ELAC2	3	0.729	0.339	2.149	11910	0.653	1.003	0.0316	0.867	0.706
APBB3	5	1.174	0.548	2.143	1781	0.623	1.001	0.0321	0.876	1.136
NFKBIA	9	-0.672	0.314	-2.142	8112	0.433	1.002	0.0322	0.876	-0.65
EEF1AKNMT	15	0.553	0.258	2.14	6712	0.464	1.002	0.0324	0.876	0.535
YWHAB	16	0.482	0.226	2.139	35280	0.377	1.001	0.0324	0.876	0.467
AIG1	4	-0.688	0.322	-2.139	4221	0.386	1.001	0.0324	0.876	-0.666
ANKRD26P1	5	2.424	1.133	2.139	19	0.4	1.002	0.0324	0.876	2.345
POT1	9	-0.67	0.313	-2.138	3566	0.42	1.003	0.0325	0.876	-0.648
LAMTOR2	15	0.759	0.356	2.136	3428	0.339	1.002	0.0327	0.88	0.735
FTSJ3	13	0.672	0.315	2.134	9986	0.467	1.001	0.0328	0.88	0.65
TRIB1	38	1.321	0.62	2.131	2376	0.336	1.001	0.0331	0.884	1.278
RNF19A	27	0.963	0.452	2.129	5280	0.348	1.002	0.0332	0.884	0.931
ARHGAP21	9	1.244	0.584	2.129	9898	0.471	1	0.0332	0.884	1.203
PPP1R3D	24	1.773	0.833	2.129	1484	0.378	1.002	0.0333	0.884	1.714
SPCS2	8	-0.345	0.162	-2.127	9484	0.467	1.001	0.0334	0.885	-0.334
COMMD2	12	0.671	0.316	2.125	3875	0.496	1.003	0.0336	0.888	0.649
LSM12	3	0.551	0.26	2.122	3250	0.618	1.001	0.0339	0.891	0.532
ZNF646	3	0.622	0.293	2.121	4229	0.68	1.002	0.0339	0.891	0.601
MYH7B	15	-0.732	0.345	-2.119	314	0.311	1.003	0.0341	0.892	-0.707
VOPP1	12	0.993	0.469	2.119	5309	0.46	1.002	0.0341	0.892	0.959
LRRC36	6	2.532	1.196	2.117	61	0.362	1.001	0.0342	0.893	2.445
ITGB1	8	1.295	0.612	2.116	53748	0.505	1.001	0.0343	0.894	1.251
EMG1	7	0.675	0.319	2.114	4383	0.509	1.001	0.0345	0.895	0.652
KISS1	17	-0.962	0.455	-2.113	354	0.182	1.005	0.0346	0.895	-0.929
ZNF507	5	0.58	0.275	2.109	3897	0.574	1	0.0349	0.902	0.56
MAPKAPK5	3	-0.587	0.278	-2.108	4453	0.494	1	0.0351	0.903	-0.566
ASPM	18	-0.593	0.282	-2.107	17455	0.379	1.003	0.0351	0.903	-0.573
UBQLN4	15	0.662	0.315	2.104	9982	0.465	1.001	0.0354	0.908	0.638
H3F3A	17	0.783	0.373	2.101	14010	0.446	1.002	0.0356	0.91	0.756
EFNA1	18	1.458	0.695	2.1	4337	0.419	1.002	0.0357	0.91	1.406
THSD4	14	-0.73	0.348	-2.1	10193	0.262	1.007	0.0358	0.91	-0.704
EMC2	30	0.613	0.293	2.09	3213	0.355	1.002	0.0366	0.926	0.591
GBA2	8	-0.567	0.272	-2.089	10397	0.474	1.002	0.0367	0.926	-0.546
ABHD16A	5	-0.561	0.269	-2.088	5903	0.456	1.002	0.0368	0.926	-0.54
CCDC24	4	-0.811	0.389	-2.087	1445	0.498	1	0.0368	0.926	-0.781
ASXL1	11	0.789	0.378	2.087	12624	0.487	1.004	0.0369	0.926	0.76
EXD3	7	-0.76	0.364	-2.087	1709	0.344	1.002	0.0369	0.926	-0.732
TMED4	13	-0.412	0.197	-2.085	12353	0.413	1.001	0.0371	0.926	-0.396
LYSMD3	3	0.801	0.384	2.083	3639	0.601	1.001	0.0372	0.926	0.771
SDHAP3	21	-0.839	0.403	-2.083	694	0.052	1.012	0.0372	0.926	-0.808
ATP6V0D1	6	0.838	0.403	2.082	9303	0.567	1.002	0.0373	0.926	0.807
C1orf229	17	1.929	0.927	2.082	33	0.459	1.002	0.0373	0.926	1.857
EBAG9	31	0.604	0.291	2.079	1769	0.405	1.002	0.0376	0.926	0.581
ABCF1	5	0.646	0.311	2.079	17372	0.512	1.002	0.0377	0.926	0.621
U2AF2	8	-0.378	0.182	-2.078	31600	0.507	1.001	0.0377	0.926	-0.364
GSTZ1	4	1.033	0.497	2.078	2276	0.584	1.001	0.0377	0.926	0.994
CD48	17	-0.892	0.43	-2.075	10	0.192	1.002	0.038	0.93	-0.858
POLR3E	3	-0.562	0.271	-2.072	8186	0.538	1.002	0.0382	0.93	-0.54
SNAP47	17	0.44	0.212	2.072	3779	0.426	1.002	0.0383	0.93	0.423
SPDYE1	11	1.004	0.485	2.072	43	0.527	1.001	0.0383	0.93	0.966
CCNE1	10	0.964	0.465	2.072	2017	0.638	1.004	0.0383	0.93	0.927
ADRM1	23	0.585	0.283	2.07	9528	0.46	1.003	0.0385	0.932	0.562
SNHG15	12	-0.527	0.255	-2.068	4433	0.432	1	0.0386	0.933	-0.507
ZFP64	23	-0.437	0.212	-2.066	3016	0.386	1.004	0.0388	0.935	-0.42
RGS4	16	-1.292	0.626	-2.062	158	0.049	1.014	0.0392	0.94	-1.241
SNX11	7	0.59	0.286	2.062	2490	0.603	1	0.0392	0.94	0.567
LRRC37B	3	0.765	0.371	2.061	874	0.626	1	0.0393	0.94	0.735
PAXX	5	0.859	0.418	2.058	4942	0.588	1.002	0.0396	0.945	0.825
PARP2	7	0.505	0.245	2.057	5510	0.569	1.001	0.0397	0.946	0.485
MBNL1	11	1.036	0.504	2.056	9493	0.436	1	0.0398	0.946	0.995
FAM133B	9	-0.415	0.202	-2.055	2669	0.328	1.001	0.0399	0.946	-0.399
NT5C3B	5	0.962	0.471	2.043	4955	0.515	1.002	0.0411	0.972	0.923
LEFTY1	17	-0.873	0.428	-2.042	189	0.221	1.005	0.0411	0.972	-0.837
IBA57	17	0.703	0.344	2.041	1805	0.424	1.002	0.0412	0.972	0.674
ASB7	3	0.617	0.302	2.04	2018	0.564	1	0.0413	0.972	0.591
ACTB	14	-0.645	0.317	-2.035	405267	0.427	1.002	0.0418	0.981	-0.618
USP32	15	0.501	0.247	2.031	5014	0.601	1.001	0.0423	0.989	0.48
NOL11	18	0.421	0.207	2.029	8369	0.465	1.001	0.0424	0.989	0.403
HECTD4	4	-0.693	0.342	-2.028	13893	0.297	1.004	0.0425	0.989	-0.663
SEC13	5	0.814	0.401	2.028	11599	0.553	1	0.0425	0.989	0.779
NCSTN	16	-0.572	0.283	-2.023	14885	0.363	1.004	0.043	0.999	-0.547
ASNSD1	4	-0.645	0.319	-2.02	5470	0.562	1.001	0.0434	1	-0.617
FCRLA	17	-0.903	0.447	-2.019	25	0.511	1.001	0.0435	1	-0.864
ARHGEF11	15	0.627	0.31	2.019	6319	0.484	1.001	0.0435	1	0.599
NAA50	4	0.557	0.276	2.018	22805	0.622	1.001	0.0436	1	0.532
SBK2	7	2.035	1.009	2.017	25	0.395	1.001	0.0437	1	1.946
TTF1	5	0.421	0.209	2.015	2864	0.646	1.001	0.0439	1	0.402
RMND5A	4	-0.725	0.36	-2.015	10033	0.383	1.001	0.044	1	-0.693
ATP8B5P	8	-0.723	0.359	-2.012	33	0.393	1.003	0.0442	1	-0.691
CHGA	4	1.902	0.946	2.011	46	0.501	1.001	0.0443	1	1.818
MRPL55	17	0.446	0.222	2.01	2698	0.438	1.003	0.0444	1	0.427
MFSD1	12	0.916	0.456	2.008	5316	0.513	1.002	0.0446	1	0.875
PSMD3	11	0.715	0.356	2.006	19881	0.584	1.002	0.0449	1	0.683
USP10	8	0.426	0.212	2.005	12742	0.488	1.001	0.0449	1	0.407
C16orf89	4	2.655	1.326	2.002	63	0.374	1.001	0.0453	1	2.534
RPS17	7	-0.794	0.397	-2.001	676	0.197	1.005	0.0454	1	-0.758
GOLGB1	3	-0.558	0.279	-1.999	22750	0.521	1.001	0.0456	1	-0.532
BAIAP2	8	-0.688	0.344	-1.998	7949	0.48	1.001	0.0457	1	-0.657
SCYL2	3	0.561	0.281	1.995	9672	0.561	1.002	0.046	1	0.535
ZSCAN32	3	-0.507	0.255	-1.988	2033	0.525	1.002	0.0469	1	-0.483
WWP1	27	1.096	0.551	1.987	6713	0.41	1.001	0.0469	1	1.044
DDX42	13	-0.252	0.127	-1.987	24207	0.468	1.001	0.047	1	-0.24
PSEN2	18	0.701	0.353	1.985	2254	0.458	1.001	0.0471	1	0.668
ZGPAT	25	0.433	0.218	1.985	2838	0.411	1.005	0.0472	1	0.413
POMZP3	9	1.312	0.661	1.984	431	0.385	1.002	0.0472	1	1.25
TAF4	21	0.559	0.282	1.982	3356	0.278	1.001	0.0475	1	0.532
ATN1	6	-0.537	0.272	-1.978	27426	0.503	1.001	0.0479	1	-0.511
PLSCR2	10	1.765	0.893	1.976	9	0.401	1.001	0.0482	1	1.68
HIKESHI	4	0.51	0.258	1.974	2595	0.544	1.001	0.0484	1	0.485
SETD5	6	-0.379	0.192	-1.973	19935	0.442	1.001	0.0485	1	-0.36
UQCC2	5	-0.639	0.324	-1.973	4471	0.359	1.001	0.0485	1	-0.608
TMEM168	9	-0.711	0.361	-1.972	4648	0.339	1.004	0.0486	1	-0.677
TOMM40L	18	1.141	0.579	1.972	1474	0.419	1.003	0.0486	1	1.085
SMCO3	7	1.633	0.829	1.97	24	0.443	1.004	0.0488	1	1.554
ASH2L	12	0.534	0.272	1.965	7462	0.514	1.001	0.0494	1	0.508
SS18L1	22	0.717	0.365	1.964	4541	0.405	1.001	0.0495	1	0.681
TPD52L2	25	0.556	0.283	1.962	15897	0.398	1.001	0.0497	1	0.528
C3orf33	13	-0.645	0.329	-1.962	680	0.445	1.001	0.0498	1	-0.613
WFIKKN2	12	2.172	1.108	1.961	23	0.438	1.003	0.0499	1	2.064
AGK	6	-0.489	0.249	-1.96	4877	0.464	1	0.05	1	-0.465
KIF26B	17	2.537	1.295	1.959	455	0.314	1.001	0.0501	1	2.41
RNF187	17	0.695	0.355	1.959	10627	0.403	1.006	0.0501	1	0.66
PTPRC	18	-0.8	0.408	-1.958	62	0.439	1.004	0.0502	1	-0.759
TXNDC5	8	1.009	0.516	1.956	27527	0.453	1.003	0.0505	1	0.958
METTL25	5	-0.674	0.345	-1.955	448	0.519	1.003	0.0505	1	-0.64
KIF14	16	-0.594	0.304	-1.955	6496	0.4	1	0.0505	1	-0.564
NDUFC2	8	0.676	0.346	1.955	11222	0.552	1.001	0.0505	1	0.642
SLC9A3	22	-0.731	0.375	-1.951	368	0.141	1.003	0.0511	1	-0.694
DHX38	6	0.473	0.243	1.95	10822	0.546	1.001	0.0512	1	0.449
MKRN2	6	0.557	0.286	1.948	4223	0.564	1.002	0.0514	1	0.528
BMS1	4	0.597	0.306	1.948	11385	0.523	1.001	0.0514	1	0.566
AGBL5	4	0.791	0.406	1.946	4278	0.673	1.001	0.0516	1	0.75
CMAS	8	0.55	0.283	1.941	6172	0.493	1.002	0.0523	1	0.521
ARL16	8	0.641	0.331	1.939	3532	0.604	1.001	0.0525	1	0.607
C12orf60	7	1.307	0.675	1.937	290	0.458	1.002	0.0527	1	1.238
HACD3	5	-0.604	0.312	-1.937	27083	0.549	1.001	0.0528	1	-0.572
LAMC1	16	-0.84	0.434	-1.936	31158	0.501	1.001	0.0528	1	-0.795
CHTOP	16	-0.308	0.159	-1.936	12005	0.413	1.001	0.0529	1	-0.292
RB1CC1	15	0.807	0.418	1.933	6936	0.361	1.007	0.0532	1	0.765
COL20A1	23	1.698	0.878	1.933	14	0.391	1	0.0533	1	1.607
ALKBH1	4	0.63	0.326	1.933	1306	0.492	1.003	0.0533	1	0.597
ATG7	5	0.836	0.433	1.932	2395	0.572	1.001	0.0533	1	0.792
PPP4R1	10	0.506	0.262	1.931	11301	0.583	1.001	0.0534	1	0.479
PTCD1	8	0.646	0.335	1.931	3277	0.5	1.001	0.0535	1	0.611
PTPN14	16	-0.796	0.413	-1.93	11405	0.375	1.001	0.0536	1	-0.754
DCLRE1B	6	0.457	0.237	1.926	2499	0.589	1	0.0541	1	0.432
NCOA3	20	0.62	0.322	1.926	10654	0.544	1	0.0542	1	0.586
GPA33	15	1.649	0.857	1.925	30	0.486	1.003	0.0542	1	1.56
ATP5MPL	3	0.835	0.434	1.925	8154	0.614	1.001	0.0542	1	0.789
SOX13	17	1.137	0.591	1.925	6010	0.504	1.002	0.0543	1	1.075
ZNF527	6	0.788	0.41	1.923	659	0.595	1.002	0.0545	1	0.745
SEC61G	12	0.619	0.322	1.922	7703	0.532	1.001	0.0546	1	0.585
PPP2R5A	15	0.786	0.409	1.922	5453	0.446	1.002	0.0546	1	0.743
AMPD1	4	1.517	0.79	1.921	4	0.589	1.001	0.0547	1	1.434
CD55	15	-0.727	0.38	-1.916	6313	0.418	1.002	0.0554	1	-0.687
LHX9	18	-1.04	0.543	-1.916	329	0.068	1.013	0.0554	1	-0.983
METTL2B	10	-0.303	0.158	-1.915	4829	0.464	1.001	0.0555	1	-0.286
CRKL	4	0.518	0.271	1.914	13382	0.527	1	0.0557	1	0.489
VDAC2	7	0.436	0.228	1.912	15382	0.586	1.001	0.0559	1	0.411
GAS2L1	6	0.759	0.397	1.911	5029	0.551	1	0.056	1	0.717
HECTD1	9	0.499	0.261	1.911	19515	0.488	1.001	0.056	1	0.471
C1QTNF3	19	-0.702	0.367	-1.91	450	0.442	1.002	0.0561	1	-0.663
INSRR	15	-0.962	0.503	-1.91	27	0.448	1	0.0561	1	-0.908
METAP2	3	-0.428	0.224	-1.909	16241	0.505	1.002	0.0562	1	-0.404
HPS4	6	0.592	0.31	1.909	4901	0.531	1.002	0.0562	1	0.559
KCNJ16	19	-0.947	0.496	-1.908	12	0.057	1.026	0.0563	1	-0.893
POLR3GL	21	-0.678	0.355	-1.908	1732	0.369	1.003	0.0563	1	-0.639
FXYD7	7	1.67	0.875	1.908	10	0.568	1.001	0.0564	1	1.576
PEX12	3	-0.481	0.253	-1.905	825	0.584	1.002	0.0568	1	-0.454
ZNF326	4	-0.704	0.37	-1.903	7144	0.446	1.002	0.057	1	-0.663
PFDN2	18	0.701	0.369	1.903	6019	0.468	1.001	0.057	1	0.661
NME7	8	-0.75	0.394	-1.903	1233	0.462	1.002	0.0571	1	-0.708
CYHR1	32	0.46	0.242	1.903	3113	0.38	1.002	0.0571	1	0.433
TRMU	4	0.603	0.317	1.9	4202	0.595	1.003	0.0575	1	0.568
KCTD7	6	-0.673	0.354	-1.899	2115	0.448	1.001	0.0576	1	-0.634
GCGR	9	1.994	1.05	1.899	18	0.467	1	0.0576	1	1.88
C1orf112	15	-0.475	0.251	-1.892	2463	0.425	1.001	0.0585	1	-0.447
ADAMTS12	19	2.502	1.322	1.892	1114	0.293	1.002	0.0585	1	2.355
OAZ3	21	1.285	0.68	1.891	186	0.47	1.002	0.0587	1	1.21
RAB21	4	0.452	0.239	1.89	5924	0.513	1.001	0.0588	1	0.425
GTF2IRD2P1	7	1.338	0.708	1.889	16	0.537	1.001	0.0588	1	1.259
SPATA24	5	0.834	0.442	1.889	264	0.529	1.003	0.0589	1	0.785
TCERG1	5	-0.379	0.201	-1.888	15088	0.531	1.005	0.0591	1	-0.356
NR1D1	8	-0.496	0.263	-1.887	1467	0.361	1.003	0.0592	1	-0.467
LETM2	14	1.019	0.54	1.886	350	0.505	1	0.0592	1	0.958
DCAF13	27	0.446	0.237	1.886	6780	0.338	1.001	0.0593	1	0.42
HARS2	5	0.532	0.282	1.886	6331	0.549	1.001	0.0593	1	0.5
KCNAB1	13	1.036	0.549	1.885	88	0.508	1	0.0594	1	0.974
AKIRIN1	5	0.469	0.249	1.885	9295	0.612	1.002	0.0595	1	0.441
BCAS3	15	0.864	0.459	1.884	1558	0.457	1.003	0.0596	1	0.812
TSNARE1	30	-0.643	0.341	-1.884	2229	0.343	1.003	0.0596	1	-0.604
MDC1	5	-0.611	0.324	-1.884	10293	0.507	1.001	0.0596	1	-0.574
EFNA3	18	1.946	1.034	1.882	1233	0.387	1.002	0.0598	1	1.829
EIF3K	3	0.756	0.402	1.882	15641	0.673	1	0.0598	1	0.711
NDUFV1	8	-0.431	0.229	-1.882	19742	0.377	1.002	0.0598	1	-0.405
SHC1	17	-0.69	0.366	-1.882	17924	0.389	1.002	0.0599	1	-0.648
POLR2J	7	0.752	0.4	1.881	4691	0.407	1.002	0.0599	1	0.707
CDH18	21	2.62	1.394	1.879	89	0.275	1.004	0.0603	1	2.462
JAGN1	7	-0.389	0.207	-1.879	4347	0.548	1	0.0603	1	-0.366
GOLGA6L9	7	-0.713	0.38	-1.878	15	0.294	1.002	0.0603	1	-0.67
SLC2A4RG	25	0.663	0.353	1.878	8598	0.358	1.002	0.0603	1	0.623
DYNLRB1	14	0.692	0.369	1.877	9578	0.402	1	0.0605	1	0.65
DICER1	5	-0.444	0.237	-1.875	13389	0.571	1.001	0.0608	1	-0.417
NME2	12	0.564	0.302	1.87	48477	0.559	1.002	0.0615	1	0.529
NAT10	6	-0.43	0.23	-1.869	12863	0.508	1.001	0.0617	1	-0.403
PNN	10	-0.477	0.255	-1.867	31364	0.371	1	0.0619	1	-0.447
SLC41A1	17	-0.485	0.26	-1.863	6373	0.398	1.003	0.0625	1	-0.455
TAPBP	6	1.043	0.56	1.863	15279	0.654	1	0.0625	1	0.978
RAB2A	14	0.63	0.339	1.86	13597	0.449	1.001	0.0628	1	0.59
ORMDL3	13	0.782	0.421	1.86	10027	0.533	1.001	0.0629	1	0.733
ATPSCKMT	21	-0.449	0.241	-1.859	1855	0.446	1.003	0.063	1	-0.421
SRF	6	0.657	0.354	1.859	7046	0.547	1.001	0.063	1	0.616
SMIM13	8	0.72	0.388	1.855	2572	0.561	1	0.0635	1	0.674
AKAP8L	5	-0.368	0.198	-1.855	9210	0.557	1	0.0636	1	-0.344
EPX	14	-0.655	0.353	-1.854	21	0.401	1.004	0.0637	1	-0.613
ARMC1	16	0.449	0.242	1.854	5646	0.438	1.002	0.0637	1	0.42
B3GNTL1	11	-0.72	0.388	-1.854	662	0.387	1.001	0.0638	1	-0.674
TMEM199	10	0.431	0.232	1.853	2804	0.673	1	0.0639	1	0.403
LZTS3	13	1.393	0.752	1.853	1869	0.44	1.004	0.0639	1	1.304
FASTKD5	13	0.659	0.356	1.853	2892	0.401	1.002	0.0639	1	0.617
ZNF890P	14	1.481	0.799	1.852	10	0.419	1.003	0.064	1	1.386
HERC2P9	3	-0.656	0.354	-1.852	2716	0.509	1.001	0.064	1	-0.614
RBM27	5	-0.314	0.17	-1.849	7122	0.533	1.002	0.0645	1	-0.293
HCN3	16	0.86	0.465	1.849	1746	0.606	1.001	0.0645	1	0.804
DCLRE1C	11	0.569	0.308	1.846	2160	0.608	1.001	0.0649	1	0.532
UQCRFS1	9	0.521	0.282	1.846	9413	0.601	1	0.0649	1	0.487
TTYH2	11	1.681	0.911	1.845	458	0.488	1.003	0.065	1	1.572
LRP6	5	-0.572	0.31	-1.844	8402	0.554	1.001	0.0652	1	-0.535
PTPRVP	17	1.724	0.935	1.844	15	0.426	1.002	0.0652	1	1.612
EIF6	14	0.621	0.337	1.844	13725	0.439	1.002	0.0652	1	0.581
MDM1	7	0.585	0.318	1.842	1497	0.527	1.003	0.0655	1	0.547
TBCB	4	0.727	0.395	1.841	8374	0.648	1.001	0.0656	1	0.68
MYBL1	17	1.672	0.908	1.841	3664	0.455	1	0.0656	1	1.562
TMEM44-AS1	12	0.765	0.415	1.841	380	0.533	1.003	0.0657	1	0.715
AVPR1B	16	-0.832	0.452	-1.84	7	0.364	1.002	0.0658	1	-0.777
CREB3L4	17	1.319	0.718	1.838	7162	0.502	1.001	0.066	1	1.232
RBM4	7	-0.404	0.22	-1.838	14754	0.463	1.001	0.0661	1	-0.377
FAM114A2	6	0.534	0.291	1.837	2097	0.508	1.002	0.0662	1	0.499
PRXL2A	6	0.921	0.501	1.836	9483	0.621	1.001	0.0664	1	0.859
KDM5B	15	0.814	0.444	1.835	11362	0.457	1.001	0.0665	1	0.76
DDT	4	-0.549	0.3	-1.834	2753	0.661	1.002	0.0667	1	-0.513
ARMC8	9	-0.289	0.158	-1.833	4879	0.568	1.002	0.0667	1	-0.27
RNF114	21	0.586	0.32	1.833	9993	0.407	1.003	0.0667	1	0.547
GNPAT	14	0.425	0.232	1.831	4630	0.45	1.001	0.0671	1	0.397
KIAA0100	12	0.376	0.206	1.83	31026	0.637	1.002	0.0673	1	0.351
RAB40B	9	-0.625	0.342	-1.829	1895	0.546	1.001	0.0674	1	-0.583
ZNF425	7	1.09	0.596	1.829	490	0.543	1.002	0.0675	1	1.017
SLA	32	1.746	0.956	1.827	8	0.358	1.001	0.0676	1	1.628
MAPK1	5	0.468	0.256	1.826	17355	0.539	1.001	0.0679	1	0.436
RAPGEFL1	7	1.675	0.919	1.823	5421	0.499	1.003	0.0683	1	1.561
ZHX1	36	0.656	0.36	1.823	4382	0.446	1.001	0.0684	1	0.611
C12orf4	6	0.524	0.287	1.822	2532	0.544	1.002	0.0684	1	0.488
MTX1	16	0.366	0.201	1.822	2013	0.469	1.003	0.0685	1	0.341
CRADD	3	0.717	0.394	1.82	789	0.682	1.003	0.0687	1	0.668
TAF8	7	0.414	0.228	1.818	2761	0.42	0.999	0.0691	1	0.385
GSDMB	15	1.387	0.763	1.817	1320	0.451	1.004	0.0692	1	1.291
FAM120A	4	-0.405	0.223	-1.816	28895	0.549	1	0.0693	1	-0.377
THG1L	5	0.764	0.421	1.815	1316	0.559	1.001	0.0695	1	0.711
RGSL1	14	-0.816	0.451	-1.807	10	0.471	1.004	0.0707	1	-0.758
MRPS10	7	0.663	0.367	1.807	6608	0.524	1	0.0707	1	0.616
ITPKB	18	1.185	0.657	1.805	1678	0.414	1.001	0.0711	1	1.101
CCDC127	20	-0.255	0.142	-1.798	3427	0.413	1.002	0.0721	1	-0.236
C20orf204	23	1.123	0.625	1.797	246	0.462	1.003	0.0724	1	1.042
ADAT1	6	0.822	0.458	1.796	4000	0.518	1.001	0.0725	1	0.763
SEC62	14	-0.47	0.262	-1.796	18067	0.412	1.002	0.0725	1	-0.436
ZAN	7	1.469	0.818	1.796	11	0.545	1.001	0.0726	1	1.362
NAA25	3	-0.52	0.29	-1.795	7605	0.508	1	0.0726	1	-0.482
TANGO2	3	0.909	0.507	1.795	1519	0.473	1	0.0726	1	0.843
GPANK1	5	-0.484	0.27	-1.794	2327	0.469	1.003	0.0729	1	-0.449
DCTN2	3	0.42	0.234	1.794	12437	0.626	1	0.0729	1	0.389
NTRK1	15	-0.942	0.526	-1.793	44	0.435	1.002	0.0729	1	-0.874
PIGM	15	0.815	0.454	1.793	2602	0.413	1.001	0.073	1	0.755
LACTB2	18	0.703	0.392	1.792	1585	0.387	1.001	0.0731	1	0.651
CTRL	6	0.675	0.377	1.792	120	0.5	1.001	0.0731	1	0.626
CTCF	6	-0.466	0.26	-1.792	10314	0.382	1.001	0.0732	1	-0.432
ZNF79	4	0.63	0.352	1.79	685	0.553	1	0.0735	1	0.583
MMD	11	-0.652	0.365	-1.788	1858	0.321	1.001	0.0737	1	-0.604
ADAM15	18	0.997	0.558	1.788	17925	0.405	1.001	0.0738	1	0.923
TBC1D31	37	0.464	0.259	1.787	1647	0.433	1.001	0.0739	1	0.429
MRPL10	5	0.604	0.338	1.784	4458	0.645	1	0.0744	1	0.559
TP53RK	19	0.68	0.381	1.784	2367	0.357	1.005	0.0744	1	0.629
COG2	15	0.488	0.274	1.784	3728	0.469	1.003	0.0745	1	0.452
DENND4B	17	0.539	0.302	1.782	7172	0.458	1.001	0.0747	1	0.499
TRIP4	4	0.55	0.309	1.78	3313	0.558	1.001	0.075	1	0.509
SIRPB1	30	-0.779	0.437	-1.78	253	0.025	1.054	0.0751	1	-0.72
PURB	12	0.422	0.237	1.778	11662	0.426	1.002	0.0754	1	0.39
AP2M1	12	0.537	0.302	1.778	40252	0.456	1.001	0.0754	1	0.496
OTUD6B	28	0.45	0.253	1.777	2927	0.42	1.002	0.0755	1	0.416
FXYD1	7	1.293	0.728	1.777	17	0.651	1.001	0.0756	1	1.195
SLC12A7	22	-0.635	0.357	-1.777	8635	0.271	1.003	0.0756	1	-0.587
NOTCH1	7	-0.739	0.416	-1.776	13121	0.24	1.001	0.0757	1	-0.683
CDKAL1	11	-0.577	0.325	-1.774	1982	0.403	1.002	0.076	1	-0.533
RRS1	17	0.7	0.395	1.774	3353	0.428	1	0.076	1	0.647
SMURF2	17	-0.514	0.29	-1.774	6215	0.407	1.001	0.0761	1	-0.475
YME1L1	9	0.378	0.213	1.773	24628	0.474	1.001	0.0762	1	0.349
TAS2R14	8	0.788	0.445	1.773	173	0.547	1.001	0.0763	1	0.728
BCL2L15	6	1.587	0.896	1.772	44	0.552	1.001	0.0764	1	1.466
TRAF2	5	0.614	0.347	1.771	4581	0.513	1.001	0.0765	1	0.567
ARFRP1	25	0.59	0.333	1.771	3114	0.396	1.003	0.0766	1	0.545
DDX11	3	-0.496	0.28	-1.771	7565	0.571	1	0.0766	1	-0.458
VARS2	5	-0.613	0.347	-1.77	6137	0.519	1.002	0.0768	1	-0.566
HLTF	12	-0.402	0.227	-1.768	12178	0.475	1.002	0.0771	1	-0.371
MYD88	3	0.791	0.447	1.767	5964	0.602	1.002	0.0772	1	0.73
SNTB1	37	-0.65	0.368	-1.767	1656	0.186	1.009	0.0773	1	-0.599
TRIM28	6	-0.324	0.183	-1.766	46388	0.53	1.001	0.0775	1	-0.299
PSORS1C1	5	1.359	0.77	1.764	110	0.542	1.002	0.0778	1	1.253
PELO	4	0.82	0.465	1.763	3325	0.525	1.001	0.0779	1	0.756
KDM3B	3	-0.531	0.301	-1.763	15547	0.464	1.001	0.0779	1	-0.489
ZBTB14	8	-0.442	0.251	-1.76	1937	0.505	1.001	0.0784	1	-0.407
RPL7L1	6	0.537	0.305	1.76	19246	0.542	1.002	0.0784	1	0.495
THRAP3	3	-0.405	0.23	-1.756	25563	0.533	1.001	0.079	1	-0.373
EDARADD	19	1.567	0.892	1.756	590	0.457	1	0.0791	1	1.443
SIRT5	8	-0.641	0.366	-1.754	1974	0.535	1.002	0.0794	1	-0.59
FARS2	6	-0.487	0.278	-1.754	1387	0.465	1.003	0.0795	1	-0.448
RTRAF	9	-0.357	0.204	-1.752	13069	0.525	1.001	0.0797	1	-0.328
NUP107	7	0.459	0.262	1.751	8875	0.558	1	0.0799	1	0.422
BIRC6	4	-0.5	0.286	-1.751	17767	0.661	1.002	0.08	1	-0.46
CINP	3	0.669	0.382	1.749	3097	0.58	1.002	0.0802	1	0.615
CDC37	3	0.543	0.311	1.745	21691	0.558	1.002	0.0809	1	0.499
TRAPPC3	3	0.446	0.255	1.745	7299	0.595	1.001	0.0809	1	0.41
CDK13	10	0.395	0.226	1.745	6996	0.461	1.001	0.081	1	0.363
SLC45A2	19	-0.751	0.431	-1.742	18	0.494	1.001	0.0815	1	-0.69
CIZ1	4	0.642	0.369	1.741	13524	0.612	1	0.0816	1	0.59
RNASE10	7	1.108	0.636	1.741	2	0.587	1.001	0.0817	1	1.017
NLE1	3	0.698	0.401	1.74	3698	0.537	1.001	0.0819	1	0.641
FAM210B	26	1.048	0.602	1.74	4567	0.338	1	0.0819	1	0.962
RPL35A	12	-0.49	0.281	-1.739	53531	0.431	1.005	0.082	1	-0.449
DHX16	5	0.362	0.208	1.738	8715	0.405	1.001	0.0822	1	0.332
SLC38A10	8	-0.519	0.299	-1.736	13203	0.502	1.002	0.0825	1	-0.476
LSM14B	22	0.497	0.287	1.736	8013	0.37	1.002	0.0826	1	0.456
RAB44	8	-0.737	0.424	-1.735	8	0.576	1.001	0.0827	1	-0.676
WDR60	9	-0.502	0.29	-1.735	3463	0.433	1.002	0.0827	1	-0.461
HNRNPH1	8	-0.463	0.267	-1.733	55163	0.467	1.002	0.0831	1	-0.425
KYAT3	3	-0.49	0.283	-1.732	2831	0.575	1	0.0833	1	-0.449
PLPP7	5	1.633	0.943	1.731	35	0.473	1.002	0.0834	1	1.497
PARL	12	0.514	0.297	1.731	5103	0.509	1	0.0835	1	0.471
PCDHGA8	6	1.566	0.905	1.73	37	0.448	1.001	0.0837	1	1.435
MRPL24	16	0.675	0.39	1.728	6444	0.433	1.002	0.0839	1	0.618
AAMDC	7	0.72	0.417	1.728	510	0.471	1.001	0.084	1	0.66
GPAT4	13	0.449	0.26	1.726	8683	0.396	1.002	0.0844	1	0.411
GNAS	25	0.494	0.286	1.726	88978	0.419	1.001	0.0844	1	0.452
PPP1R18	5	1.037	0.601	1.725	7010	0.572	1.002	0.0845	1	0.949
ZC3H18	8	0.436	0.253	1.724	8969	0.535	1.001	0.0848	1	0.399
OSBPL2	23	0.472	0.274	1.723	6271	0.388	1.004	0.0849	1	0.432
BRIX1	20	0.394	0.229	1.722	5199	0.533	1.002	0.085	1	0.361
TNR	14	2.104	1.222	1.722	193	0.273	1.004	0.0852	1	1.925
LBP	14	2.106	1.224	1.721	34	0.407	1.001	0.0852	1	1.926
THRSP	8	2.354	1.369	1.72	253	0.392	1.001	0.0855	1	2.153
POLR2C	3	0.613	0.357	1.719	8871	0.58	1	0.0855	1	0.561
PPP1R12A	5	-0.374	0.218	-1.718	8839	0.496	1.002	0.0858	1	-0.342
HSD17B12	6	-0.616	0.359	-1.716	12670	0.577	1	0.0861	1	-0.563
OXA1L	4	0.525	0.306	1.716	11963	0.579	1.004	0.0862	1	0.479
PRKAA1	19	0.543	0.317	1.715	8456	0.505	1.002	0.0863	1	0.496
GTF3C2	4	0.446	0.26	1.715	8276	0.54	1.001	0.0864	1	0.408
NACC1	4	-0.521	0.305	-1.712	17576	0.545	1	0.0869	1	-0.476
SRSF6	16	-0.408	0.238	-1.712	27188	0.391	1.003	0.087	1	-0.373
RPS16	4	0.753	0.44	1.712	65959	0.65	1.002	0.087	1	0.688
SESN1	4	-0.732	0.428	-1.711	2036	0.587	1	0.087	1	-0.669
TFG	4	0.538	0.315	1.709	15258	0.664	1	0.0874	1	0.491
PSMD12	18	0.406	0.237	1.709	9737	0.497	1.001	0.0874	1	0.37
SLC22A4	3	1.084	0.634	1.709	413	0.563	1.001	0.0874	1	0.99
KCNK9	32	2.112	1.236	1.709	44	0.261	1	0.0874	1	1.928
DNAJC1	11	-0.711	0.416	-1.708	7142	0.457	1.005	0.0876	1	-0.649
RASAL2-AS1	14	-0.638	0.374	-1.707	113	0.445	1.003	0.0878	1	-0.582
RSPO4	10	2.228	1.306	1.706	179	0.27	1.002	0.0881	1	2.032
MMP24	14	-0.672	0.394	-1.705	336	0.301	1.002	0.0882	1	-0.612
ILDR2	15	1.752	1.028	1.705	255	0.355	1.002	0.0882	1	1.597
RNASEH1	4	0.511	0.3	1.702	4002	0.484	1.001	0.0888	1	0.465
XPO7	3	-0.316	0.186	-1.701	17113	0.327	1.004	0.089	1	-0.287
LRRN2	16	1.596	0.938	1.701	559	0.401	1.003	0.089	1	1.454
HES1	11	-0.627	0.369	-1.7	5056	0.469	1	0.0891	1	-0.572
DARS2	15	0.633	0.373	1.698	6778	0.403	1.001	0.0894	1	0.577
REXO5	3	0.773	0.455	1.698	1583	0.652	1.001	0.0895	1	0.704
COX17	3	-0.637	0.375	-1.698	5096	0.525	1.001	0.0896	1	-0.58
MAP3K6	3	0.846	0.498	1.697	6053	0.566	1.001	0.0897	1	0.77
DPF2	6	0.384	0.227	1.696	6667	0.453	1.003	0.0898	1	0.35
DNAJB5	9	-0.721	0.425	-1.695	1131	0.499	1.001	0.09	1	-0.656
TAF13	4	0.723	0.427	1.695	3632	0.643	1	0.0901	1	0.658
WDR87	5	0.91	0.537	1.694	12	0.56	1	0.0903	1	0.828
TCFL5	23	0.662	0.391	1.694	1770	0.335	1.007	0.0903	1	0.602
ENDOV	9	0.711	0.42	1.693	1975	0.547	1.001	0.0904	1	0.646
ZBED8	4	0.991	0.586	1.693	613	0.518	1	0.0905	1	0.901
UPF2	11	0.435	0.257	1.689	6797	0.53	1	0.0912	1	0.395
TTI2	5	-0.64	0.38	-1.687	1575	0.445	1.001	0.0916	1	-0.581
NR1I3	17	1.159	0.687	1.686	46	0.456	1.002	0.0917	1	1.053
AGT	15	2.228	1.323	1.685	143	0.315	1.002	0.0921	1	2.023
HCFC2	3	0.709	0.421	1.683	1418	0.576	1	0.0924	1	0.644
RPS6KC1	15	-0.338	0.201	-1.681	3589	0.471	1.001	0.0927	1	-0.307
DENND1B	18	0.902	0.537	1.681	2293	0.425	1.003	0.0928	1	0.818
UCKL1	23	-0.359	0.213	-1.681	5710	0.3	1.001	0.0928	1	-0.325
MTMR11	19	-0.627	0.373	-1.68	1962	0.393	1	0.0929	1	-0.569
CTSE	16	-0.864	0.514	-1.679	48	0.126	1.006	0.0931	1	-0.783
PPP1R10	5	-0.573	0.342	-1.679	10259	0.48	1.001	0.0932	1	-0.52
PARS2	4	0.593	0.354	1.677	824	0.699	1	0.0936	1	0.537
GRHPR	6	0.519	0.309	1.676	11230	0.637	1.002	0.0937	1	0.47
ZMYND19	5	0.616	0.368	1.676	4790	0.487	1.002	0.0938	1	0.559
KLC2	6	-0.494	0.295	-1.676	6990	0.455	1.001	0.0938	1	-0.447
RRP15	21	0.361	0.216	1.675	4311	0.339	1.002	0.094	1	0.327
ADAMTSL4	21	-0.792	0.473	-1.674	1810	0.374	1.001	0.0941	1	-0.717
MOK	3	-0.82	0.49	-1.674	2258	0.684	1	0.0942	1	-0.742
GNB2	7	0.642	0.384	1.673	20589	0.413	1.001	0.0943	1	0.581
ZNF213	4	0.774	0.463	1.672	2381	0.553	1.001	0.0945	1	0.7
MIA3	18	0.854	0.511	1.671	8889	0.422	1.003	0.0947	1	0.773
MTERF1	8	-0.377	0.226	-1.671	1580	0.465	1.001	0.0948	1	-0.342
PSMD8	4	0.585	0.35	1.67	17872	0.539	1.002	0.0948	1	0.529
CFAP44	3	-0.88	0.527	-1.67	2763	0.68	1.001	0.0949	1	-0.797
CPSF2	3	-0.339	0.203	-1.67	11641	0.649	1	0.0949	1	-0.306
ZWILCH	3	0.678	0.406	1.669	4490	0.557	1	0.095	1	0.614
SQSTM1	9	0.826	0.495	1.668	22740	0.598	1.002	0.0953	1	0.747
ZNF543	5	0.806	0.484	1.666	589	0.525	1.003	0.0957	1	0.729
B3GNT6	7	1.719	1.032	1.665	5	0.36	1.001	0.0959	1	1.554
ZNF460	5	0.794	0.477	1.665	339	0.55	1.001	0.0959	1	0.718
RNF168	12	0.421	0.253	1.664	4399	0.537	1.003	0.0961	1	0.38
ZNF573	6	0.79	0.475	1.663	265	0.652	1.001	0.0963	1	0.714
ADGRF5	6	1.858	1.118	1.662	413	0.283	1.003	0.0964	1	1.679
ESRRG	21	1.785	1.074	1.662	319	0.328	1.002	0.0965	1	1.613
NSFL1C	12	0.511	0.308	1.661	10644	0.504	1.002	0.0967	1	0.462
RMDN1	27	0.374	0.225	1.661	3887	0.442	1.002	0.0967	1	0.338
TMEM167B	4	0.655	0.394	1.66	5079	0.656	1.001	0.0968	1	0.591
LY6G5C	5	-0.72	0.433	-1.66	155	0.509	1.002	0.0969	1	-0.65
PRPF18	12	0.367	0.221	1.66	923	0.51	1.001	0.0969	1	0.332
RNF8	8	0.513	0.309	1.659	2417	0.593	1.001	0.0972	1	0.463
ZNF260	4	0.697	0.42	1.658	3454	0.623	1.001	0.0973	1	0.629
FBXW9	5	-0.57	0.344	-1.658	1913	0.636	1.001	0.0973	1	-0.515
AP4B1	6	0.422	0.254	1.658	1609	0.609	1.002	0.0974	1	0.381
HLA-L	5	1.145	0.692	1.656	299	0.491	1.001	0.0978	1	1.033
PEX11B	20	0.513	0.31	1.656	3139	0.403	1.002	0.0978	1	0.462
FAM177A1	9	0.587	0.355	1.655	6580	0.487	1.005	0.098	1	0.53
EXOSC2	5	0.442	0.267	1.655	7284	0.568	1.001	0.098	1	0.398
TIPIN	3	0.657	0.398	1.652	1817	0.65	1.001	0.0985	1	0.592
MAFK	14	0.77	0.466	1.652	1636	0.49	1.001	0.0985	1	0.695
SFXN1	8	0.755	0.458	1.651	9846	0.506	1.001	0.0988	1	0.681
VCPIP1	17	0.433	0.262	1.65	3410	0.472	1.003	0.0989	1	0.39
TMEM69	3	-0.575	0.348	-1.649	4752	0.54	1.001	0.0991	1	-0.518
GTF3C1	3	0.634	0.385	1.649	18216	0.593	1.003	0.0992	1	0.571
PLSCR4	10	1.63	0.989	1.648	403	0.416	1.001	0.0993	1	1.468
AMN1	4	0.883	0.536	1.647	478	0.54	1.002	0.0995	1	0.795
CDH17	26	-0.651	0.395	-1.647	474	0.202	1.003	0.0996	1	-0.586
EIF3H	36	0.381	0.231	1.646	20165	0.368	1.002	0.0997	1	0.343
PTPRR	6	1.444	0.877	1.646	224	0.478	1.001	0.0998	1	1.3
RNMT	9	0.4	0.243	1.646	7297	0.573	1	0.0998	1	0.36
TERC	14	-0.764	0.464	-1.645	11	0.481	1.001	0.1	1	-0.688
CTNNBL1	14	0.44	0.267	1.645	4846	0.387	1.001	0.1	1	0.396
WFDC3	17	-0.742	0.451	-1.644	91	0.494	1.002	0.1	1	-0.668
ZNF696	30	0.411	0.25	1.644	1166	0.409	1.001	0.1	1	0.37
TNNC2	17	-0.728	0.443	-1.643	39	0.49	1.003	0.1	1	-0.655
AP4B1-AS1	6	0.638	0.388	1.643	68	0.531	1	0.1	1	0.574
MBTD1	12	-0.389	0.237	-1.639	4384	0.462	1.002	0.101	1	-0.349
MRPS23	13	0.467	0.285	1.639	6940	0.509	1.002	0.101	1	0.42
RABIF	15	0.428	0.261	1.639	2029	0.382	1.002	0.101	1	0.384
TSC22D4	7	0.771	0.471	1.637	4417	0.523	1.001	0.102	1	0.693
HNRNPH3	5	-0.425	0.259	-1.637	22565	0.511	1.002	0.102	1	-0.382
BTBD7	4	-0.376	0.23	-1.637	6789	0.547	1	0.102	1	-0.338
BICRAL	6	-0.479	0.293	-1.635	3253	0.524	1.001	0.102	1	-0.43
TMEM167A	4	0.616	0.377	1.635	14452	0.701	1.002	0.102	1	0.553
PPP4R3A	5	-0.285	0.175	-1.635	11561	0.542	1.002	0.102	1	-0.256
MBLAC1	7	0.855	0.523	1.634	210	0.531	1.002	0.102	1	0.768
LPGAT1	14	-0.469	0.287	-1.634	13453	0.428	1.001	0.102	1	-0.421
CRELD2	5	0.755	0.463	1.632	5443	0.622	1.002	0.103	1	0.678
ITGA10	20	-0.778	0.477	-1.631	683	0.379	1.001	0.103	1	-0.698
CARD6	19	1.491	0.915	1.63	459	0.452	1.001	0.103	1	1.337
TAF1C	9	-0.485	0.298	-1.629	6407	0.415	1.002	0.103	1	-0.435
DPY19L4	24	-0.309	0.189	-1.629	5301	0.371	1.002	0.103	1	-0.277
KCNQ2	24	1.953	1.199	1.628	61	0.37	1.001	0.103	1	1.751
VPS41	10	0.489	0.3	1.628	6214	0.42	1.001	0.103	1	0.438
ERGIC2	4	0.657	0.403	1.628	6959	0.551	1.002	0.104	1	0.589
RPL26L1	8	0.608	0.374	1.628	3535	0.449	1.001	0.104	1	0.545
C17orf80	11	0.453	0.278	1.628	3222	0.461	1	0.104	1	0.406
LACTB	4	0.826	0.508	1.627	1994	0.598	1.001	0.104	1	0.74
ZMIZ1	8	0.663	0.407	1.626	21569	0.572	1.001	0.104	1	0.594
ZFP90	6	-0.576	0.355	-1.626	3732	0.449	1.002	0.104	1	-0.517
DLGAP4	13	0.712	0.438	1.626	6157	0.463	1.003	0.104	1	0.638
PRCD	11	-0.679	0.418	-1.626	41	0.501	1.002	0.104	1	-0.608
PDCD6	22	-0.315	0.194	-1.625	11455	0.427	1.003	0.104	1	-0.282
SETD3	6	0.42	0.258	1.624	8492	0.624	1.001	0.104	1	0.376
TMEM39A	3	0.516	0.318	1.624	4228	0.619	1.001	0.104	1	0.462
RAB2B	6	-0.446	0.275	-1.624	2071	0.511	1.001	0.104	1	-0.399
NDUFS2	18	0.471	0.29	1.621	14650	0.425	1.003	0.105	1	0.421
GALK1	13	0.652	0.402	1.62	2059	0.497	1.001	0.105	1	0.583
DISC1	15	1.416	0.874	1.62	381	0.562	1.001	0.105	1	1.267
MYH6	4	0.851	0.525	1.62	4	0.577	1.001	0.105	1	0.761
YWHAG	6	0.517	0.319	1.619	34773	0.474	1.001	0.105	1	0.462
CLDN12	7	-0.573	0.354	-1.617	4952	0.418	1.004	0.106	1	-0.513
E2F4	5	0.439	0.272	1.616	7848	0.519	1.001	0.106	1	0.393
PHC3	14	-0.318	0.197	-1.615	7246	0.341	1.001	0.106	1	-0.284
DLG1-AS1	12	1.056	0.654	1.615	28	0.465	1.001	0.106	1	0.944
ABL2	15	-0.599	0.372	-1.613	8222	0.4	1.003	0.107	1	-0.535
GLI4	31	0.795	0.493	1.612	1385	0.403	1.001	0.107	1	0.71
DDX39B	6	-0.306	0.19	-1.61	36579	0.388	1.001	0.107	1	-0.273
FBH1	12	0.212	0.132	1.61	7650	0.464	1.003	0.107	1	0.189
ATF6	17	-0.429	0.267	-1.608	7653	0.424	1.003	0.108	1	-0.383
TOB1	14	0.88	0.547	1.608	18653	0.573	1.001	0.108	1	0.785
GTF2B	3	-0.292	0.182	-1.607	3364	0.541	1.001	0.108	1	-0.26
SNHG16	11	0.583	0.363	1.606	9801	0.512	1.002	0.108	1	0.52
GPLD1	8	-0.701	0.436	-1.606	191	0.324	1.004	0.108	1	-0.625
SRPK1	6	0.472	0.294	1.605	12806	0.563	1.003	0.109	1	0.421
CSGALNACT2	4	0.671	0.418	1.605	2978	0.592	1.001	0.109	1	0.598
ARL1	4	0.626	0.39	1.605	11382	0.653	1.001	0.109	1	0.558
PMS2	13	0.409	0.255	1.604	2281	0.461	1.001	0.109	1	0.365
SLC35A4	5	0.587	0.366	1.603	11072	0.582	1.001	0.109	1	0.523
RAD21	36	0.446	0.278	1.603	35250	0.277	1.003	0.109	1	0.397
STAT5B	5	0.604	0.377	1.602	6081	0.542	1.002	0.109	1	0.538
PPP6R3	11	-0.322	0.201	-1.602	16208	0.36	1.004	0.109	1	-0.287
MXD3	8	-0.538	0.336	-1.601	2602	0.475	1.001	0.109	1	-0.479
PHTF2	8	-0.455	0.284	-1.6	7476	0.454	1	0.11	1	-0.405
ZNF212	7	0.378	0.236	1.599	2172	0.503	1.001	0.11	1	0.336
HMGA1	5	0.927	0.58	1.599	24116	0.689	1	0.11	1	0.826
VCP	8	0.515	0.322	1.599	55430	0.577	1.001	0.11	1	0.458
YIF1B	5	0.668	0.418	1.599	5465	0.572	1.001	0.11	1	0.595
PLOD2	10	1.084	0.678	1.598	8567	0.553	1.001	0.11	1	0.964
PPP1R9B	12	0.472	0.295	1.598	10343	0.58	1.003	0.11	1	0.42
TUBB	5	0.609	0.381	1.597	107114	0.528	1	0.11	1	0.542
USP21	18	0.499	0.313	1.596	2874	0.385	1.001	0.111	1	0.444
C11orf54	4	0.705	0.442	1.596	2823	0.551	1.002	0.111	1	0.627
WWTR1-AS1	11	0.914	0.573	1.596	30	0.569	1	0.111	1	0.813
TSPAN17	7	-0.374	0.234	-1.596	8381	0.481	1.002	0.111	1	-0.333
CEP63	4	-0.414	0.259	-1.595	2961	0.574	1.001	0.111	1	-0.368
PCNX3	6	-0.406	0.255	-1.593	14059	0.473	1.001	0.111	1	-0.361
TERT	21	-0.632	0.397	-1.593	899	0.113	1.011	0.111	1	-0.562
MRPL13	36	0.371	0.233	1.592	4303	0.374	1.002	0.111	1	0.33
GNPTAB	4	-0.563	0.354	-1.592	8036	0.36	1.002	0.111	1	-0.501
BMT2	9	-0.561	0.353	-1.591	1180	0.469	1.003	0.112	1	-0.499
INTS4	8	-0.314	0.198	-1.59	3116	0.439	1.001	0.112	1	-0.279
MYC	40	-0.563	0.354	-1.59	12740	0.34	1.002	0.112	1	-0.5
RARRES1	12	1.93	1.214	1.589	10214	0.406	1.002	0.112	1	1.714
ZNF417	5	0.669	0.421	1.589	1200	0.564	1.001	0.112	1	0.594
METTL15	8	-0.446	0.281	-1.587	2212	0.472	1	0.113	1	-0.396
PTPRO	7	1.347	0.849	1.586	42	0.556	1.003	0.113	1	1.195
KLHL11	5	0.83	0.524	1.586	696	0.537	1.001	0.113	1	0.737
OPTN	11	1.222	0.771	1.584	6618	0.509	1.002	0.113	1	1.084
ATG10	4	-0.566	0.357	-1.584	1016	0.582	1	0.113	1	-0.502
IFT172	4	0.563	0.356	1.582	3020	0.598	1	0.114	1	0.499
DSCC1	36	0.488	0.309	1.581	2092	0.323	1.006	0.114	1	0.432
KRTCAP2	17	0.439	0.278	1.578	6486	0.484	1.001	0.115	1	0.389
ANKRD42	5	0.766	0.486	1.576	1596	0.547	1.001	0.115	1	0.678
TMEM99	5	-0.52	0.33	-1.576	1710	0.486	1.002	0.115	1	-0.46
ZNF862	6	0.904	0.574	1.574	1651	0.577	1.002	0.115	1	0.8
SLC26A8	6	1.042	0.662	1.573	16	0.578	1.003	0.116	1	0.922
SLC30A1	14	-0.505	0.322	-1.572	5769	0.276	1.003	0.116	1	-0.447
STK35	12	0.465	0.296	1.572	7041	0.529	1.001	0.116	1	0.411
WWTR1	12	0.974	0.62	1.571	4849	0.593	1.001	0.116	1	0.86
FZD4-DT	3	0.987	0.628	1.57	58	0.641	1	0.116	1	0.872
EEF1AKMT3	5	0.439	0.28	1.57	799	0.615	1	0.116	1	0.388
TSPY26P	12	1.263	0.805	1.569	171	0.523	1.001	0.117	1	1.116
SAMD1	3	-0.577	0.368	-1.568	5544	0.637	1.002	0.117	1	-0.51
ZNF580	8	0.568	0.362	1.568	1783	0.548	1	0.117	1	0.502
AHCTF1	18	-0.375	0.239	-1.567	14418	0.32	1.001	0.117	1	-0.331
UPK3BL1	5	-0.627	0.401	-1.567	1577	0.516	1.001	0.117	1	-0.554
ATP5F1E	23	0.487	0.311	1.566	20248	0.42	1.001	0.117	1	0.43
DNAJC5	25	0.445	0.284	1.566	13989	0.347	1.004	0.117	1	0.393
MOV10L1	5	1.177	0.752	1.566	9	0.471	1.001	0.117	1	1.039
KCNE3	7	-0.735	0.47	-1.565	15	0.076	1.003	0.118	1	-0.649
MRGBP	23	0.556	0.355	1.565	4247	0.399	1.001	0.118	1	0.491
ZMYND11	9	-0.359	0.23	-1.563	15929	0.406	1.001	0.118	1	-0.317
CLPTM1L	21	0.278	0.178	1.562	14857	0.473	1.002	0.118	1	0.245
OGG1	6	0.568	0.364	1.56	2076	0.564	1	0.119	1	0.5
FAM210A	9	0.48	0.308	1.56	2675	0.549	1	0.119	1	0.423
PIGN	3	0.746	0.479	1.56	4891	0.603	1.001	0.119	1	0.658
ARID3C	9	-0.79	0.507	-1.559	59	0.392	1.001	0.119	1	-0.696
STX16	26	0.473	0.303	1.559	13189	0.374	1.002	0.119	1	0.417
BCL7B	5	0.543	0.349	1.557	4872	0.523	1.003	0.119	1	0.478
PRORP	9	0.481	0.309	1.555	4305	0.57	1.001	0.12	1	0.423
UIMC1	8	0.373	0.24	1.555	3692	0.499	1	0.12	1	0.329
SDHC	17	0.427	0.275	1.555	10765	0.449	1.001	0.12	1	0.376
DMTF1	7	-0.512	0.33	-1.554	7433	0.429	1.002	0.12	1	-0.451
LMBRD2	19	-0.377	0.242	-1.554	3820	0.398	1.001	0.12	1	-0.332
FDX2	3	0.527	0.339	1.554	1646	0.6	1	0.12	1	0.463
RGS22	28	1.727	1.113	1.552	27	0.254	1	0.121	1	1.519
DDAH1	10	-0.771	0.497	-1.552	7313	0.459	1	0.121	1	-0.678
LINC00641	6	-0.502	0.323	-1.551	812	0.495	1.004	0.121	1	-0.441
UTS2R	8	1.082	0.697	1.551	6	0.549	1.001	0.121	1	0.951
MTR	18	-0.343	0.221	-1.551	7827	0.421	1.002	0.121	1	-0.302
NUP133	14	-0.244	0.157	-1.55	8172	0.419	1.003	0.121	1	-0.214
TMEM63A	17	0.861	0.555	1.55	10947	0.403	1.004	0.121	1	0.756
WDR46	6	0.521	0.337	1.549	6979	0.501	1	0.121	1	0.458
TBC1D23	5	0.529	0.342	1.547	4499	0.613	1	0.122	1	0.464
ZMIZ2	12	0.542	0.35	1.547	11343	0.541	1.001	0.122	1	0.476
NF2	4	0.621	0.401	1.546	7149	0.549	1.002	0.122	1	0.545
RNF139	37	0.43	0.278	1.545	4400	0.404	1.002	0.122	1	0.377
CEBPB	23	-0.51	0.33	-1.544	4755	0.435	1.002	0.123	1	-0.448
SUCO	15	-0.479	0.31	-1.542	11421	0.446	1.001	0.123	1	-0.42
MIPOL1	11	-0.523	0.339	-1.542	1467	0.503	1.001	0.123	1	-0.459
FCGR1A	19	1.277	0.829	1.541	18	0.444	1.002	0.123	1	1.119
SMAD2	3	0.553	0.359	1.541	10180	0.631	1.002	0.123	1	0.484
RBM15	4	-0.374	0.243	-1.538	2833	0.571	1.001	0.124	1	-0.328
RPL23	9	0.618	0.402	1.537	68924	0.622	1.001	0.124	1	0.541
PUM3	7	0.589	0.384	1.537	7058	0.56	1.001	0.124	1	0.516
ZCCHC7	7	0.417	0.272	1.537	2624	0.534	1.002	0.124	1	0.366
GOSR1	7	-0.285	0.186	-1.536	8318	0.476	1.001	0.124	1	-0.25
TOMM20	18	0.369	0.24	1.536	26557	0.399	1.002	0.124	1	0.323
TIMM9	5	-0.464	0.302	-1.535	2349	0.434	1.002	0.125	1	-0.406
GLE1	4	0.448	0.292	1.534	7775	0.56	1	0.125	1	0.392
ZNF850	4	0.865	0.564	1.533	983	0.56	1.001	0.125	1	0.757
CFAP69	7	-0.746	0.487	-1.532	323	0.417	1.001	0.125	1	-0.652
COA1	12	0.326	0.213	1.532	6275	0.451	1.001	0.126	1	0.285
CNOT4	8	-0.372	0.243	-1.532	2948	0.497	1.001	0.126	1	-0.325
TMEM79	16	0.815	0.532	1.532	1953	0.402	1.003	0.126	1	0.713
RAD51C	14	0.433	0.283	1.53	2539	0.483	1.003	0.126	1	0.379
PIK3CB	8	0.515	0.337	1.53	6156	0.542	1.001	0.126	1	0.45
ZNF777	7	0.471	0.308	1.529	2587	0.495	1.001	0.126	1	0.411
ARL15	5	-0.572	0.374	-1.528	1227	0.542	1.003	0.126	1	-0.5
CD300LB	11	0.922	0.604	1.526	1	0.427	1.002	0.127	1	0.805
THAP7-AS1	4	0.825	0.541	1.526	176	0.556	1	0.127	1	0.72
PYGO2	17	0.342	0.225	1.524	6520	0.504	1	0.127	1	0.299
GMNN	7	-0.552	0.362	-1.524	5886	0.574	1.003	0.127	1	-0.481
KIF4B	6	-0.63	0.413	-1.523	39	0.551	1	0.128	1	-0.549
ITFG2	8	-0.365	0.24	-1.522	2549	0.495	1.001	0.128	1	-0.318
STAU1	21	0.325	0.214	1.518	16992	0.497	1.001	0.129	1	0.283
MAK16	5	0.631	0.416	1.518	3202	0.485	1.002	0.129	1	0.55
MTO1	3	-0.457	0.301	-1.518	4413	0.679	1.001	0.129	1	-0.398
C1orf131	14	0.372	0.245	1.518	2051	0.438	1.002	0.129	1	0.324
KHDC4	15	0.514	0.338	1.518	8881	0.507	1.002	0.129	1	0.447
YES1	9	0.532	0.351	1.514	11629	0.502	1.001	0.13	1	0.463
COMMD7	10	-0.46	0.304	-1.514	5662	0.463	1.004	0.13	1	-0.4
PSMD11	3	0.602	0.398	1.513	18927	0.568	1.001	0.13	1	0.523
CSNK1E	4	-0.478	0.316	-1.512	18166	0.581	1.001	0.13	1	-0.416
ATP5MC1	13	0.485	0.321	1.512	7118	0.55	1.001	0.13	1	0.422
GABPB2	19	0.761	0.503	1.512	2300	0.46	1.001	0.13	1	0.662
C14orf93	4	-0.48	0.317	-1.512	1096	0.45	1.001	0.13	1	-0.417
ZNF276	7	-0.449	0.297	-1.512	2218	0.446	1.003	0.131	1	-0.39
LMX1A	16	0.972	0.643	1.512	1	0.47	1.002	0.131	1	0.845
VPS52	6	-0.425	0.282	-1.51	7767	0.524	1.003	0.131	1	-0.37
CCDC90B	5	0.465	0.308	1.509	3158	0.623	1	0.131	1	0.404
CYB561D1	4	0.516	0.342	1.508	2669	0.533	1.002	0.132	1	0.448
POU2F1	15	-0.368	0.244	-1.507	4631	0.391	1.002	0.132	1	-0.319
PCF11	5	-0.377	0.25	-1.507	7773	0.504	1.003	0.132	1	-0.327
NOD1	11	0.548	0.363	1.507	1020	0.429	1	0.132	1	0.475
SNRPF	3	-0.473	0.314	-1.506	9510	0.578	1.001	0.132	1	-0.41
LUC7L2	7	-0.308	0.205	-1.505	18534	0.469	1.001	0.132	1	-0.268
U2SURP	7	-0.343	0.228	-1.504	20113	0.446	1.002	0.133	1	-0.297
HLA-DRB5	19	1.544	1.027	1.503	35	0.376	1	0.133	1	1.339
GFPT2	9	1.442	0.96	1.502	1227	0.466	1.005	0.133	1	1.25
DNTTIP2	4	0.456	0.304	1.501	9070	0.603	1	0.133	1	0.395
CCDC47	13	0.47	0.313	1.501	20269	0.52	1	0.133	1	0.408
FBXL14	11	-0.484	0.323	-1.5	1972	0.565	1.004	0.134	1	-0.419
TMEM67	25	-0.492	0.328	-1.499	1566	0.398	1.004	0.134	1	-0.426
LRRC37A6P	9	1.024	0.683	1.499	190	0.521	1.001	0.134	1	0.887
UBE2G2	5	0.499	0.333	1.499	13459	0.577	1.001	0.134	1	0.432
POR	7	0.689	0.46	1.498	10288	0.486	1.001	0.134	1	0.597
ZBTB1	3	-0.445	0.297	-1.496	5844	0.63	1.002	0.135	1	-0.385
MYLK2	14	-0.601	0.402	-1.496	147	0.482	1.002	0.135	1	-0.52
GCC2	3	-0.526	0.352	-1.494	5560	0.573	1.002	0.135	1	-0.455
ATP5MF	7	0.511	0.342	1.493	10894	0.483	1.002	0.135	1	0.442
FAM43A	11	1.062	0.712	1.492	616	0.517	1.002	0.136	1	0.918
LTB4R	4	-0.734	0.492	-1.492	3846	0.587	1.003	0.136	1	-0.635
MTMR12	20	-0.395	0.265	-1.492	8366	0.449	1.001	0.136	1	-0.342
SCYL3	15	0.528	0.354	1.492	1788	0.443	1.001	0.136	1	0.456
CSE1L	20	0.397	0.266	1.492	23490	0.386	1.002	0.136	1	0.343
SNRPE	17	0.371	0.248	1.492	11000	0.474	1.002	0.136	1	0.32
ATP13A3	11	0.512	0.343	1.49	20656	0.546	1.002	0.136	1	0.442
NPR1	17	-0.802	0.539	-1.487	121	0.251	1.002	0.137	1	-0.692
USP20	9	-0.664	0.447	-1.487	5359	0.556	1.003	0.137	1	-0.573
TUBGCP3	6	0.362	0.244	1.485	5349	0.597	1.002	0.137	1	0.312
FAM217B	24	0.397	0.267	1.485	2629	0.446	1.002	0.137	1	0.342
NPM1	8	0.588	0.396	1.485	123678	0.434	1.002	0.138	1	0.507
SUN2	4	0.862	0.58	1.485	14801	0.581	1.002	0.138	1	0.743
UBE2V2	13	0.381	0.257	1.484	8519	0.49	1.001	0.138	1	0.329
PHLPP2	7	0.58	0.391	1.484	3967	0.604	1.001	0.138	1	0.5
HNRNPA3	3	-0.408	0.275	-1.483	63897	0.549	1.002	0.138	1	-0.351
RPRD2	21	0.387	0.261	1.483	6248	0.427	1.002	0.138	1	0.334
ERGIC1	8	-0.607	0.41	-1.483	39590	0.639	1.001	0.138	1	-0.523
HLA-E	5	0.842	0.568	1.483	16030	0.48	1.001	0.138	1	0.726
ZBTB38	9	0.831	0.561	1.482	5824	0.562	1.001	0.138	1	0.716
IL7R	19	1.861	1.257	1.481	587	0.368	1.002	0.139	1	1.603
SPAG5	12	0.356	0.241	1.481	13138	0.601	1.002	0.139	1	0.307
POLD4	8	0.677	0.458	1.479	3377	0.509	1.001	0.139	1	0.583
CCP110	4	0.555	0.375	1.479	4986	0.661	1.001	0.139	1	0.478
ZNF124	17	0.511	0.347	1.474	749	0.48	1	0.14	1	0.439
TMEM126B	4	0.44	0.298	1.474	3894	0.535	1.005	0.141	1	0.378
CLCC1	4	0.445	0.302	1.473	3439	0.517	1.001	0.141	1	0.382
POC1B	5	0.618	0.42	1.472	2792	0.629	1.002	0.141	1	0.531
EFHC1	8	-0.664	0.451	-1.472	3044	0.572	1	0.141	1	-0.57
TM2D2	12	0.505	0.343	1.472	4242	0.47	1.002	0.141	1	0.434
CDR2L	12	0.603	0.41	1.471	5063	0.572	1.001	0.141	1	0.518
ZNF181	5	0.672	0.457	1.471	1001	0.512	1.004	0.141	1	0.577
ITIH2	13	-0.793	0.539	-1.47	44	0.238	1.006	0.141	1	-0.681
HACL1	5	0.592	0.403	1.469	1723	0.546	1.001	0.142	1	0.508
CARHSP1	5	0.639	0.435	1.469	5941	0.593	1.002	0.142	1	0.549
TADA1	15	0.307	0.209	1.469	2030	0.423	1.002	0.142	1	0.263
ZDHHC23	4	-0.594	0.405	-1.467	3756	0.605	1.001	0.142	1	-0.51
SHB	6	0.7	0.477	1.467	3775	0.582	1.001	0.142	1	0.6
SHISA4	16	-0.633	0.432	-1.466	1443	0.418	1.002	0.143	1	-0.543
ENTPD6	12	0.595	0.406	1.465	10028	0.411	1.001	0.143	1	0.51
NOL4L	11	0.976	0.666	1.465	2934	0.498	1.001	0.143	1	0.836
ADGRL3	3	1.336	0.912	1.464	988	0.357	1.001	0.143	1	1.144
ZSWIM1	17	0.414	0.283	1.463	1531	0.372	1	0.144	1	0.355
LINC00536	36	1.247	0.852	1.463	21	0.41	1	0.144	1	1.068
GMPR2	4	0.461	0.315	1.462	7561	0.545	1.001	0.144	1	0.395
UQCRC2	4	-0.448	0.306	-1.462	24992	0.525	1.002	0.144	1	-0.384
IQCG	12	0.643	0.44	1.462	995	0.495	1.001	0.144	1	0.551
ZBED6	16	0.549	0.376	1.462	1129	0.431	1.002	0.144	1	0.47
PABPC1L	16	-0.701	0.48	-1.461	6967	0.251	1.002	0.144	1	-0.6
PLEKHF1	10	1.017	0.696	1.46	1540	0.524	1	0.144	1	0.87
MASP1	10	1.004	0.688	1.46	6	0.555	1.002	0.144	1	0.859
GPR37L1	16	1.278	0.876	1.459	140	0.409	1.002	0.145	1	1.093
UBE2V1	22	0.28	0.192	1.459	13192	0.399	1.001	0.145	1	0.239
POLD3	8	-0.296	0.203	-1.459	5364	0.466	1.002	0.145	1	-0.253
NKAPL	7	1.696	1.163	1.458	5	0.355	1	0.145	1	1.451
SLC22A5	3	0.838	0.575	1.458	4133	0.621	1	0.145	1	0.716
ACD	6	0.464	0.318	1.458	3061	0.556	1	0.145	1	0.397
WDR83OS	5	-0.417	0.287	-1.456	8128	0.51	1.001	0.145	1	-0.357
DHRS4L2	4	0.61	0.419	1.456	1142	0.56	1.002	0.146	1	0.521
PSMB5	4	0.453	0.311	1.455	14739	0.571	1.002	0.146	1	0.387
MAD1L1	14	-0.484	0.333	-1.455	3996	0.4	1.001	0.146	1	-0.413
KHDRBS1	3	-0.413	0.284	-1.454	23514	0.672	1.002	0.146	1	-0.352
E2F1	10	-0.464	0.319	-1.453	8963	0.465	1.001	0.146	1	-0.396
CSNK1A1	7	-0.342	0.236	-1.451	22291	0.496	1	0.147	1	-0.292
STARD3	18	0.644	0.444	1.449	9293	0.414	1.002	0.147	1	0.549
BHLHA15	8	1.144	0.789	1.449	84	0.472	1.001	0.147	1	0.975
FBF1	10	0.577	0.399	1.448	2774	0.635	1.001	0.148	1	0.492
TBRG4	12	0.349	0.241	1.447	9855	0.492	1.003	0.148	1	0.298
SMYD3	18	0.851	0.588	1.446	1497	0.36	1.001	0.148	1	0.725
RBSN	6	0.328	0.227	1.446	5580	0.563	1.001	0.148	1	0.28
SNRPC	5	0.385	0.266	1.445	11526	0.572	1.001	0.148	1	0.328
FBXO43	28	-0.586	0.405	-1.445	284	0.375	1.003	0.149	1	-0.499
STOML2	8	0.361	0.25	1.444	14892	0.561	1.002	0.149	1	0.308
MRPS27	3	0.564	0.391	1.444	10086	0.588	1.001	0.149	1	0.48
MRPL58	12	0.331	0.229	1.444	3152	0.476	1.003	0.149	1	0.281
CAPZA1	3	0.335	0.232	1.443	22746	0.614	1.001	0.149	1	0.285
BFAR	4	-0.392	0.272	-1.442	7353	0.567	1.001	0.149	1	-0.333
ABHD13	8	-0.332	0.23	-1.442	2556	0.504	1.001	0.149	1	-0.282
FAM180B	5	0.796	0.552	1.441	5	0.523	1.002	0.15	1	0.676
PSMG1	3	0.528	0.366	1.44	4281	0.556	1.001	0.15	1	0.449
TTF2	6	0.434	0.301	1.44	8101	0.586	1.002	0.15	1	0.369
PRDM9	20	1.661	1.154	1.44	10	0.344	1.001	0.15	1	1.412
GOLT1A	17	1.014	0.704	1.439	437	0.443	1.001	0.15	1	0.862
CPSF1	32	0.348	0.242	1.439	13192	0.439	1.001	0.15	1	0.296
RPRD1B	14	0.337	0.234	1.439	5710	0.398	1.002	0.15	1	0.287
C1orf61	16	-0.654	0.454	-1.439	228	0.426	1.002	0.15	1	-0.555
MRPS22	9	0.296	0.206	1.438	3577	0.491	1.001	0.15	1	0.252
HSPA1L	5	-0.663	0.461	-1.436	290	0.523	1.002	0.151	1	-0.563
NUP153	11	-0.304	0.212	-1.436	13881	0.459	1.002	0.151	1	-0.258
HNRNPF	3	-0.415	0.289	-1.435	47261	0.468	1.002	0.151	1	-0.352
RELT	4	-0.434	0.303	-1.434	1380	0.495	1.003	0.152	1	-0.368
ZNF420	5	0.639	0.446	1.434	716	0.621	1.001	0.152	1	0.542
DNAJC13	3	0.435	0.304	1.433	10140	0.542	1.002	0.152	1	0.369
SYNPO2L	7	1.041	0.727	1.432	58	0.584	1.001	0.152	1	0.883
TSACC	16	0.557	0.389	1.431	75	0.49	1.003	0.152	1	0.472
C2CD4D	20	1.086	0.759	1.431	73	0.42	1.002	0.152	1	0.921
SGPL1	4	-0.437	0.306	-1.43	13936	0.547	1.001	0.153	1	-0.37
PAPOLA	6	-0.339	0.237	-1.429	26654	0.427	1.002	0.153	1	-0.287
HEATR5A	7	0.54	0.378	1.429	4815	0.537	1.001	0.153	1	0.458
TMPO	3	-0.388	0.272	-1.428	25974	0.589	1.002	0.153	1	-0.328
PSMB10	6	0.789	0.553	1.427	2596	0.573	1.001	0.154	1	0.668
BRD1	5	0.492	0.345	1.427	6724	0.517	1.002	0.154	1	0.417
TGM3	12	1.462	1.024	1.427	194	0.329	1.001	0.154	1	1.237
FAM174A	3	0.705	0.495	1.426	2256	0.631	1.001	0.154	1	0.597
AHCYL2	8	-0.562	0.394	-1.426	3875	0.433	1	0.154	1	-0.476
GTPBP2	6	0.434	0.304	1.425	8324	0.518	1.001	0.154	1	0.367
NCAPD2	6	-0.541	0.38	-1.425	30741	0.529	1.001	0.154	1	-0.457
KAT5	7	-0.304	0.213	-1.424	3043	0.463	1.001	0.154	1	-0.257
ACOX1	10	0.497	0.349	1.424	6962	0.581	1.001	0.154	1	0.421
MRPS28	23	0.336	0.236	1.424	1585	0.4	1.007	0.155	1	0.284
DUS2	6	-0.417	0.293	-1.423	2581	0.528	1.002	0.155	1	-0.353
CA4	15	1.867	1.312	1.423	22	0.32	1.004	0.155	1	1.578
CLPB	4	-0.546	0.384	-1.423	3547	0.496	1.001	0.155	1	-0.461
TBCD	9	-0.353	0.248	-1.423	13630	0.473	1.001	0.155	1	-0.298
JPT1	11	0.423	0.297	1.422	15006	0.548	1.002	0.155	1	0.357
TRAM2	9	0.809	0.569	1.421	9976	0.568	1.001	0.155	1	0.683
GGPS1	17	0.408	0.287	1.42	5337	0.412	1.001	0.156	1	0.345
FBXO11	3	0.412	0.29	1.42	4603	0.509	1.004	0.156	1	0.348
MED20	7	0.297	0.209	1.42	2910	0.507	1.002	0.156	1	0.251
MAP2K5	3	-0.57	0.402	-1.418	1875	0.653	1.001	0.156	1	-0.481
PRCC	16	0.362	0.255	1.418	7319	0.45	1	0.156	1	0.305
ZNF530	5	0.748	0.528	1.416	766	0.526	1.001	0.157	1	0.631
DNAJC3	8	-0.387	0.273	-1.416	9784	0.464	1.002	0.157	1	-0.326
GAA	13	-0.602	0.425	-1.415	14685	0.421	1	0.157	1	-0.507
NAA60	3	0.612	0.433	1.414	192	0.583	1.002	0.157	1	0.516
COMMD3	11	-0.577	0.408	-1.414	5532	0.481	1.002	0.157	1	-0.486
DDX39A	3	-0.482	0.341	-1.413	14941	0.594	1.001	0.158	1	-0.406
PGBD2	19	-0.417	0.295	-1.412	1443	0.39	1.002	0.158	1	-0.351
C12orf66	7	0.54	0.383	1.412	943	0.565	1.001	0.158	1	0.455
NUF2	16	-0.493	0.349	-1.411	5460	0.341	1.003	0.158	1	-0.415
NME9	8	-0.631	0.447	-1.411	90	0.632	1	0.158	1	-0.531
LTB4R2	4	-0.71	0.504	-1.41	205	0.483	1.002	0.158	1	-0.598
GGN	4	0.735	0.521	1.41	72	0.66	1.001	0.159	1	0.618
MPV17	4	0.527	0.374	1.41	3440	0.627	1	0.159	1	0.444
RASA3	9	1.112	0.789	1.409	2808	0.535	1.003	0.159	1	0.935
ATOX1	7	0.584	0.415	1.409	5399	0.585	1.001	0.159	1	0.491
PRKCA	16	-0.655	0.465	-1.409	6138	0.358	1.002	0.159	1	-0.551
MIS18BP1	6	-0.466	0.331	-1.409	5664	0.559	1.002	0.159	1	-0.392
PEX19	16	0.447	0.317	1.409	8077	0.43	1.001	0.159	1	0.376
SLC6A19	21	-0.574	0.408	-1.407	9	0.297	1.003	0.159	1	-0.482
LAMB4	9	-0.789	0.561	-1.406	71	0.236	1.003	0.16	1	-0.663
ZNF335	18	-0.333	0.237	-1.405	4474	0.302	1.001	0.16	1	-0.28
SPAG1	28	0.667	0.475	1.405	1711	0.378	1.002	0.16	1	0.561
TFRC	13	-0.462	0.329	-1.404	71460	0.425	1.001	0.16	1	-0.388
HSPA9	4	0.521	0.371	1.402	61436	0.57	1.001	0.161	1	0.437
RPL3	3	-0.641	0.457	-1.402	175414	0.634	1.002	0.161	1	-0.538
AHCYL1	3	0.543	0.388	1.401	22021	0.573	1.001	0.161	1	0.455
VIRMA	24	0.284	0.203	1.4	9041	0.373	1.003	0.161	1	0.238
IL11RA	9	-0.57	0.407	-1.4	1476	0.504	1.001	0.161	1	-0.478
TMEM70	19	0.361	0.258	1.4	3208	0.388	1.001	0.162	1	0.303
RNF130	9	-0.48	0.343	-1.399	5994	0.512	1.003	0.162	1	-0.402
SVIL	7	0.774	0.554	1.399	9139	0.563	1.001	0.162	1	0.649
RGL2	6	-0.635	0.454	-1.399	16194	0.586	1.002	0.162	1	-0.532
BMP7	27	1.126	0.805	1.398	1495	0.459	1.002	0.162	1	0.943
DNAJA2	4	0.408	0.292	1.398	11343	0.595	1.002	0.162	1	0.342
MAPKAPK2	15	0.573	0.41	1.398	12306	0.472	1.001	0.162	1	0.48
NDOR1	5	0.415	0.297	1.398	2875	0.534	1	0.162	1	0.348
ZSCAN12	7	0.729	0.522	1.397	529	0.529	1.001	0.162	1	0.61
MCCC1	12	0.591	0.423	1.397	5456	0.511	1.001	0.162	1	0.495
ZBED4	5	0.505	0.362	1.397	6933	0.557	1.001	0.162	1	0.423
IL6R	16	0.928	0.665	1.396	1290	0.554	1.001	0.163	1	0.777
SLFN14	3	1.083	0.776	1.396	8	0.405	1.003	0.163	1	0.907
NUFIP2	11	0.325	0.233	1.395	22316	0.613	1.002	0.163	1	0.272
WDYHV1	35	0.323	0.232	1.395	1278	0.371	1.001	0.163	1	0.271
GGA1	5	-0.486	0.349	-1.394	11734	0.578	1.001	0.163	1	-0.407
ARMC7	11	0.42	0.301	1.394	1784	0.45	1.002	0.163	1	0.351
FITM2	16	0.633	0.454	1.394	2557	0.432	1.004	0.163	1	0.529
C6orf15	5	1.338	0.96	1.394	38	0.468	1.001	0.163	1	1.119
ZBTB46	25	0.73	0.524	1.393	1074	0.377	1.003	0.164	1	0.61
CYB5B	4	0.425	0.305	1.393	12575	0.556	1.001	0.164	1	0.355
ADK	8	0.556	0.399	1.393	5623	0.555	1	0.164	1	0.465
SNORA14B	18	0.816	0.586	1.392	7	0.407	1.003	0.164	1	0.682
OTUD1	10	0.843	0.605	1.392	1144	0.602	1	0.164	1	0.704
PIP5K1A	19	0.299	0.215	1.392	10723	0.381	1.001	0.164	1	0.25
SLC39A7	6	0.606	0.435	1.391	29056	0.503	1.002	0.164	1	0.506
ETNK2	17	1.016	0.73	1.391	2933	0.493	1.002	0.164	1	0.849
ATF3	15	-0.588	0.423	-1.391	2922	0.543	1.003	0.164	1	-0.491
ARNT	19	-0.205	0.148	-1.39	6651	0.399	1.002	0.165	1	-0.172
RPL7	19	0.538	0.387	1.389	94209	0.419	1	0.165	1	0.45
DNAJB11	10	0.416	0.3	1.389	10583	0.495	1.001	0.165	1	0.348
PFDN1	5	0.455	0.327	1.389	6598	0.545	1.002	0.165	1	0.38
CHRNA4	23	1.241	0.894	1.389	9	0.338	1.002	0.165	1	1.036
CDC42EP4	11	-0.499	0.36	-1.389	8379	0.458	1	0.165	1	-0.417
IRF2BPL	4	-0.577	0.415	-1.388	8532	0.512	1.002	0.165	1	-0.482
FAM177B	18	1.416	1.02	1.387	20	0.41	1.002	0.165	1	1.182
TAS2R31	8	0.821	0.592	1.387	22	0.606	1.002	0.166	1	0.685
NSFP1	7	0.746	0.539	1.386	62	0.508	1.001	0.166	1	0.623
RPL23A	10	0.451	0.325	1.386	44189	0.549	1.002	0.166	1	0.376
LSMEM1	11	-0.53	0.382	-1.385	205	0.395	1.001	0.166	1	-0.442
PEX6	6	-0.504	0.364	-1.385	3852	0.513	1.001	0.166	1	-0.42
ZNF568	5	0.803	0.58	1.385	782	0.594	1	0.166	1	0.669
ANGPT4	11	1.06	0.767	1.383	18	0.474	1.002	0.167	1	0.883
TMC2	13	0.825	0.596	1.383	13	0.519	1.001	0.167	1	0.687
GUSBP2	7	-0.604	0.437	-1.383	196	0.553	1.002	0.167	1	-0.504
BET1	8	-0.384	0.278	-1.382	2425	0.46	1.002	0.167	1	-0.32
GOLPH3L	20	0.455	0.33	1.382	3076	0.453	1	0.167	1	0.379
NFYA	7	0.463	0.335	1.381	5675	0.563	1	0.167	1	0.385
SCFD1	8	0.426	0.309	1.381	5296	0.479	1.001	0.167	1	0.355
TMED7	4	0.567	0.411	1.38	11247	0.591	1.001	0.168	1	0.472
XPR1	17	-0.475	0.345	-1.379	5936	0.424	1.003	0.168	1	-0.396
PTCD2	3	0.538	0.39	1.378	1145	0.657	1	0.168	1	0.447
LAX1	17	-0.626	0.455	-1.377	6	0.438	1	0.169	1	-0.52
FAAP24	5	0.598	0.435	1.376	821	0.522	1.002	0.169	1	0.497
IL27RA	3	0.81	0.589	1.376	1943	0.615	1.002	0.169	1	0.673
RAD18	5	0.635	0.462	1.376	5088	0.565	1.002	0.169	1	0.528
PBX1	16	1.123	0.816	1.376	15256	0.369	1.005	0.169	1	0.933
GPR22	9	-0.643	0.468	-1.374	5	0.586	1	0.169	1	-0.534
ZNF304	5	0.74	0.539	1.374	1642	0.601	1.001	0.17	1	0.615
DMAC1	7	-0.404	0.294	-1.374	4249	0.465	1.002	0.17	1	-0.335
ZNF875	6	0.532	0.387	1.373	4000	0.593	1.001	0.17	1	0.442
ACTA1	14	-0.766	0.558	-1.373	427	0.133	1.002	0.17	1	-0.636
TRAPPC2B	5	0.734	0.535	1.372	645	0.635	1.001	0.17	1	0.609
CBX8	12	-0.438	0.319	-1.372	2387	0.382	1.001	0.17	1	-0.363
POLR2J4	12	-0.384	0.28	-1.37	915	0.441	1	0.171	1	-0.319
RAI14	20	0.881	0.643	1.37	5911	0.393	1.001	0.171	1	0.73
IL18BP	4	0.657	0.48	1.37	1003	0.536	1.002	0.171	1	0.545
FAM49B	34	-0.354	0.258	-1.37	9894	0.362	1.003	0.171	1	-0.294
GTPBP8	3	0.548	0.4	1.37	928	0.594	1.002	0.171	1	0.455
EAPP	9	0.448	0.327	1.369	3615	0.513	1.003	0.171	1	0.371
POLR2J3	5	-0.558	0.407	-1.369	1486	0.435	1.002	0.171	1	-0.462
POP1	25	0.478	0.35	1.368	2892	0.457	1.001	0.171	1	0.397
CPA6	21	-0.754	0.551	-1.368	7	0.289	1.003	0.171	1	-0.625
GPR25	16	1.271	0.93	1.367	3	0.393	1.004	0.172	1	1.053
PROSER3	4	-0.395	0.289	-1.366	2814	0.511	1.002	0.172	1	-0.327
METTL4	9	0.479	0.351	1.366	2071	0.566	1.002	0.172	1	0.397
FHOD1	6	0.815	0.597	1.366	6909	0.598	1.001	0.172	1	0.675
SPTY2D1OS	3	-0.446	0.327	-1.365	55	0.584	1	0.172	1	-0.369
LARP1	6	-0.343	0.252	-1.365	45504	0.502	1.002	0.172	1	-0.284
GNE	9	0.776	0.569	1.364	3902	0.588	1.001	0.173	1	0.642
TMED8	4	-0.503	0.369	-1.364	5812	0.576	1.002	0.173	1	-0.416
UQCC1	14	0.526	0.386	1.363	4854	0.437	1.001	0.173	1	0.435
ADAMTS4	18	-0.712	0.523	-1.361	518	0.123	1.009	0.174	1	-0.588
ERAL1	11	0.27	0.198	1.36	6192	0.606	1.002	0.174	1	0.223
FOXP4	8	0.615	0.453	1.359	9348	0.61	1	0.174	1	0.508
CLEC18A	4	0.898	0.661	1.359	19	0.621	1.001	0.174	1	0.742
MED22	3	0.501	0.368	1.359	8215	0.68	1.002	0.174	1	0.413
CENPQ	8	-0.463	0.341	-1.358	1942	0.444	1.001	0.174	1	-0.383
CLTC	14	0.383	0.282	1.357	59099	0.495	1.001	0.175	1	0.316
ZC3H3	30	0.345	0.255	1.356	2528	0.375	1.001	0.175	1	0.285
SPSB3	3	0.546	0.403	1.356	1590	0.552	1.001	0.175	1	0.45
MAP6D1	12	0.958	0.707	1.355	833	0.535	1.001	0.175	1	0.79
NUDT22	4	-0.433	0.32	-1.354	2466	0.501	1.001	0.176	1	-0.357
DECR1	28	-0.336	0.248	-1.354	6630	0.379	1.003	0.176	1	-0.277
ZNF277	9	-0.377	0.278	-1.353	1706	0.479	1.001	0.176	1	-0.31
RAB24	8	-0.481	0.356	-1.352	3581	0.487	1.003	0.176	1	-0.396
HLA-G	6	1.162	0.86	1.351	109	0.451	1.001	0.177	1	0.956
GUK1	17	0.405	0.3	1.351	16358	0.42	1.002	0.177	1	0.334
NXT1	11	0.471	0.349	1.351	2003	0.369	1.003	0.177	1	0.388
ZNF587B	5	0.614	0.454	1.35	1766	0.582	1.001	0.177	1	0.505
ZNF252P	30	0.479	0.355	1.35	2423	0.352	1.002	0.177	1	0.394
IER3	5	0.817	0.606	1.35	13145	0.537	1	0.177	1	0.673
SYS1	17	0.404	0.3	1.35	2659	0.362	1.002	0.177	1	0.333
SBK3	7	1.037	0.769	1.349	18	0.574	1.001	0.177	1	0.853
TOR1AIP2	14	-0.293	0.217	-1.349	7874	0.331	1.001	0.177	1	-0.241
FKBP2	4	-0.47	0.348	-1.348	5348	0.413	1.003	0.178	1	-0.386
LRRC23	6	0.682	0.506	1.348	805	0.556	1.002	0.178	1	0.561
BRD7	3	0.391	0.29	1.347	9802	0.52	1.001	0.178	1	0.322
C6orf226	6	-0.48	0.357	-1.346	537	0.452	1.002	0.178	1	-0.394
MIIP	3	0.657	0.489	1.345	3656	0.562	1.004	0.179	1	0.54
CDKN1A	8	-0.604	0.449	-1.345	11247	0.6	1.003	0.179	1	-0.496
RAB12	10	0.528	0.393	1.344	4137	0.522	1.003	0.179	1	0.434
ZNF746	7	0.357	0.266	1.344	2954	0.494	1.005	0.179	1	0.293
XYLT2	11	0.469	0.349	1.344	5810	0.595	1.001	0.179	1	0.385
TUBGCP6	5	-0.468	0.348	-1.344	10930	0.588	1.001	0.179	1	-0.384
GATAD2B	17	0.342	0.255	1.343	5711	0.399	1.003	0.179	1	0.281
TGDS	7	-0.476	0.355	-1.342	1777	0.469	1.003	0.18	1	-0.391
TMEM248	6	0.295	0.22	1.342	11104	0.432	1.003	0.18	1	0.242
NSMCE2	38	0.3	0.224	1.341	2103	0.351	1.001	0.18	1	0.246
NDRG3	14	0.43	0.321	1.341	5673	0.413	1.001	0.18	1	0.353
CHSY1	4	0.565	0.422	1.341	5101	0.589	1.001	0.18	1	0.464
FAM189B	16	0.548	0.409	1.341	4264	0.419	1.001	0.18	1	0.45
SLC7A6	6	0.479	0.357	1.341	4328	0.607	1.001	0.18	1	0.393
RPL3L	3	1.012	0.755	1.341	79	0.578	1	0.18	1	0.83
C16orf87	4	0.727	0.542	1.34	1840	0.598	1	0.18	1	0.596
SLC25A46	3	0.492	0.367	1.34	6325	0.634	1.002	0.18	1	0.403
ABI1	9	0.318	0.238	1.339	8339	0.513	1	0.181	1	0.261
CHCHD1	7	0.401	0.3	1.339	4050	0.625	1.001	0.181	1	0.329
COG5	9	-0.418	0.313	-1.338	5275	0.412	1.001	0.181	1	-0.343
SND1	11	0.414	0.31	1.338	26147	0.499	1.001	0.181	1	0.339
PHF1	5	0.652	0.488	1.338	3931	0.454	1.001	0.181	1	0.534
GALNS	8	0.618	0.462	1.337	3627	0.55	1	0.181	1	0.506
CKS1B	17	-0.404	0.302	-1.336	10988	0.406	1.003	0.181	1	-0.331
KCTD2	12	0.273	0.204	1.336	4497	0.534	1	0.182	1	0.223
GNB1L	4	0.631	0.473	1.336	923	0.539	1.001	0.182	1	0.517
DDIAS	5	0.448	0.335	1.334	2358	0.514	1.002	0.182	1	0.366
FBXO24	7	0.663	0.497	1.334	69	0.498	1.001	0.182	1	0.542
PBXIP1	17	-0.474	0.356	-1.333	6898	0.474	1.002	0.183	1	-0.387
C11orf95	3	-0.506	0.38	-1.333	3715	0.506	1.001	0.183	1	-0.414
NUP210L	17	-0.691	0.519	-1.333	65	0.343	1.001	0.183	1	-0.565
BPHL	6	-0.428	0.322	-1.33	1572	0.478	1.001	0.183	1	-0.349
BLCAP	14	0.721	0.542	1.33	8408	0.41	1.002	0.183	1	0.588
BTN2A2	5	0.81	0.609	1.33	1349	0.582	1.001	0.183	1	0.662
CHRNA6	11	-0.6	0.451	-1.33	20	0.397	1.001	0.184	1	-0.49
ZNF692	18	-0.445	0.335	-1.33	5634	0.47	1.001	0.184	1	-0.363
ZNF282	7	0.333	0.251	1.33	4835	0.406	1.002	0.184	1	0.272
EPB41L1	14	0.811	0.61	1.329	6991	0.403	1	0.184	1	0.662
RNF169	8	0.502	0.378	1.329	2910	0.403	1.001	0.184	1	0.41
SRA1	5	0.57	0.429	1.329	3908	0.563	1.001	0.184	1	0.465
SMIM30	9	-0.405	0.306	-1.325	3673	0.435	1.001	0.185	1	-0.33
SNORD15B	9	-0.471	0.356	-1.324	15	0.416	1.002	0.185	1	-0.384
ZNF805	5	0.582	0.439	1.324	406	0.523	1.002	0.186	1	0.474
GUSBP1	21	0.422	0.319	1.323	637	0.459	1.002	0.186	1	0.343
ZNFX1	21	0.445	0.336	1.322	7962	0.361	1.001	0.186	1	0.362
APMAP	12	0.547	0.414	1.321	18928	0.461	1.003	0.186	1	0.445
SSH3	8	0.684	0.518	1.321	8863	0.532	1.002	0.186	1	0.557
CUL2	7	0.258	0.195	1.321	6293	0.49	1.002	0.187	1	0.21
LINC00662	8	0.91	0.69	1.319	1245	0.55	1.001	0.187	1	0.74
TMX2	4	-0.466	0.353	-1.319	16204	0.4	1.003	0.187	1	-0.379
MCRIP2	3	0.594	0.451	1.318	2273	0.566	1	0.188	1	0.483
CNOT8	6	-0.369	0.28	-1.317	7157	0.485	1.002	0.188	1	-0.3
P4HA3	4	-0.615	0.467	-1.317	193	0.275	1.001	0.188	1	-0.5
ATP1A1	6	-0.484	0.368	-1.315	98212	0.468	1.001	0.188	1	-0.393
WARS2	7	-0.383	0.291	-1.315	1692	0.498	1.002	0.188	1	-0.31
ZNF263	3	0.399	0.303	1.315	4880	0.505	1.001	0.188	1	0.324
IFT122	3	-0.45	0.342	-1.314	5133	0.581	1	0.189	1	-0.365
PPP2R2B	5	1.144	0.872	1.313	128	0.405	1.003	0.189	1	0.928
NOL7	8	0.448	0.342	1.313	776	0.525	1.001	0.189	1	0.363
SASS6	3	0.476	0.363	1.312	2404	0.612	1.001	0.189	1	0.386
RPS24	8	0.522	0.398	1.312	106496	0.566	1.002	0.189	1	0.423
COLQ	5	-0.765	0.583	-1.312	212	0.383	1.002	0.19	1	-0.62
ZNF707	30	0.379	0.289	1.312	1892	0.458	1	0.19	1	0.307
ZNF438	7	0.728	0.555	1.312	463	0.515	1.001	0.19	1	0.59
NCOA5	18	-0.361	0.275	-1.311	6563	0.422	1.002	0.19	1	-0.292
ARHGAP31	3	0.847	0.646	1.311	761	0.58	1.001	0.19	1	0.686
KPNA6	3	0.391	0.298	1.311	14192	0.645	1	0.19	1	0.317
P4HB	9	-0.393	0.3	-1.309	88878	0.499	1.001	0.19	1	-0.318
LYSMD1	19	0.537	0.411	1.308	957	0.37	1.002	0.191	1	0.434
WIPI2	14	0.293	0.224	1.308	6781	0.394	1.001	0.191	1	0.237
ASPSCR1	8	-0.517	0.396	-1.307	4783	0.556	1.002	0.191	1	-0.418
RASSF8	7	0.957	0.732	1.307	3157	0.568	1	0.191	1	0.774
C1orf115	18	0.99	0.758	1.307	2507	0.459	1.002	0.191	1	0.8
COPG2	10	-0.409	0.313	-1.306	2490	0.465	1	0.191	1	-0.33
KAT8	3	0.41	0.314	1.306	2968	0.616	1	0.191	1	0.331
PXDC1	6	0.95	0.727	1.306	2144	0.611	1.001	0.191	1	0.768
CD14	5	1.066	0.816	1.306	708	0.527	1.002	0.192	1	0.862
SSR1	6	0.429	0.329	1.306	19430	0.612	1.003	0.192	1	0.347
CEP131	8	-0.364	0.279	-1.305	4179	0.523	1.002	0.192	1	-0.294
ETFRF1	7	0.522	0.4	1.305	986	0.573	1.001	0.192	1	0.422
IGSF8	15	0.626	0.48	1.305	6099	0.41	1.007	0.192	1	0.506
GNA13	16	0.274	0.21	1.304	8207	0.515	1.002	0.192	1	0.222
CDK4	5	0.39	0.299	1.304	11293	0.638	1.001	0.192	1	0.315
FBXO3	6	0.302	0.232	1.304	5326	0.555	1	0.192	1	0.244
TCP11L1	6	-0.497	0.381	-1.303	1838	0.544	1.001	0.192	1	-0.401
TEAD4	9	-0.451	0.346	-1.303	3730	0.518	1.003	0.192	1	-0.364
CHMP2A	6	0.483	0.371	1.303	10184	0.549	1.001	0.193	1	0.39
LRP5	12	-0.433	0.333	-1.303	16668	0.423	1.002	0.193	1	-0.35
MRPL38	10	0.311	0.239	1.302	6292	0.576	1.001	0.193	1	0.251
EIF4A2	11	-0.38	0.292	-1.302	36025	0.442	1.002	0.193	1	-0.307
TDRD10	16	-0.596	0.458	-1.302	26	0.461	1.003	0.193	1	-0.481
SDF2	10	0.29	0.223	1.301	4850	0.566	1	0.193	1	0.234
GIGYF1	7	-0.42	0.323	-1.299	12440	0.372	1.004	0.194	1	-0.338
DSTYK	17	-0.306	0.236	-1.297	4450	0.385	1.003	0.195	1	-0.246
ZHX3	13	0.557	0.43	1.296	4105	0.461	1.002	0.195	1	0.449
LUC7L	3	-0.567	0.438	-1.296	5986	0.492	1.003	0.195	1	-0.457
RMRP	8	-0.634	0.489	-1.295	235	0.519	1.003	0.195	1	-0.51
NPHS1	4	0.743	0.574	1.295	7	0.628	1	0.195	1	0.598
UBN2	7	-0.36	0.278	-1.294	5095	0.505	1.001	0.196	1	-0.289
ZCWPW1	7	0.732	0.566	1.293	496	0.533	1.002	0.196	1	0.588
PPP2R3C	9	-0.355	0.274	-1.292	1527	0.356	1.002	0.196	1	-0.285
MB21D2	12	-0.561	0.434	-1.292	1446	0.324	1.001	0.196	1	-0.451
VEGFA	6	0.666	0.515	1.291	11744	0.547	1.001	0.197	1	0.535
CARD11	14	1.162	0.9	1.291	390	0.495	1.001	0.197	1	0.933
RAD51B	6	-0.446	0.346	-1.29	572	0.586	1.001	0.197	1	-0.358
GRTP1	8	-0.506	0.393	-1.289	2648	0.559	1.001	0.197	1	-0.407
CLN5	3	0.556	0.431	1.289	2176	0.606	1.002	0.197	1	0.446
SOAT1	17	-0.491	0.381	-1.289	5870	0.441	1.001	0.197	1	-0.394
CHORDC1	4	0.597	0.463	1.289	6701	0.592	1.001	0.197	1	0.479
SP2	7	-0.314	0.243	-1.288	3784	0.489	1.002	0.198	1	-0.252
TNFAIP1	10	0.408	0.317	1.287	7110	0.572	1.002	0.198	1	0.327
PDK2	12	0.621	0.482	1.287	1859	0.543	1.001	0.198	1	0.498
CAMK1G	13	-0.697	0.543	-1.285	6	0.525	1.001	0.199	1	-0.559
GBAP1	16	-0.378	0.294	-1.285	932	0.386	1.001	0.199	1	-0.303
NIPA2	3	-0.376	0.293	-1.284	8735	0.497	1.001	0.199	1	-0.301
MR1	17	-0.58	0.452	-1.284	2343	0.524	1.002	0.199	1	-0.464
MCF2L2	12	1.128	0.879	1.283	47	0.497	1.002	0.2	1	0.903
PTGER4	19	0.887	0.692	1.281	744	0.511	1.001	0.2	1	0.709
ATP1B1	15	-0.507	0.396	-1.281	19432	0.463	1.001	0.2	1	-0.405
MINDY4	11	0.692	0.541	1.279	778	0.563	1.002	0.201	1	0.553
CNPY3	6	0.36	0.282	1.278	5952	0.485	1.002	0.201	1	0.288
AGPAT2	5	-0.444	0.348	-1.277	6019	0.596	1.001	0.201	1	-0.355
ALG3	12	-0.337	0.264	-1.277	6794	0.385	1.003	0.201	1	-0.269
ZNF787	8	0.326	0.255	1.277	3226	0.486	1	0.202	1	0.26
POLB	12	0.352	0.276	1.276	2550	0.505	1.001	0.202	1	0.281
CHRM3	17	1.278	1.001	1.276	276	0.417	1.002	0.202	1	1.02
SRRT	7	-0.28	0.22	-1.276	18451	0.421	1.003	0.202	1	-0.224
TOB2P1	7	0.803	0.63	1.275	94	0.478	1.001	0.202	1	0.641
FBP2	3	0.801	0.628	1.275	73	0.61	1.001	0.202	1	0.639
PVRIG	7	-0.6	0.471	-1.274	51	0.537	1.002	0.203	1	-0.479
RELN	9	-0.7	0.55	-1.274	420	0.152	1.002	0.203	1	-0.558
KRT10	5	-0.358	0.281	-1.274	3318	0.539	1.001	0.203	1	-0.286
FLG	19	-0.684	0.537	-1.274	408	0.224	1.006	0.203	1	-0.545
PTGES2	3	0.496	0.39	1.274	8042	0.539	1.002	0.203	1	0.396
TMC8	11	-0.664	0.522	-1.274	647	0.508	1.001	0.203	1	-0.53
OTULINL	22	0.83	0.652	1.273	581	0.45	1.003	0.203	1	0.661
UHRF1BP1	5	0.464	0.365	1.273	7131	0.617	1	0.203	1	0.37
LLPH	8	0.335	0.263	1.271	3688	0.562	1.001	0.204	1	0.266
MICA	6	0.751	0.591	1.271	3091	0.604	1	0.204	1	0.598
CENPL	15	-0.322	0.254	-1.269	2570	0.428	1.002	0.204	1	-0.256
MASTL	9	0.454	0.358	1.268	4678	0.506	1.002	0.205	1	0.361
PCBD1	4	0.568	0.448	1.268	6405	0.59	1.002	0.205	1	0.452
PPP2R5D	6	0.287	0.226	1.268	8515	0.493	1	0.205	1	0.228
GNAI3	4	0.273	0.215	1.268	15344	0.602	1.001	0.205	1	0.217
TMEM251	4	0.464	0.366	1.268	2135	0.605	1.002	0.205	1	0.369
SENP2	12	0.28	0.221	1.268	5700	0.437	1.002	0.205	1	0.222
XRCC3	3	-0.385	0.304	-1.268	4209	0.552	1.002	0.205	1	-0.306
IMPDH1	10	0.512	0.404	1.267	13299	0.49	1.002	0.205	1	0.407
ATP5F1C	13	-0.294	0.232	-1.267	28227	0.501	1.001	0.205	1	-0.234
AIP	8	0.315	0.248	1.267	5678	0.373	1	0.205	1	0.25
CD53	4	-0.54	0.426	-1.267	30	0.652	1.003	0.205	1	-0.429
HIPK2	7	0.837	0.661	1.266	13510	0.562	1.002	0.205	1	0.665
CCT6B	4	-0.578	0.457	-1.266	313	0.596	1.002	0.206	1	-0.459
CCDC34	5	0.586	0.464	1.265	3205	0.658	1.002	0.206	1	0.466
RXRG	16	1.182	0.934	1.265	12	0.432	1.001	0.206	1	0.939
KLHL38	36	1.066	0.843	1.265	45	0.33	1.005	0.206	1	0.846
RABEP2	4	0.594	0.47	1.264	4514	0.706	1	0.206	1	0.471
THRA	9	-0.301	0.238	-1.264	4117	0.525	1.001	0.206	1	-0.239
ZNF550	5	0.635	0.502	1.263	1546	0.62	1.001	0.206	1	0.504
NAA38	8	-0.443	0.351	-1.263	3455	0.435	1.002	0.207	1	-0.352
MAP1LC3A	14	1.173	0.929	1.263	629	0.382	1.001	0.207	1	0.93
EML5	6	-0.508	0.402	-1.263	1537	0.541	1.001	0.207	1	-0.403
INO80C	3	-0.561	0.445	-1.262	2048	0.558	1	0.207	1	-0.445
CDC16	8	0.237	0.188	1.262	6442	0.504	1.001	0.207	1	0.188
FBXO33	9	0.407	0.323	1.261	1591	0.553	1.001	0.207	1	0.323
SNHG32	5	0.613	0.486	1.261	12044	0.55	1	0.207	1	0.486
PRPF39	6	-0.445	0.353	-1.261	6011	0.562	1.002	0.207	1	-0.353
RUFY2	5	-0.455	0.361	-1.261	2908	0.595	1	0.207	1	-0.361
CASC1	7	0.894	0.709	1.26	82	0.582	1.001	0.208	1	0.708
RHPN2	5	0.661	0.524	1.26	7630	0.623	1.001	0.208	1	0.523
POLR2I	4	0.542	0.43	1.259	2279	0.589	1.002	0.208	1	0.429
KLHDC4	8	0.378	0.3	1.259	2888	0.514	1.002	0.208	1	0.299
SMG1P1	4	0.573	0.455	1.259	176	0.643	1.001	0.208	1	0.454
NHP2	8	0.426	0.338	1.259	8899	0.516	1.001	0.208	1	0.337
NLRP9	7	0.721	0.573	1.258	18	0.519	1	0.208	1	0.571
TIPRL	16	-0.245	0.195	-1.258	5261	0.424	1.001	0.208	1	-0.194
ZFYVE21	3	0.564	0.448	1.258	4929	0.578	1.001	0.208	1	0.446
USH1G	12	-0.499	0.397	-1.257	103	0.395	1	0.209	1	-0.395
ZNF329	6	0.673	0.536	1.257	1398	0.563	1	0.209	1	0.533
C11orf24	12	-0.357	0.284	-1.256	4800	0.405	1.001	0.209	1	-0.282
CD7	9	0.756	0.602	1.255	27	0.648	1.002	0.209	1	0.598
SFRP1	12	1.269	1.012	1.254	24101	0.348	1.004	0.21	1	1.003
RIPK1	6	-0.281	0.225	-1.253	5208	0.496	1.001	0.21	1	-0.222
PHYHIPL	8	1.168	0.933	1.252	58	0.569	1	0.21	1	0.922
DSTN	12	0.494	0.395	1.252	47680	0.523	1.001	0.211	1	0.39
PPARD	6	-0.461	0.368	-1.252	7677	0.613	1.002	0.211	1	-0.364
COMMD5	30	0.366	0.292	1.252	1936	0.447	1.002	0.211	1	0.289
NUDT8	8	-0.476	0.381	-1.251	919	0.432	1.003	0.211	1	-0.376
DDX27	21	0.281	0.224	1.251	9507	0.396	1.001	0.211	1	0.221
RECQL	9	0.513	0.41	1.251	4757	0.517	1.002	0.211	1	0.405
JKAMP	3	-0.376	0.301	-1.251	6667	0.546	1.001	0.211	1	-0.297
ZCCHC9	3	-0.368	0.294	-1.25	3223	0.506	1.002	0.211	1	-0.29
LTA4H	3	-0.373	0.298	-1.25	8593	0.564	1.002	0.211	1	-0.294
MTCH2	4	-0.316	0.253	-1.25	14436	0.553	1.001	0.211	1	-0.249
RFX3	7	-0.513	0.411	-1.249	1638	0.508	1	0.212	1	-0.405
MEX3A	15	0.954	0.764	1.249	4710	0.49	1	0.212	1	0.752
CWC15	6	0.32	0.256	1.249	5584	0.505	1.002	0.212	1	0.252
MIR1915HG	12	0.948	0.759	1.248	727	0.51	1.001	0.212	1	0.747
POLR2J2	5	-0.624	0.501	-1.247	145	0.587	1.001	0.212	1	-0.492
FLG2	19	-0.64	0.513	-1.247	12	0.387	1.001	0.212	1	-0.504
C20orf203	11	0.886	0.71	1.247	16	0.465	1.001	0.213	1	0.697
CSNK1G3	3	0.465	0.373	1.246	4340	0.625	1	0.213	1	0.366
MAN1A2	6	0.315	0.253	1.246	8103	0.538	1.001	0.213	1	0.248
SETX	5	0.313	0.251	1.246	11505	0.661	1	0.213	1	0.246
KCNH6	14	-0.6	0.482	-1.245	75	0.181	1.003	0.213	1	-0.472
CNIH1	5	-0.369	0.297	-1.244	10544	0.492	1.004	0.214	1	-0.29
EME1	11	0.435	0.349	1.244	1360	0.541	1.002	0.214	1	0.342
TMEM231	7	-0.553	0.445	-1.243	1220	0.614	1.002	0.214	1	-0.435
PRCP	5	0.692	0.557	1.243	6571	0.558	1.001	0.214	1	0.544
DNAAF5	13	-0.33	0.266	-1.243	6175	0.418	1.003	0.214	1	-0.26
TTC28-AS1	5	-0.5	0.402	-1.243	1528	0.621	1	0.214	1	-0.393
TBK1	9	0.273	0.22	1.242	4798	0.466	1.004	0.214	1	0.214
TAF6	7	0.361	0.29	1.242	5828	0.442	1.002	0.214	1	0.283
SNORA70	9	-0.376	0.303	-1.242	183	0.544	1.002	0.214	1	-0.296
AKR1E2	12	1.234	0.994	1.241	324	0.4	1.002	0.215	1	0.969
FGF19	15	-0.522	0.421	-1.241	774	0.072	1.011	0.215	1	-0.41
GALNT2	14	-0.548	0.442	-1.241	14253	0.461	1.003	0.215	1	-0.431
MEF2A	3	0.49	0.395	1.24	4043	0.554	1.001	0.215	1	0.385
GIT1	9	0.353	0.285	1.24	9911	0.534	1	0.215	1	0.277
BFSP1	12	-0.49	0.396	-1.239	660	0.442	1.003	0.215	1	-0.385
ZNF512B	23	0.521	0.42	1.239	8115	0.418	1.002	0.215	1	0.409
DCTN4	7	0.262	0.211	1.239	7883	0.454	1.001	0.215	1	0.205
CEP57L1	4	-0.372	0.3	-1.238	1847	0.558	1.001	0.216	1	-0.292
SELENOI	3	-0.412	0.333	-1.237	11824	0.654	1.001	0.216	1	-0.323
S100A10	20	-0.503	0.407	-1.237	22018	0.375	1.002	0.216	1	-0.394
EHMT2	5	-0.361	0.292	-1.236	10455	0.532	1.002	0.216	1	-0.283
RPTN	20	-0.572	0.463	-1.236	7	0.461	1.001	0.216	1	-0.448
GGCT	11	0.557	0.451	1.236	12355	0.498	1.002	0.216	1	0.437
MIF	5	-0.515	0.417	-1.235	92	0.497	1.003	0.217	1	-0.403
ZNF784	8	0.313	0.254	1.234	803	0.513	1	0.217	1	0.245
ITGA8	11	-0.564	0.457	-1.234	6	0.595	1	0.217	1	-0.441
ABHD12B	8	1.339	1.086	1.234	127	0.469	1.002	0.217	1	1.048
CDS2	12	0.365	0.296	1.233	7163	0.45	1.002	0.217	1	0.286
TFEC	8	-0.6	0.486	-1.233	75	0.209	1.005	0.218	1	-0.469
CAPN7	6	-0.335	0.272	-1.233	5996	0.567	1.002	0.218	1	-0.262
LINC00460	8	1.169	0.949	1.232	77	0.419	1.001	0.218	1	0.915
CD300LF	12	-0.512	0.416	-1.232	3	0.384	1.001	0.218	1	-0.4
GOLIM4	13	-0.561	0.456	-1.232	9589	0.616	1	0.218	1	-0.439
RNF14	6	0.411	0.334	1.23	6757	0.651	1.001	0.219	1	0.321
HEATR1	18	-0.336	0.273	-1.23	9978	0.411	1.002	0.219	1	-0.263
BCL2L13	3	0.382	0.311	1.23	8087	0.546	1.001	0.219	1	0.299
TXN	4	0.583	0.474	1.229	30623	0.543	1.002	0.219	1	0.455
FAM92A	25	-0.432	0.351	-1.229	1599	0.388	1.006	0.219	1	-0.337
C16orf71	4	0.76	0.619	1.229	93	0.594	1.002	0.219	1	0.593
SLFNL1	5	0.574	0.467	1.228	342	0.647	1.001	0.219	1	0.448
ESYT2	10	-0.449	0.365	-1.228	24046	0.494	1.001	0.22	1	-0.35
SET	4	0.341	0.277	1.228	66576	0.508	1.002	0.22	1	0.266
BPTF	18	0.214	0.175	1.227	12492	0.554	1.002	0.22	1	0.167
TIMM17A	15	0.357	0.291	1.227	10998	0.435	1.001	0.22	1	0.278
EFNA4	18	0.743	0.605	1.227	1475	0.405	1.002	0.22	1	0.58
ZNF747	6	0.651	0.531	1.227	1705	0.611	1.001	0.22	1	0.508
TMEM126A	4	0.43	0.351	1.227	1765	0.617	1.002	0.22	1	0.336
RBM42	4	0.426	0.347	1.226	10149	0.552	1.002	0.22	1	0.332
PPDPF	23	0.547	0.446	1.225	12919	0.399	1.003	0.22	1	0.426
RORC	20	1.034	0.844	1.225	867	0.453	1.004	0.221	1	0.806
TEDC1	5	0.416	0.339	1.225	3103	0.484	1.001	0.221	1	0.324
SUB1	19	-0.387	0.316	-1.224	21469	0.442	1	0.221	1	-0.302
LARP4B	8	-0.228	0.186	-1.224	15283	0.458	1.003	0.221	1	-0.178
LAMA5	23	-0.422	0.345	-1.224	47092	0.329	1.003	0.221	1	-0.329
CR2	16	1.087	0.888	1.224	39	0.391	1.001	0.221	1	0.846
RO60	16	-0.238	0.194	-1.224	5359	0.391	1.002	0.221	1	-0.185
LRCH3	12	-0.231	0.189	-1.223	4376	0.421	1	0.221	1	-0.18
RNF24	14	0.522	0.427	1.223	5253	0.463	1.001	0.221	1	0.406
UCHL5	16	-0.314	0.257	-1.222	7054	0.376	1.004	0.222	1	-0.244
SSBP1	6	-0.304	0.248	-1.222	11123	0.48	1.003	0.222	1	-0.236
PARN	4	0.334	0.273	1.221	6534	0.487	1.003	0.222	1	0.26
ZNF394	7	0.271	0.222	1.22	1809	0.406	1.003	0.222	1	0.21
PSMC1	6	0.352	0.288	1.22	13550	0.505	1	0.223	1	0.273
CDV3	3	-0.44	0.361	-1.219	24371	0.592	1.001	0.223	1	-0.342
PSMC3	4	0.427	0.35	1.219	19970	0.601	1	0.223	1	0.332
GP5	11	-0.499	0.409	-1.219	6	0.546	1	0.223	1	-0.388
FBL	3	0.424	0.348	1.219	18833	0.721	1.002	0.223	1	0.329
ZBTB25	3	-0.48	0.394	-1.218	2121	0.635	1.001	0.223	1	-0.373
PNP	7	0.396	0.325	1.218	6689	0.516	1.002	0.223	1	0.307
AGPAT1	4	0.505	0.415	1.217	8311	0.495	1.001	0.224	1	0.392
UAP1	16	-0.505	0.415	-1.217	11169	0.431	1.001	0.224	1	-0.392
USP5	6	-0.374	0.307	-1.217	17592	0.534	0.999	0.224	1	-0.29
CHAD	10	-0.484	0.398	-1.216	361	0.382	1.001	0.224	1	-0.375
CD300A	11	0.846	0.696	1.216	4	0.47	1.004	0.224	1	0.657
NPL	16	-0.54	0.445	-1.216	401	0.59	1.001	0.224	1	-0.419
SLC24A1	5	-0.441	0.363	-1.215	1798	0.587	1.001	0.224	1	-0.342
FIZ1	7	0.296	0.243	1.215	1808	0.607	1	0.224	1	0.229
PLEC	31	-0.405	0.333	-1.215	92733	0.342	1.004	0.224	1	-0.314
CAND2	6	0.768	0.632	1.215	286	0.611	1.001	0.224	1	0.595
C9orf24	9	-0.612	0.504	-1.214	45	0.449	1.003	0.225	1	-0.475
WSB1	9	-0.375	0.309	-1.214	14017	0.616	1	0.225	1	-0.291
BANP	8	-0.432	0.356	-1.214	1988	0.519	1.001	0.225	1	-0.335
LSM14A	5	0.362	0.299	1.213	19183	0.598	1	0.225	1	0.281
TLCD1	10	0.492	0.406	1.213	1333	0.574	1.001	0.225	1	0.382
LRRC37A3	14	-0.486	0.401	-1.213	906	0.367	1.002	0.225	1	-0.377
SNORA1	4	0.639	0.526	1.213	8	0.521	1.002	0.225	1	0.495
TRIM25	12	-0.406	0.335	-1.213	13702	0.388	1.003	0.225	1	-0.315
WASF2	3	0.52	0.429	1.213	22487	0.619	1.002	0.225	1	0.403
JPT2	3	0.542	0.448	1.211	28772	0.59	1.002	0.226	1	0.42
PPP1R2B	5	-0.522	0.431	-1.211	21	0.639	1.002	0.226	1	-0.404
ZNF70	6	0.502	0.415	1.211	656	0.574	1.005	0.226	1	0.389
MED10	20	0.414	0.342	1.211	2688	0.49	1.001	0.226	1	0.321
TMEM150B	7	0.713	0.589	1.21	2	0.468	1.002	0.226	1	0.551
HUS1	11	-0.321	0.265	-1.21	1851	0.373	1.002	0.226	1	-0.248
POP7	7	0.381	0.315	1.21	3937	0.369	1.003	0.226	1	0.294
SPEF2	19	-0.571	0.472	-1.21	899	0.386	1.003	0.226	1	-0.442
SBF1	5	0.414	0.342	1.209	18526	0.595	1.001	0.227	1	0.32
NPAS3	11	1.066	0.882	1.209	34	0.446	1.003	0.227	1	0.825
VAC14	6	0.293	0.243	1.209	6127	0.537	1.001	0.227	1	0.227
IQUB	8	-0.649	0.537	-1.209	44	0.223	1.001	0.227	1	-0.502
SMAP1	4	-0.435	0.36	-1.208	1287	0.504	1	0.227	1	-0.336
SPTSSA	9	0.519	0.429	1.208	11717	0.495	1.001	0.227	1	0.401
LAMTOR1	5	0.373	0.309	1.207	7445	0.556	1.002	0.227	1	0.288
MROH6	30	-0.558	0.463	-1.206	4014	0.391	1	0.228	1	-0.431
TMEM253	8	-0.495	0.411	-1.205	23	0.437	1.001	0.228	1	-0.382
EFCAB5	9	-0.544	0.452	-1.205	53	0.322	1.002	0.228	1	-0.42
EIF4G1	12	-0.303	0.252	-1.204	83996	0.464	1.002	0.229	1	-0.234
SUCNR1	13	-0.611	0.508	-1.203	9	0.448	1.001	0.229	1	-0.471
SOWAHA	4	1.032	0.858	1.203	704	0.551	1.002	0.229	1	0.796
SPRN	4	-0.414	0.345	-1.203	1207	0.514	1.002	0.229	1	-0.32
CACNA1S	16	1.116	0.928	1.202	568	0.431	1.001	0.229	1	0.86
C21orf91	8	0.549	0.456	1.202	2617	0.528	1.001	0.229	1	0.423
VN1R1	5	0.685	0.57	1.201	85	0.615	1.001	0.23	1	0.528
TJAP1	6	0.386	0.321	1.201	4274	0.548	1.003	0.23	1	0.297
CRELD1	7	0.557	0.464	1.201	2928	0.584	1.002	0.23	1	0.429
C3AR1	7	0.895	0.746	1.2	9	0.52	1.001	0.23	1	0.689
RPS14	7	0.505	0.421	1.2	86186	0.566	1.001	0.23	1	0.389
CYGB	11	-0.654	0.545	-1.199	98	0.429	1.001	0.23	1	-0.503
PPP2R2D	3	-0.266	0.221	-1.199	4843	0.555	1	0.23	1	-0.204
PPIL2	5	0.503	0.419	1.199	7694	0.5	1	0.23	1	0.387
CHMP4C	22	0.89	0.743	1.199	1481	0.483	1.001	0.231	1	0.685
AP3B1	3	0.435	0.363	1.198	9235	0.538	1.003	0.231	1	0.335
KAT6B	7	-0.303	0.253	-1.198	5734	0.516	1.001	0.231	1	-0.233
PUF60	30	0.294	0.246	1.198	17858	0.36	1.001	0.231	1	0.226
PDAP1	8	0.376	0.314	1.198	20427	0.439	1	0.231	1	0.289
AKT1	5	0.535	0.447	1.197	26384	0.548	1.002	0.231	1	0.411
ATXN1L	7	0.398	0.333	1.196	9610	0.536	1.002	0.232	1	0.306
CCNB1IP1	8	0.415	0.347	1.196	3570	0.52	1.002	0.232	1	0.319
LRRC37A2	7	-0.413	0.345	-1.196	826	0.468	1.001	0.232	1	-0.317
CRLS1	12	0.342	0.286	1.195	2926	0.492	1.001	0.232	1	0.262
NCR1	6	0.659	0.551	1.195	1	0.501	1	0.232	1	0.506
UBE2T	16	0.307	0.257	1.195	5458	0.436	1.003	0.232	1	0.236
MELTF	12	0.82	0.686	1.195	2839	0.519	1.002	0.232	1	0.63
ABL1	5	0.555	0.465	1.194	11717	0.55	1	0.232	1	0.426
AP2B1	3	0.449	0.376	1.194	35314	0.571	1.001	0.233	1	0.344
DIPK2A	10	0.663	0.555	1.194	1944	0.564	1.002	0.233	1	0.509
OXLD1	8	0.428	0.359	1.194	1682	0.571	1.001	0.233	1	0.329
CNOT11	3	-0.345	0.289	-1.193	7473	0.51	1	0.233	1	-0.265
DCST2	18	0.658	0.552	1.193	145	0.522	1.001	0.233	1	0.505
RNF181	5	0.492	0.412	1.193	5631	0.517	1.002	0.233	1	0.377
CP	12	1.152	0.966	1.193	1734	0.412	1.003	0.233	1	0.884
PLEKHM1	3	-0.462	0.388	-1.193	3961	0.639	1.001	0.233	1	-0.355
SENP5	12	-0.208	0.175	-1.191	5547	0.418	1.004	0.234	1	-0.16
FAM200A	7	-0.422	0.354	-1.191	906	0.533	1.001	0.234	1	-0.323
SAV1	8	-0.458	0.384	-1.19	3742	0.533	1.001	0.234	1	-0.35
SLC4A2	7	0.469	0.394	1.189	19524	0.452	1.001	0.234	1	0.359
RPP25L	9	-0.306	0.257	-1.189	2144	0.501	1.002	0.234	1	-0.234
ECPAS	3	0.304	0.256	1.188	17915	0.567	1.001	0.235	1	0.233
RAB18	8	-0.366	0.308	-1.188	12758	0.519	1.003	0.235	1	-0.28
LGI4	7	0.776	0.654	1.188	58	0.573	1.001	0.235	1	0.594
CDH5	3	1.273	1.072	1.188	987	0.37	1.002	0.235	1	0.974
OS9	5	0.418	0.352	1.187	23172	0.543	1.001	0.235	1	0.319
OSMR	20	0.859	0.724	1.186	7474	0.558	1	0.236	1	0.657
RPL38	11	0.466	0.393	1.185	32773	0.468	1.001	0.236	1	0.356
CRTC2	17	0.244	0.205	1.185	4860	0.398	1.002	0.236	1	0.186
TFAP2C	26	0.706	0.595	1.185	5847	0.413	1.001	0.236	1	0.539
NOS1AP	17	-0.612	0.516	-1.184	1545	0.622	1.001	0.236	1	-0.467
GJC2	17	0.693	0.586	1.184	83	0.556	1.002	0.236	1	0.529
GPR83	5	0.837	0.707	1.184	31	0.594	1.003	0.237	1	0.639
ZNF776	5	0.443	0.374	1.183	2672	0.465	1.001	0.237	1	0.338
ZNF548	5	0.557	0.471	1.183	1398	0.588	1.001	0.237	1	0.425
ZNF829	5	0.671	0.567	1.183	812	0.595	1.002	0.237	1	0.512
ZFAND1	22	0.277	0.234	1.183	3824	0.419	1.003	0.237	1	0.211
PPA1	6	0.394	0.333	1.182	19070	0.532	1	0.237	1	0.3
MAP11	7	0.422	0.357	1.181	2058	0.498	1.003	0.237	1	0.322
ZNF468	3	0.598	0.507	1.179	2823	0.501	1.002	0.238	1	0.455
SLC20A2	12	-0.417	0.354	-1.179	8840	0.423	1.003	0.238	1	-0.318
RUNX1T1	26	1.22	1.036	1.178	14	0.359	1.001	0.239	1	0.929
SUZ12	3	0.433	0.367	1.178	11929	0.638	1	0.239	1	0.329
SNX13	12	-0.277	0.235	-1.178	5986	0.469	1.002	0.239	1	-0.211
PAG1	23	-0.499	0.423	-1.178	1535	0.375	1.003	0.239	1	-0.38
BAG1	6	-0.438	0.372	-1.177	8277	0.592	1	0.239	1	-0.333
SMCHD1	9	0.37	0.314	1.177	10844	0.489	1.003	0.239	1	0.281
DHRS4	5	0.518	0.441	1.177	1604	0.587	1	0.239	1	0.394
SLC35A3	3	0.5	0.425	1.176	6019	0.691	1	0.239	1	0.38
NTHL1	3	0.548	0.466	1.176	1706	0.658	1	0.239	1	0.417
ZNF579	7	0.323	0.275	1.176	1385	0.61	1.001	0.24	1	0.246
DCAF12	6	0.392	0.334	1.175	9631	0.65	1	0.24	1	0.298
MRPS12	4	0.436	0.371	1.175	4724	0.584	1.001	0.24	1	0.331
OLFML2B	17	-0.681	0.58	-1.174	1098	0.408	1.001	0.24	1	-0.518
SLU7	4	0.258	0.22	1.174	6377	0.508	1.001	0.24	1	0.196
SLC35C2	18	0.31	0.264	1.174	5840	0.408	1.008	0.24	1	0.236
GTSE1	4	0.512	0.436	1.174	6614	0.683	1	0.24	1	0.389
SLC6A12	9	0.869	0.741	1.174	48	0.562	1.003	0.24	1	0.66
PTPN3	4	-0.597	0.508	-1.174	7860	0.642	1.002	0.24	1	-0.453
TM4SF1	12	0.848	0.723	1.173	22797	0.54	1.001	0.241	1	0.644
COQ7	4	0.43	0.367	1.173	2565	0.695	1.002	0.241	1	0.326
LINC00205	6	0.632	0.539	1.173	539	0.604	1.001	0.241	1	0.48
PPP1R35	7	0.446	0.381	1.17	752	0.505	1.002	0.242	1	0.338
KPNA4	12	0.302	0.258	1.17	11283	0.441	1.002	0.242	1	0.229
HMGN1	3	0.424	0.363	1.169	35077	0.513	1.001	0.242	1	0.321
NTPCR	15	0.362	0.31	1.169	3512	0.443	1.001	0.243	1	0.274
ARL8B	6	0.325	0.278	1.167	10297	0.577	1.002	0.243	1	0.246
ATP6V0A2	3	-0.4	0.342	-1.167	4307	0.638	1	0.243	1	-0.303
C1orf53	18	-0.432	0.37	-1.167	227	0.341	1.002	0.243	1	-0.327
ACRBP	6	0.759	0.651	1.166	58	0.474	1	0.243	1	0.574
MTPAP	7	0.331	0.284	1.166	3724	0.485	1.001	0.244	1	0.251
APCDD1L	26	-0.599	0.514	-1.165	556	0.095	1.007	0.244	1	-0.453
B4GALT2	4	0.52	0.446	1.165	8053	0.572	1	0.244	1	0.393
PCK1	27	-0.527	0.453	-1.165	17	0.288	1.006	0.244	1	-0.398
ZNF25	9	-0.498	0.427	-1.164	883	0.579	1.001	0.244	1	-0.376
PRELP	16	0.917	0.788	1.164	98	0.547	1.002	0.244	1	0.693
ERCC6L2	3	0.433	0.372	1.164	2228	0.629	1.003	0.244	1	0.327
COL11A2	6	0.711	0.611	1.164	624	0.682	1	0.244	1	0.537
STRAP	7	0.378	0.325	1.164	19121	0.455	1.002	0.245	1	0.286
SEPTIN9	12	-0.422	0.363	-1.164	49522	0.422	1.002	0.245	1	-0.319
MED19	4	0.397	0.341	1.163	2336	0.518	1	0.245	1	0.3
SERP1	12	-0.315	0.271	-1.163	21558	0.408	1.003	0.245	1	-0.238
ZNF219	8	-0.45	0.387	-1.162	2100	0.502	1.001	0.245	1	-0.34
TARS2	21	0.29	0.25	1.161	4665	0.437	1.001	0.246	1	0.219
SMYD2	16	0.381	0.328	1.161	5573	0.361	1.002	0.246	1	0.287
OR2A7	17	0.881	0.759	1.161	67	0.507	1	0.246	1	0.665
ZNF169	4	-0.407	0.351	-1.16	663	0.625	1.002	0.246	1	-0.307
MRI1	4	-0.396	0.341	-1.16	2709	0.542	1.001	0.246	1	-0.298
HGF	8	-0.603	0.52	-1.16	307	0.254	1.008	0.246	1	-0.454
RETREG1	20	-0.522	0.45	-1.16	1204	0.52	1	0.246	1	-0.393
DMGDH	4	0.799	0.689	1.16	69	0.595	1	0.246	1	0.603
CBX1	8	0.396	0.342	1.159	18702	0.492	1.001	0.247	1	0.298
ZFP41	31	0.387	0.335	1.157	1927	0.386	1.002	0.247	1	0.292
DBF4	7	-0.344	0.297	-1.157	4760	0.46	1.002	0.247	1	-0.259
ODF2	4	-0.354	0.306	-1.157	12233	0.558	1.001	0.247	1	-0.267
SLC12A9	7	0.47	0.406	1.157	5074	0.45	1.002	0.247	1	0.354
ABHD11-AS1	5	0.854	0.738	1.156	90	0.608	1.001	0.248	1	0.642
MRPS7	11	0.249	0.216	1.156	9082	0.651	1	0.248	1	0.187
IQSEC1	7	-0.467	0.404	-1.155	7656	0.552	1.001	0.248	1	-0.351
SLC12A4	6	-0.503	0.436	-1.154	6063	0.556	1	0.248	1	-0.378
TCEANC2	3	0.395	0.342	1.154	1549	0.644	1	0.248	1	0.297
RFFL	3	-0.379	0.329	-1.154	4044	0.55	1.001	0.248	1	-0.285
SEC24C	7	0.291	0.252	1.154	21757	0.411	1.001	0.248	1	0.219
FLOT2	12	-0.313	0.271	-1.154	14492	0.497	1.002	0.249	1	-0.235
SART1	5	0.472	0.409	1.154	10068	0.46	1	0.249	1	0.355
KIFAP3	15	-0.326	0.283	-1.153	3222	0.472	1	0.249	1	-0.245
MRPL14	5	0.373	0.323	1.153	5499	0.581	1.001	0.249	1	0.28
LTB	6	0.786	0.683	1.152	67	0.685	1.002	0.249	1	0.59
EXTL2	3	-0.528	0.458	-1.151	2356	0.67	1.001	0.25	1	-0.396
KIF22	5	0.337	0.293	1.151	13564	0.645	1	0.25	1	0.253
BCAS4	24	0.68	0.59	1.151	1343	0.45	1.001	0.25	1	0.51
GDNF	19	1.051	0.915	1.15	90	0.443	1.001	0.25	1	0.788
UBE2R2	6	-0.26	0.226	-1.149	10372	0.566	1.001	0.25	1	-0.195
RPS10	5	0.518	0.451	1.149	83136	0.535	1.001	0.25	1	0.389
CEP68	3	0.442	0.385	1.149	2261	0.643	1.001	0.25	1	0.331
RPL23AP82	5	0.448	0.39	1.148	1232	0.671	1	0.251	1	0.335
PTPN22	6	0.943	0.821	1.148	127	0.504	1.001	0.251	1	0.706
RSF1	7	0.269	0.234	1.147	8467	0.528	1.003	0.251	1	0.201
ZNF256	6	0.675	0.589	1.146	669	0.412	1.001	0.252	1	0.505
KMT2C	7	-0.42	0.367	-1.146	16471	0.48	1.001	0.252	1	-0.314
COG8	4	-0.363	0.317	-1.145	3573	0.549	1.001	0.252	1	-0.272
HLA-DOB	6	0.838	0.732	1.145	157	0.547	1.001	0.252	1	0.626
CAPN5	7	0.727	0.635	1.145	1231	0.519	1.001	0.252	1	0.544
S100A2	16	-0.583	0.51	-1.145	7157	0.27	1.002	0.252	1	-0.436
FAM131A	12	-0.44	0.384	-1.144	2072	0.46	1.001	0.253	1	-0.329
TOP1	13	0.339	0.296	1.144	16237	0.439	1.003	0.253	1	0.253
PLA2G15	6	-0.397	0.347	-1.144	2475	0.398	1.001	0.253	1	-0.296
PMS2CL	13	-0.275	0.241	-1.144	1273	0.376	1.001	0.253	1	-0.206
LYST	19	-0.462	0.404	-1.144	3564	0.41	1.001	0.253	1	-0.345
KDM4A-AS1	3	-0.473	0.414	-1.144	150	0.632	1.001	0.253	1	-0.354
FANCC	4	-0.382	0.334	-1.144	3345	0.466	1.001	0.253	1	-0.285
TFAP2A	9	-0.586	0.512	-1.144	12773	0.52	1.001	0.253	1	-0.438
WDR25	5	0.382	0.334	1.143	869	0.466	1.001	0.253	1	0.286
CAMKMT	3	-0.491	0.43	-1.143	788	0.44	1.001	0.253	1	-0.367
MSH3	3	-0.323	0.283	-1.143	2848	0.574	1.003	0.253	1	-0.242
CD9	6	-0.601	0.526	-1.143	45081	0.581	1.002	0.253	1	-0.449
PPIL6	4	-0.569	0.498	-1.142	192	0.697	1.001	0.253	1	-0.425
UBE2D1	7	0.393	0.345	1.14	2114	0.478	1.001	0.254	1	0.293
THUMPD3	6	-0.233	0.204	-1.139	5878	0.523	1.002	0.255	1	-0.173
RPS27	17	0.469	0.412	1.138	48048	0.392	1.003	0.255	1	0.349
ZNF250	30	0.511	0.449	1.138	1175	0.416	1	0.255	1	0.381
MRPS5	3	0.402	0.353	1.137	8271	0.597	1.001	0.255	1	0.299
RPL8	30	0.345	0.303	1.137	115329	0.396	1.001	0.255	1	0.257
CLIP3	4	0.702	0.618	1.135	913	0.647	1.001	0.256	1	0.522
TAS2R5	6	-0.531	0.468	-1.135	100	0.588	1.002	0.256	1	-0.395
ARPC5	16	-0.314	0.277	-1.135	18050	0.399	1.001	0.256	1	-0.234
HERC1	4	-0.422	0.372	-1.135	12236	0.59	1.002	0.257	1	-0.314
HSDL1	8	-0.516	0.455	-1.134	5302	0.489	1	0.257	1	-0.384
RPL22L1	14	-0.519	0.458	-1.133	3967	0.485	1.002	0.257	1	-0.386
TMEM86B	7	0.503	0.444	1.133	105	0.488	1.001	0.257	1	0.373
CD79B	13	-0.565	0.499	-1.133	26	0.28	1.003	0.257	1	-0.42
PRPF38B	4	-0.326	0.288	-1.133	15299	0.516	1.001	0.257	1	-0.242
LAMC2	15	-0.545	0.481	-1.132	26067	0.48	1.001	0.258	1	-0.404
GRPEL2	7	-0.255	0.225	-1.132	3526	0.474	1.003	0.258	1	-0.189
GAPDH	6	-0.436	0.386	-1.131	332429	0.526	1.001	0.258	1	-0.324
HM13	13	-0.314	0.278	-1.131	18518	0.432	1.002	0.258	1	-0.233
ST3GAL2	6	-0.517	0.457	-1.131	1383	0.5	1.002	0.258	1	-0.384
LRCH1	4	0.464	0.41	1.131	2536	0.479	1.004	0.258	1	0.344
TENT4A	20	-0.219	0.193	-1.131	7619	0.481	1	0.258	1	-0.162
AGO3	3	0.42	0.371	1.131	3790	0.584	1.002	0.258	1	0.311
COMMD6	3	0.504	0.446	1.13	4334	0.618	1	0.258	1	0.374
IGBP1P1	9	-0.495	0.438	-1.129	8	0.568	1	0.259	1	-0.366
LNPEP	3	-0.385	0.341	-1.128	7807	0.63	1.002	0.259	1	-0.285
MRPS26	13	0.454	0.403	1.128	5288	0.428	1.001	0.259	1	0.337
NUDT5	11	0.234	0.208	1.128	8327	0.529	1.002	0.259	1	0.174
OSBPL8	3	-0.472	0.418	-1.128	8458	0.582	1.001	0.259	1	-0.349
ACTL6A	12	0.223	0.197	1.127	11185	0.496	1.001	0.26	1	0.165
LMF2	5	0.447	0.397	1.127	10174	0.547	1.002	0.26	1	0.331
RTP4	10	1.007	0.894	1.126	144	0.359	1.003	0.26	1	0.746
PIP4P2	28	-0.473	0.42	-1.126	869	0.355	1.003	0.26	1	-0.35
GLRX5	4	0.403	0.358	1.126	6601	0.613	1.003	0.26	1	0.298
ZNF585A	5	0.584	0.519	1.125	1323	0.584	1.001	0.261	1	0.432
TXNDC16	9	-0.454	0.404	-1.125	2829	0.525	1.002	0.261	1	-0.336
MARCH10	13	-0.438	0.389	-1.125	37	0.462	1.001	0.261	1	-0.324
TAOK1	11	-0.289	0.257	-1.124	16411	0.47	1.001	0.261	1	-0.213
SERTAD4-AS1	15	-0.543	0.484	-1.123	203	0.541	1.001	0.261	1	-0.401
INTS8	24	0.235	0.21	1.121	5240	0.305	1.002	0.262	1	0.173
KRIT1	8	-0.218	0.194	-1.121	5245	0.407	1.001	0.262	1	-0.161
SH2D4B	5	0.644	0.574	1.12	18	0.713	1	0.263	1	0.475
VPS4A	4	-0.301	0.269	-1.12	10637	0.555	1.001	0.263	1	-0.222
CARD8	3	-0.365	0.326	-1.12	2683	0.548	1	0.263	1	-0.269
NRBF2	5	0.37	0.331	1.119	2255	0.591	1.001	0.263	1	0.273
LRRC8A	4	-0.504	0.451	-1.118	9862	0.64	1	0.264	1	-0.371
GDPD1	14	-0.445	0.398	-1.118	437	0.42	1.002	0.264	1	-0.328
ATG13	4	0.339	0.303	1.118	7110	0.598	1.004	0.264	1	0.249
C1orf100	17	0.538	0.481	1.118	13	0.512	1.002	0.264	1	0.396
PLD5	16	-0.522	0.467	-1.118	78	0.157	1.002	0.264	1	-0.384
METTL26	3	0.475	0.425	1.117	3982	0.596	1.002	0.264	1	0.35
MTDH	26	0.272	0.244	1.117	18451	0.393	1.003	0.264	1	0.2
GTF2A1	4	-0.344	0.309	-1.116	7621	0.526	1.002	0.265	1	-0.253
TRAF7	3	0.416	0.373	1.115	13017	0.596	1.001	0.265	1	0.306
ZNF37BP	4	-0.515	0.462	-1.115	3549	0.564	1.001	0.265	1	-0.378
EXOSC6	6	0.346	0.311	1.114	2152	0.564	1.001	0.265	1	0.254
MSI2	15	-0.412	0.37	-1.114	12824	0.409	1.004	0.265	1	-0.302
UFSP1	7	0.546	0.49	1.113	220	0.507	1	0.266	1	0.401
PSMA7	22	0.246	0.221	1.113	25392	0.421	1.003	0.266	1	0.18
MSRB1	3	0.49	0.44	1.113	3597	0.547	1.001	0.266	1	0.36
MFSD3	31	-0.376	0.338	-1.113	3516	0.34	1.003	0.266	1	-0.276
TYK2	3	0.244	0.219	1.113	11418	0.64	1.001	0.266	1	0.179
MYT1	24	-0.517	0.464	-1.112	730	0.335	1.005	0.266	1	-0.379
CSF3	10	1.065	0.958	1.112	631	0.299	1.003	0.266	1	0.782
CLN3	4	0.602	0.541	1.112	8240	0.64	1.001	0.266	1	0.442
POM121	6	0.328	0.295	1.112	7418	0.474	1.002	0.266	1	0.241
DCTN3	9	-0.372	0.335	-1.111	6987	0.491	1.002	0.267	1	-0.273
NAGK	3	-0.515	0.464	-1.11	6473	0.287	1.002	0.267	1	-0.377
TF	3	1.114	1.003	1.11	2284	0.293	1.002	0.267	1	0.817
HELB	8	0.442	0.398	1.11	292	0.59	1.001	0.267	1	0.324
ZNF354A	7	0.49	0.441	1.11	2254	0.527	1.005	0.267	1	0.359
ZNF207	3	-0.172	0.155	-1.109	26670	0.544	1.002	0.268	1	-0.126
HLA-DQA1	6	0.826	0.745	1.109	18	0.496	1	0.268	1	0.605
TMEM260	6	-0.414	0.373	-1.108	1874	0.562	1	0.268	1	-0.303
MTAP	5	0.546	0.493	1.108	6281	0.643	1	0.268	1	0.4
APH1B	4	-0.508	0.458	-1.108	1507	0.619	1.001	0.268	1	-0.372
GNMT	6	-0.572	0.516	-1.108	147	0.548	1.001	0.268	1	-0.419
MATN4	17	0.73	0.659	1.108	21	0.473	1.002	0.268	1	0.534
WNT2B	3	-0.477	0.431	-1.106	507	0.605	1.002	0.269	1	-0.349
RRAGA	5	0.451	0.408	1.105	7042	0.658	1.001	0.269	1	0.33
HSF1	32	0.185	0.167	1.105	7670	0.355	1.001	0.269	1	0.135
RGS9BP	5	0.599	0.542	1.105	77	0.641	1.003	0.269	1	0.438
IFFO1	6	0.558	0.505	1.105	66	0.553	1.002	0.269	1	0.408
POU5F1B	38	-0.505	0.457	-1.105	131	0.333	1.003	0.269	1	-0.369
LY6E	30	0.733	0.663	1.105	29487	0.427	1.002	0.269	1	0.535
TRMT1	4	0.391	0.355	1.104	6008	0.641	1	0.27	1	0.286
MYBPH	15	0.818	0.741	1.104	8	0.48	1.002	0.27	1	0.597
FNTA	11	0.27	0.245	1.104	7865	0.505	1.001	0.27	1	0.197
ZNF623	30	0.344	0.311	1.104	3511	0.343	1.002	0.27	1	0.251
NRROS	12	-0.6	0.544	-1.103	307	0.297	1.003	0.27	1	-0.438
CIDEC	7	0.563	0.511	1.102	4	0.547	1.001	0.27	1	0.411
ZNF837	6	-0.351	0.319	-1.102	423	0.51	1	0.27	1	-0.256
CEP126	5	-0.562	0.51	-1.102	856	0.356	1.001	0.27	1	-0.41
FERMT3	4	0.653	0.593	1.102	203	0.543	1.002	0.271	1	0.476
CA13	24	-0.543	0.493	-1.101	378	0.244	1.003	0.271	1	-0.396
FLRT1	3	0.594	0.54	1.101	185	0.499	1.002	0.271	1	0.433
C1orf52	3	-0.302	0.275	-1.1	2530	0.508	1.001	0.271	1	-0.22
BRF2	14	0.357	0.324	1.1	1255	0.405	1.003	0.271	1	0.26
GTPBP10	7	-0.246	0.223	-1.1	2691	0.41	1.001	0.271	1	-0.179
SRP19	4	0.38	0.346	1.1	5056	0.541	1.001	0.271	1	0.277
FBXO34	5	-0.389	0.354	-1.1	4995	0.581	1.001	0.271	1	-0.284
RRP36	6	0.315	0.287	1.1	4845	0.512	1.001	0.271	1	0.23
CNIH4	18	0.263	0.239	1.099	6798	0.498	1	0.272	1	0.192
MRPS34	3	0.5	0.455	1.099	8772	0.643	1.001	0.272	1	0.364
RBBP9	12	-0.316	0.288	-1.098	3745	0.461	1.002	0.272	1	-0.23
FNDC3B	14	0.581	0.529	1.097	8292	0.534	1.001	0.273	1	0.423
UTP20	4	0.371	0.339	1.096	7063	0.579	1.002	0.273	1	0.27
WDTC1	3	-0.477	0.436	-1.096	7447	0.618	1.001	0.273	1	-0.347
PSAP	7	0.527	0.481	1.096	112521	0.634	1	0.273	1	0.383
APOLD1	6	0.599	0.547	1.095	915	0.542	1.003	0.274	1	0.435
TOMM34	16	0.462	0.422	1.094	5195	0.407	1.002	0.274	1	0.336
PDE7A	16	-0.425	0.388	-1.094	5516	0.364	1.001	0.274	1	-0.308
GLRX	3	0.618	0.565	1.093	2213	0.654	1	0.274	1	0.448
NUP93	3	0.438	0.401	1.093	9465	0.607	1	0.274	1	0.318
LST1	6	0.658	0.602	1.093	8	0.612	1.002	0.274	1	0.478
SPRR2D	16	-0.565	0.516	-1.093	27	0.24	1.001	0.274	1	-0.41
FCSK	6	-0.381	0.348	-1.093	3558	0.578	1.003	0.274	1	-0.276
CACNA1E	16	0.707	0.648	1.092	14	0.582	1	0.275	1	0.513
SLC39A1	17	0.369	0.338	1.092	21120	0.433	1.001	0.275	1	0.267
MYH11	4	-0.539	0.493	-1.092	188	0.631	1.002	0.275	1	-0.391
PEAR1	15	-0.598	0.548	-1.091	316	0.715	1	0.275	1	-0.433
ZNRD1	5	-0.349	0.32	-1.091	1094	0.469	1.001	0.275	1	-0.253
SYVN1	3	-0.357	0.328	-1.09	8592	0.512	1.001	0.276	1	-0.259
RIOK2	3	0.386	0.355	1.09	3033	0.597	1	0.276	1	0.28
ITLN1	17	-0.525	0.482	-1.089	3	0.232	1.002	0.276	1	-0.38
EIF5AL1	9	-0.527	0.484	-1.089	653	0.347	1.003	0.276	1	-0.381
SELENOT	12	-0.31	0.285	-1.088	12662	0.469	1	0.277	1	-0.224
RRP1B	3	-0.392	0.361	-1.088	9362	0.61	1.001	0.277	1	-0.284
CARD9	5	0.876	0.805	1.088	707	0.568	1.001	0.277	1	0.633
LOR	16	-0.528	0.486	-1.088	3	0.549	1	0.277	1	-0.382
NFKBIE	5	0.421	0.387	1.087	1060	0.506	1	0.277	1	0.305
BAMBI	9	-0.529	0.487	-1.087	8602	0.61	1.001	0.277	1	-0.383
AP5B1	7	-0.444	0.408	-1.087	1016	0.515	1.002	0.277	1	-0.321
ATAD2	36	0.293	0.27	1.086	15953	0.318	1.006	0.277	1	0.212
BARX1	4	0.828	0.762	1.086	527	0.586	1	0.277	1	0.598
CHTF8	6	-0.312	0.287	-1.086	2718	0.549	1.003	0.277	1	-0.225
CABP4	8	-0.477	0.439	-1.086	158	0.314	1.002	0.278	1	-0.344
NAA20	11	0.365	0.337	1.085	8862	0.499	1.001	0.278	1	0.264
PDCL	3	0.278	0.256	1.085	3840	0.465	1.001	0.278	1	0.201
FOXQ1	7	0.921	0.849	1.085	553	0.414	1.001	0.278	1	0.665
NLRP7	6	0.843	0.777	1.085	21	0.593	1	0.278	1	0.609
SMKR1	10	-0.578	0.533	-1.084	384	0.375	1	0.278	1	-0.417
ANXA2R	16	-0.556	0.513	-1.084	423	0.433	1.001	0.278	1	-0.401
CLVS1	14	-0.532	0.491	-1.084	34	0.489	1.003	0.278	1	-0.384
LTV1	3	0.405	0.374	1.084	6004	0.661	1.001	0.278	1	0.292
CCDC181	15	-0.552	0.51	-1.083	41	0.554	1.001	0.279	1	-0.398
RARS	7	0.343	0.316	1.083	9713	0.4	1.002	0.279	1	0.247
TSHZ2	27	-0.485	0.448	-1.082	411	0.291	1.003	0.279	1	-0.35
ZNF205	4	0.354	0.327	1.082	1514	0.543	1.001	0.279	1	0.255
EIF3B	13	-0.261	0.241	-1.082	35536	0.404	1.001	0.279	1	-0.188
NPTX1	9	0.901	0.832	1.082	2522	0.461	1.002	0.279	1	0.649
PMS1	4	-0.391	0.362	-1.081	3032	0.675	1	0.28	1	-0.282
S100A3	16	-0.544	0.503	-1.081	313	0.465	1.001	0.28	1	-0.392
S100A1	16	0.689	0.638	1.081	324	0.452	1	0.28	1	0.497
EEF1A2	23	1.044	0.966	1.081	17300	0.389	1.001	0.28	1	0.752
RBM39	10	-0.299	0.277	-1.08	32699	0.334	1.002	0.28	1	-0.215
BTN3A1	5	0.666	0.617	1.08	1881	0.542	1.001	0.28	1	0.479
BEST2	4	0.586	0.543	1.08	22	0.668	1.001	0.28	1	0.422
EDC4	6	-0.256	0.237	-1.08	12412	0.527	1.001	0.28	1	-0.184
PTPRQ	4	0.887	0.822	1.08	34	0.499	1.002	0.28	1	0.639
KIAA2013	3	0.446	0.413	1.079	8862	0.626	1.001	0.28	1	0.321
KCNG4	9	0.882	0.818	1.079	3	0.428	1.001	0.28	1	0.635
TAMM41	6	-0.294	0.273	-1.079	1437	0.486	1.001	0.281	1	-0.212
CDC42BPB	4	0.338	0.314	1.078	19112	0.601	1	0.281	1	0.243
SLC35E3	7	-0.306	0.284	-1.078	2511	0.593	1.002	0.281	1	-0.22
CDC25B	13	-0.408	0.378	-1.078	18329	0.347	1.003	0.281	1	-0.293
TAS2R4	6	-0.482	0.447	-1.078	46	0.696	1	0.281	1	-0.346
RALGAPB	15	0.239	0.222	1.077	12300	0.374	1.001	0.281	1	0.172
RAB1B	6	0.444	0.412	1.077	14470	0.486	1.001	0.281	1	0.319
PLCB3	3	-0.355	0.329	-1.077	10240	0.509	1	0.282	1	-0.255
KDM4C	8	-0.3	0.278	-1.077	3646	0.567	1.001	0.282	1	-0.215
CFAP126	17	0.42	0.39	1.076	206	0.403	1.001	0.282	1	0.302
ELN	6	1.028	0.956	1.076	6645	0.404	1.003	0.282	1	0.738
SLAMF1	16	-0.534	0.497	-1.075	4	0.594	1	0.282	1	-0.383
ZNF565	4	0.514	0.479	1.075	424	0.561	1.003	0.282	1	0.369
PCMTD1	15	0.463	0.431	1.074	3289	0.358	1.002	0.283	1	0.332
AREL1	3	0.356	0.331	1.074	7431	0.561	1.001	0.283	1	0.255
RHOU	17	0.754	0.702	1.074	1163	0.583	1.001	0.283	1	0.54
RIT1	15	0.325	0.303	1.072	3618	0.47	1.001	0.284	1	0.233
USP14	7	0.301	0.281	1.072	15330	0.624	1.002	0.284	1	0.215
ZNHIT6	3	0.322	0.301	1.072	4735	0.654	1	0.284	1	0.231
PIP4K2C	4	0.365	0.341	1.071	11766	0.634	1.003	0.284	1	0.261
TOR3A	15	0.273	0.255	1.071	5934	0.38	1.001	0.284	1	0.196
MRPL36	20	0.261	0.244	1.069	2772	0.453	1.001	0.285	1	0.187
TYSND1	6	0.375	0.351	1.069	5201	0.619	1.001	0.285	1	0.269
HOOK3	11	0.418	0.391	1.069	6857	0.419	1.002	0.285	1	0.299
RINT1	10	0.263	0.246	1.069	2687	0.444	1.001	0.285	1	0.188
RAB10	3	-0.269	0.252	-1.069	22147	0.586	1.001	0.285	1	-0.192
MTPN	8	0.33	0.309	1.069	13591	0.528	1.002	0.285	1	0.236
RPS21	23	0.54	0.505	1.068	38659	0.398	1.003	0.285	1	0.386
TBX19	16	-0.487	0.456	-1.068	445	0.532	1.004	0.286	1	-0.348
FAM89B	6	-0.395	0.37	-1.068	278	0.525	1.002	0.286	1	-0.283
NMNAT2	15	-0.606	0.567	-1.068	1613	0.539	1.002	0.286	1	-0.433
SLC6A9	4	0.602	0.564	1.068	4280	0.672	1	0.286	1	0.43
SUMO1P3	16	-0.451	0.423	-1.067	46	0.364	1.001	0.286	1	-0.322
GPATCH2L	4	-0.403	0.378	-1.066	7608	0.486	1.002	0.286	1	-0.288
ZNF346	8	0.317	0.298	1.066	2159	0.556	1.002	0.287	1	0.226
CCT6P3	8	-0.451	0.423	-1.066	434	0.48	1.004	0.287	1	-0.322
FUT4	5	0.663	0.622	1.066	783	0.544	1.001	0.287	1	0.473
NSUN3	4	-0.323	0.303	-1.066	1116	0.527	1.001	0.287	1	-0.23
NUMA1	4	0.336	0.315	1.065	29513	0.531	1.001	0.287	1	0.239
ELF5	8	0.897	0.842	1.065	2916	0.495	1.002	0.287	1	0.64
CA9	8	0.81	0.76	1.065	353	0.455	1.001	0.287	1	0.578
CTSZ	23	-0.474	0.445	-1.065	14684	0.331	1	0.287	1	-0.338
EIF2S2	10	-0.28	0.263	-1.065	22035	0.426	1.002	0.287	1	-0.199
EPB41L4B	4	-0.575	0.54	-1.064	3921	0.729	1.002	0.287	1	-0.41
AARS2	5	-0.283	0.267	-1.064	3713	0.538	1.001	0.288	1	-0.202
GAPVD1	3	0.289	0.271	1.063	9515	0.57	1.001	0.288	1	0.206
NDUFA2	5	0.421	0.396	1.063	4880	0.572	1.004	0.288	1	0.3
SLC25A29	5	0.541	0.509	1.063	10333	0.639	1.002	0.288	1	0.385
TBC1D20	11	0.249	0.234	1.063	7152	0.444	1.002	0.288	1	0.177
PSPH	12	0.439	0.413	1.063	2971	0.485	1.002	0.288	1	0.313
CD274	7	0.937	0.881	1.063	733	0.378	1.002	0.288	1	0.667
SLC66A1L	10	0.792	0.745	1.063	94	0.579	1.001	0.288	1	0.564
STIP1	4	0.327	0.308	1.063	38507	0.433	1.003	0.288	1	0.233
ZNF586	5	0.483	0.455	1.062	811	0.569	1	0.288	1	0.344
TMEM18	4	-0.384	0.362	-1.061	3836	0.61	1	0.289	1	-0.273
TAF1A	18	-0.339	0.319	-1.061	1149	0.327	1.002	0.289	1	-0.241
TOMM70	5	-0.325	0.306	-1.061	15975	0.573	1.001	0.289	1	-0.231
RASGRF2	3	0.756	0.713	1.06	106	0.582	1	0.289	1	0.537
HMOX1	4	0.674	0.636	1.06	2110	0.552	1.001	0.289	1	0.479
EPN1	8	0.345	0.326	1.06	13544	0.579	1.001	0.289	1	0.245
FITM1	4	-0.473	0.446	-1.06	31	0.571	1.001	0.289	1	-0.336
FKBP9	12	-0.476	0.45	-1.059	13702	0.551	1.001	0.29	1	-0.338
UBE2L6	4	0.741	0.7	1.059	4420	0.559	1.002	0.29	1	0.527
PPP2R1A	3	-0.32	0.303	-1.059	31409	0.567	1	0.29	1	-0.228
PHKB	4	0.435	0.411	1.059	14178	0.645	1.002	0.29	1	0.309
AXIN2	15	-0.495	0.467	-1.059	1962	0.298	1.003	0.29	1	-0.351
NSF	8	-0.42	0.397	-1.058	6194	0.423	1.002	0.29	1	-0.298
GDAP2	6	0.362	0.342	1.058	2148	0.525	1.001	0.29	1	0.257
MYOZ1	7	0.739	0.699	1.058	66	0.5	1.001	0.29	1	0.525
RSPO1	4	0.636	0.601	1.058	232	0.663	1.002	0.29	1	0.451
PEX26	4	0.283	0.267	1.057	7833	0.634	1.002	0.29	1	0.2
NFE2L1	8	0.352	0.333	1.057	28983	0.598	1.001	0.29	1	0.25
SMAD5	3	-0.331	0.313	-1.057	9722	0.501	1.001	0.291	1	-0.235
STXBP3	5	-0.331	0.313	-1.056	5577	0.402	1.001	0.291	1	-0.235
WDR77	3	0.346	0.327	1.056	3711	0.625	1	0.291	1	0.245
PIGT	17	0.45	0.426	1.056	14555	0.427	1.001	0.291	1	0.319
CD247	15	0.647	0.613	1.056	21	0.471	1.001	0.291	1	0.459
RCBTB1	3	-0.362	0.342	-1.056	4385	0.591	1.001	0.291	1	-0.256
C6orf89	8	0.328	0.31	1.055	10590	0.585	1	0.291	1	0.232
UBASH3A	3	0.695	0.659	1.055	3	0.609	1.001	0.291	1	0.492
MAP4K5	8	-0.35	0.332	-1.055	6347	0.515	1.001	0.291	1	-0.248
HOXB8	11	-0.554	0.525	-1.055	730	0.073	1.007	0.291	1	-0.392
EEF2K	3	-0.383	0.363	-1.055	6427	0.576	1.001	0.292	1	-0.272
FHL3	4	0.517	0.49	1.054	1101	0.62	1	0.292	1	0.366
ZNF644	4	-0.3	0.285	-1.054	5837	0.564	1	0.292	1	-0.212
TRIM24	7	0.466	0.442	1.054	6139	0.54	1.002	0.292	1	0.33
PSMD7	7	0.303	0.288	1.054	10870	0.504	1	0.292	1	0.215
NFYB	3	-0.432	0.41	-1.054	6707	0.626	1.002	0.292	1	-0.306
MRPL15	15	0.355	0.337	1.053	5689	0.359	1.005	0.292	1	0.251
LYRM7	3	0.428	0.406	1.052	3006	0.615	1	0.293	1	0.303
LY6G5B	5	0.416	0.395	1.052	2485	0.654	1.001	0.293	1	0.294
CAMLG	3	0.395	0.376	1.052	4703	0.541	1	0.293	1	0.279
AMPD2	4	0.454	0.432	1.052	5177	0.595	1	0.293	1	0.321
KIAA1958	3	-0.522	0.496	-1.052	2549	0.65	1.001	0.293	1	-0.369
FASTKD3	20	-0.187	0.178	-1.052	1450	0.426	1.002	0.293	1	-0.132
SLC19A1	5	0.487	0.463	1.051	4954	0.604	1	0.293	1	0.344
[truncated: 15,184 more rows]

## Sheet: COADREAD
gene	n_aneup	estimate	std.error	z_comp	eup_reads	n_eff	Rhat	p.value	adj.p	compensation	type
RPTOR	8	-0.998	0.069	-14.542	6509	0.27	1.004	6.6e-48	3.98e-44	-0.998	Compensated
CDC73	13	-1.021	0.077	-13.246	8017	0.414	1.003	4.77e-40	1.44e-36	-1.021	Compensated
USP20	10	-1.039	0.089	-11.733	3558	0.3	1.003	8.68e-32	1.75e-28	-1.039	Compensated
RBM33	9	-0.908	0.082	-11.101	12513	0.421	1.002	1.25e-28	1.88e-25	-0.908	Compensated
PARG	7	-0.955	0.088	-10.852	2416	0.376	1.002	1.96e-27	2.36e-24	-0.955	Compensated
USP25	6	-0.99	0.095	-10.443	6092	0.366	1.001	1.57e-25	1.58e-22	-0.99	Compensated
RAF1	7	-0.934	0.094	-9.985	12158	0.442	1.001	1.77e-23	1.53e-20	-0.934	Compensated
SMAD4	3	-0.806	0.081	-9.935	9456	0.402	1.003	2.93e-23	2.21e-20	-0.806	Compensated
SORD	17	-1.021	0.114	-8.967	12118	0.246	1.002	3.06e-19	2.05e-16	-1.021	Compensated
DAP3	17	-0.883	0.105	-8.446	16928	0.381	1	3e-17	1.81e-14	-0.883	Compensated
YTHDC1	3	-0.951	0.117	-8.103	11858	0.391	1.002	5.35e-16	2.94e-13	-0.951	Compensated
RGPD4	17	-0.928	0.121	-7.698	64	0.288	1.005	1.39e-14	6.98e-12	-0.928	Compensated
LRBA	25	-0.966	0.127	-7.592	16676	0.179	1.008	3.16e-14	1.47e-11	-0.966	Compensated
SFMBT1	8	-0.958	0.144	-6.674	4262	0.402	1.002	2.48e-11	1.07e-08	-0.958	Compensated
HBS1L	7	-0.826	0.139	-5.961	9083	0.539	1.001	2.51e-09	1.01e-06	-0.826	Compensated
NRF1	7	-0.735	0.132	-5.583	2457	0.481	1.003	2.37e-08	8.93e-06	-0.735	Compensated
YY1AP1	13	-0.753	0.136	-5.525	5631	0.55	1.001	3.29e-08	1.17e-05	-0.753	Compensated
RBM12	21	-0.697	0.133	-5.255	13993	0.467	1.001	1.48e-07	4.98e-05	-0.697	Compensated
CWF19L2	22	-0.847	0.17	-4.974	1970	0.367	1	6.55e-07	0.000208	-0.847	Compensated
TYW1	16	-0.612	0.123	-4.963	4255	0.483	1	6.96e-07	0.00021	-0.612	Compensated
PIK3R3	5	-0.935	0.189	-4.953	3708	0.077	1.013	7.31e-07	0.00021	-0.935	Compensated
TENM2	3	10.079	2.074	4.86	291	0.178	1.004	1.17e-06	0.000322	10.079	Hyperactivated
NDUFB9	13	1.328	0.275	4.838	11330	0.664	1.001	1.31e-06	0.000344	1.328	Hyperactivated
NOP53	4	-1.019	0.211	-4.823	28288	0.127	1.004	1.41e-06	0.000355	-1.019	Compensated
KANSL1	17	-0.61	0.127	-4.801	5939	0.472	1.002	1.58e-06	0.000382	-0.61	Compensated
MAP6	4	6.725	1.404	4.79	50	0.307	1.005	1.67e-06	0.000388	6.725	Hyperactivated
VTN	4	11.238	2.456	4.575	186	0.193	1.005	4.77e-06	0.00107	11.238	Hyperactivated
KANK1	38	-0.927	0.206	-4.495	5985	0.228	1.003	6.95e-06	0.0015	-0.927	Compensated
ABI1	3	-0.797	0.179	-4.44	9390	0.436	1.001	9.01e-06	0.00186	-0.797	Compensated
APOA1	3	9.024	2.035	4.434	83	0.229	1.001	9.23e-06	0.00186	9.024	Hyperactivated
XKR4	3	6.023	1.373	4.386	11	0.616	1.003	1.15e-05	0.00225	6.023	Hyperactivated
NSMCE2	15	1.528	0.351	4.357	1772	0.646	1.002	1.32e-05	0.00249	1.528	Hyperactivated
NSF	24	-0.7	0.166	-4.224	6506	0.405	1.003	2.4e-05	0.0044	-0.7	Compensated
C3orf33	12	-0.974	0.239	-4.082	684	0.505	1.002	4.47e-05	0.00794	-0.974	Compensated
RTF2	27	0.685	0.169	4.063	7763	0.49	1.002	4.84e-05	0.00836	0.685	Hyperactivated
MSTO2P	17	-0.866	0.217	-3.987	223	0.411	1.001	6.7e-05	0.0112	-0.866	Compensated
ATP1A4	3	7.903	1.988	3.975	6	0.21	1.007	7.03e-05	0.0115	7.903	Hyperactivated
MCEE	10	-0.733	0.185	-3.967	1074	0.502	1.002	7.26e-05	0.0115	-0.732	Compensated
FBXO45	10	-0.576	0.149	-3.852	5788	0.604	1	0.000117	0.0181	-0.575	Compensated
FOXE1	3	8.919	2.323	3.839	101	0.138	1.008	0.000123	0.0186	8.918	Hyperactivated
GPR180	14	-0.758	0.198	-3.832	4386	0.449	1.003	0.000127	0.0187	-0.758	Compensated
CCNY	4	-0.768	0.201	-3.818	10313	0.4	1.001	0.000135	0.0194	-0.768	Compensated
NUP58	12	-0.729	0.192	-3.79	14367	0.501	1.004	0.00015	0.0211	-0.729	Compensated
PCAT1	15	4.933	1.311	3.764	22	0.516	1	0.000167	0.0229	4.933	Hyperactivated
TRA2A	15	-0.573	0.155	-3.69	11426	0.373	1	0.000224	0.0301	-0.573	Compensated
RBIS	5	1.157	0.316	3.658	3414	0.654	1	0.000254	0.0334	1.157	Hyperactivated
GNG11	8	5.905	1.643	3.593	129	0.242	1.003	0.000327	0.042	5.903	Hyperactivated
KIAA1755	21	4.411	1.229	3.588	13	0.311	1	0.000334	0.042	4.409	Hyperactivated
SRSF7	4	-0.703	0.197	-3.578	25100	0.654	1.002	0.000347	0.0421	-0.703	Compensated
NAALAD2	5	3.848	1.076	3.576	234	0.453	1.001	0.000349	0.0421	3.847	Hyperactivated
YWHAB	22	0.646	0.182	3.551	36443	0.451	1.002	0.000383	0.0447	0.646	Hyperactivated
FAM153B	4	6.773	1.908	3.55	10	0.092	1.006	0.000385	0.0447	6.77	Hyperactivated
SACS	13	-1.269	0.36	-3.524	6386	0.119	1.012	0.000425	0.0484	-1.268	Compensated
DBR1	10	-0.607	0.174	-3.48	3903	0.545	1.001	0.000501	0.056	-0.607	Compensated
PSPC1	13	-0.511	0.148	-3.46	9377	0.44	1.002	0.00054	0.0593	-0.511	Compensated
WASHC5	15	1.142	0.331	3.45	6709	0.568	1	0.00056	0.0604	1.141	Hyperactivated
WDR70	5	0.615	0.181	3.405	3048	0.623	1	0.000663	0.0702	0.614	Hyperactivated
WDR5B	6	1.489	0.442	3.373	1525	0.59	1	0.000744	0.0775	1.488	Hyperactivated
PPIP5K1	3	-0.699	0.208	-3.366	3616	0.45	1.005	0.000764	0.0782	-0.698	Compensated
STAG1	9	-0.802	0.24	-3.351	6496	0.422	1.001	0.000806	0.0812	-0.802	Compensated
THSD4	25	-0.976	0.292	-3.339	4201	0.133	1.008	0.000842	0.0834	-0.975	Compensated
PVT1	14	1.515	0.457	3.318	1710	0.687	1.001	0.000906	0.0883	1.514	Hyperactivated
SRRT	8	-0.567	0.171	-3.307	19600	0.509	1	0.000943	0.0902	-0.566	Compensated
KCNRG	11	-1.153	0.349	-3.303	52	0.271	1.003	0.000956	0.0902	-1.152	Compensated
ACOT8	22	1.068	0.326	3.272	1446	0.537	1.002	0.00107	0.0992	1.067	Hyperactivated
FNDC3A	10	-0.609	0.187	-3.254	10753	0.493	1.001	0.00114	0.104	-0.608	Compensated
UTS2B	9	4.684	1.441	3.25	33	0.479	1.002	0.00115	0.104	4.678	Hyperactivated
CCM2	15	0.911	0.281	3.242	3281	0.593	1	0.00119	0.105	0.91	Hyperactivated
CFAP61	11	4.566	1.415	3.227	30	0.508	1.001	0.00125	0.108	4.561	Hyperactivated
ZFR	5	-0.59	0.183	-3.226	18091	0.566	1.001	0.00125	0.108	-0.59	Compensated
DHTKD1	4	-0.897	0.278	-3.223	6502	0.186	1.001	0.00127	0.108	-0.896	Compensated
LIN52	6	-0.675	0.212	-3.184	1933	0.593	1.001	0.00145	0.122	-0.674	Compensated
VGF	8	5.091	1.608	3.165	1507	0.145	1.005	0.00155	0.128	5.083	Hyperactivated
HIST2H2BF	18	-0.802	0.254	-3.153	114	0.193	1.006	0.00161	0.13	-0.801	Compensated
SLC9A9	12	3.099	0.983	3.153	28	0.448	1.001	0.00161	0.13	3.094	Hyperactivated
EIF3E	7	1.006	0.32	3.146	41204	0.599	1.003	0.00166	0.132	1.004	Hyperactivated
NELFCD	28	0.57	0.181	3.141	13482	0.518	1.002	0.00168	0.132	0.569	Hyperactivated
GPALPP1	11	0.665	0.213	3.122	2970	0.636	1	0.0018	0.139	0.664	Hyperactivated
TP63	9	6.141	1.972	3.115	296	0.235	1.002	0.00184	0.141	6.13	Hyperactivated
PCNP	6	-0.589	0.19	-3.106	18218	0.499	1	0.0019	0.143	-0.587	Compensated
UBE2D4	15	-0.6	0.195	-3.082	1803	0.479	1.002	0.00206	0.153	-0.599	Compensated
SLC46A1	3	1.845	0.605	3.051	900	0.617	1	0.00228	0.168	1.84	Hyperactivated
WIPI2	16	-0.467	0.154	-3.033	8132	0.403	1.003	0.00243	0.175	-0.465	Compensated
UCHL3	12	1.201	0.396	3.031	3880	0.449	1.001	0.00244	0.175	1.198	Hyperactivated
FDXACB1	5	-0.92	0.305	-3.014	647	0.493	1.002	0.00258	0.183	-0.917	Compensated
PXYLP1	10	-0.927	0.309	-2.996	2450	0.556	1	0.00274	0.192	-0.924	Compensated
TAGLN	3	2.151	0.725	2.966	1946	0.509	1.003	0.00302	0.209	2.144
CTNNBL1	21	0.739	0.249	2.963	5679	0.557	1.001	0.00304	0.209	0.737
MIPEPP3	12	1.126	0.383	2.941	57	0.627	1	0.00328	0.221	1.122
CPNE1	21	0.859	0.292	2.938	12634	0.508	1	0.0033	0.221	0.856
PANX1	5	1.064	0.362	2.935	3246	0.673	1	0.00333	0.221	1.06
ZNF341	22	-0.609	0.208	-2.931	736	0.447	1.002	0.00338	0.221	-0.607
SLC25A37	16	-0.801	0.273	-2.929	4588	0.286	1	0.0034	0.221	-0.798
ST13P4	10	-0.814	0.278	-2.924	73	0.478	1.003	0.00345	0.221	-0.811
TMEM209	7	-0.587	0.201	-2.922	4470	0.444	1.002	0.00348	0.221	-0.585
ATP5F1E	28	0.767	0.263	2.915	18357	0.573	1.001	0.00356	0.224	0.764
DCAF13	9	0.758	0.261	2.908	8840	0.655	1.001	0.00364	0.227	0.755
CST3	11	1.388	0.478	2.902	10626	0.537	1.001	0.00371	0.227	1.383
NUP210L	5	2.095	0.722	2.901	23	0.665	1	0.00372	0.227	2.087
CHD4	4	-0.645	0.224	-2.884	45022	0.533	1.003	0.00392	0.237	-0.642
VAPB	28	0.403	0.14	2.873	8651	0.546	1.001	0.00406	0.243	0.401
PRDM10	4	-0.652	0.23	-2.833	2195	0.626	1.001	0.00462	0.273	-0.649
EPO	9	-1.153	0.408	-2.83	8	0.216	1.002	0.00465	0.273	-1.148
CEP97	6	-0.893	0.316	-2.824	2549	0.486	1.001	0.00474	0.275	-0.888
SERP1	11	-0.566	0.201	-2.813	23788	0.508	1.001	0.00491	0.282	-0.563
POTEG	8	2.764	0.984	2.809	7	0.497	1.003	0.00497	0.283	2.751
RAC1	15	0.543	0.194	2.802	27327	0.47	1.002	0.00507	0.286	0.541
FKBP1A	7	1.298	0.464	2.798	20846	0.472	1	0.00514	0.288	1.292
CTCFL	28	3.535	1.268	2.789	9	0.432	1.001	0.00529	0.293	3.516
LRRC37A2	24	-0.594	0.214	-2.777	824	0.389	1.002	0.00549	0.299	-0.591
DDX27	23	0.689	0.248	2.776	9175	0.623	1.003	0.0055	0.299	0.685
TRA2B	9	-0.491	0.178	-2.766	24874	0.497	1.002	0.00568	0.299	-0.488
KCNQ2	25	-1.249	0.453	-2.759	113	0.166	1.006	0.00579	0.299	-1.242
KCNIP4	18	-0.739	0.268	-2.759	148	0.434	1.002	0.0058	0.299	-0.735
UBAC2	14	0.499	0.181	2.757	8569	0.559	1.001	0.00583	0.299	0.496
SERPINE1	8	3.842	1.394	2.755	3482	0.256	1.004	0.00586	0.299	3.82
DNTTIP1	22	1.269	0.46	2.755	3506	0.508	1	0.00586	0.299	1.261
PHC3	11	-0.526	0.191	-2.754	7321	0.548	1.002	0.00589	0.299	-0.523
C5orf51	5	-0.512	0.186	-2.751	5478	0.545	1.002	0.00594	0.299	-0.509
RNF121	4	0.748	0.272	2.751	2969	0.664	1	0.00594	0.299	0.744
RPS17	10	-0.835	0.304	-2.746	723	0.195	1.006	0.00604	0.3	-0.83
ECT2	10	-0.709	0.258	-2.744	21668	0.538	1.003	0.00607	0.3	-0.704
MTSS1	13	3.086	1.126	2.741	1805	0.42	1	0.00613	0.301	3.067
LACC1	12	1.511	0.552	2.737	1120	0.619	1.002	0.00621	0.302	1.501
NKAPD1	5	-0.477	0.175	-2.73	5509	0.576	1	0.00633	0.306	-0.474
PLOD3	8	1.197	0.44	2.717	12313	0.572	1.001	0.00659	0.316	1.189
MYC	16	-0.52	0.192	-2.707	28328	0.428	1	0.0068	0.323	-0.517
MBNL1	11	-0.642	0.238	-2.699	16858	0.508	1.001	0.00696	0.328	-0.638
BCLAF1	4	-0.64	0.238	-2.692	29297	0.551	1.001	0.00711	0.333	-0.635
DNAJC3	14	-0.473	0.176	-2.683	9903	0.523	1.001	0.0073	0.339	-0.47
SPIDR	3	-0.699	0.261	-2.681	5705	0.54	1	0.00734	0.339	-0.694
PPP1CA	3	0.66	0.247	2.669	19762	0.686	1.001	0.0076	0.348	0.655
FAAP100	4	-0.662	0.249	-2.658	5223	0.657	1.001	0.00786	0.353	-0.657
RPL30	7	0.82	0.309	2.654	74276	0.663	1.001	0.00795	0.353	0.813
SYS1	22	0.728	0.274	2.651	2630	0.558	1.001	0.00803	0.353	0.722
POLR2K	9	0.753	0.284	2.65	6198	0.684	1.002	0.00805	0.353	0.747
ADNP	23	-0.339	0.128	-2.65	17479	0.442	1.002	0.00805	0.353	-0.336
EIF3H	9	0.502	0.19	2.649	28049	0.606	1	0.00807	0.353	0.498
COL28A1	15	3.286	1.247	2.636	261	0.401	1.002	0.00839	0.365	3.259
OTUD6B	6	0.806	0.307	2.627	3806	0.688	1.003	0.00862	0.372	0.799
ATP6V1C1	9	0.724	0.276	2.622	7255	0.684	1.001	0.00874	0.374	0.718
POLR2J	8	0.75	0.287	2.612	4421	0.553	1.003	0.00901	0.383	0.743
ABCC5	9	1.112	0.427	2.605	6116	0.612	1	0.00918	0.388	1.102
MAPRE1	22	0.543	0.21	2.589	20411	0.569	1	0.00963	0.404	0.538
DYNLRB1	21	0.866	0.336	2.581	8142	0.472	1	0.00986	0.408	0.857
TOP1	21	-0.488	0.189	-2.58	23129	0.492	1.001	0.00987	0.408	-0.484
VPS16	7	0.71	0.275	2.579	3225	0.559	1	0.00992	0.408	0.703
UPF3A	15	0.627	0.244	2.57	5940	0.522	1.001	0.0102	0.415	0.621
SLC37A3	8	-0.631	0.246	-2.563	7253	0.501	1.003	0.0104	0.42	-0.625
PIK3CB	10	-0.513	0.2	-2.561	6421	0.525	1.003	0.0104	0.42	-0.508
HRH3	24	1.964	0.768	2.557	9	0.456	1	0.0106	0.421	1.943
RPL32P3	6	1.158	0.453	2.556	2007	0.573	1.001	0.0106	0.421	1.146
COL14A1	11	9.338	3.667	2.547	420	0.154	1.003	0.0109	0.429	9.236
POFUT1	22	0.688	0.27	2.544	11253	0.513	1	0.011	0.43	0.681
NUP188	4	-0.673	0.265	-2.537	17261	0.634	1	0.0112	0.434	-0.665
ZNF687	5	0.626	0.247	2.536	5149	0.576	1.003	0.0112	0.434	0.619
CCDC122	12	1.28	0.505	2.534	382	0.63	1.001	0.0113	0.434	1.266
ZSWIM3	22	1.033	0.408	2.531	443	0.504	1	0.0114	0.434	1.022
STK4-AS1	22	1.056	0.418	2.528	26	0.538	1.003	0.0115	0.434	1.044
ARHGEF26-AS1	11	2.394	0.948	2.525	23	0.587	1.001	0.0116	0.434	2.366
SESTD1	9	-0.701	0.278	-2.525	2986	0.354	1.006	0.0116	0.434	-0.693
C2CD3	3	0.81	0.323	2.509	4328	0.711	1.001	0.0121	0.451	0.8
DIDO1	24	0.432	0.172	2.504	12039	0.437	1.003	0.0123	0.454	0.426
CLINT1	3	-0.609	0.245	-2.488	16446	0.658	1.001	0.0128	0.473	-0.601
PICALM	5	0.687	0.277	2.482	18140	0.65	1.001	0.0131	0.477	0.679
TOMM20	3	-0.49	0.197	-2.481	34479	0.544	1.001	0.0131	0.477	-0.483
WDFY2	11	-0.764	0.309	-2.472	1421	0.397	1.002	0.0134	0.484	-0.753
SLX4IP	7	-0.641	0.26	-2.468	337	0.593	1.001	0.0136	0.484	-0.632
NEURL2	22	1.185	0.48	2.467	25	0.411	1.003	0.0136	0.484	1.168
COMMD5	8	0.684	0.278	2.465	1857	0.645	1.001	0.0137	0.484	0.675
ARGLU1	14	0.743	0.302	2.464	15273	0.588	1.001	0.0137	0.484	0.733
PABPC3	13	-0.679	0.276	-2.463	396	0.458	1	0.0138	0.484	-0.669
TRIB1	14	1.256	0.512	2.455	6890	0.639	1.001	0.0141	0.491	1.238
LLPH	3	0.716	0.292	2.454	4470	0.619	1.001	0.0141	0.491	0.706
VWF	5	1.781	0.727	2.449	79	0.604	1	0.0143	0.494	1.755
ATP1B3	10	0.814	0.333	2.447	18783	0.674	1.001	0.0144	0.495	0.803
CHKA	3	1.018	0.417	2.442	3425	0.685	1	0.0146	0.497	1.003
NORAD	21	0.527	0.216	2.439	43790	0.569	1.001	0.0147	0.497	0.52
RALY	22	0.59	0.242	2.439	17414	0.505	1.002	0.0147	0.497	0.581
ELOC	6	0.663	0.273	2.431	6875	0.708	1	0.015	0.505	0.653
HCLS1	6	2.003	0.825	2.427	132	0.57	1	0.0152	0.507	1.972
NAA38	7	-0.914	0.377	-2.422	3463	0.546	1.001	0.0154	0.507	-0.9
SPSB4	10	4.356	1.802	2.417	29	0.168	1.005	0.0156	0.507	4.288
MTRF1	12	0.552	0.229	2.413	1479	0.578	1.001	0.0158	0.507	0.543
DLEU7	11	1.019	0.422	2.413	98	0.584	1.001	0.0158	0.507	1.003
COPS6	9	0.748	0.31	2.412	11303	0.567	1.002	0.0158	0.507	0.736
DHRS12	11	1.155	0.479	2.411	462	0.517	1.002	0.0159	0.507	1.136
IMPA1	6	0.831	0.345	2.411	2979	0.706	1.003	0.0159	0.507	0.818
APOLD1	3	1.209	0.502	2.411	747	0.699	1.002	0.0159	0.507	1.19
ANKRD42	5	-0.585	0.243	-2.41	1729	0.668	1.001	0.016	0.507	-0.576
BMPR2	17	-0.742	0.309	-2.404	6619	0.463	1.001	0.0162	0.512	-0.73
APLP2	4	0.903	0.377	2.4	71507	0.552	1.001	0.0164	0.516	0.889
LIMK1	8	1.017	0.425	2.392	6375	0.532	1	0.0167	0.524	1
ALG8	5	0.794	0.334	2.38	4787	0.621	1.001	0.0173	0.538	0.78
AP4S1	4	0.933	0.392	2.379	488	0.715	1.002	0.0174	0.538	0.917
SNRPB2	9	0.773	0.326	2.371	7288	0.567	1.001	0.0177	0.547	0.76
ABHD12	12	0.799	0.338	2.362	6824	0.63	1.001	0.0182	0.558	0.785
ZMYND19	4	0.578	0.245	2.357	4463	0.668	1.001	0.0184	0.562	0.567
UTP23	9	0.573	0.244	2.354	2800	0.656	1.002	0.0186	0.562	0.563
MED1	3	-0.48	0.204	-2.353	11975	0.712	1.002	0.0186	0.562	-0.471
SNX19	4	0.822	0.35	2.349	9462	0.624	1.001	0.0188	0.565	0.807
LMLN	12	-0.658	0.281	-2.345	1758	0.475	1.003	0.019	0.566	-0.646
UBE2C	22	0.711	0.303	2.344	9959	0.556	1.001	0.0191	0.566	0.697
SDHD	5	-0.547	0.234	-2.342	15474	0.597	1	0.0192	0.566	-0.537
TMEM123	5	0.801	0.342	2.342	43369	0.595	1.001	0.0192	0.566	0.786
JAK2	4	-0.755	0.323	-2.34	1517	0.488	1.001	0.0193	0.566	-0.74
SLC35F2	5	-0.605	0.259	-2.336	8866	0.615	1.004	0.0195	0.569	-0.593
VIRMA	4	-0.498	0.214	-2.326	9107	0.569	1	0.02	0.58	-0.488
CHMP4B	22	0.676	0.291	2.323	14362	0.561	1.001	0.0202	0.58	0.662
RECQL5	4	0.66	0.284	2.322	3343	0.611	1	0.0202	0.58	0.647
CASQ1	3	1.888	0.813	2.321	19	0.549	1.001	0.0203	0.58	1.849
NMD3	11	-0.519	0.224	-2.32	9550	0.51	1.003	0.0204	0.58	-0.508
ITM2B	10	0.791	0.341	2.317	15902	0.616	1.001	0.0205	0.581	0.775
ZNF7	8	0.443	0.191	2.314	2037	0.671	1.001	0.0207	0.584	0.434
ZFP64	25	-0.375	0.162	-2.309	3005	0.453	1.001	0.0209	0.588	-0.367
GNB2	9	0.563	0.244	2.305	17178	0.567	1.001	0.0212	0.592	0.551
WDR45B	3	-0.42	0.183	-2.303	14619	0.568	1.001	0.0213	0.592	-0.411
KLK5	3	2.632	1.144	2.301	786	0.337	1	0.0214	0.592	2.576
IARS	3	-0.677	0.295	-2.292	43424	0.698	1	0.0219	0.601	-0.662
MICU2	13	0.449	0.196	2.291	5341	0.573	1	0.022	0.601	0.439
PTENP1	4	-0.992	0.433	-2.291	96	0.593	1.001	0.022	0.601	-0.97
GPAT4	4	0.593	0.259	2.287	9763	0.61	1.001	0.0222	0.603	0.58
CRLF3	4	-0.654	0.286	-2.286	2688	0.65	1.002	0.0222	0.603	-0.639
NDFIP2	12	0.546	0.239	2.283	9488	0.53	1.004	0.0224	0.604	0.533
MED4	10	0.442	0.194	2.282	3794	0.616	1.002	0.0225	0.604	0.432
EIF4A2	10	-0.612	0.269	-2.279	44312	0.564	1	0.0227	0.606	-0.598
SETDB1	5	0.473	0.208	2.272	4944	0.515	1.001	0.0231	0.615	0.462
PATJ	5	-0.711	0.313	-2.269	11560	0.494	1	0.0233	0.617	-0.695
SQLE	13	0.906	0.403	2.251	14379	0.567	1.002	0.0244	0.644	0.884
ANAPC15	4	0.803	0.357	2.248	1867	0.64	1.001	0.0245	0.645	0.783
RIDA	8	0.877	0.391	2.245	2451	0.639	1	0.0247	0.647	0.855
ENY2	8	0.552	0.247	2.238	7268	0.665	1.002	0.0253	0.656	0.538
FALEC	6	1.249	0.559	2.237	33	0.579	1.002	0.0253	0.656	1.218
NAT16	8	1.712	0.767	2.233	49	0.501	1	0.0256	0.66	1.668
SEC61A2	4	-0.703	0.316	-2.223	1427	0.302	1.002	0.0262	0.674	-0.685
POC1B	3	0.971	0.438	2.22	3749	0.575	1.001	0.0264	0.676	0.946
PCCB	7	-0.605	0.275	-2.203	9160	0.623	1.001	0.0276	0.702	-0.589
APH1A	6	0.476	0.216	2.201	17592	0.648	1	0.0277	0.702	0.463
DPM1	23	0.532	0.242	2.2	6335	0.406	1.002	0.0278	0.702	0.518
CHRAC1	10	0.441	0.201	2.198	4814	0.604	1	0.0279	0.702	0.428
PMS2P4	9	0.738	0.336	2.197	226	0.546	1.001	0.028	0.702	0.718
BCAT2	3	-0.742	0.338	-2.195	5535	0.608	1	0.0282	0.703	-0.721
TMCO1	3	0.733	0.334	2.193	9939	0.646	1.001	0.0283	0.703	0.713
TMEM60	8	0.643	0.294	2.187	1445	0.578	1.001	0.0288	0.711	0.625
SP2	4	-0.522	0.239	-2.186	3578	0.601	1.001	0.0288	0.711	-0.507
PDAP1	9	0.524	0.24	2.183	21087	0.46	1.001	0.0291	0.712	0.509
LAMP1	14	0.811	0.372	2.181	29881	0.523	1.002	0.0292	0.712	0.788
CTTN	4	0.698	0.32	2.18	35596	0.641	1.001	0.0292	0.712	0.678
TATDN1	13	0.578	0.266	2.176	2786	0.636	1.001	0.0295	0.717	0.561
DIS3	15	-0.298	0.137	-2.175	9677	0.529	1.003	0.0297	0.717	-0.289
RABL3	6	-0.524	0.242	-2.166	3767	0.589	1.001	0.0303	0.727	-0.508
PIGM	3	0.742	0.343	2.166	2952	0.617	1.001	0.0303	0.727	0.719
ACAD8	4	-0.538	0.249	-2.161	3814	0.649	1.003	0.0307	0.734	-0.522
RPL22L1	10	-0.847	0.393	-2.154	13482	0.549	1.001	0.0312	0.743	-0.821
B3GLCT	13	-0.629	0.292	-2.151	1409	0.424	1.001	0.0315	0.745	-0.609
ANKRD36	10	-0.675	0.314	-2.15	1242	0.527	1.003	0.0316	0.745	-0.653
LRRC58	6	-0.517	0.241	-2.148	13116	0.657	1	0.0317	0.745	-0.501
ELF1	12	0.673	0.314	2.142	8763	0.629	1	0.0322	0.753	0.651
FBXL3	12	-0.376	0.176	-2.135	5114	0.501	1	0.0327	0.763	-0.363
SPTBN1	3	-0.738	0.347	-2.127	77899	0.543	1.001	0.0334	0.776	-0.714
TMEM135	6	-0.611	0.287	-2.125	3284	0.519	1.001	0.0336	0.776	-0.59
BUD31	9	0.51	0.24	2.124	4522	0.518	1.002	0.0337	0.776	0.492
RALGAPB	21	0.36	0.17	2.12	9441	0.534	1.001	0.034	0.781	0.348
HEY1	6	2.099	0.991	2.118	284	0.536	1.002	0.0342	0.782	2.028
ZGPAT	25	0.364	0.172	2.115	2939	0.532	1	0.0344	0.783	0.351
FBXO28	3	-0.441	0.209	-2.113	6271	0.655	1.002	0.0346	0.783	-0.426
EPHA3	4	1.638	0.775	2.113	27	0.577	1	0.0346	0.783	1.581
EEF1D	9	0.498	0.237	2.105	29658	0.586	1.001	0.0353	0.792	0.481
MROH8	21	-0.738	0.351	-2.105	121	0.526	1.001	0.0353	0.792	-0.712
H1FX-AS1	6	1.162	0.553	2.101	47	0.59	1.001	0.0356	0.795	1.121
PCF11	5	-0.474	0.226	-2.098	8533	0.584	1	0.0359	0.795	-0.457
NAPB	11	0.72	0.343	2.097	2234	0.575	1	0.036	0.795	0.694
THAP5	7	-0.631	0.301	-2.095	3223	0.55	1.001	0.0362	0.795	-0.608
SLC25A15	12	-0.398	0.19	-2.095	2662	0.643	1.001	0.0362	0.795	-0.383
ZBTB20	25	-0.673	0.321	-2.095	164	0.377	1.004	0.0362	0.795	-0.648
PIGT	22	0.631	0.302	2.088	11578	0.424	1.002	0.0368	0.805	0.608
CLMP	4	1.941	0.93	2.087	237	0.459	1.002	0.0369	0.805	1.87
FOXO1	11	-0.786	0.377	-2.081	2148	0.197	1.011	0.0374	0.813	-0.756
SRSF1	3	-0.536	0.258	-2.08	47077	0.625	1.001	0.0376	0.813	-0.516
SCYL3	3	0.737	0.355	2.077	1730	0.718	1.001	0.0378	0.815	0.709
SLC35C2	22	0.406	0.196	2.071	5396	0.507	1.003	0.0384	0.825	0.39
DUSP15	22	1.371	0.662	2.069	73	0.55	1.002	0.0385	0.825	1.318
COMMD6	12	0.652	0.315	2.068	4844	0.604	1.003	0.0387	0.825	0.627
CNBP	6	-0.454	0.22	-2.066	48219	0.479	1.002	0.0388	0.825	-0.436
TRRAP	9	-0.415	0.202	-2.058	18619	0.455	1.001	0.0396	0.84	-0.399
TMEM241	3	-0.629	0.307	-2.05	1776	0.49	1.001	0.0403	0.849	-0.604
PIP5K1A	5	-0.609	0.297	-2.05	10657	0.598	1.001	0.0404	0.849	-0.584
NXT1	11	0.483	0.236	2.045	2283	0.545	1	0.0408	0.851	0.463
CTSA	22	0.816	0.399	2.042	12067	0.593	1	0.0411	0.851	0.782
MMP24	21	1.325	0.649	2.042	420	0.621	1.001	0.0411	0.851	1.271
HSPA8	4	-0.611	0.299	-2.042	256721	0.686	1.001	0.0412	0.851	-0.586
RUBCN	10	-0.441	0.216	-2.04	3767	0.515	1.003	0.0414	0.851	-0.423
MIGA2	4	0.602	0.295	2.04	4994	0.656	1	0.0414	0.851	0.577
SPATA6	3	-0.712	0.349	-2.039	399	0.237	1.004	0.0414	0.851	-0.682
ROMO1	21	0.699	0.343	2.037	4214	0.556	1	0.0417	0.851	0.67
RAB5IF	20	0.64	0.314	2.037	7582	0.527	1.001	0.0417	0.851	0.613
CNOT4	7	-0.289	0.142	-2.033	2583	0.521	1.001	0.0421	0.855	-0.277
EHMT1	4	-0.397	0.196	-2.024	9347	0.676	1.001	0.0429	0.866	-0.38
PSMA7	24	0.398	0.197	2.023	25777	0.585	1	0.0431	0.866	0.381
SPRYD3	4	-0.626	0.31	-2.021	6266	0.582	1	0.0433	0.866	-0.599
MTMR6	12	-0.448	0.222	-2.019	5159	0.507	1.003	0.0435	0.866	-0.428
PPP1R35	9	0.641	0.317	2.019	623	0.543	1.002	0.0435	0.866	0.613
RPUSD4	4	-0.445	0.221	-2.017	5523	0.592	1.001	0.0437	0.866	-0.426
DNAJC5	25	0.403	0.2	2.015	13090	0.619	1	0.0439	0.866	0.386
SOX2-OT	9	1.32	0.655	2.014	25	0.655	1	0.044	0.866	1.262
NDUFS6	6	0.651	0.324	2.013	6639	0.62	1.001	0.0441	0.866	0.623
LAMTOR1	4	0.637	0.317	2.011	7127	0.565	1.001	0.0443	0.866	0.609
PLEKHA8	15	-0.452	0.225	-2.011	3482	0.55	1.001	0.0444	0.866	-0.432
NUDCD1	8	0.637	0.317	2.011	4997	0.545	1.001	0.0444	0.866	0.609
SNRPB	7	0.633	0.315	2.01	27715	0.558	1	0.0444	0.866	0.604
C11orf65	6	-0.68	0.34	-2.002	111	0.609	1	0.0453	0.88	-0.649
NOL6	5	0.605	0.303	1.997	11144	0.703	1	0.0459	0.888	0.577
RHEB	8	0.546	0.274	1.993	12317	0.527	1	0.0463	0.893	0.521
IFT46	3	0.756	0.381	1.986	1599	0.664	1	0.047	0.901	0.721
SMCO4	5	-0.677	0.341	-1.986	1583	0.56	1.002	0.0471	0.901	-0.646
C8orf76	12	0.373	0.188	1.984	2723	0.545	1.003	0.0472	0.901	0.356
PI4KA	4	-0.558	0.281	-1.984	10376	0.515	1	0.0473	0.901	-0.531
APMAP	11	0.53	0.267	1.98	16976	0.616	1.002	0.0477	0.907	0.504
ATP9A	24	0.95	0.481	1.975	9780	0.551	1.002	0.0483	0.914	0.904
SMOX	7	0.854	0.434	1.97	2467	0.605	1.001	0.0489	0.923	0.812
IFT88	13	0.53	0.27	1.966	1821	0.578	1.001	0.0493	0.925	0.504
NRXN1	4	2.574	1.31	1.965	48	0.327	1.003	0.0494	0.925	2.447
CYTH2	3	0.748	0.381	1.964	6489	0.725	1.001	0.0496	0.925	0.711
IDH3B	7	0.536	0.273	1.963	12295	0.642	1.001	0.0496	0.925	0.51
MTPN	7	0.471	0.24	1.961	12578	0.565	1	0.0499	0.927	0.448
PTER	3	-0.684	0.349	-1.96	3972	0.442	1.001	0.05	0.927	-0.65
TSC22D1	13	0.908	0.464	1.957	23130	0.563	1.001	0.0504	0.931	0.863
CDC27	4	-0.548	0.281	-1.952	9963	0.471	1.001	0.0509	0.935	-0.52
HNRNPA2B1	15	-0.353	0.181	-1.951	156817	0.429	1.005	0.0511	0.935	-0.335
SIK2	5	0.666	0.341	1.951	7802	0.646	1.001	0.0511	0.935	0.632
SNORA1	5	-0.627	0.322	-1.947	12	0.564	1.001	0.0515	0.938	-0.595
ZNHIT1	8	0.534	0.275	1.943	5538	0.578	1.001	0.0521	0.938	0.506
DNAJB9	7	-0.657	0.338	-1.942	2677	0.467	1.001	0.0521	0.938	-0.623
RARA	3	0.716	0.369	1.942	2266	0.678	1.002	0.0522	0.938	0.679
STMN3	24	1.247	0.642	1.942	3183	0.488	1.002	0.0522	0.938	1.182
CRCP	9	0.476	0.245	1.941	5577	0.555	1.001	0.0522	0.938	0.451
FETUB	9	2.65	1.367	1.939	9	0.349	1.001	0.0524	0.94	2.511
TMEM126A	5	-0.498	0.257	-1.937	2106	0.576	1.001	0.0527	0.94	-0.471
FAM217B	26	0.471	0.243	1.936	2818	0.555	1	0.0529	0.94	0.446
PA2G4P4	11	-0.545	0.281	-1.935	241	0.601	1	0.0529	0.94	-0.516
C7orf26	15	-0.432	0.223	-1.934	2683	0.437	1.002	0.0531	0.94	-0.409
RCBTB1	10	-0.419	0.217	-1.929	5476	0.515	1.001	0.0537	0.947	-0.397
TBL1XR1	9	-0.394	0.204	-1.928	16840	0.593	1.003	0.0538	0.947	-0.373
AP3S1	3	0.913	0.474	1.925	7845	0.519	1.001	0.0543	0.953	0.863
C20orf197	26	2.188	1.138	1.923	7	0.388	1.003	0.0544	0.953	2.069
DSCC1	10	0.654	0.341	1.919	2793	0.585	1.001	0.055	0.956	0.618
TEX19	3	1.287	0.671	1.917	105	0.636	1.002	0.0552	0.956	1.216
DUSP12	3	-0.427	0.223	-1.915	3459	0.635	1.001	0.0554	0.956	-0.403
ZNF713	14	-0.68	0.355	-1.914	352	0.478	1.001	0.0556	0.956	-0.642
PRUNE1	5	0.657	0.344	1.912	2762	0.522	1.001	0.0558	0.956	0.62
MED21	7	0.384	0.201	1.911	3392	0.534	1.001	0.056	0.956	0.362
VOPP1	16	0.783	0.41	1.91	6209	0.586	1	0.0561	0.956	0.739
ITGA10	3	-0.801	0.42	-1.909	109	0.665	1.001	0.0562	0.956	-0.756
GCSH	3	0.771	0.404	1.909	2454	0.696	1.002	0.0562	0.956	0.727
NDUFC2	5	0.806	0.423	1.908	10285	0.644	1.001	0.0564	0.956	0.761
WFDC3	22	1.694	0.888	1.907	51	0.509	1.001	0.0566	0.956	1.598
TM9SF2	14	0.646	0.339	1.907	25815	0.525	1.002	0.0566	0.956	0.609
TARS2	6	0.49	0.257	1.905	5350	0.594	1.002	0.0568	0.956	0.462
RPA3	15	0.644	0.338	1.904	3621	0.477	1.003	0.0569	0.956	0.607
SLC25A30	11	-0.615	0.324	-1.9	1737	0.544	1.002	0.0575	0.956	-0.58
RPL7	5	0.517	0.272	1.9	144645	0.621	1	0.0575	0.956	0.487
FUBP3	4	-0.324	0.171	-1.899	12840	0.631	1.002	0.0576	0.956	-0.306
EEF1AKNMT	3	0.452	0.238	1.897	8001	0.65	1	0.0578	0.956	0.426
FAM172BP	6	1.76	0.928	1.897	6	0.506	1	0.0578	0.956	1.658
PROSER1	12	0.474	0.25	1.896	12322	0.571	1.001	0.0579	0.956	0.446
MAGOHB	5	0.577	0.304	1.896	2379	0.664	1.001	0.0579	0.956	0.544
IRF3	3	0.644	0.34	1.892	7740	0.8	1.002	0.0585	0.964	0.606
ERCC5	14	0.412	0.218	1.89	6809	0.451	1.001	0.0588	0.965	0.388
PSPH	15	-0.586	0.31	-1.888	5532	0.512	1.002	0.059	0.966	-0.551
SPATA25	22	0.999	0.53	1.887	77	0.401	1.001	0.0592	0.967	0.94
GMPS	11	-0.371	0.197	-1.885	15897	0.436	1.002	0.0594	0.967	-0.349
ZFAS1	23	-0.583	0.31	-1.881	18225	0.435	1.002	0.0599	0.973	-0.548
NARS2	5	-0.491	0.262	-1.876	4298	0.56	1.001	0.0607	0.983	-0.461
RIPOR3	23	1.443	0.77	1.874	39	0.395	1.002	0.0609	0.983	1.355
TTF1	4	0.534	0.285	1.872	2768	0.725	1	0.0612	0.985	0.501
VDAC3	4	0.519	0.277	1.871	14420	0.651	1.001	0.0613	0.985	0.487
COX6C	9	0.631	0.337	1.869	13220	0.592	1.001	0.0616	0.985	0.592
RALGPS2	3	-0.697	0.373	-1.869	4810	0.571	1.001	0.0616	0.985	-0.654
ARHGAP30	3	1.24	0.665	1.865	339	0.587	1.001	0.0621	0.989	1.163
SUCO	3	0.759	0.407	1.864	8769	0.657	1.001	0.0623	0.989	0.712
OMG	5	1.359	0.73	1.861	52	0.605	0.999	0.0628	0.989	1.274
SENP2	9	0.394	0.212	1.859	6367	0.563	1.001	0.0631	0.989	0.369
MYL9	20	1.427	0.768	1.858	665	0.57	1	0.0632	0.989	1.336
KCNS1	22	1.36	0.733	1.856	16	0.499	1.001	0.0635	0.989	1.274
PSMC2	8	0.521	0.281	1.855	13512	0.524	1.004	0.0635	0.989	0.488
PAXX	4	0.517	0.279	1.853	4260	0.583	1.001	0.0638	0.989	0.484
OGN	3	2.443	1.319	1.853	52	0.249	1.004	0.0639	0.989	2.287
NF1	5	0.711	0.384	1.852	15647	0.644	1.001	0.064	0.989	0.665
HUS1	16	-0.281	0.151	-1.852	2443	0.466	1	0.064	0.989	-0.263
DSTN	10	0.509	0.275	1.852	26454	0.598	1.001	0.0641	0.989	0.477
ZNF572	13	1.165	0.629	1.851	287	0.654	1.001	0.0641	0.989	1.091
RSAD1	4	-0.493	0.267	-1.851	5121	0.59	1	0.0642	0.989	-0.462
UQCRB	8	0.535	0.29	1.848	15359	0.667	1.001	0.0646	0.991	0.501
TBCCD1	9	-0.434	0.235	-1.847	1761	0.623	1.001	0.0648	0.991	-0.406
STX1A	8	1.074	0.582	1.845	1651	0.42	1.001	0.065	0.991	1.004
CCDC144A	13	1.922	1.043	1.842	69	0.549	1.003	0.0655	0.991	1.796
PPME1	3	0.682	0.371	1.841	8165	0.671	1.001	0.0657	0.991	0.637
PFDN4	27	0.538	0.292	1.84	3044	0.532	1.001	0.0657	0.991	0.502
KIAA0087	15	2.119	1.152	1.84	38	0.369	1.001	0.0658	0.991	1.979
SPDYE1	15	-0.573	0.312	-1.838	57	0.527	1.002	0.0661	0.991	-0.535
ANKRD27	3	0.62	0.337	1.837	8642	0.61	1.002	0.0662	0.991	0.579
CBLN4	28	2.24	1.219	1.837	11	0.272	1.004	0.0663	0.991	2.091
ZSCAN21	9	0.471	0.257	1.835	447	0.549	1.001	0.0665	0.991	0.44
VPS8	9	0.432	0.235	1.834	3648	0.678	1.001	0.0666	0.991	0.403
ELN	8	1.803	0.983	1.833	311	0.524	1.002	0.0668	0.991	1.683
MRPS28	6	0.61	0.333	1.833	2048	0.615	1.002	0.0668	0.991	0.569
SLC25A32	9	0.491	0.268	1.833	4020	0.586	1.002	0.0668	0.991	0.458
INAFM1	3	0.753	0.411	1.832	345	0.609	1.002	0.0669	0.991	0.703
DCPS	4	0.524	0.286	1.831	2691	0.678	1.001	0.0671	0.991	0.489
GPNMB	15	2.344	1.282	1.828	2226	0.238	1.002	0.0676	0.991	2.185
RMDN1	5	0.497	0.272	1.827	3832	0.739	1.001	0.0677	0.991	0.464
NIM1K	5	0.983	0.538	1.827	16	0.616	1	0.0677	0.991	0.917
PPIA	15	0.396	0.217	1.826	113207	0.567	1.001	0.0678	0.991	0.369
RFC4	10	-0.478	0.263	-1.818	5847	0.604	1	0.0691	1	-0.445
KLF5	18	-0.653	0.359	-1.817	30386	0.421	1.002	0.0692	1	-0.608
NSFL1C	7	0.575	0.317	1.812	8622	0.588	1.002	0.0699	1	0.535
CCZ1B	15	-0.397	0.219	-1.812	1621	0.435	1.003	0.07	1	-0.37
ARL11	10	1.911	1.055	1.81	121	0.405	1.003	0.0702	1	1.776
C11orf80	3	0.75	0.414	1.809	1435	0.663	1	0.0704	1	0.697
PTPN1	23	0.591	0.328	1.803	7744	0.599	1	0.0715	1	0.549
CCDC50	9	0.619	0.344	1.802	8548	0.598	1.001	0.0716	1	0.575
RPRD2	6	-0.37	0.205	-1.801	7838	0.569	1.003	0.0717	1	-0.343
SGK1	4	1.021	0.568	1.797	1838	0.573	1	0.0724	1	0.947
CSTA	6	2.166	1.205	1.797	401	0.338	1.002	0.0724	1	2.009
ATG16L2	4	-0.696	0.387	-1.796	1829	0.682	1.001	0.0726	1	-0.645
PRKD2	3	0.52	0.29	1.794	5065	0.75	1	0.0728	1	0.482
COP1	4	0.522	0.291	1.791	5235	0.62	1.001	0.0733	1	0.484
CUL2	3	0.494	0.276	1.791	5734	0.724	1.001	0.0733	1	0.458
SUN1	16	0.436	0.244	1.787	18316	0.468	1	0.074	1	0.403
TFG	6	0.465	0.261	1.785	13451	0.647	0.999	0.0742	1	0.431
TMED4	15	-0.273	0.153	-1.782	12252	0.436	1.002	0.0747	1	-0.252
NAMPT	8	0.636	0.358	1.776	11215	0.63	1	0.0758	1	0.588
ZNF622	7	0.433	0.244	1.774	4188	0.452	1.003	0.0761	1	0.4
HSPH1	13	0.76	0.429	1.771	20919	0.58	1.001	0.0765	1	0.702
ASIP	22	-0.681	0.386	-1.767	12	0.539	1.002	0.0773	1	-0.629
OSGIN2	6	0.491	0.278	1.766	3478	0.642	1.001	0.0774	1	0.453
SERPINH1	4	0.848	0.481	1.765	16561	0.614	1.002	0.0775	1	0.783
SNHG11	21	0.44	0.249	1.764	901	0.583	1.003	0.0778	1	0.405
RPL8	8	0.477	0.271	1.763	146908	0.581	1.003	0.0778	1	0.44
ARFRP1	25	0.422	0.239	1.763	3248	0.493	1.003	0.0779	1	0.389
EXOSC8	13	-0.352	0.2	-1.763	5707	0.545	1.002	0.078	1	-0.324
MRGBP	24	0.393	0.223	1.762	5124	0.514	1.001	0.078	1	0.362
H3F3A	3	0.639	0.363	1.76	14620	0.633	1.001	0.0785	1	0.589
IPO5	15	-0.376	0.214	-1.759	38896	0.478	1	0.0786	1	-0.346
CYGB	5	1.342	0.764	1.756	43	0.585	1.002	0.0791	1	1.236
MCL1	6	-0.371	0.211	-1.755	31326	0.448	1.001	0.0793	1	-0.341
ATP5MF	9	0.502	0.286	1.753	11512	0.559	1.002	0.0796	1	0.462
DLG2	11	-0.649	0.37	-1.751	132	0.284	1.002	0.0799	1	-0.597
TMEM267	5	-0.441	0.252	-1.749	2384	0.612	1.002	0.0804	1	-0.406
TPT1-AS1	11	0.701	0.402	1.745	353	0.547	1.001	0.081	1	0.644
TTC33	6	-0.574	0.329	-1.745	1573	0.528	1.003	0.0811	1	-0.527
ANKMY2	17	0.59	0.339	1.743	2962	0.586	1.001	0.0813	1	0.542
IGSF11	7	1.537	0.882	1.743	33	0.535	1.001	0.0814	1	1.412
DNAJC15	12	0.948	0.544	1.741	5495	0.569	1.001	0.0816	1	0.87
CLN5	12	0.457	0.263	1.738	1828	0.615	1.001	0.0822	1	0.419
FIS1	8	0.498	0.287	1.736	7018	0.61	1.001	0.0826	1	0.457
RNF216P1	16	-0.464	0.267	-1.733	2006	0.527	1.001	0.0831	1	-0.425
SOX5	6	2.389	1.379	1.732	85	0.263	1.005	0.0833	1	2.19
PTDSS1	7	0.499	0.289	1.729	15327	0.715	1.003	0.0838	1	0.457
TRMT10C	6	-0.456	0.264	-1.729	5382	0.643	1	0.0839	1	-0.417
SRMS	24	-0.805	0.466	-1.727	329	0.451	1.003	0.0842	1	-0.737
ARHGAP32	4	-0.662	0.384	-1.723	17105	0.659	1.001	0.0849	1	-0.605
TFRC	11	-0.458	0.267	-1.718	61847	0.46	1.002	0.0858	1	-0.419
LRRC23	4	-0.62	0.361	-1.718	757	0.659	1	0.0858	1	-0.567
MEDAG	13	1.878	1.093	1.718	14	0.377	1.004	0.0858	1	1.717
CRPPA	17	0.948	0.552	1.717	135	0.638	1.001	0.0859	1	0.867
PIGO	4	0.5	0.292	1.713	6730	0.656	1	0.0866	1	0.456
MELTF	10	1.157	0.676	1.713	4978	0.588	1.003	0.0867	1	1.057
ACAD9	6	0.443	0.259	1.709	5261	0.605	1	0.0875	1	0.405
AP5S1	7	0.575	0.337	1.707	1299	0.675	1	0.0878	1	0.525
FAM49B	11	0.339	0.199	1.704	8401	0.586	1.001	0.0884	1	0.309
GPR18	14	0.699	0.411	1.702	16	0.598	1.002	0.0888	1	0.637
NHLRC3	12	0.433	0.255	1.7	3461	0.563	1.001	0.0892	1	0.394
OSBPL3	14	0.695	0.409	1.699	7866	0.48	1.001	0.0893	1	0.633
TTC14	9	0.795	0.468	1.699	3205	0.587	1.003	0.0893	1	0.724
ARHGAP5	4	0.542	0.319	1.699	15071	0.709	1.001	0.0893	1	0.494
ABHD16B	25	0.632	0.372	1.698	545	0.481	1.002	0.0894	1	0.575
MOCS3	23	0.363	0.214	1.698	1828	0.487	1	0.0896	1	0.33
MPHOSPH8	13	0.316	0.186	1.697	7431	0.577	1.001	0.0896	1	0.288
MZT1	15	-0.33	0.194	-1.697	7104	0.413	1.002	0.0898	1	-0.3
CYTH3	15	0.804	0.474	1.694	4825	0.533	1.003	0.0902	1	0.731
MRPS31	12	0.346	0.204	1.694	2497	0.634	1	0.0902	1	0.315
ZC3HAV1	7	-0.576	0.341	-1.692	9330	0.553	1	0.0907	1	-0.524
STK35	7	-0.336	0.199	-1.691	8332	0.547	1.003	0.0908	1	-0.306
HINFP	3	-0.37	0.219	-1.689	2754	0.604	1	0.0912	1	-0.336
TGM2	21	2.063	1.223	1.687	11566	0.241	1.003	0.0915	1	1.875
MRPL13	11	0.521	0.309	1.687	5380	0.586	1.001	0.0917	1	0.473
NDUFV1	4	-0.425	0.252	-1.685	19615	0.627	1.001	0.0919	1	-0.386
PRPF6	25	0.316	0.188	1.685	14105	0.595	1	0.092	1	0.287
ARAP1	4	0.688	0.409	1.682	8469	0.632	1	0.0926	1	0.624
CHCHD7	3	0.66	0.393	1.681	5130	0.618	1.001	0.0928	1	0.599
MTG2	24	0.251	0.15	1.679	4696	0.504	1	0.0931	1	0.228
FAM91A1	12	0.354	0.211	1.679	10415	0.602	1.001	0.0932	1	0.321
MYNN	11	-0.348	0.208	-1.678	2328	0.606	1.001	0.0934	1	-0.316
EXPH5	7	-0.642	0.382	-1.678	4870	0.566	1.002	0.0934	1	-0.582
TNFAIP1	4	0.649	0.387	1.677	7003	0.647	1.001	0.0934	1	0.588
TAF1D	5	-0.478	0.285	-1.676	13132	0.651	1.002	0.0938	1	-0.433
MED17	5	-0.335	0.2	-1.674	4234	0.587	1.001	0.0941	1	-0.304
CDADC1	10	-0.322	0.192	-1.674	1209	0.537	1.001	0.0942	1	-0.291
TXNRD3	6	-0.598	0.358	-1.672	1435	0.548	1.001	0.0945	1	-0.541
TMEM67	7	0.592	0.354	1.67	1304	0.756	1	0.0948	1	0.536
GPR85	8	1.7	1.018	1.67	13	0.445	1	0.0949	1	1.538
RYK	8	0.382	0.229	1.668	7754	0.494	1.002	0.0953	1	0.346
DROSHA	6	0.327	0.196	1.667	10995	0.641	1	0.0955	1	0.295
ZNF830	5	0.535	0.321	1.665	2405	0.699	1	0.0959	1	0.484
POLR2J4	16	0.558	0.335	1.664	796	0.496	1.002	0.0962	1	0.504
DENND2A	8	1.52	0.915	1.662	409	0.422	1.003	0.0966	1	1.373
UAP1	3	-0.571	0.344	-1.66	7868	0.664	1	0.0969	1	-0.516
RAD51AP1	4	0.633	0.381	1.66	4313	0.721	1.002	0.0969	1	0.572
NXPH1	16	1.899	1.146	1.657	74	0.263	1.002	0.0975	1	1.714
SLC25A19	4	-0.491	0.297	-1.656	2076	0.597	1.001	0.0977	1	-0.443
SLC35B1	4	0.462	0.279	1.656	6542	0.619	1.001	0.0978	1	0.416
DEPTOR	11	1.249	0.755	1.655	1273	0.523	1	0.098	1	1.127
PAN3-AS1	13	0.807	0.488	1.654	162	0.64	1	0.0981	1	0.728
PRDX6	3	0.68	0.412	1.65	23511	0.724	1.001	0.099	1	0.612
BTBD3	8	-0.529	0.32	-1.649	5080	0.556	1.001	0.0991	1	-0.476
FAIM	10	-0.615	0.373	-1.649	1576	0.619	1.001	0.0991	1	-0.554
KBTBD3	5	-0.509	0.309	-1.649	401	0.659	1.002	0.0992	1	-0.459
FAM117A	4	0.859	0.522	1.647	902	0.667	1.001	0.0995	1	0.773
LRATD2	15	0.733	0.445	1.646	11690	0.588	1.001	0.0997	1	0.66
ETV1	17	1.307	0.794	1.646	882	0.363	1.002	0.0998	1	1.176
UPP1	16	-0.644	0.391	-1.645	3148	0.52	1.002	0.0999	1	-0.579
SMG8	3	0.525	0.319	1.645	3077	0.688	1.001	0.1	1	0.472
TAF6	9	0.387	0.235	1.644	4527	0.547	1.003	0.1	1	0.348
RAP2B	11	0.551	0.336	1.639	5239	0.655	1.001	0.101	1	0.496
JPH2	24	1.613	0.984	1.639	407	0.374	1.002	0.101	1	1.45
FLAD1	5	0.351	0.214	1.638	5954	0.621	1	0.101	1	0.315
AIDA	3	-0.474	0.29	-1.634	5601	0.651	1.001	0.102	1	-0.425
FMO4	3	0.882	0.54	1.634	170	0.576	1.002	0.102	1	0.791
DIXDC1	5	-0.696	0.426	-1.633	1128	0.611	1.002	0.102	1	-0.625
C8orf82	8	-0.473	0.29	-1.633	2327	0.59	1.002	0.102	1	-0.425
ACAP2	10	-0.332	0.203	-1.633	8488	0.622	1	0.103	1	-0.298
VPS72	5	0.362	0.222	1.633	4764	0.65	1.003	0.103	1	0.325
MAD1L1	15	0.528	0.324	1.632	3278	0.445	1.002	0.103	1	0.474
NDUFB2-AS1	7	-0.452	0.277	-1.63	62	0.496	1.003	0.103	1	-0.405
PPDPF	24	0.527	0.324	1.628	10155	0.549	1.001	0.104	1	0.473
PDX1	13	1.082	0.665	1.627	583	0.586	1.002	0.104	1	0.969
PFDN2	3	-0.469	0.289	-1.625	8673	0.6	1	0.104	1	-0.42
IL17D	13	0.639	0.394	1.624	1249	0.567	1.001	0.104	1	0.573
SLC7A1	14	-0.389	0.24	-1.622	29067	0.496	1.001	0.105	1	-0.349
CCS	4	-0.453	0.279	-1.621	2663	0.61	1.001	0.105	1	-0.405
HTR2A	10	1.449	0.894	1.621	3	0.576	1.001	0.105	1	1.297
RHNO1	4	0.498	0.307	1.621	4023	0.563	1.002	0.105	1	0.445
PPIL2	3	-0.431	0.266	-1.619	7473	0.47	1	0.105	1	-0.386
CBX1	4	0.513	0.317	1.619	13517	0.63	1.001	0.106	1	0.459
SMU1	4	-0.289	0.179	-1.618	11909	0.643	1.003	0.106	1	-0.259
ATP13A5	10	1.446	0.893	1.618	4	0.594	1.003	0.106	1	1.293
HBP1	8	-0.532	0.329	-1.616	3304	0.458	1.001	0.106	1	-0.476
UVRAG	4	0.459	0.284	1.615	2284	0.692	1.001	0.106	1	0.41
ARL6	5	-0.535	0.332	-1.612	451	0.653	1.001	0.107	1	-0.478
TSPYL5	7	2.03	1.259	1.612	238	0.2	1.005	0.107	1	1.813
RBM4	4	0.336	0.209	1.611	11945	0.672	1	0.107	1	0.3
THAP1	3	-0.452	0.281	-1.607	1362	0.649	1	0.108	1	-0.403
MTRF1L	3	-0.436	0.271	-1.606	2596	0.607	1	0.108	1	-0.389
RASA4CP	14	0.914	0.569	1.606	145	0.485	1.002	0.108	1	0.815
MST1L	11	-0.714	0.445	-1.606	217	0.55	1.001	0.108	1	-0.637
UPK3BL1	8	0.645	0.402	1.602	1005	0.586	1.002	0.109	1	0.574
SIRPB1	31	-0.698	0.436	-1.601	25	0.127	1.008	0.109	1	-0.622
HLA-DRB1	18	-0.682	0.427	-1.599	847	0.207	1.004	0.11	1	-0.607
PRKCI	11	-0.287	0.179	-1.599	9499	0.559	1.001	0.11	1	-0.255
AIP	3	0.592	0.37	1.598	4956	0.58	1.001	0.11	1	0.526
SOSTDC1	17	1.568	0.982	1.596	462	0.464	1.002	0.11	1	1.395
DNAJB11	9	0.41	0.257	1.594	11285	0.616	1.001	0.111	1	0.364
CSNK2A1	7	-0.318	0.199	-1.594	22554	0.56	1.001	0.111	1	-0.283
MAF1	8	0.361	0.227	1.593	8040	0.64	1.001	0.111	1	0.321
GOLGA3	3	-0.466	0.293	-1.592	14549	0.57	1.002	0.111	1	-0.414
BRD3	4	-0.493	0.31	-1.591	5437	0.601	1.001	0.112	1	-0.438
NEK3	11	0.665	0.418	1.59	2433	0.53	1	0.112	1	0.59
CTSZ	28	0.604	0.38	1.59	11981	0.506	1.002	0.112	1	0.537
INHBA	15	1.856	1.168	1.589	723	0.202	1.001	0.112	1	1.648
GNAQ	5	-0.589	0.372	-1.584	8434	0.648	1	0.113	1	-0.523
KCNMB3	9	0.919	0.58	1.584	194	0.638	1.002	0.113	1	0.815
NAXD	14	0.245	0.155	1.583	4755	0.439	1.004	0.113	1	0.217
BCAP29	8	0.545	0.345	1.582	3830	0.578	1.002	0.114	1	0.483
NUMA1	4	0.463	0.293	1.58	22408	0.693	1	0.114	1	0.41
TMEM108	8	1.555	0.984	1.579	16	0.493	1.001	0.114	1	1.377
LPP	9	-0.489	0.31	-1.579	11929	0.529	1.001	0.114	1	-0.433
CPSF4	9	0.353	0.223	1.579	4642	0.548	1.003	0.114	1	0.312
PIGZ	10	0.939	0.595	1.579	883	0.611	1	0.114	1	0.832
HIRA	3	-0.461	0.292	-1.579	2510	0.614	1	0.114	1	-0.409
DPY19L4	6	0.422	0.267	1.578	4494	0.63	1.002	0.114	1	0.373
ANLN	15	0.631	0.4	1.578	17952	0.605	1.001	0.115	1	0.559
DLEU2	12	-0.555	0.352	-1.577	1041	0.571	1.001	0.115	1	-0.491
MRPL32	16	-0.33	0.209	-1.576	7557	0.488	1.002	0.115	1	-0.292
ST3GAL6	6	1.314	0.834	1.576	478	0.479	1.002	0.115	1	1.162
STARD3	3	0.546	0.347	1.575	4975	0.622	1.001	0.115	1	0.483
MSI2	3	-0.567	0.36	-1.575	15513	0.517	1.002	0.115	1	-0.502
CAB39L	10	1.096	0.696	1.574	2969	0.563	1.003	0.115	1	0.969
CMSS1	7	-0.449	0.286	-1.57	4853	0.53	1.001	0.116	1	-0.397
GXYLT1	4	0.611	0.39	1.568	4794	0.591	1.001	0.117	1	0.54
USF3	6	-0.475	0.303	-1.568	4519	0.563	1.002	0.117	1	-0.42
PBXIP1	5	0.83	0.53	1.567	5059	0.65	1	0.117	1	0.733
TPRG1	9	0.949	0.605	1.567	123	0.644	1.001	0.117	1	0.837
GNAS	28	0.386	0.247	1.564	58927	0.57	1.001	0.118	1	0.341
EGFR	18	0.831	0.531	1.564	12484	0.538	1.002	0.118	1	0.733
LRP5	3	0.716	0.458	1.564	17545	0.63	1.001	0.118	1	0.631
ZBED3	3	-0.689	0.441	-1.563	3882	0.62	1.003	0.118	1	-0.608
RHBDD2	8	0.506	0.324	1.563	6042	0.611	1.002	0.118	1	0.447
DARS2	3	0.55	0.353	1.561	6800	0.544	1.001	0.119	1	0.485
FAM189B	5	-0.502	0.322	-1.557	4708	0.702	1.001	0.119	1	-0.442
CHCHD6	6	-0.461	0.296	-1.556	2059	0.616	1.001	0.12	1	-0.406
PRSS23	5	0.99	0.636	1.556	20102	0.597	1	0.12	1	0.871
C11orf54	5	-0.6	0.386	-1.553	3998	0.569	1.002	0.12	1	-0.528
EMC2	7	0.4	0.258	1.55	3610	0.608	1	0.121	1	0.351
HM13	22	0.409	0.264	1.55	14424	0.478	1.004	0.121	1	0.359
RBAK	16	-0.403	0.26	-1.549	4121	0.525	1.001	0.121	1	-0.354
ARRDC1	4	0.62	0.4	1.549	9902	0.687	1.001	0.121	1	0.545
ZNF707	8	0.454	0.293	1.549	1666	0.614	1.001	0.121	1	0.399
INIP	3	0.412	0.266	1.549	4623	0.618	1.001	0.121	1	0.362
COPS7A	4	-0.31	0.2	-1.548	7975	0.604	1.002	0.122	1	-0.272
WDR41	3	-0.49	0.317	-1.547	4837	0.667	1.002	0.122	1	-0.43
SAP30BP	4	0.405	0.262	1.547	6016	0.655	1	0.122	1	0.355
ACYP2	4	-0.516	0.334	-1.544	604	0.586	1.001	0.122	1	-0.452
ITPA	7	0.479	0.311	1.543	6391	0.567	1.001	0.123	1	0.42
NFATC2	24	1.203	0.78	1.542	642	0.503	1.003	0.123	1	1.055
KDM2A	3	0.43	0.279	1.541	16297	0.685	1.002	0.123	1	0.377
DBNL	15	0.457	0.297	1.539	11152	0.471	1.002	0.124	1	0.4
POT1	7	0.566	0.368	1.539	2345	0.561	1	0.124	1	0.496
STT3A	4	0.413	0.269	1.536	33548	0.65	1.001	0.125	1	0.361
NSFP1	25	0.623	0.406	1.535	55	0.375	1.001	0.125	1	0.545
SRC	21	-0.433	0.282	-1.534	8580	0.529	1.001	0.125	1	-0.379
CBX4	4	-0.553	0.361	-1.529	5520	0.552	1.001	0.126	1	-0.483
TMEM243	9	0.536	0.35	1.529	2233	0.473	1.003	0.126	1	0.468
JMJD4	3	0.508	0.333	1.528	871	0.615	1.002	0.127	1	0.444
ZMYND8	25	0.491	0.322	1.526	7521	0.494	1.002	0.127	1	0.429
UBXN7	10	0.406	0.266	1.526	9241	0.618	1	0.127	1	0.354
POP1	8	0.573	0.375	1.525	4164	0.634	1	0.127	1	0.5
SHC1	5	-0.549	0.36	-1.525	13080	0.653	1.002	0.127	1	-0.479
FMC1	7	-0.504	0.331	-1.524	1527	0.598	1.001	0.127	1	-0.44
GGACT	14	-0.491	0.322	-1.524	446	0.543	1.001	0.128	1	-0.429
TLR5	3	0.883	0.579	1.523	133	0.595	1	0.128	1	0.77
CBX8	4	-0.433	0.285	-1.52	2505	0.625	1.003	0.128	1	-0.378
YBX3	5	0.441	0.29	1.52	16170	0.674	1.002	0.129	1	0.385
SPA17	4	-0.592	0.39	-1.516	642	0.644	1.001	0.129	1	-0.515
CUL1	8	0.365	0.241	1.516	10870	0.579	1.001	0.129	1	0.318
JPT1	4	0.582	0.384	1.516	14861	0.704	1.001	0.13	1	0.506
CYREN	7	0.304	0.201	1.516	2056	0.491	1.002	0.13	1	0.265
SRSF6	24	-0.293	0.193	-1.513	27788	0.46	1.004	0.13	1	-0.254
NDOR1	4	0.406	0.269	1.512	2607	0.654	1.001	0.13	1	0.353
ARHGEF11	5	0.376	0.248	1.512	7706	0.621	1.001	0.13	1	0.327
LRRC37A	30	-0.486	0.322	-1.512	185	0.321	1.003	0.131	1	-0.423
BCAS3	3	0.701	0.464	1.511	1539	0.599	1.001	0.131	1	0.609
GZF1	11	0.3	0.199	1.51	2766	0.601	1.002	0.131	1	0.261
MTMR4	3	-0.47	0.311	-1.51	8344	0.581	1.001	0.131	1	-0.409
TNS3	16	0.853	0.565	1.51	11007	0.53	1.001	0.131	1	0.741
IFT80	11	0.472	0.313	1.509	3376	0.616	1.001	0.131	1	0.41
STK4	22	0.328	0.218	1.509	8400	0.515	1.002	0.131	1	0.285
THSD7A	16	1.399	0.927	1.508	183	0.474	1.001	0.131	1	1.215
TIGIT	6	1.522	1.01	1.507	11	0.491	1.002	0.132	1	1.321
KSR1	4	0.736	0.488	1.507	1685	0.629	1.002	0.132	1	0.639
EXOSC2	4	0.423	0.281	1.506	8402	0.688	1.001	0.132	1	0.367
TRAF2	4	0.441	0.293	1.504	4254	0.647	1.002	0.133	1	0.382
GATAD2B	5	-0.357	0.237	-1.503	5236	0.641	1.001	0.133	1	-0.309
CDC25B	7	0.518	0.345	1.503	14737	0.657	1.001	0.133	1	0.45
ZNF217	26	-0.391	0.26	-1.502	8275	0.369	1.001	0.133	1	-0.339
PHB	4	-0.42	0.28	-1.5	32625	0.583	1.002	0.134	1	-0.364
ZNF251	8	0.602	0.402	1.498	1777	0.632	1.001	0.134	1	0.521
CDC16	15	0.251	0.167	1.498	6402	0.49	1.001	0.134	1	0.217
PSMD2	9	-0.456	0.305	-1.497	46303	0.572	1.002	0.134	1	-0.395
BROX	3	0.41	0.274	1.497	5923	0.613	1.003	0.134	1	0.355
UBN2	7	-0.422	0.283	-1.495	5981	0.468	1	0.135	1	-0.366
MAP11	9	0.483	0.323	1.495	1954	0.569	1	0.135	1	0.418
LINC00525	16	1.114	0.745	1.494	35	0.517	1.002	0.135	1	0.963
INTS8	6	0.438	0.293	1.492	6272	0.558	1.001	0.136	1	0.379
SRPRB	7	-0.416	0.279	-1.491	11498	0.64	1.001	0.136	1	-0.359
POTEM	10	0.906	0.608	1.49	15	0.418	1.001	0.136	1	0.782
MTERF3	8	0.436	0.293	1.488	2088	0.723	1	0.137	1	0.376
CRYL1	13	0.741	0.498	1.487	3546	0.505	1.001	0.137	1	0.639
GGA3	4	0.356	0.24	1.486	6740	0.684	1.001	0.137	1	0.307
TBL2	8	-0.311	0.209	-1.485	7762	0.572	1.003	0.138	1	-0.268
DYNC1H1	3	-0.418	0.282	-1.484	64813	0.507	1.004	0.138	1	-0.36
PLAGL2	22	0.454	0.307	1.482	6113	0.522	1.001	0.138	1	0.391
SLC26A4	8	0.824	0.556	1.481	50	0.581	1	0.139	1	0.71
HLA-DRB6	19	-0.721	0.487	-1.481	24	0.1	1.017	0.139	1	-0.621
WDR97	8	0.769	0.519	1.481	149	0.603	1.001	0.139	1	0.662
EXT1	8	-0.462	0.312	-1.48	6399	0.645	1	0.139	1	-0.398
POGLUT1	6	-0.385	0.26	-1.479	2573	0.61	1.001	0.139	1	-0.331
PARP4	12	0.406	0.274	1.479	18455	0.631	1.001	0.139	1	0.349
TGDS	14	-0.33	0.224	-1.477	3142	0.509	1.003	0.14	1	-0.284
RNF216	16	-0.303	0.205	-1.476	7421	0.455	1.004	0.14	1	-0.261
ZC3H13	10	0.319	0.217	1.474	12805	0.654	1.001	0.14	1	0.275
CENPB	7	0.508	0.345	1.474	8918	0.629	1	0.141	1	0.436
PRPF3	6	0.383	0.26	1.473	7625	0.641	1.001	0.141	1	0.329
GET4	16	0.581	0.394	1.472	235	0.528	1.004	0.141	1	0.499
UBAC2-AS1	14	0.659	0.448	1.472	203	0.581	1	0.141	1	0.566
MECOM	16	-0.579	0.393	-1.472	5609	0.23	1.001	0.141	1	-0.497
FAM92A	6	0.681	0.463	1.47	1773	0.697	1	0.142	1	0.585
FMN2	27	1.517	1.032	1.47	45	0.242	1.004	0.142	1	1.302
JCAD	3	0.979	0.666	1.469	1259	0.665	1.001	0.142	1	0.84
CLK2	5	0.429	0.292	1.466	6345	0.699	1.001	0.143	1	0.368
RBM34	3	-0.406	0.277	-1.466	45	0.595	1.002	0.143	1	-0.348
PDE1C	15	1.63	1.114	1.463	234	0.298	1.002	0.143	1	1.396
PGS1	3	0.424	0.29	1.461	2772	0.622	1	0.144	1	0.363
ZNF750	3	0.979	0.671	1.46	90	0.63	1.001	0.144	1	0.838
RAB22A	28	0.275	0.188	1.459	6050	0.564	1.002	0.145	1	0.235
SRD5A1	6	0.624	0.428	1.457	3859	0.518	1.001	0.145	1	0.533
FLT3	13	-0.579	0.397	-1.457	12	0.571	1	0.145	1	-0.495
MUC1	5	0.969	0.665	1.457	3559	0.619	1	0.145	1	0.829
TPRA1	6	0.464	0.319	1.457	4488	0.608	1.003	0.145	1	0.397
CDK8	13	0.363	0.249	1.456	4054	0.585	1.001	0.145	1	0.31
CYBC1	3	0.489	0.336	1.455	4263	0.651	1.001	0.146	1	0.418
SDE2	3	-0.301	0.207	-1.455	4901	0.665	1	0.146	1	-0.257
C1GALT1	16	0.44	0.303	1.455	5522	0.536	1.001	0.146	1	0.376
SIRPB2	7	0.979	0.673	1.455	7	0.496	1	0.146	1	0.836
SLAMF6	3	1.468	1.01	1.454	148	0.444	1.001	0.146	1	1.254
SUGCT	15	1.217	0.837	1.453	406	0.537	1.003	0.146	1	1.039
TBC1D16	4	-0.468	0.322	-1.453	12801	0.599	1.002	0.146	1	-0.4
ADA	24	-0.588	0.406	-1.451	975	0.459	1.001	0.147	1	-0.502
OSBPL2	24	0.323	0.223	1.449	6967	0.585	1.001	0.147	1	0.275
ZMAT3	9	-0.562	0.388	-1.447	4067	0.489	1.003	0.148	1	-0.479
PMS2P1	9	0.297	0.205	1.447	970	0.551	1.001	0.148	1	0.253
STK38L	7	0.618	0.427	1.446	7461	0.702	1.001	0.148	1	0.526
TUFT1	5	0.674	0.467	1.444	4496	0.635	1	0.149	1	0.574
NPEPPS	4	0.418	0.29	1.444	12566	0.694	1.001	0.149	1	0.356
PTPRA	7	0.332	0.23	1.444	9006	0.602	1.001	0.149	1	0.283
EED	5	0.346	0.241	1.437	4492	0.673	1.001	0.151	1	0.294
POP7	9	0.35	0.243	1.437	4050	0.558	1.002	0.151	1	0.297
JAML	3	0.934	0.651	1.435	46	0.685	1	0.151	1	0.793
B4GALT5	24	0.502	0.35	1.435	16873	0.428	1.002	0.151	1	0.426
PTPRN2	11	1.215	0.847	1.434	1420	0.483	1.002	0.151	1	1.031
DCTN3	4	0.54	0.376	1.434	4060	0.613	1.002	0.152	1	0.458
TAS2R31	5	0.737	0.514	1.433	23	0.619	1.001	0.152	1	0.625
ZNF639	9	-0.329	0.23	-1.431	3742	0.587	1.001	0.152	1	-0.279
PCYT1A	10	0.324	0.227	1.431	8595	0.579	1.002	0.152	1	0.275
RABGAP1L	8	-0.54	0.377	-1.43	4388	0.38	1.002	0.153	1	-0.457
CDH4	25	0.964	0.674	1.43	126	0.477	1.001	0.153	1	0.816
KLK14	3	0.71	0.497	1.429	86	0.644	1	0.153	1	0.601
TMCC1	6	0.473	0.331	1.429	2726	0.565	1.001	0.153	1	0.4
CNPY4	9	0.725	0.508	1.427	570	0.68	1.001	0.153	1	0.613
TSC22D4	9	0.567	0.397	1.427	4204	0.481	1.001	0.153	1	0.48
CENPN	3	0.6	0.42	1.426	4752	0.552	1.001	0.154	1	0.507
ANKRD30A	4	1.573	1.104	1.425	13	0.205	1.005	0.154	1	1.331
CHAMP1	15	-0.284	0.199	-1.425	5124	0.433	1.001	0.154	1	-0.24
MED22	4	0.429	0.301	1.424	6243	0.663	1.001	0.154	1	0.363
MRPL41	4	0.536	0.377	1.424	4704	0.607	1.001	0.155	1	0.453
VPS50	8	0.427	0.3	1.423	2890	0.498	1.002	0.155	1	0.361
ITGB1	3	0.561	0.394	1.423	49709	0.635	1.002	0.155	1	0.474
TSPAN11	5	0.823	0.578	1.423	169	0.533	1	0.155	1	0.696
GAA	4	0.712	0.5	1.423	7220	0.754	1.001	0.155	1	0.602
SNORA65	4	0.51	0.359	1.42	20	0.702	1.001	0.156	1	0.431
RPS25	3	-0.446	0.315	-1.418	77851	0.65	1.001	0.156	1	-0.377
AGTR1	11	1.169	0.825	1.418	3	0.521	1.001	0.156	1	0.987
CLSTN2	9	1.214	0.857	1.418	683	0.543	1.002	0.156	1	1.025
POLR3GL	3	-0.545	0.385	-1.417	2223	0.597	1.001	0.157	1	-0.46
DOCK4	8	0.803	0.567	1.416	1203	0.585	1	0.157	1	0.677
DHX9	3	-0.35	0.248	-1.412	37126	0.623	1.001	0.158	1	-0.294
GLI4	9	0.509	0.361	1.411	1431	0.681	1	0.158	1	0.429
XKR7	22	1.103	0.782	1.411	234	0.466	1.001	0.158	1	0.928
RPTN	5	1.356	0.961	1.411	235	0.489	1.001	0.158	1	1.141
ATP5MC1	4	-0.526	0.373	-1.41	9881	0.593	1	0.159	1	-0.442
MIF4GD	4	-0.435	0.308	-1.41	2835	0.59	1	0.159	1	-0.366
TP53RK	22	0.253	0.179	1.41	2259	0.48	1.001	0.159	1	0.213
CDHR3	8	0.655	0.465	1.407	529	0.537	1	0.159	1	0.55
URM1	4	0.377	0.268	1.407	7290	0.65	1.002	0.16	1	0.317
TM7SF3	7	0.494	0.352	1.405	9792	0.617	1.001	0.16	1	0.415
AGAP3	9	0.397	0.283	1.405	9239	0.542	1.001	0.16	1	0.334
ZNF579	3	0.614	0.437	1.405	1119	0.671	1.001	0.16	1	0.516
SNF8	4	0.419	0.298	1.405	4384	0.64	1.001	0.16	1	0.352
ZBTB34	3	0.558	0.397	1.405	2022	0.688	1	0.16	1	0.469
NSD3	4	-0.269	0.192	-1.404	14062	0.659	1.001	0.16	1	-0.226
NLE1	4	-0.379	0.27	-1.404	5040	0.671	1	0.16	1	-0.319
CREB3L4	5	0.569	0.406	1.403	2068	0.696	1.001	0.16	1	0.478
GOSR1	4	-0.296	0.211	-1.403	8795	0.594	1.002	0.161	1	-0.249
RAB19	8	-0.666	0.475	-1.402	195	0.544	1.001	0.161	1	-0.559
PPP1R12C	3	0.414	0.295	1.402	6252	0.688	1.001	0.161	1	0.347
CRPPA-AS1	17	0.919	0.656	1.401	9	0.588	1.001	0.161	1	0.771
CHST2	10	1.037	0.74	1.401	171	0.566	1.003	0.161	1	0.87
RBM28	8	-0.324	0.232	-1.401	8197	0.507	1.001	0.161	1	-0.272
PGM2L1	3	0.675	0.482	1.401	1837	0.696	1	0.161	1	0.566
CKS2	3	0.613	0.438	1.4	15774	0.632	1.002	0.162	1	0.514
TMEM70	6	0.417	0.298	1.399	4326	0.684	1	0.162	1	0.349
EBAG9	8	0.368	0.263	1.399	2622	0.677	1.001	0.162	1	0.309
ABCF3	9	-0.203	0.145	-1.399	6324	0.567	1.001	0.162	1	-0.17
KCNJ10	3	0.79	0.565	1.398	59	0.628	1.001	0.162	1	0.662
CCT5	6	0.404	0.289	1.398	41352	0.604	1.002	0.162	1	0.338
THBS3	5	0.675	0.484	1.396	1166	0.684	1	0.163	1	0.566
PTPA	4	-0.322	0.231	-1.394	19297	0.651	1	0.163	1	-0.27
CSPP1	3	0.446	0.32	1.394	3432	0.646	1.002	0.163	1	0.373
FSCN3	8	-0.604	0.433	-1.393	11	0.546	1	0.164	1	-0.505
ETFBKMT	5	-0.54	0.388	-1.392	213	0.633	1.001	0.164	1	-0.451
ARMC8	10	-0.232	0.167	-1.392	4669	0.576	1.002	0.164	1	-0.194
NAA16	12	-0.288	0.207	-1.391	3213	0.582	1	0.164	1	-0.241
SRRM3	8	0.984	0.708	1.39	421	0.601	1.001	0.164	1	0.822
MTHFD1L	4	-0.478	0.344	-1.389	10828	0.585	1.001	0.165	1	-0.4
NAA50	6	-0.328	0.236	-1.385	28920	0.593	1.003	0.166	1	-0.273
SDC4	22	0.715	0.516	1.385	14002	0.546	1.001	0.166	1	0.596
HILPDA	8	-0.47	0.34	-1.383	2781	0.466	1.004	0.167	1	-0.392
SMAD9	13	-0.634	0.458	-1.383	960	0.325	1.004	0.167	1	-0.528
MTIF3	13	0.311	0.225	1.382	3200	0.555	1.003	0.167	1	0.259
AP5Z1	16	0.409	0.296	1.382	3731	0.428	1.002	0.167	1	0.34
NUDCD3	15	0.288	0.208	1.381	10120	0.513	1.001	0.167	1	0.239
BCL7B	8	0.278	0.201	1.379	5457	0.518	1.001	0.168	1	0.231
TBCA	3	-0.33	0.239	-1.379	13878	0.582	1	0.168	1	-0.274
CDH18	6	0.934	0.679	1.377	3	0.518	1	0.168	1	0.777
SLC15A2	6	0.73	0.53	1.376	324	0.623	1.001	0.169	1	0.607
LBP	21	1.005	0.731	1.376	4	0.538	1.002	0.169	1	0.835
SMARCB1	3	0.425	0.309	1.375	11650	0.771	1.001	0.169	1	0.353
ZNF107	8	-0.459	0.334	-1.374	2325	0.474	1	0.169	1	-0.382
SMG9	4	0.427	0.311	1.374	4410	0.661	1.002	0.169	1	0.355
KMT2C	8	-0.335	0.244	-1.373	12995	0.552	1.001	0.17	1	-0.278
PRPSAP1	4	-0.328	0.239	-1.372	5278	0.492	1.001	0.17	1	-0.273
TIGD5	9	-0.344	0.25	-1.372	844	0.608	1.003	0.17	1	-0.285
RHD	7	-0.468	0.341	-1.37	19	0.378	1.003	0.171	1	-0.388
NECTIN1	3	0.688	0.503	1.368	8347	0.632	1.001	0.171	1	0.57
SNAPC4	4	0.371	0.272	1.368	4497	0.605	1.001	0.171	1	0.308
LASP1	4	0.518	0.379	1.367	44068	0.675	1.001	0.172	1	0.429
ZNF131	5	-0.317	0.232	-1.367	5971	0.549	1.001	0.172	1	-0.263
SKA3	13	-0.31	0.227	-1.367	4984	0.528	1.001	0.172	1	-0.257
YARS2	5	0.422	0.309	1.367	3487	0.634	1.002	0.172	1	0.35
HIBADH	15	0.415	0.304	1.367	5349	0.432	1.005	0.172	1	0.344
TCHH	5	0.956	0.7	1.366	394	0.549	1.001	0.172	1	0.791
NLK	3	0.508	0.372	1.365	3290	0.719	1.001	0.172	1	0.42
FAM185A	8	-0.326	0.239	-1.364	753	0.528	1.001	0.173	1	-0.27
CEP63	8	0.368	0.27	1.364	2271	0.599	1.001	0.173	1	0.305
LAMTOR4	9	0.404	0.297	1.361	6050	0.581	1	0.174	1	0.334
TMEM44	10	0.479	0.352	1.361	1813	0.666	1.001	0.174	1	0.396
NUP43	4	-0.304	0.224	-1.36	7242	0.646	1.001	0.174	1	-0.251
C9orf129	3	-0.816	0.6	-1.359	20	0.76	1.001	0.174	1	-0.674
RNF139	12	0.222	0.163	1.359	3931	0.578	1.001	0.174	1	0.183
SUMO1P3	3	-0.524	0.386	-1.358	61	0.644	1	0.175	1	-0.433
OSER1	24	0.288	0.212	1.356	4241	0.491	1.001	0.175	1	0.238
UHMK1	3	-0.39	0.288	-1.356	21127	0.55	1.001	0.175	1	-0.322
TNFSF10	10	0.805	0.595	1.355	1132	0.693	1.002	0.176	1	0.664
ASH1L	5	0.33	0.244	1.354	11967	0.627	1	0.176	1	0.272
RHPN1-AS1	9	0.778	0.575	1.353	153	0.639	1.001	0.176	1	0.641
DGCR8	4	-0.376	0.278	-1.353	7188	0.575	1.001	0.176	1	-0.31
FAM86JP	6	-0.525	0.388	-1.352	538	0.585	1	0.177	1	-0.432
ALKBH8	5	-0.368	0.272	-1.351	1839	0.625	1.002	0.177	1	-0.303
ARMC7	4	0.474	0.351	1.35	2075	0.631	1.002	0.177	1	0.39
CA13	5	0.64	0.475	1.349	1310	0.739	1	0.177	1	0.527
DHX40	3	0.433	0.321	1.347	6346	0.627	1.001	0.178	1	0.356
PON1	9	1.166	0.865	1.347	20	0.547	1.001	0.178	1	0.959
RALGPS1	4	0.533	0.395	1.347	2212	0.719	1	0.178	1	0.438
GDPD5	4	0.684	0.508	1.346	1722	0.656	1	0.178	1	0.562
MRPL3	6	-0.322	0.239	-1.346	20052	0.484	1.002	0.178	1	-0.265
SEPTIN7	15	0.317	0.235	1.346	16772	0.567	1.002	0.178	1	0.261
NEU3	3	-0.367	0.273	-1.346	1812	0.561	1.001	0.178	1	-0.301
BCAN	5	-0.596	0.443	-1.346	68	0.769	1	0.178	1	-0.489
AAMDC	5	0.584	0.435	1.344	439	0.666	1.001	0.179	1	0.479
ELMO2	22	0.297	0.221	1.343	3203	0.503	1.003	0.179	1	0.244
KRT10	3	0.539	0.401	1.342	2081	0.707	1.002	0.18	1	0.442
SEC16A	4	-0.346	0.258	-1.341	20467	0.646	1	0.18	1	-0.283
ANKRD40	4	0.361	0.27	1.341	5885	0.653	1.001	0.18	1	0.296
CDS2	7	0.36	0.269	1.341	6765	0.578	1	0.18	1	0.296
TIPARP-AS1	11	0.592	0.442	1.341	88	0.644	1	0.18	1	0.486
CEP112	5	0.759	0.566	1.34	447	0.687	1.001	0.18	1	0.622
ACTL6A	9	0.27	0.202	1.34	12229	0.603	1.001	0.18	1	0.222
ARPC5	3	0.375	0.28	1.338	19681	0.656	1.001	0.181	1	0.307
CD86	6	0.77	0.576	1.338	8	0.598	1.002	0.181	1	0.631
RCE1	3	0.278	0.208	1.337	2833	0.644	1.001	0.181	1	0.228
PHLDB1	3	0.679	0.508	1.336	4415	0.59	1.002	0.182	1	0.556
RAB11FIP4	5	0.642	0.481	1.336	8169	0.598	1	0.182	1	0.526
SEPTIN9	4	0.511	0.383	1.334	35950	0.672	1.001	0.182	1	0.418
KBTBD2	15	0.25	0.188	1.334	5547	0.427	1	0.182	1	0.205
ARHGAP5-AS1	4	0.601	0.452	1.331	301	0.691	1	0.183	1	0.491
BBS9	13	-0.422	0.317	-1.331	692	0.532	1	0.183	1	-0.345
LYPD3	3	0.892	0.67	1.331	1408	0.695	1	0.183	1	0.728
CORO1B	3	0.514	0.387	1.33	14412	0.578	1.002	0.184	1	0.42
TAPBPL	4	0.625	0.47	1.33	1456	0.624	1.002	0.184	1	0.51
CCNE2	6	0.487	0.367	1.329	1097	0.607	1	0.184	1	0.398
SCFD1	4	0.454	0.342	1.328	5540	0.637	1.001	0.184	1	0.37
DGAT1	8	-0.468	0.353	-1.327	7622	0.677	1.002	0.185	1	-0.382
CHCHD3	10	-0.308	0.232	-1.326	11643	0.459	1.002	0.185	1	-0.251
HOTAIRM1	15	0.707	0.533	1.326	479	0.643	1.001	0.185	1	0.577
NAA20	10	0.36	0.272	1.326	8515	0.594	1.003	0.185	1	0.294
ING3	7	-0.374	0.282	-1.325	2303	0.518	1.001	0.185	1	-0.304
CHTOP	5	-0.235	0.177	-1.325	12411	0.68	1	0.185	1	-0.191
SNX5	8	-0.302	0.228	-1.325	19395	0.595	1	0.185	1	-0.246
AP2M1	9	-0.373	0.281	-1.324	35439	0.587	1.001	0.185	1	-0.304
NINJ1	3	-0.492	0.371	-1.324	2242	0.664	1.001	0.186	1	-0.4
TRIM17	3	0.688	0.52	1.324	107	0.676	1.001	0.186	1	0.561
LATS2	13	-0.526	0.397	-1.323	2792	0.51	1.001	0.186	1	-0.428
BLCAP	21	0.41	0.311	1.321	8700	0.418	1.001	0.187	1	0.334
IGF2-AS	4	1.007	0.763	1.32	55	0.504	1.003	0.187	1	0.819
PTGIR	3	0.695	0.527	1.32	6	0.629	1	0.187	1	0.565
EXOSC4	8	0.348	0.264	1.319	2207	0.59	1.003	0.187	1	0.283
FBXL13	7	-0.455	0.346	-1.316	68	0.543	1.001	0.188	1	-0.369
CREM	3	0.585	0.445	1.316	1178	0.746	1.001	0.188	1	0.475
EFNA4	5	0.587	0.446	1.315	1920	0.554	1.001	0.188	1	0.476
FAAP24	3	0.466	0.355	1.314	738	0.722	1	0.189	1	0.378
SRP9	3	-0.312	0.238	-1.313	22738	0.702	1.001	0.189	1	-0.253
AHRR	6	0.846	0.644	1.313	1045	0.609	1	0.189	1	0.686
BRD3OS	4	-0.461	0.352	-1.311	2171	0.622	1.001	0.19	1	-0.374
CHST12	16	-0.443	0.338	-1.311	1121	0.5	1	0.19	1	-0.359
NCBP2	10	0.331	0.252	1.311	11827	0.655	1.002	0.19	1	0.268
EIF4G1	9	-0.302	0.23	-1.311	76524	0.652	1.001	0.19	1	-0.244
KIAA1191	3	-0.315	0.24	-1.31	11376	0.629	1	0.19	1	-0.255
WSB1	3	0.555	0.424	1.31	12289	0.692	1.001	0.19	1	0.45
KRTCAP2	5	0.325	0.249	1.309	6440	0.589	1.001	0.19	1	0.263
AMOTL1	5	0.923	0.706	1.308	2261	0.692	1.001	0.191	1	0.747
NCSTN	3	0.429	0.328	1.308	11302	0.651	1.003	0.191	1	0.347
USPL1	13	0.31	0.237	1.307	3190	0.566	1.001	0.191	1	0.25
OTULIN	6	-0.24	0.183	-1.307	4829	0.513	1.003	0.191	1	-0.194
RBM26	12	-0.263	0.201	-1.307	10962	0.585	1.002	0.191	1	-0.213
MRPL55	3	-0.339	0.259	-1.306	2671	0.488	1.002	0.191	1	-0.274
BRI3	9	0.577	0.442	1.306	4185	0.619	1	0.191	1	0.467
CDC6	3	-0.478	0.366	-1.306	11850	0.545	1.002	0.192	1	-0.386
ACTL6B	9	1.272	0.974	1.306	16	0.467	1.001	0.192	1	1.028
ZMYM2	13	0.402	0.308	1.305	10737	0.581	1.001	0.192	1	0.325
USP13	9	-0.482	0.369	-1.304	4298	0.523	1	0.192	1	-0.389
ZNF746	8	-0.256	0.197	-1.303	3089	0.526	1.003	0.193	1	-0.207
NDUFAF6	6	0.327	0.251	1.303	1604	0.682	1	0.193	1	0.264
SEM1	8	0.391	0.301	1.302	13597	0.607	1.001	0.193	1	0.316
SPAG4	21	0.721	0.554	1.302	191	0.503	1	0.193	1	0.582
PPP2R1B	5	0.365	0.28	1.302	7807	0.629	1.001	0.193	1	0.294
RPS12	4	-0.419	0.322	-1.302	111216	0.616	1.002	0.193	1	-0.338
C7orf50	15	0.461	0.354	1.3	5349	0.532	1.003	0.194	1	0.372
SIAH3	10	0.757	0.582	1.3	10	0.619	1.002	0.194	1	0.61
CITED2	4	0.663	0.51	1.299	3516	0.705	1.001	0.194	1	0.534
CDCA3	4	0.415	0.32	1.298	5114	0.578	1	0.194	1	0.335
COX17	6	0.448	0.346	1.297	3584	0.648	1.001	0.195	1	0.361
TH	4	0.836	0.645	1.296	213	0.662	1.002	0.195	1	0.673
C9orf163	4	0.528	0.407	1.296	216	0.678	1.002	0.195	1	0.425
MFN1	9	-0.24	0.185	-1.294	7501	0.584	1.001	0.196	1	-0.193
AGPAT2	4	0.516	0.399	1.294	9465	0.687	1.001	0.196	1	0.415
CEP89	3	0.421	0.325	1.293	3123	0.701	1.001	0.196	1	0.338
CDK3	4	0.509	0.394	1.293	833	0.66	1.002	0.196	1	0.409
SPAG1	9	-0.528	0.409	-1.29	3302	0.633	1	0.197	1	-0.424
GTF2H3	3	-0.349	0.27	-1.29	8179	0.577	1	0.197	1	-0.28
C20orf27	7	0.455	0.353	1.289	6777	0.586	1	0.197	1	0.365
ASTN2	4	-0.508	0.394	-1.289	727	0.435	1.002	0.197	1	-0.408
DMWD	4	0.413	0.321	1.289	3053	0.583	1.001	0.198	1	0.332
SNX13	16	-0.254	0.197	-1.287	6413	0.523	1.001	0.198	1	-0.204
SPAG9	4	0.488	0.38	1.287	13664	0.685	1.001	0.198	1	0.392
STK17A	15	-0.368	0.286	-1.286	2912	0.519	1.001	0.198	1	-0.295
NECAP1	4	-0.271	0.211	-1.286	5309	0.55	1.002	0.198	1	-0.217
RTN2	4	0.685	0.533	1.285	689	0.691	1.001	0.199	1	0.548
EDN3	27	1.069	0.832	1.285	39	0.464	1	0.199	1	0.857
SIAE	4	-0.573	0.446	-1.284	7563	0.733	1.001	0.199	1	-0.459
C12orf60	4	-0.506	0.395	-1.281	289	0.555	1.001	0.2	1	-0.405
ZBTB43	3	0.405	0.317	1.277	2918	0.74	1	0.201	1	0.323
MKLN1	7	-0.297	0.233	-1.276	8078	0.573	1	0.202	1	-0.237
C12orf71	7	0.676	0.53	1.276	9	0.566	1.002	0.202	1	0.539
COL26A1	8	-0.691	0.542	-1.275	198	0.16	1.007	0.202	1	-0.551
SCNM1	5	0.405	0.317	1.275	2728	0.66	1.001	0.202	1	0.323
ATP7B	11	0.569	0.447	1.274	2558	0.579	1.002	0.203	1	0.454
AKAP3	4	-0.638	0.501	-1.273	217	0.261	1.002	0.203	1	-0.508
ZBTB11	6	-0.366	0.288	-1.272	5253	0.61	1.001	0.203	1	-0.292
TTC12	4	-0.418	0.328	-1.272	1952	0.709	1	0.203	1	-0.333
RGS5	4	-0.541	0.425	-1.271	252	0.513	1.002	0.204	1	-0.431
CCNL1	11	0.399	0.314	1.27	8676	0.606	1.001	0.204	1	0.317
GAN	3	-0.487	0.383	-1.27	5333	0.612	1.003	0.204	1	-0.388
DUS4L	8	0.379	0.299	1.269	1238	0.508	1.001	0.204	1	0.302
ZDHHC20	13	-0.243	0.192	-1.269	5534	0.54	1.001	0.204	1	-0.193
NMT2	3	0.582	0.459	1.269	2023	0.794	1	0.204	1	0.463
COL9A3	24	0.968	0.763	1.268	2789	0.562	1	0.205	1	0.77
RPN2	21	0.306	0.242	1.266	40674	0.448	1.002	0.205	1	0.243
KIAA0895	15	-0.48	0.379	-1.266	1442	0.629	1.001	0.205	1	-0.382
ABHD3	3	0.558	0.441	1.265	4123	0.709	1	0.206	1	0.443
SRPRA	4	0.402	0.318	1.264	18939	0.654	1.001	0.206	1	0.319
ALG11	11	0.267	0.211	1.264	1252	0.51	1.001	0.206	1	0.212
STRIP2	7	0.503	0.398	1.263	1915	0.618	1.001	0.206	1	0.399
RNF26	3	0.372	0.295	1.263	6301	0.701	1.001	0.206	1	0.295
NUFIP1	11	0.366	0.29	1.262	1874	0.522	1.002	0.207	1	0.29
GARNL3	4	0.576	0.457	1.26	579	0.726	1.001	0.208	1	0.457
CKS1B	5	-0.338	0.269	-1.259	10888	0.647	1.002	0.208	1	-0.268
USP32P1	14	1.14	0.906	1.259	25	0.494	1	0.208	1	0.903
TSC22D2	11	0.374	0.297	1.258	3537	0.541	1.001	0.208	1	0.296
PEX5L	9	-0.544	0.433	-1.258	88	0.652	1.002	0.208	1	-0.431
PPP1R3D	26	0.361	0.287	1.257	1114	0.457	1	0.209	1	0.285
RDX	5	0.747	0.594	1.257	7502	0.686	1.001	0.209	1	0.591
KLHL6	9	0.616	0.49	1.256	29	0.643	1.001	0.209	1	0.487
ATP12A	13	-0.731	0.582	-1.256	49	0.302	1.004	0.209	1	-0.578
RAB20	14	0.619	0.493	1.254	3294	0.591	1.001	0.21	1	0.489
GINM1	4	0.414	0.33	1.254	3654	0.646	1.002	0.21	1	0.327
BRAF	8	-0.299	0.239	-1.253	4094	0.551	1	0.21	1	-0.236
FLT1	13	-0.739	0.591	-1.251	197	0.177	1.01	0.211	1	-0.583
TMX4	8	0.639	0.511	1.251	5470	0.567	1.004	0.211	1	0.504
CA14	6	0.61	0.488	1.25	44	0.619	1.001	0.211	1	0.481
SUZ12P1	5	0.402	0.322	1.248	1413	0.662	1.002	0.212	1	0.317
FAM124A	11	-0.616	0.494	-1.248	164	0.146	1.004	0.212	1	-0.486
TAGLN2	3	0.573	0.459	1.248	49756	0.637	1.001	0.212	1	0.451
LAYN	5	1.048	0.84	1.247	129	0.439	1.001	0.212	1	0.825
RNASEL	3	0.594	0.477	1.246	859	0.707	1	0.213	1	0.468
ZNF282	8	-0.237	0.19	-1.246	5233	0.514	1.001	0.213	1	-0.186
MAGI2-AS3	8	1.104	0.886	1.246	24	0.391	1.001	0.213	1	0.869
RIOX2	5	-0.278	0.223	-1.244	4979	0.653	1	0.213	1	-0.218
HACD2	6	-0.354	0.285	-1.243	13129	0.577	1.001	0.214	1	-0.279
CWC15	5	0.339	0.273	1.242	6242	0.682	1.001	0.214	1	0.266
MMP13	5	0.598	0.481	1.242	26	0.702	1.001	0.214	1	0.47
ARFGAP1	24	0.274	0.22	1.242	10856	0.435	1.002	0.214	1	0.215
CYP51A1	8	-0.498	0.401	-1.241	2610	0.552	1.001	0.215	1	-0.391
VCP	4	0.449	0.362	1.239	48025	0.735	1.001	0.215	1	0.353
CRISPLD1	6	1.124	0.907	1.239	136	0.518	1.001	0.215	1	0.882
UBE2W	6	0.4	0.323	1.239	3554	0.574	1	0.215	1	0.314
RGSL1	3	0.621	0.501	1.238	6	0.636	1.002	0.216	1	0.487
ABCB4	9	0.855	0.691	1.238	104	0.525	1.001	0.216	1	0.671
VANGL2	3	0.922	0.744	1.238	1204	0.649	1.001	0.216	1	0.723
SCAMP3	5	0.334	0.27	1.235	7234	0.602	1	0.217	1	0.262
UBE2S	3	0.533	0.431	1.235	11915	0.61	1.001	0.217	1	0.417
NELFB	4	-0.276	0.224	-1.234	11883	0.593	1	0.217	1	-0.216
GAS5-AS1	3	-0.474	0.386	-1.229	53	0.525	1.005	0.219	1	-0.37
SCAF1	3	0.452	0.368	1.229	8848	0.648	1.001	0.219	1	0.353
SNX16	5	0.419	0.341	1.229	937	0.715	1.003	0.219	1	0.327
SDK1	15	1.386	1.13	1.227	494	0.299	1.002	0.22	1	1.082
IL20RB	10	0.61	0.497	1.227	330	0.673	1.001	0.22	1	0.476
LTO1	4	0.364	0.297	1.227	3346	0.713	1	0.22	1	0.284
CHN2	14	0.838	0.683	1.227	859	0.558	1.001	0.22	1	0.654
TRPC6	5	0.682	0.556	1.227	4	0.646	1.001	0.22	1	0.532
SELENBP1	6	0.931	0.76	1.226	12089	0.572	1	0.22	1	0.726
RAB6A	3	-0.319	0.26	-1.225	17283	0.605	1.001	0.221	1	-0.248
SNX8	15	0.412	0.337	1.224	4827	0.601	1.002	0.221	1	0.321
ZNF800	8	-0.31	0.253	-1.224	3348	0.479	1.003	0.221	1	-0.242
BMPER	15	0.986	0.805	1.224	79	0.519	1.001	0.221	1	0.768
S100A13	5	-0.534	0.436	-1.224	5601	0.597	1.001	0.221	1	-0.416
SYMPK	4	-0.329	0.269	-1.223	15141	0.612	1.001	0.221	1	-0.256
ZNF248	3	0.432	0.353	1.223	1786	0.647	1	0.221	1	0.336
MORC1	6	1.176	0.962	1.223	4	0.51	1	0.221	1	0.916
STK24	15	0.259	0.212	1.223	17544	0.53	1.001	0.221	1	0.202
SLC9A8	23	0.294	0.24	1.222	3470	0.45	1.002	0.222	1	0.228
FAM182B	13	0.672	0.55	1.221	27	0.616	1.002	0.222	1	0.523
HAX1	5	-0.326	0.267	-1.221	7909	0.634	1.001	0.222	1	-0.253
ST6GALNAC4	4	0.507	0.415	1.22	2710	0.794	1.001	0.222	1	0.394
CDK13	15	-0.207	0.17	-1.219	7327	0.448	1.001	0.223	1	-0.161
PCID2	14	-0.186	0.153	-1.219	8384	0.526	1.001	0.223	1	-0.145
TRIP13	8	0.4	0.328	1.219	6345	0.645	1	0.223	1	0.311
PSMF1	7	0.296	0.243	1.218	12971	0.556	1.001	0.223	1	0.23
JAG1	7	-0.625	0.513	-1.218	15531	0.572	1.001	0.223	1	-0.486
ANKRD49	5	0.438	0.36	1.217	2584	0.704	1.001	0.224	1	0.34
C11orf24	3	0.397	0.326	1.216	4391	0.596	1	0.224	1	0.308
SOX2	9	0.848	0.697	1.216	1020	0.557	1.002	0.224	1	0.658
NCAM1	4	0.846	0.696	1.216	162	0.487	1	0.224	1	0.657
HLA-DRB5	11	-0.539	0.444	-1.216	105	0.257	1.005	0.224	1	-0.419
ITGB5	6	0.623	0.512	1.216	14163	0.598	1.002	0.224	1	0.483
NAIF1	4	-0.338	0.278	-1.216	1362	0.6	1	0.224	1	-0.263
NME9	10	-0.429	0.353	-1.215	77	0.663	1.001	0.224	1	-0.333
CASC3	3	-0.216	0.178	-1.215	13686	0.608	1.004	0.224	1	-0.168
GUK1	3	-0.425	0.35	-1.215	16198	0.681	1.004	0.224	1	-0.33
STARD13	14	0.592	0.487	1.215	2195	0.645	1.001	0.224	1	0.459
DISP1	3	0.575	0.474	1.213	487	0.589	1.001	0.225	1	0.445
COPS5	3	0.344	0.284	1.213	6810	0.576	1.001	0.225	1	0.267
DENND3	9	-0.43	0.355	-1.213	3016	0.559	1.001	0.225	1	-0.333
FBXL6	8	0.506	0.417	1.212	3812	0.605	1.002	0.226	1	0.392
LRTOMT	4	0.389	0.321	1.212	907	0.586	1.003	0.226	1	0.301
RECQL4	8	0.351	0.29	1.21	7175	0.686	1.002	0.226	1	0.272
INPPL1	4	0.401	0.332	1.21	13279	0.703	1	0.226	1	0.31
CDH6	6	0.919	0.76	1.209	71	0.579	1.001	0.227	1	0.71
ZNF70	3	0.543	0.449	1.208	638	0.683	1	0.227	1	0.42
NAT9	4	0.323	0.268	1.207	5137	0.605	1	0.227	1	0.25
EPB41L1	21	0.493	0.409	1.207	9182	0.635	1	0.227	1	0.381
UQCC1	21	0.293	0.243	1.207	5780	0.546	1.001	0.228	1	0.227
CASP2	10	-0.306	0.253	-1.206	8945	0.458	1.001	0.228	1	-0.236
CBL	3	0.336	0.279	1.206	8727	0.575	1.001	0.228	1	0.26
PTCH1	7	-0.505	0.418	-1.206	6111	0.36	1.001	0.228	1	-0.39
ADAR	5	0.302	0.25	1.205	40806	0.709	1.001	0.228	1	0.233
FAM219A	4	0.532	0.442	1.204	2363	0.641	1.002	0.229	1	0.41
TNFSF13B	15	-0.505	0.42	-1.204	122	0.483	1	0.229	1	-0.39
SPDYE5	8	-0.494	0.41	-1.203	72	0.63	1	0.229	1	-0.381
STXBP5-AS1	6	0.609	0.507	1.203	63	0.643	1.002	0.229	1	0.47
STXBP5L	6	0.784	0.652	1.202	226	0.713	1.001	0.229	1	0.604
KPNA4	11	-0.225	0.187	-1.202	13546	0.525	1.002	0.229	1	-0.173
CIART	6	-0.542	0.452	-1.201	190	0.396	1.002	0.23	1	-0.418
GPR89A	3	0.313	0.261	1.2	762	0.554	1	0.23	1	0.241
TMEM199	4	0.306	0.255	1.199	2482	0.725	1.001	0.23	1	0.236
HMGCR	3	-0.447	0.373	-1.199	22322	0.644	1.001	0.23	1	-0.344
ZNF398	8	-0.259	0.216	-1.199	2643	0.452	1	0.231	1	-0.199
AASDHPPT	5	-0.291	0.243	-1.197	4856	0.681	1	0.231	1	-0.224
FARP1	15	0.711	0.594	1.197	4236	0.549	1.001	0.231	1	0.547
FAM209B	27	-0.515	0.43	-1.197	14	0.416	1.001	0.231	1	-0.396
UBR5	9	0.315	0.264	1.196	18924	0.591	1	0.232	1	0.242
TANGO2	4	-0.368	0.308	-1.196	1475	0.639	1	0.232	1	-0.283
MTUS2-AS1	14	-0.551	0.461	-1.195	8	0.562	1	0.232	1	-0.423
CCDC40	4	-0.501	0.42	-1.194	635	0.674	1	0.233	1	-0.385
NCOA5	22	-0.205	0.172	-1.19	6028	0.451	1.003	0.234	1	-0.157
CRNKL1	11	-0.264	0.222	-1.19	5168	0.556	1.002	0.234	1	-0.202
IL4I1	3	0.582	0.489	1.19	95	0.752	1	0.234	1	0.446
CYP3A4	9	-0.571	0.481	-1.188	27	0.548	1.002	0.235	1	-0.437
TMEM179	3	0.838	0.706	1.187	55	0.645	1.001	0.235	1	0.641
INTS6	11	-0.227	0.192	-1.186	4488	0.488	1.003	0.235	1	-0.174
CLEC18C	10	-0.509	0.43	-1.185	4	0.5	1.002	0.236	1	-0.389
GTF3A	13	0.334	0.282	1.184	11680	0.553	1.001	0.236	1	0.255
MINDY1	5	0.596	0.504	1.182	1645	0.599	1	0.237	1	0.455
M6PR	3	0.339	0.287	1.182	13503	0.728	1	0.237	1	0.259
SMAD5	3	-0.345	0.292	-1.182	10710	0.635	1	0.237	1	-0.263
SCRT2	7	0.617	0.522	1.182	7	0.637	1	0.237	1	0.47
RCBTB2	10	-0.438	0.371	-1.181	443	0.535	1.002	0.238	1	-0.334
SENP7	6	-0.466	0.395	-1.18	1505	0.609	1	0.238	1	-0.355
MYCBP2	12	-0.276	0.234	-1.179	9990	0.525	1.001	0.238	1	-0.21
COG3	11	0.271	0.23	1.179	5283	0.534	1.002	0.238	1	0.207
WDR53	10	0.215	0.182	1.178	1309	0.567	1.001	0.239	1	0.164
SUZ12	5	-0.3	0.254	-1.177	12742	0.593	1	0.239	1	-0.228
CPT1A	3	-0.582	0.494	-1.177	16150	0.694	1.001	0.239	1	-0.442
STAR	4	0.559	0.475	1.176	11	0.717	1	0.239	1	0.425
KBTBD6	12	-0.324	0.275	-1.176	2771	0.556	1.001	0.24	1	-0.246
SEC14L1	3	0.52	0.442	1.175	6182	0.649	1.002	0.24	1	0.395
NIPSNAP2	14	-0.333	0.284	-1.175	7439	0.426	1.003	0.24	1	-0.253
PCDHA9	6	0.752	0.64	1.175	8	0.652	1.003	0.24	1	0.572
ABHD10	7	-0.329	0.28	-1.175	5513	0.707	1.001	0.24	1	-0.25
PIGC	3	0.359	0.306	1.174	3732	0.693	1	0.241	1	0.272
FNTA	3	0.355	0.303	1.173	8939	0.664	1	0.241	1	0.27
RBM4B	4	0.323	0.276	1.17	2388	0.637	1.002	0.242	1	0.245
C20orf96	8	-0.443	0.379	-1.17	1657	0.503	1.001	0.242	1	-0.336
PLPP6	3	0.493	0.422	1.17	2358	0.713	1	0.242	1	0.374
RNF170	3	0.451	0.386	1.169	3265	0.727	1.001	0.242	1	0.342
STK10	4	-0.377	0.323	-1.169	4596	0.521	1	0.242	1	-0.286
NME7	3	-0.497	0.425	-1.169	1289	0.645	1.002	0.242	1	-0.377
CUEDC1	3	0.586	0.502	1.169	3884	0.663	1	0.242	1	0.444
TPP2	14	-0.186	0.159	-1.168	10271	0.505	1.003	0.243	1	-0.141
DNAJC21	5	0.263	0.226	1.167	8036	0.52	1	0.243	1	0.199
FTSJ3	3	0.351	0.301	1.167	11186	0.65	1.001	0.243	1	0.266
TMEM44-AS1	10	0.423	0.363	1.166	438	0.579	1.001	0.244	1	0.32
IGF2	4	0.852	0.731	1.166	38210	0.562	1	0.244	1	0.645
FOXK1	16	-0.3	0.257	-1.165	11211	0.507	1	0.244	1	-0.227
RAB7A	6	0.322	0.276	1.164	35000	0.566	1.001	0.244	1	0.243
COPA	3	0.343	0.295	1.164	33974	0.61	1	0.244	1	0.259
DIAPH3	12	-0.367	0.316	-1.163	4914	0.476	1.002	0.245	1	-0.277
MKKS	7	0.313	0.27	1.162	7032	0.622	1.002	0.245	1	0.237
IGF2BP1	4	0.762	0.655	1.162	2927	0.646	1.002	0.245	1	0.575
RPL31P11	5	-0.561	0.483	-1.162	6	0.664	1.001	0.245	1	-0.423
FXYD6	3	0.921	0.793	1.161	206	0.593	1.001	0.246	1	0.695
PSMC5	3	0.382	0.329	1.161	14670	0.681	1.001	0.246	1	0.288
NKAIN4	24	0.75	0.646	1.161	6	0.498	1.001	0.246	1	0.565
SAP18	13	0.161	0.139	1.16	14101	0.52	1.001	0.246	1	0.122
AEBP1	15	-0.519	0.448	-1.159	90	0.649	1	0.246	1	-0.391
AKAP6	5	0.645	0.557	1.159	394	0.711	1	0.247	1	0.486
ZNF815P	16	-0.358	0.309	-1.158	264	0.529	1.002	0.247	1	-0.269
RALGAPA2	11	-0.488	0.421	-1.158	7968	0.29	1.001	0.247	1	-0.368
TFAP2C	27	0.828	0.715	1.158	1080	0.486	1.002	0.247	1	0.624
TRIM50	8	-0.475	0.41	-1.157	4	0.493	1.002	0.247	1	-0.357
LRCH3	10	-0.211	0.183	-1.156	4226	0.515	1.002	0.248	1	-0.159
PAPPA2	3	0.654	0.566	1.156	30	0.601	1.001	0.248	1	0.492
P2RY6	3	0.905	0.783	1.155	132	0.592	1.002	0.248	1	0.68
PAFAH1B2	3	-0.222	0.193	-1.154	14219	0.676	1.001	0.248	1	-0.167
LRP11	4	0.514	0.446	1.153	6679	0.706	1.001	0.249	1	0.386
WBP4	12	0.321	0.279	1.151	2225	0.524	1.003	0.25	1	0.241
LRRC69	7	0.482	0.418	1.151	108	0.719	1.001	0.25	1	0.361
RRNAD1	5	0.401	0.349	1.151	2679	0.638	1	0.25	1	0.301
GPR37	7	0.848	0.738	1.149	181	0.525	1	0.25	1	0.636
ARL14EPL	3	1.011	0.88	1.148	40	0.494	1.001	0.251	1	0.757
POU2F3	4	0.597	0.52	1.148	175	0.631	1.002	0.251	1	0.448
DDX56	15	-0.178	0.155	-1.148	11827	0.452	1.001	0.251	1	-0.133
SLC26A4-AS1	8	0.648	0.565	1.147	9	0.505	1.002	0.251	1	0.485
IGHMBP2	3	-0.26	0.227	-1.146	3059	0.665	1	0.252	1	-0.195
GRK6	3	-0.263	0.229	-1.146	7327	0.565	1.002	0.252	1	-0.197
SLC12A5	22	0.827	0.722	1.145	21	0.583	1.001	0.252	1	0.619
CEP70	10	-0.395	0.346	-1.143	2398	0.513	1.001	0.253	1	-0.295
CBWD5	4	-0.408	0.357	-1.143	1395	0.621	1.001	0.253	1	-0.305
DRICH1	3	-0.546	0.478	-1.142	46	0.358	1.002	0.253	1	-0.408
SUSD4	3	0.806	0.706	1.141	504	0.657	1.001	0.254	1	0.602
SIAH2	11	0.336	0.295	1.14	2839	0.627	1	0.254	1	0.251
CD72	3	-0.589	0.517	-1.14	90	0.618	1	0.254	1	-0.439
SP4	15	-0.393	0.345	-1.139	1189	0.473	1	0.255	1	-0.293
NUDT8	4	-0.443	0.389	-1.139	822	0.58	1	0.255	1	-0.33
NME2	3	-0.339	0.298	-1.139	60063	0.667	1	0.255	1	-0.253
GFM2	3	-0.292	0.256	-1.138	5033	0.64	1.002	0.255	1	-0.217
RBM39	21	0.239	0.21	1.137	28486	0.438	1.001	0.255	1	0.178
INTS4	5	-0.215	0.189	-1.137	3493	0.649	1	0.255	1	-0.16
KRT16P2	4	1.099	0.967	1.137	122	0.394	1.004	0.256	1	0.818
NFIL3	3	-0.442	0.389	-1.136	2055	0.682	1.001	0.256	1	-0.329
BACE1	3	0.54	0.476	1.135	2323	0.648	1.001	0.256	1	0.402
CARNMT1	3	-0.348	0.307	-1.135	4589	0.626	1.002	0.256	1	-0.259
ADAMTSL4	6	0.76	0.669	1.135	740	0.614	1.001	0.256	1	0.565
NOSIP	3	0.397	0.35	1.135	5385	0.731	1	0.257	1	0.295
LZTR1	3	-0.283	0.249	-1.134	6867	0.592	1.001	0.257	1	-0.21
NAPA	3	0.44	0.388	1.133	7528	0.701	1	0.257	1	0.327
ZNF890P	16	-0.496	0.438	-1.133	8	0.514	1	0.257	1	-0.369
GPER1	14	-0.603	0.532	-1.132	410	0.595	1.001	0.258	1	-0.447
BICD2	3	-0.418	0.369	-1.132	6854	0.712	1.001	0.258	1	-0.31
ENSA	6	0.271	0.24	1.132	20989	0.666	1	0.258	1	0.201
PPOX	3	0.324	0.286	1.131	1260	0.604	1	0.258	1	0.24
SNAP29	3	-0.245	0.216	-1.131	3913	0.515	1.001	0.258	1	-0.181
GLE1	4	0.25	0.222	1.13	7415	0.579	1.002	0.259	1	0.186
SLA2	20	0.594	0.526	1.129	15	0.604	1.001	0.259	1	0.44
SDK2	4	0.947	0.839	1.129	84	0.498	1.001	0.259	1	0.702
GGH	3	0.538	0.477	1.126	11417	0.689	1.001	0.26	1	0.398
PAK1	5	-0.478	0.424	-1.126	9375	0.613	1	0.26	1	-0.353
MTPAP	3	-0.346	0.307	-1.126	5241	0.682	1.003	0.26	1	-0.256
ADAMTS8	4	0.756	0.672	1.126	31	0.545	1.002	0.26	1	0.56
THY1	3	0.769	0.683	1.126	181	0.536	1.002	0.26	1	0.569
PCLO	9	0.727	0.646	1.125	1297	0.68	1.001	0.261	1	0.537
TOB1-AS1	4	-0.499	0.444	-1.124	120	0.594	1	0.261	1	-0.368
DNAH17	3	0.482	0.429	1.124	248	0.629	1.001	0.261	1	0.356
COL6A6	6	-0.624	0.556	-1.122	77	0.603	1.001	0.262	1	-0.46
H2AFX	3	0.408	0.364	1.121	8846	0.713	1.001	0.262	1	0.301
CUL5	5	-0.243	0.217	-1.121	6677	0.615	1.001	0.262	1	-0.179
LAMA5	24	0.575	0.514	1.12	26488	0.531	1.001	0.263	1	0.424
IFT122	6	-0.32	0.286	-1.119	2863	0.687	1.001	0.263	1	-0.236
PDP1	7	0.597	0.534	1.117	12007	0.708	1	0.264	1	0.439
FAM83H	8	-0.425	0.381	-1.116	22506	0.652	1.001	0.264	1	-0.313
CRYAB	5	0.653	0.585	1.116	139	0.61	1	0.264	1	0.481
ZEB1	3	0.629	0.564	1.116	369	0.671	1	0.264	1	0.463
UBA5	7	-0.242	0.217	-1.115	5434	0.615	0.999	0.265	1	-0.178
CACYBP	4	-0.335	0.301	-1.115	16224	0.504	1.002	0.265	1	-0.247
POMT1	4	-0.358	0.321	-1.115	4046	0.675	1	0.265	1	-0.263
EPHB6	10	0.798	0.716	1.114	1760	0.558	1.001	0.265	1	0.586
ARL13B	5	-0.384	0.344	-1.114	1575	0.666	1.001	0.265	1	-0.282
NECAB3	22	-0.281	0.252	-1.113	1929	0.428	1.006	0.266	1	-0.206
GPCPD1	7	-0.414	0.372	-1.112	5167	0.629	1.001	0.266	1	-0.304
CDON	4	-0.489	0.44	-1.111	862	0.704	1.001	0.267	1	-0.358
RIOK3	3	0.443	0.399	1.111	8497	0.692	1.002	0.267	1	0.325
NOL4L	22	0.458	0.413	1.11	3826	0.532	1.001	0.267	1	0.336
TONSL	9	0.314	0.283	1.108	6757	0.563	1.001	0.268	1	0.23
BCAM	3	0.596	0.538	1.107	6128	0.672	1.002	0.268	1	0.436
ZNF777	8	-0.296	0.268	-1.107	2566	0.52	1.001	0.268	1	-0.217
PRKAR1B	16	0.414	0.374	1.106	3873	0.48	1.002	0.269	1	0.303
ARHGEF5	25	-0.443	0.401	-1.105	2797	0.332	1.005	0.269	1	-0.324
EDF1	4	-0.304	0.276	-1.105	18300	0.625	1	0.269	1	-0.223
TRMT6	7	0.306	0.277	1.105	4983	0.597	1.001	0.269	1	0.224
KCNS2	8	-0.499	0.451	-1.105	20	0.76	1.004	0.269	1	-0.364
PGAP3	3	0.47	0.426	1.104	3122	0.719	0.999	0.27	1	0.344
LRRC61	8	0.515	0.467	1.104	2454	0.602	1.001	0.27	1	0.376
LIME1	25	0.38	0.344	1.104	1647	0.565	1.002	0.27	1	0.277
NSA2	3	-0.377	0.341	-1.103	14009	0.529	1.001	0.27	1	-0.275
FKRP	3	0.418	0.379	1.103	1899	0.725	1.001	0.27	1	0.305
TMEM225B	9	0.672	0.61	1.102	50	0.615	1.001	0.27	1	0.49
APTX	3	-0.247	0.224	-1.102	5291	0.666	1	0.27	1	-0.18
RNF19A	9	-0.316	0.287	-1.101	3996	0.622	1.001	0.271	1	-0.23
CCT3	5	-0.287	0.261	-1.101	53726	0.6	1.001	0.271	1	-0.209
YTHDF1	24	0.151	0.137	1.101	9701	0.576	1.004	0.271	1	0.11
PXMP4	22	0.468	0.425	1.1	916	0.578	1.002	0.271	1	0.341
NYAP1	9	-0.506	0.461	-1.098	128	0.596	1.001	0.272	1	-0.368
SECISBP2	3	0.383	0.349	1.097	7683	0.669	1	0.272	1	0.278
MRPS35	5	0.359	0.327	1.097	14474	0.561	1.002	0.273	1	0.261
HEXB	3	-0.376	0.343	-1.097	17086	0.604	1	0.273	1	-0.273
NDRG1	10	-0.532	0.485	-1.097	11236	0.597	1.001	0.273	1	-0.387
CFAP69	9	-0.465	0.424	-1.096	490	0.631	1.001	0.273	1	-0.338
ALG1L	6	0.677	0.618	1.095	347	0.679	1.002	0.273	1	0.492
TENT4A	6	-0.247	0.226	-1.095	7037	0.563	1	0.273	1	-0.18
ANXA2P2	4	-0.487	0.445	-1.094	3406	0.703	1	0.274	1	-0.354
ARPC1B	9	0.448	0.409	1.094	9680	0.558	1.003	0.274	1	0.325
WBP2	4	0.416	0.38	1.093	8315	0.674	1.001	0.274	1	0.302
ZP3	10	0.594	0.544	1.092	941	0.628	1	0.275	1	0.431
BRD9	8	-0.206	0.189	-1.091	6788	0.484	1.002	0.275	1	-0.149
KCNJ9	3	0.555	0.509	1.091	30	0.758	1.001	0.275	1	0.402
RNF213	4	0.493	0.452	1.091	25770	0.709	1.001	0.275	1	0.357
FADD	4	0.424	0.389	1.09	1263	0.627	1.002	0.276	1	0.307
GTPBP8	6	-0.295	0.27	-1.09	1327	0.652	1.001	0.276	1	-0.213
ORAI2	8	0.566	0.52	1.09	3159	0.656	1.002	0.276	1	0.41
INTS1	15	-0.211	0.194	-1.089	19240	0.454	1.002	0.276	1	-0.153
SMIM26	8	0.319	0.293	1.088	3271	0.648	1	0.277	1	0.231
SMG5	5	-0.211	0.194	-1.087	17445	0.622	1.001	0.277	1	-0.152
SLC66A1L	11	0.739	0.68	1.086	24	0.609	1.002	0.277	1	0.534
ACAT1	5	-0.376	0.346	-1.086	9952	0.62	1.001	0.278	1	-0.271
CYB561	3	-0.414	0.381	-1.086	11317	0.701	1.002	0.278	1	-0.299
SSH3	3	0.433	0.399	1.085	7175	0.709	1.001	0.278	1	0.313
ZNF37A	3	-0.448	0.413	-1.084	5455	0.629	1.001	0.278	1	-0.323
STYXL1	8	0.356	0.328	1.084	2747	0.521	1.001	0.278	1	0.257
HEXD	3	0.477	0.44	1.084	1411	0.682	1	0.278	1	0.344
POGLUT3	7	0.495	0.457	1.084	6175	0.624	1	0.279	1	0.357
HSPA12B	7	0.628	0.58	1.083	139	0.603	1	0.279	1	0.453
PTPRZ1	7	0.71	0.655	1.083	412	0.507	1.002	0.279	1	0.512
PDGFA	15	0.701	0.649	1.081	1697	0.569	1.001	0.28	1	0.505
NBN	6	0.317	0.294	1.081	7483	0.678	1	0.28	1	0.229
B3GAT1	4	0.62	0.574	1.08	167	0.665	1.002	0.28	1	0.446
TAS2R19	5	0.53	0.491	1.079	17	0.669	1.001	0.281	1	0.381
TMEM230	7	0.312	0.289	1.079	9159	0.608	1.002	0.281	1	0.225
HJV	3	0.667	0.619	1.078	3	0.555	1.001	0.281	1	0.48
NUF2	3	-0.33	0.306	-1.077	4419	0.6	1	0.281	1	-0.237
CADPS2	7	-0.539	0.501	-1.077	1834	0.74	1	0.282	1	-0.387
IGSF10	11	0.653	0.607	1.076	70	0.597	1	0.282	1	0.469
MTBP	11	0.341	0.317	1.075	1830	0.712	1	0.282	1	0.245
GCNT4	3	0.726	0.676	1.074	164	0.58	1	0.283	1	0.521
CTAGE9	3	-0.489	0.455	-1.074	27	0.731	1	0.283	1	-0.351
ESS2	3	-0.272	0.253	-1.073	2211	0.541	1.002	0.283	1	-0.195
TSHZ2	26	-0.443	0.413	-1.072	127	0.508	1.001	0.284	1	-0.317
PTMS	4	0.536	0.5	1.072	16895	0.639	1.001	0.284	1	0.384
RPL7A	4	0.305	0.285	1.072	155588	0.612	1.001	0.284	1	0.219
AP2B1	4	-0.323	0.301	-1.071	44770	0.681	1.001	0.284	1	-0.231
SLC46A3	13	0.575	0.537	1.07	1138	0.648	1	0.285	1	0.411
GIMAP6	8	0.71	0.664	1.069	9	0.542	1.001	0.285	1	0.507
ESYT2	10	0.345	0.323	1.069	15841	0.58	1.001	0.285	1	0.247
DNAJC2	8	0.355	0.332	1.068	7034	0.54	1	0.285	1	0.254
CLEC7A	3	0.733	0.687	1.068	25	0.508	1.001	0.286	1	0.524
SFRP1	4	0.925	0.867	1.067	3503	0.133	1.01	0.286	1	0.661
PLD1	10	0.521	0.489	1.066	2048	0.542	1.001	0.286	1	0.372
LHFPL3-AS1	8	-0.483	0.454	-1.066	6	0.601	1.001	0.287	1	-0.345
PLPP7	4	0.972	0.913	1.065	26	0.464	1.002	0.287	1	0.693
C7orf31	14	0.588	0.552	1.065	283	0.485	1.002	0.287	1	0.419
STX16	28	0.199	0.187	1.065	14002	0.532	1.002	0.287	1	0.142
POR	8	0.399	0.375	1.064	13052	0.604	1.001	0.287	1	0.284
SAE1	3	0.377	0.354	1.063	25422	0.685	1.001	0.288	1	0.268
SPATA13	13	0.431	0.405	1.063	8518	0.583	1.001	0.288	1	0.307
CD69	3	0.528	0.497	1.062	7	0.693	1	0.288	1	0.376
ALDH3B2	5	0.68	0.64	1.062	218	0.602	1.001	0.288	1	0.484
VSIG10L	3	0.523	0.493	1.061	496	0.774	1.001	0.289	1	0.372
UBAP2	5	0.267	0.252	1.061	10078	0.681	1.001	0.289	1	0.19
GUCD1	3	-0.323	0.304	-1.061	11951	0.565	1.001	0.289	1	-0.23
KEL	10	0.581	0.548	1.06	23	0.594	1	0.289	1	0.413
TENT2	3	0.267	0.253	1.058	6061	0.673	1	0.29	1	0.19
UBAP2L	5	0.225	0.213	1.057	21822	0.62	1	0.29	1	0.159
ZNF576	3	0.308	0.292	1.057	1158	0.639	1.002	0.291	1	0.219
KRAS	7	-0.244	0.231	-1.055	8932	0.626	1.001	0.291	1	-0.173
ARL17A	29	-0.456	0.432	-1.055	303	0.358	1.001	0.291	1	-0.323
FAM104A	4	0.248	0.236	1.055	2226	0.701	1.003	0.292	1	0.176
ARHGEF2	5	-0.403	0.383	-1.055	9882	0.772	1.001	0.292	1	-0.286
CDH13	3	0.723	0.686	1.054	483	0.64	1.001	0.292	1	0.512
CCDC28A	4	-0.32	0.304	-1.053	1933	0.652	1.001	0.292	1	-0.227
ZYX	10	0.433	0.411	1.053	11766	0.655	1.001	0.292	1	0.306
NEUROD6	15	0.83	0.788	1.052	0	0.452	1.001	0.293	1	0.587
RBM26-AS1	12	-0.333	0.316	-1.052	393	0.581	1	0.293	1	-0.235
FAF2	3	0.281	0.267	1.051	12401	0.66	1.001	0.293	1	0.199
PDE4DIP	5	-0.381	0.362	-1.051	6643	0.589	1.002	0.293	1	-0.269
BCL9L	3	0.459	0.436	1.051	12098	0.711	1.001	0.293	1	0.324
POM121	8	-0.242	0.23	-1.051	9650	0.429	1.001	0.293	1	-0.171
STK3	8	-0.373	0.355	-1.05	2965	0.604	1.001	0.294	1	-0.264
SLC12A9	8	0.37	0.353	1.05	5784	0.565	1.001	0.294	1	0.262
SPART	13	-0.498	0.474	-1.049	561	0.33	1.001	0.294	1	-0.352
NECTIN4	3	0.64	0.611	1.048	2550	0.595	1.002	0.294	1	0.452
KCNB1	23	-0.431	0.411	-1.048	18	0.542	1.001	0.295	1	-0.304
ZNF337	13	-0.287	0.274	-1.048	396	0.56	1.003	0.295	1	-0.202
TAX1BP1	15	0.285	0.272	1.048	15614	0.444	1	0.295	1	0.201
ZNF133	9	-0.305	0.291	-1.047	1761	0.513	1.003	0.295	1	-0.215
H1FX	6	-0.381	0.364	-1.047	4428	0.604	1.001	0.295	1	-0.268
EFCC1	6	-0.531	0.508	-1.046	146	0.704	1.002	0.295	1	-0.374
RNF13	11	0.289	0.276	1.046	4831	0.636	1.001	0.295	1	0.204
HRG	10	0.64	0.613	1.045	8	0.612	1.002	0.296	1	0.451
ETNK1	6	-0.256	0.245	-1.044	11540	0.555	1.001	0.296	1	-0.18
DHX35	21	0.186	0.179	1.044	2763	0.519	1.001	0.297	1	0.131
APOD	9	0.807	0.774	1.043	325	0.503	1.002	0.297	1	0.568
RASAL2	3	0.456	0.437	1.043	5060	0.702	1.001	0.297	1	0.321
INSIG1	8	-0.498	0.477	-1.043	15942	0.598	1.001	0.297	1	-0.35
ZNF786	8	-0.279	0.267	-1.043	1488	0.592	1.001	0.297	1	-0.196
TFDP1	14	-0.21	0.201	-1.042	26529	0.46	1.001	0.297	1	-0.147
SEC61A1	6	-0.264	0.253	-1.042	46191	0.638	1.002	0.298	1	-0.185
MEPCE	9	0.25	0.24	1.041	7838	0.564	1.001	0.298	1	0.176
ATMIN	3	0.272	0.261	1.041	7551	0.606	1.002	0.298	1	0.191
NECTIN2	3	0.465	0.447	1.04	10678	0.81	1.001	0.298	1	0.327
ARHGEF17	3	0.555	0.534	1.04	3120	0.596	1.001	0.298	1	0.39
PERP	4	0.473	0.454	1.04	63614	0.638	1.001	0.298	1	0.332
PPP2R3A	9	0.54	0.519	1.04	1211	0.591	1.001	0.298	1	0.379
ANAPC2	4	0.225	0.216	1.04	5235	0.706	1.002	0.299	1	0.158
FLNC	7	0.711	0.684	1.039	4868	0.574	1.001	0.299	1	0.498
C1orf43	5	-0.204	0.196	-1.039	24267	0.63	1.001	0.299	1	-0.143
PHKG1	15	-0.339	0.327	-1.037	91	0.366	1.002	0.3	1	-0.237
HSD17B7P2	3	0.531	0.512	1.037	473	0.756	1	0.3	1	0.372
ALG3	9	0.314	0.302	1.037	6394	0.592	1.001	0.3	1	0.22
SERINC3	24	0.224	0.216	1.035	17959	0.415	1.001	0.3	1	0.156
FBXO46	4	0.359	0.346	1.035	2815	0.7	1	0.301	1	0.251
DPH7	4	0.275	0.266	1.035	4314	0.567	1.002	0.301	1	0.192
LIG4	15	-0.237	0.229	-1.035	2552	0.543	1.001	0.301	1	-0.165
ACSS2	21	-0.35	0.338	-1.035	8898	0.488	1.002	0.301	1	-0.245
CBWD1	3	0.479	0.463	1.034	3465	0.642	1.001	0.301	1	0.335
DTD2	4	0.326	0.316	1.033	1795	0.577	1.001	0.302	1	0.228
ABCC9	7	0.816	0.79	1.033	360	0.528	1	0.302	1	0.57
EXOC7	4	0.296	0.287	1.032	10047	0.646	1.002	0.302	1	0.207
SIRPG	7	0.706	0.684	1.032	5	0.581	1.002	0.302	1	0.493
ACER3	5	-0.266	0.258	-1.031	3916	0.583	1.001	0.303	1	-0.185
AFMID	3	-0.325	0.315	-1.031	2612	0.582	1.002	0.303	1	-0.227
PDZD2	7	0.779	0.756	1.03	504	0.672	1.001	0.303	1	0.543
SNHG15	15	-0.27	0.262	-1.03	6376	0.492	1.001	0.303	1	-0.188
SNORA14B	3	-0.386	0.375	-1.03	13	0.683	1.002	0.303	1	-0.269
AVL9	15	-0.2	0.194	-1.029	12366	0.477	1.003	0.303	1	-0.139
PRCD	5	0.48	0.467	1.029	29	0.677	1.001	0.304	1	0.334
FBXL18	16	-0.281	0.273	-1.028	1767	0.453	1.001	0.304	1	-0.196
IVL	5	0.733	0.713	1.028	268	0.667	1.004	0.304	1	0.51
CYTH1	3	0.427	0.416	1.027	5140	0.574	1	0.304	1	0.297
TRIB3	7	-0.424	0.413	-1.027	14395	0.645	1.005	0.304	1	-0.295
PURB	15	0.266	0.259	1.027	9688	0.592	1	0.305	1	0.185
UBL3	14	0.258	0.252	1.026	4703	0.649	1.001	0.305	1	0.18
NPAT	5	0.261	0.255	1.026	3226	0.696	1.001	0.305	1	0.182
SNX6	4	-0.315	0.307	-1.025	9432	0.6	1.002	0.306	1	-0.219
A2M	3	-0.564	0.551	-1.023	176	0.505	1	0.306	1	-0.391
C6orf120	3	0.323	0.316	1.022	3735	0.631	1	0.307	1	0.224
PLS1	10	-0.436	0.427	-1.022	12647	0.603	1	0.307	1	-0.302
FOXA1	3	0.569	0.557	1.021	4076	0.681	1.002	0.307	1	0.394
SNAP25	7	0.85	0.832	1.021	213	0.55	1	0.307	1	0.588
GDAP1	6	0.451	0.443	1.02	1579	0.712	1.001	0.308	1	0.312
GUCY1A2	5	0.559	0.549	1.019	23	0.601	1	0.308	1	0.387
SINHCAF	5	0.287	0.282	1.019	18152	0.589	1.001	0.308	1	0.199
RAB13	5	-0.308	0.303	-1.018	7953	0.656	1.001	0.309	1	-0.213
IBA57	3	-0.318	0.312	-1.018	2324	0.62	1.001	0.309	1	-0.22
COPRS	5	-0.31	0.305	-1.018	3539	0.646	0.999	0.309	1	-0.214
MIPEP	13	0.276	0.271	1.017	4583	0.514	1.001	0.309	1	0.19
DDX11-AS1	5	0.387	0.38	1.017	188	0.632	1.002	0.309	1	0.267
ADCYAP1R1	15	0.603	0.593	1.017	7	0.508	1.001	0.309	1	0.416
CANT1	3	-0.372	0.366	-1.017	21443	0.707	1.001	0.309	1	-0.257
EPS8L1	3	0.491	0.483	1.016	3711	0.73	1	0.31	1	0.339
ATAD5	5	-0.377	0.371	-1.016	3512	0.624	1.002	0.31	1	-0.26
TMEM239	7	0.614	0.605	1.015	1	0.599	1.001	0.31	1	0.424
FAM110A	7	0.409	0.403	1.015	1453	0.658	1.001	0.31	1	0.282
PMEPA1	28	0.634	0.626	1.013	5614	0.498	1.001	0.311	1	0.437
TRIM65	4	-0.282	0.279	-1.012	5022	0.637	1.003	0.312	1	-0.194
SLC25A1	3	-0.385	0.381	-1.011	10723	0.64	1.001	0.312	1	-0.265
OAF	3	-0.453	0.448	-1.011	5584	0.741	1	0.312	1	-0.312
PCOLCE-AS1	9	-0.439	0.435	-1.011	9	0.606	1.003	0.312	1	-0.302
DBNDD2	22	0.423	0.418	1.011	5007	0.472	1.002	0.312	1	0.291
POMP	13	0.274	0.271	1.011	15985	0.549	1.002	0.312	1	0.188
GIMAP5	8	0.745	0.737	1.01	8	0.506	1.002	0.312	1	0.512
SLC23A2	7	0.436	0.432	1.008	4428	0.617	1	0.313	1	0.299
RAB24	3	-0.384	0.381	-1.008	2260	0.619	1.001	0.314	1	-0.264
ADPRH	6	0.596	0.592	1.008	306	0.655	1.001	0.314	1	0.409
SLC4A2	8	0.283	0.281	1.007	15957	0.601	1	0.314	1	0.194
DDX58	3	0.49	0.487	1.007	3325	0.582	1	0.314	1	0.336
RIMS4	22	-0.523	0.52	-1.006	110	0.509	1.001	0.314	1	-0.358
ZFYVE16	3	0.339	0.337	1.006	5438	0.62	1.001	0.314	1	0.232
TFPI2	8	-0.444	0.442	-1.005	127	0.745	1	0.315	1	-0.304
LCN10	4	0.607	0.604	1.004	16	0.688	1.001	0.315	1	0.416
RFFL	5	-0.274	0.273	-1.004	4725	0.604	1.001	0.316	1	-0.187
CCDC71L	8	0.514	0.512	1.004	935	0.66	1.003	0.316	1	0.352
PMS2P3	8	0.281	0.281	1.003	788	0.539	1.004	0.316	1	0.192
SBK3	3	0.557	0.556	1.001	31	0.641	1	0.317	1	0.38
BIRC7	24	0.677	0.677	1.001	22	0.478	1.001	0.317	1	0.463
IGSF9	3	0.586	0.586	1	2710	0.658	1.001	0.317	1	0.4
TSPY26P	22	0.583	0.584	1	138	0.467	1.002	0.317	1	0.398
PRKAB2	5	-0.298	0.298	-0.999	4440	0.578	1.001	0.318	1	-0.203
ATF6	4	-0.255	0.256	-0.998	8445	0.535	1.002	0.318	1	-0.174
UNC13D	4	0.58	0.581	0.998	7404	0.623	1.001	0.318	1	0.396
HECTD1	4	0.307	0.308	0.996	21580	0.583	1.001	0.319	1	0.209
COMMD10	3	0.406	0.408	0.996	2584	0.642	1	0.319	1	0.277
LINC00638	3	0.46	0.462	0.995	143	0.699	1.001	0.32	1	0.313
C8orf33	8	0.322	0.323	0.995	9238	0.561	1.001	0.32	1	0.219
ZBTB44	4	-0.28	0.281	-0.995	6682	0.564	1.004	0.32	1	-0.19
ZNF346	3	-0.318	0.32	-0.995	1703	0.714	1	0.32	1	-0.216
SGCA	4	-0.471	0.474	-0.994	7	0.607	1	0.32	1	-0.32
GPT	8	-0.461	0.464	-0.994	204	0.586	1	0.32	1	-0.314
NUDT1	15	0.333	0.335	0.993	2214	0.477	1.001	0.32	1	0.226
NARF	3	-0.327	0.329	-0.993	5158	0.679	1.001	0.321	1	-0.222
SYNDIG1	11	0.649	0.654	0.993	12	0.59	1.001	0.321	1	0.441
TMEM130	9	-0.466	0.469	-0.992	13	0.631	1	0.321	1	-0.316
UTP18	3	-0.308	0.311	-0.992	8631	0.643	1.001	0.321	1	-0.209
ZNF507	3	-0.29	0.292	-0.991	5453	0.727	1.001	0.322	1	-0.197
SLCO2A1	8	0.642	0.648	0.991	270	0.524	1	0.322	1	0.435
COA1	15	-0.194	0.196	-0.99	6869	0.484	1.002	0.322	1	-0.131
FAM166B	3	-0.487	0.492	-0.99	27	0.634	1	0.322	1	-0.33
FSBP	7	-0.502	0.507	-0.99	109	0.64	1.004	0.322	1	-0.34
DLX5	8	-0.632	0.638	-0.99	137	0.047	1.004	0.322	1	-0.428
RABGEF1	9	0.357	0.361	0.99	245	0.563	1.003	0.322	1	0.242
ARVCF	4	0.441	0.446	0.99	2496	0.665	1.001	0.322	1	0.299
BOC	6	0.662	0.669	0.989	92	0.603	1.002	0.323	1	0.449
NXPE3	6	-0.451	0.456	-0.988	1329	0.727	1	0.323	1	-0.305
CRYBB3	3	0.486	0.492	0.987	30	0.673	1.001	0.323	1	0.329
CALM3	3	-0.382	0.387	-0.987	32572	0.743	1.001	0.323	1	-0.259
CACNA1C-AS1	4	-0.463	0.469	-0.987	12	0.637	1	0.324	1	-0.313
GTF3C4	4	-0.217	0.22	-0.987	10217	0.623	1.001	0.324	1	-0.147
POMK	3	-0.412	0.417	-0.987	1191	0.686	1	0.324	1	-0.278
CP	11	-0.485	0.491	-0.987	34	0.649	1.002	0.324	1	-0.328
FZD8	3	0.522	0.529	0.986	179	0.686	1	0.324	1	0.353
SET	4	-0.2	0.203	-0.985	77959	0.638	1.001	0.324	1	-0.135
LNP1	6	-0.435	0.442	-0.985	315	0.691	1	0.325	1	-0.294
LHFPL6	12	0.772	0.784	0.985	521	0.532	1.001	0.325	1	0.521
RGS19	25	0.494	0.502	0.983	1067	0.485	1.002	0.326	1	0.333
ITFG2	4	0.259	0.264	0.982	2586	0.589	1.001	0.326	1	0.175
RGCC	12	0.742	0.756	0.982	947	0.512	1	0.326	1	0.5
COL20A1	25	-0.429	0.437	-0.981	23	0.58	1.001	0.327	1	-0.289
BCL2L1	22	0.414	0.423	0.98	22284	0.535	1	0.327	1	0.279
HOXA4	15	0.588	0.6	0.98	242	0.581	1	0.327	1	0.396
SKIL	11	0.445	0.454	0.98	4752	0.551	1.002	0.327	1	0.299
MTFR1	3	0.343	0.35	0.979	5516	0.667	1.001	0.327	1	0.231
PTCD1	9	-0.24	0.245	-0.978	4579	0.49	1.001	0.328	1	-0.161
ADAT2	4	-0.377	0.385	-0.978	4122	0.58	1	0.328	1	-0.253
TBC1D17	3	0.429	0.439	0.977	3188	0.674	1	0.328	1	0.288
CLDN12	9	-0.318	0.326	-0.976	7617	0.483	1.001	0.329	1	-0.214
LCN6	4	0.482	0.494	0.976	2	0.674	1.001	0.329	1	0.324
CDK9	4	-0.239	0.245	-0.976	5907	0.602	1.001	0.329	1	-0.161
CLPTM1L	6	0.293	0.3	0.975	15155	0.531	1.002	0.329	1	0.197
TMEM213	7	-0.57	0.585	-0.975	18	0.385	1	0.329	1	-0.382
NSMAF	3	0.321	0.33	0.974	6572	0.57	1.002	0.33	1	0.215
P2RY2	3	0.504	0.517	0.974	749	0.691	1	0.33	1	0.338
RFK	3	-0.308	0.317	-0.974	5233	0.553	1.001	0.33	1	-0.206
MTDH	7	0.27	0.278	0.974	21374	0.604	1.001	0.33	1	0.181
SLPI	22	-0.478	0.491	-0.973	4768	0.55	1.001	0.33	1	-0.32
TSACC	5	-0.369	0.38	-0.973	96	0.722	1.001	0.331	1	-0.247
SLA	11	-0.445	0.458	-0.971	11	0.45	1.001	0.331	1	-0.298
DDR2	3	-0.464	0.478	-0.971	482	0.443	1.002	0.332	1	-0.31
TSTA3	8	0.3	0.309	0.971	9710	0.605	1.001	0.332	1	0.201
KIF3B	22	-0.161	0.166	-0.97	10084	0.514	1.002	0.332	1	-0.107
RPS2P32	15	0.534	0.551	0.97	22	0.564	1.002	0.332	1	0.356
COA4	3	-0.263	0.271	-0.969	7063	0.638	1.001	0.332	1	-0.176
RPL21	13	0.263	0.272	0.969	83235	0.585	1.003	0.332	1	0.176
THAP7	3	-0.184	0.19	-0.968	1766	0.611	1.002	0.333	1	-0.123
SURF4	4	-0.245	0.253	-0.968	34319	0.592	1	0.333	1	-0.164
TMEM168	8	-0.382	0.396	-0.966	5187	0.433	1.001	0.334	1	-0.255
CD200R1	6	0.533	0.551	0.966	28	0.688	1	0.334	1	0.355
PPIAL4G	3	-0.466	0.483	-0.966	10	0.531	1	0.334	1	-0.311
THOC3	4	-0.302	0.313	-0.965	5583	0.607	1.002	0.335	1	-0.201
PPIL4	4	-0.223	0.231	-0.965	5245	0.566	1.001	0.335	1	-0.148
CCDC191	6	0.428	0.444	0.964	797	0.638	1	0.335	1	0.285
SELL	3	0.519	0.538	0.964	53	0.732	1.002	0.335	1	0.345
UGGT2	14	-0.213	0.221	-0.963	4189	0.549	1.001	0.335	1	-0.142
AKT1S1	3	0.345	0.358	0.963	7697	0.739	1	0.335	1	0.229
DLX4	4	0.543	0.564	0.963	242	0.692	1.003	0.335	1	0.361
HDAC9	17	0.6	0.623	0.963	1227	0.629	1.002	0.335	1	0.399
PARP11	4	0.398	0.413	0.962	938	0.638	1.001	0.336	1	0.264
EPN1	3	0.365	0.379	0.962	12632	0.635	1	0.336	1	0.242
C17orf80	4	0.327	0.34	0.961	2600	0.701	1.001	0.336	1	0.217
RBP1	10	0.641	0.667	0.961	6106	0.581	1.001	0.336	1	0.425
CEP41	7	0.457	0.476	0.96	1509	0.607	1	0.337	1	0.303
SALL4	24	0.889	0.926	0.96	354	0.435	1.002	0.337	1	0.589
WNT16	7	-0.542	0.565	-0.959	460	0.67	1.002	0.337	1	-0.359
PAQR9	10	0.552	0.576	0.959	4	0.638	1.002	0.338	1	0.366
CDK5R1	5	-0.338	0.352	-0.958	1086	0.624	1.001	0.338	1	-0.224
MOSPD3	9	0.328	0.342	0.958	1226	0.578	1.001	0.338	1	0.217
MACROD2	6	0.577	0.602	0.958	163	0.558	1.004	0.338	1	0.382
AQP11	5	0.378	0.395	0.958	344	0.616	1.001	0.338	1	0.25
VPS28	9	-0.235	0.245	-0.957	6415	0.557	1.001	0.339	1	-0.155
S100A16	5	-0.4	0.419	-0.956	27797	0.589	1.002	0.339	1	-0.265
LINC00535	6	0.529	0.554	0.956	9	0.639	1	0.339	1	0.35
NOC4L	3	-0.299	0.313	-0.956	3500	0.637	1.002	0.339	1	-0.197
MR1	3	0.479	0.501	0.955	1239	0.654	1.001	0.339	1	0.316
ZBTB38	10	0.423	0.443	0.955	10125	0.605	1	0.34	1	0.279
NCAPD2	4	0.298	0.312	0.955	29983	0.525	1.001	0.34	1	0.197
KY	8	0.517	0.542	0.954	4	0.613	1.001	0.34	1	0.342
PRSS1	7	-0.516	0.541	-0.954	578	0.462	1.002	0.34	1	-0.34
RRAGA	3	0.355	0.372	0.953	6075	0.569	1	0.341	1	0.234
UFC1	3	0.286	0.3	0.952	8395	0.633	1	0.341	1	0.188
TM4SF18	11	-0.583	0.612	-0.952	118	0.184	1.003	0.341	1	-0.384
TMEM134	3	-0.331	0.347	-0.952	2121	0.709	1	0.341	1	-0.218
HSF5	3	-0.446	0.469	-0.952	9	0.709	1	0.341	1	-0.294
CSTF1	27	-0.102	0.107	-0.951	5009	0.509	1.001	0.341	1	-0.067
CAPN5	5	-0.471	0.496	-0.95	8165	0.704	1	0.342	1	-0.309
KRT15	3	0.528	0.556	0.95	2204	0.69	1	0.342	1	0.347
IFT52	24	0.216	0.228	0.949	2823	0.443	1.004	0.343	1	0.142
SLC18B1	4	-0.352	0.371	-0.949	3986	0.596	1.001	0.343	1	-0.231
C5orf34	5	0.349	0.368	0.949	887	0.67	1.004	0.343	1	0.229
PMS2CL	15	-0.232	0.245	-0.947	1113	0.44	1.002	0.343	1	-0.152
BCL6	9	-0.376	0.397	-0.947	1167	0.64	1.002	0.344	1	-0.247
ASXL1	22	0.206	0.218	0.945	11732	0.613	1.005	0.344	1	0.135
GFM1	11	-0.233	0.247	-0.945	11213	0.584	1.002	0.345	1	-0.153
CADM1	5	0.658	0.696	0.945	2099	0.637	1.001	0.345	1	0.431
MYBL2	24	0.327	0.346	0.945	13122	0.536	1	0.345	1	0.214
LINC00672	4	0.43	0.456	0.943	213	0.678	1	0.345	1	0.281
ILDR2	3	0.588	0.624	0.942	894	0.679	1	0.346	1	0.385
G2E3	4	-0.244	0.258	-0.942	4868	0.608	1	0.346	1	-0.159
TOMM34	22	0.242	0.257	0.942	9753	0.541	1.001	0.346	1	0.158
OPA3	4	0.312	0.331	0.941	4110	0.654	1.002	0.347	1	0.204
UBOX5-AS1	7	-0.41	0.435	-0.941	15	0.625	1.002	0.347	1	-0.268
MYH16	9	0.489	0.52	0.941	105	0.602	1.002	0.347	1	0.32
AURKA	27	0.225	0.239	0.941	9951	0.502	1.005	0.347	1	0.147
STRADA	3	0.351	0.374	0.94	2209	0.535	1	0.347	1	0.229
CROT	9	0.502	0.535	0.94	1136	0.553	1.001	0.347	1	0.328
ERG	3	0.688	0.733	0.939	383	0.667	1.001	0.348	1	0.449
SPHK1	4	-0.444	0.473	-0.939	1716	0.735	1.001	0.348	1	-0.29
JOSD2	3	0.387	0.412	0.939	1552	0.73	1.002	0.348	1	0.252
PRELID1	3	-0.352	0.375	-0.939	11095	0.755	1.001	0.348	1	-0.229
MED24	3	-0.273	0.291	-0.938	11455	0.625	1	0.348	1	-0.178
HYOU1	3	-0.303	0.323	-0.938	36632	0.663	1.001	0.348	1	-0.198
ZC3HC1	7	-0.269	0.286	-0.938	2044	0.53	1.001	0.348	1	-0.175
NBEA	12	-0.485	0.517	-0.938	620	0.455	1	0.348	1	-0.316
ROCK1	3	-0.371	0.395	-0.938	10165	0.444	1.001	0.348	1	-0.242
TNNC2	22	0.559	0.596	0.938	90	0.449	1	0.348	1	0.365
RTEL1	25	-0.255	0.272	-0.938	4535	0.495	1.001	0.348	1	-0.166
POU2AF1	5	0.463	0.494	0.938	128	0.623	1.002	0.348	1	0.302
BFSP1	10	-0.408	0.435	-0.937	360	0.629	1	0.349	1	-0.266
SCARNA7	11	0.521	0.556	0.937	12	0.623	1.002	0.349	1	0.339
GPR146	14	-0.381	0.407	-0.937	42	0.497	1.001	0.349	1	-0.248
KCNK15	22	0.565	0.603	0.936	29	0.486	1.001	0.349	1	0.368
POC5	3	0.346	0.37	0.936	1686	0.667	1	0.349	1	0.225
DERL3	3	0.523	0.559	0.936	515	0.665	1.001	0.349	1	0.341
CCDC168	14	-0.431	0.461	-0.936	11	0.64	1.001	0.349	1	-0.28
DLG1-AS1	10	0.454	0.485	0.936	49	0.643	1.001	0.349	1	0.296
C1orf56	5	0.393	0.42	0.935	405	0.633	1.002	0.35	1	0.255
GMEB2	23	-0.147	0.157	-0.934	3673	0.54	1	0.35	1	-0.095
PROZ	14	-0.369	0.395	-0.934	81	0.587	1.002	0.35	1	-0.24
PHLDB3	3	0.47	0.503	0.933	1024	0.682	1.001	0.351	1	0.305
RPL23P8	15	-0.392	0.42	-0.933	136	0.55	1.001	0.351	1	-0.255
ZKSCAN1	9	-0.305	0.327	-0.933	17814	0.495	1.001	0.351	1	-0.198
ANKEF1	7	-0.384	0.412	-0.933	2099	0.64	1	0.351	1	-0.249
MRE11	5	0.301	0.322	0.933	4104	0.657	1	0.351	1	0.195
XRRA1	3	-0.364	0.39	-0.933	1003	0.766	1	0.351	1	-0.236
TPTEP1	3	0.762	0.818	0.932	2213	0.483	1.001	0.351	1	0.494
C20orf141	7	0.567	0.608	0.932	1	0.582	1.004	0.351	1	0.368
HSPBAP1	6	0.29	0.312	0.932	1155	0.643	1	0.351	1	0.188
DPY19L2P3	16	-0.386	0.415	-0.931	142	0.457	1.001	0.352	1	-0.25
PDIA5	6	0.365	0.392	0.931	5090	0.49	1.002	0.352	1	0.237
PAXIP1	8	-0.202	0.217	-0.931	4767	0.514	1.001	0.352	1	-0.131
IL6	15	0.537	0.577	0.931	33	0.515	1	0.352	1	0.348
ADSSL1	3	0.503	0.542	0.929	602	0.698	1.002	0.353	1	0.326
POLB	4	0.226	0.243	0.928	2454	0.718	1.001	0.353	1	0.146
FLG2	5	0.645	0.695	0.928	24	0.563	1.001	0.353	1	0.417
TRIP6	8	0.504	0.543	0.927	7514	0.686	1	0.354	1	0.326
RASA2	10	-0.268	0.289	-0.927	3740	0.588	1	0.354	1	-0.173
ZNF706	9	0.235	0.254	0.927	8608	0.729	1.001	0.354	1	0.152
CBLL1	7	-0.156	0.169	-0.926	4478	0.448	1.003	0.354	1	-0.101
BRCA1	3	-0.286	0.308	-0.926	8459	0.639	1	0.355	1	-0.184
TIMMDC1	6	0.203	0.22	0.925	6280	0.585	1.002	0.355	1	0.131
SNX31	9	0.452	0.488	0.925	5	0.695	1	0.355	1	0.291
SIGMAR1	4	0.332	0.359	0.925	19068	0.55	1	0.355	1	0.214
NUDT19	3	-0.312	0.338	-0.924	3616	0.673	1.001	0.355	1	-0.201
PICART1	3	0.461	0.499	0.923	32	0.626	1.001	0.356	1	0.297
CTSK	6	-0.408	0.442	-0.923	322	0.393	1.001	0.356	1	-0.263
ZFAT	10	-0.265	0.288	-0.923	1086	0.597	1	0.356	1	-0.171
AHCYL2	7	-0.434	0.471	-0.922	7106	0.595	1.001	0.356	1	-0.279
DPY19L2P2	8	0.587	0.638	0.921	162	0.594	1.002	0.357	1	0.377
TBKBP1	4	0.47	0.511	0.92	691	0.565	1	0.357	1	0.302
ST3GAL6-AS1	6	0.688	0.748	0.92	9	0.603	1.001	0.358	1	0.442
EXD3	4	0.399	0.434	0.919	1717	0.696	1.001	0.358	1	0.256
QRICH2	4	-0.398	0.433	-0.919	477	0.781	1	0.358	1	-0.256
BAALC	9	0.545	0.594	0.918	16	0.606	1.001	0.359	1	0.35
ZBP1	28	0.738	0.805	0.917	122	0.479	1.001	0.359	1	0.473
SMURF2	3	0.435	0.475	0.917	6508	0.688	1.001	0.359	1	0.279
PHLDB2	7	0.55	0.601	0.915	8813	0.749	1.002	0.36	1	0.352
RAB40B	3	-0.409	0.447	-0.915	2165	0.725	1.001	0.36	1	-0.262
B4GALT1	4	0.393	0.429	0.915	12909	0.773	1	0.36	1	0.251
TAF1A	3	-0.281	0.307	-0.915	1609	0.569	1.001	0.36	1	-0.18
PNMA8B	3	0.608	0.665	0.914	9	0.629	1.001	0.361	1	0.389
LINC00571	12	0.461	0.504	0.914	20	0.583	1.001	0.361	1	0.295
CCNH	3	-0.335	0.366	-0.914	4757	0.608	1.004	0.361	1	-0.214
BPI	21	0.637	0.697	0.914	7	0.484	1.003	0.361	1	0.407
UBAP1	4	0.231	0.253	0.914	6284	0.692	1	0.361	1	0.148
DOC2GP	4	-0.437	0.479	-0.912	67	0.707	1.001	0.362	1	-0.279
SLC41A3	6	0.331	0.363	0.911	5250	0.618	1.001	0.362	1	0.211
FANCG	4	-0.297	0.326	-0.91	5497	0.645	1	0.363	1	-0.189
DAGLB	15	0.258	0.284	0.909	2683	0.432	1.004	0.363	1	0.164
PHACTR2	4	0.416	0.457	0.909	5474	0.609	1	0.363	1	0.265
PRKAR1A	3	0.3	0.33	0.909	17979	0.585	1.001	0.363	1	0.191
MIEN1	3	0.293	0.323	0.908	2157	0.6	1.001	0.364	1	0.186
CCDC126	15	-0.326	0.36	-0.907	773	0.472	1.003	0.364	1	-0.207
SIGLEC16	3	-0.467	0.515	-0.907	15	0.636	1.002	0.365	1	-0.297
PARD3B	4	-0.404	0.445	-0.906	1968	0.606	0.999	0.365	1	-0.256
FCER1G	3	-0.442	0.488	-0.906	19	0.823	1	0.365	1	-0.281
URGCP	15	-0.178	0.197	-0.906	6825	0.578	1.002	0.365	1	-0.113
ESF1	8	-0.268	0.296	-0.906	5148	0.537	1	0.365	1	-0.17
TTI1	21	0.15	0.165	0.906	5048	0.458	1.001	0.365	1	0.095
KLK6	3	0.443	0.489	0.906	11256	0.667	1	0.365	1	0.281
DGKI	7	0.583	0.644	0.905	204	0.505	1.002	0.365	1	0.37
ACO1	3	-0.386	0.426	-0.905	7592	0.75	1.001	0.365	1	-0.245
ATP5MG	3	0.282	0.312	0.905	15946	0.544	1.001	0.365	1	0.179
CREG1	4	0.328	0.362	0.904	7996	0.683	1.001	0.366	1	0.208
NOP16	3	-0.281	0.31	-0.904	3852	0.686	1.002	0.366	1	-0.178
C17orf58	4	-0.3	0.332	-0.903	1397	0.657	1.002	0.366	1	-0.19
CCDC84	3	0.337	0.374	0.903	2083	0.724	1	0.366	1	0.214
KMT2E	8	-0.22	0.244	-0.903	9942	0.451	1.003	0.367	1	-0.139
NAPA-AS1	3	-0.429	0.476	-0.903	138	0.682	1.002	0.367	1	-0.272
CDK5RAP3	4	-0.286	0.317	-0.902	11957	0.616	1.001	0.367	1	-0.181
RBCK1	7	-0.324	0.359	-0.902	16733	0.595	1	0.367	1	-0.205
HOXA2	15	0.542	0.601	0.902	205	0.557	1.001	0.367	1	0.343
TGFBI	3	0.475	0.527	0.901	43600	0.603	0.999	0.367	1	0.301
FOXRED1	4	-0.218	0.242	-0.901	5150	0.667	1	0.368	1	-0.138
GOSR2	3	0.296	0.329	0.901	4910	0.699	1	0.368	1	0.187
AAR2	21	0.153	0.17	0.901	4147	0.474	1.001	0.368	1	0.097
C17orf75	5	-0.221	0.245	-0.9	2646	0.616	1.002	0.368	1	-0.139
AK3	3	0.347	0.385	0.9	10160	0.63	1.002	0.368	1	0.219
TOMM40	3	-0.29	0.322	-0.9	16074	0.58	1.001	0.368	1	-0.183
CCDC136	7	0.521	0.579	0.9	409	0.584	1.003	0.368	1	0.329
C8orf37	6	0.336	0.373	0.9	360	0.677	1	0.368	1	0.212
RSBN1L	8	-0.187	0.208	-0.9	4347	0.513	1.002	0.368	1	-0.118
DCBLD2	6	0.509	0.566	0.899	35131	0.653	1.002	0.369	1	0.321
ZNF652	4	-0.274	0.304	-0.899	3812	0.623	1	0.369	1	-0.173
RHBG	5	-0.491	0.546	-0.899	58	0.715	1.001	0.369	1	-0.31
MYLK-AS1	6	0.366	0.407	0.899	98	0.585	1.001	0.369	1	0.231
EFCAB13	3	0.418	0.465	0.899	285	0.65	1.001	0.369	1	0.264
TMEM79	5	0.338	0.376	0.899	926	0.736	1	0.369	1	0.213
HEBP2	4	0.288	0.321	0.897	7459	0.679	1.002	0.369	1	0.182
SPATA2	23	0.207	0.23	0.897	2402	0.466	1.003	0.37	1	0.13
SPTLC3	9	-0.517	0.577	-0.897	1106	0.65	1.002	0.37	1	-0.326
SMG7	3	0.234	0.261	0.896	17676	0.691	1.002	0.37	1	0.147
BASP1	7	0.561	0.626	0.896	253	0.53	1	0.37	1	0.354
PMVK	5	0.287	0.32	0.896	3085	0.651	1.001	0.37	1	0.18
HEATR5A	5	-0.226	0.252	-0.895	4893	0.579	1.004	0.371	1	-0.142
WIPF2	3	0.22	0.246	0.895	9542	0.529	1.003	0.371	1	0.139
CLCN2	9	0.377	0.422	0.894	3764	0.577	1.001	0.371	1	0.237
ZNF385A	3	0.481	0.538	0.894	2070	0.753	1.001	0.371	1	0.302
SKAP2	15	0.373	0.418	0.894	5163	0.502	1.001	0.371	1	0.235
NTNG2	4	0.46	0.514	0.894	46	0.789	1.002	0.371	1	0.289
UPK3B	13	-0.473	0.53	-0.894	1047	0.143	1.004	0.372	1	-0.297
RUSC1	5	-0.259	0.29	-0.894	6643	0.666	1	0.372	1	-0.163
RCSD1	3	-0.436	0.488	-0.893	73	0.718	1	0.372	1	-0.274
CYP3A7	9	0.618	0.692	0.893	29	0.592	1.001	0.372	1	0.388
TSPAN13	17	-0.382	0.428	-0.892	10870	0.582	1	0.372	1	-0.24
TMTC4	14	0.255	0.286	0.892	3363	0.512	1.001	0.372	1	0.16
JMY	3	-0.333	0.373	-0.892	4420	0.631	1.001	0.372	1	-0.209
MAB21L1	12	-0.424	0.476	-0.892	9	0.553	1.001	0.372	1	-0.266
THYN1	4	0.29	0.325	0.892	3116	0.699	1.001	0.373	1	0.182
KCNC3	3	0.451	0.506	0.891	793	0.688	1	0.373	1	0.283
CACNA1G	4	0.418	0.469	0.891	40	0.607	1.002	0.373	1	0.262
DYRK4	4	-0.326	0.366	-0.891	1351	0.664	1.001	0.373	1	-0.205
TP53TG5	22	0.43	0.483	0.891	16	0.502	1.001	0.373	1	0.27
TUBB1	28	0.314	0.353	0.89	53	0.464	1.002	0.373	1	0.197
DNAJB6	8	0.279	0.314	0.889	12128	0.551	1.002	0.374	1	0.175
EIF6	21	0.231	0.26	0.889	19298	0.482	1.001	0.374	1	0.145
RUBCNL	10	0.587	0.66	0.888	1562	0.595	1	0.374	1	0.367
LINC00645	4	0.719	0.81	0.888	4	0.402	1.001	0.375	1	0.45
PHTF2	8	-0.284	0.32	-0.887	3991	0.592	1.001	0.375	1	-0.178
CKAP2	11	-0.184	0.207	-0.887	11604	0.491	1.001	0.375	1	-0.115
TMEM140	7	0.254	0.287	0.887	1168	0.527	1.001	0.375	1	0.159
TSPAN12	7	-0.433	0.488	-0.886	2301	0.623	1.001	0.375	1	-0.27
GSS	21	0.257	0.29	0.886	9417	0.504	1	0.376	1	0.16
SCARNA12	4	0.361	0.408	0.886	235	0.697	1.002	0.376	1	0.226
EIF5A2	10	-0.35	0.395	-0.886	2221	0.586	1	0.376	1	-0.219
F10	14	0.556	0.628	0.886	171	0.562	1.001	0.376	1	0.347
ZBTB16	4	0.589	0.666	0.885	5	0.629	1.002	0.376	1	0.368
NEK11	6	-0.373	0.422	-0.884	480	0.676	1.001	0.377	1	-0.232
HCN3	5	0.361	0.409	0.883	1696	0.671	1.001	0.377	1	0.225
MED15	3	0.351	0.398	0.883	8915	0.606	1.001	0.377	1	0.219
FER1L4	21	0.537	0.61	0.881	1605	0.582	1.001	0.379	1	0.334
PMS2P5	8	0.284	0.322	0.879	311	0.541	1.001	0.379	1	0.176
HEPACAM2	8	0.591	0.672	0.879	360	0.539	1.002	0.379	1	0.367
KPTN	3	0.348	0.396	0.879	954	0.667	1	0.379	1	0.216
ATP6V1F	7	0.296	0.337	0.879	8251	0.553	1	0.379	1	0.184
PTTG3P	3	0.416	0.474	0.878	15	0.693	1	0.38	1	0.258
OTP	3	-0.445	0.506	-0.878	12	0.721	1	0.38	1	-0.276
VPS41	15	0.219	0.25	0.878	5730	0.469	1.001	0.38	1	0.136
SNHG16	5	-0.189	0.216	-0.878	12418	0.73	1.001	0.38	1	-0.117
HERC2P3	5	-0.446	0.509	-0.877	552	0.572	1.001	0.38	1	-0.276
BLVRA	15	0.414	0.472	0.877	2089	0.629	1.001	0.38	1	0.256
SMARCD2	3	-0.304	0.346	-0.877	16759	0.598	1.001	0.381	1	-0.188
SMURF1	9	0.259	0.296	0.876	5155	0.549	1.001	0.381	1	0.161
PUM3	3	0.309	0.352	0.876	8332	0.685	1.001	0.381	1	0.191
VTA1	4	-0.186	0.213	-0.875	8066	0.598	1.001	0.382	1	-0.115
SPICE1	6	0.28	0.32	0.874	2653	0.564	1.001	0.382	1	0.173
CHAD	4	0.461	0.527	0.874	62	0.661	1.002	0.382	1	0.285
KCNH2	8	0.523	0.599	0.874	1524	0.613	1.001	0.382	1	0.323
SFT2D2	3	0.267	0.305	0.874	11451	0.654	1	0.382	1	0.165
TMEM211	3	0.537	0.615	0.874	211	0.599	1.002	0.382	1	0.332
RAI14	5	0.424	0.485	0.874	4460	0.602	1.001	0.382	1	0.262
ABCB10	3	-0.297	0.34	-0.873	4542	0.615	1.002	0.382	1	-0.183
ZNRF2P2	16	-0.371	0.425	-0.873	53	0.437	1.003	0.383	1	-0.229
GLCCI1	15	0.406	0.466	0.873	1200	0.415	1.001	0.383	1	0.251
DIPK2A	10	-0.345	0.396	-0.873	2594	0.623	1	0.383	1	-0.213
MRPS33	8	-0.27	0.309	-0.872	4623	0.586	1.001	0.383	1	-0.166
TAF2	10	0.199	0.229	0.871	6050	0.626	1.002	0.383	1	0.123
MTMR12	5	-0.238	0.273	-0.871	6123	0.584	1.002	0.383	1	-0.147
BORCS5	3	-0.269	0.308	-0.871	1058	0.616	1.002	0.384	1	-0.166
GNB1L	4	0.35	0.401	0.871	1336	0.714	1	0.384	1	0.216
ATAD2	12	0.258	0.296	0.871	14204	0.622	1.001	0.384	1	0.159
CRIP2	3	0.479	0.55	0.87	1019	0.66	1.001	0.384	1	0.295
CASD1	8	0.358	0.411	0.87	1749	0.506	1.002	0.384	1	0.22
DDX31	4	-0.189	0.217	-0.869	4042	0.637	1	0.385	1	-0.116
NUP205	7	0.214	0.246	0.869	20443	0.481	1.001	0.385	1	0.132
CAMSAP1	4	-0.217	0.251	-0.867	8465	0.543	1.001	0.386	1	-0.133
COMMD2	11	-0.18	0.208	-0.865	3765	0.507	1.001	0.387	1	-0.111
KANSL1-AS1	17	0.395	0.456	0.865	63	0.622	1.001	0.387	1	0.242
KRTAP4-1	3	0.493	0.57	0.865	79	0.707	1.001	0.387	1	0.302
RNASEH2B-AS1	11	-0.361	0.417	-0.865	23	0.575	1.001	0.387	1	-0.221
NOS1AP	3	-0.318	0.368	-0.864	795	0.66	1.004	0.388	1	-0.195
METTL2B	8	-0.184	0.213	-0.863	5533	0.531	1	0.388	1	-0.113
SLC8A2	3	0.484	0.561	0.863	79	0.748	1.001	0.388	1	0.296
CCDC58	6	-0.292	0.338	-0.863	3388	0.545	1	0.388	1	-0.179
GTF2IRD2P1	7	0.525	0.608	0.863	10	0.618	1.001	0.388	1	0.321
PDCD5	3	0.319	0.37	0.862	10798	0.545	1	0.389	1	0.195
ERLIN2	3	0.35	0.407	0.862	10850	0.647	1	0.389	1	0.214
F11R	3	0.443	0.514	0.861	26190	0.699	1.001	0.389	1	0.27
KHDC4	5	0.306	0.356	0.859	11135	0.665	1	0.39	1	0.187
KIAA1257	6	-0.435	0.507	-0.859	332	0.809	1	0.39	1	-0.265
WWOX	4	-0.365	0.425	-0.859	954	0.305	1.001	0.39	1	-0.223
OMP	5	-0.411	0.478	-0.859	32	0.64	1	0.39	1	-0.25
FERMT1	7	-0.344	0.401	-0.859	21100	0.52	1.002	0.39	1	-0.21
CST9	11	0.58	0.675	0.859	2	0.589	1.001	0.39	1	0.353
ABCG4	3	-0.41	0.478	-0.858	34	0.696	1.002	0.391	1	-0.25
TMEM255B	14	0.59	0.688	0.858	217	0.538	1.001	0.391	1	0.36
RAD21L1	7	0.521	0.608	0.857	8	0.628	1.004	0.392	1	0.317
DOK3	3	-0.376	0.439	-0.857	640	0.596	1.002	0.392	1	-0.229
PI4KB	5	0.227	0.266	0.856	7848	0.57	1.001	0.392	1	0.138
SNORA4	9	0.33	0.385	0.856	41	0.554	1.003	0.392	1	0.201
ANKRD10	14	0.302	0.354	0.855	9635	0.558	1.004	0.392	1	0.184
TMC1	3	0.493	0.577	0.855	43	0.569	1.001	0.392	1	0.3
ST7	7	-0.237	0.277	-0.855	2725	0.504	1.003	0.393	1	-0.144
KDELR2	15	-0.185	0.217	-0.855	24773	0.51	1.001	0.393	1	-0.113
ZBED6CL	8	0.438	0.512	0.855	1897	0.646	1.001	0.393	1	0.266
RPS3	4	-0.245	0.287	-0.854	205970	0.558	1.001	0.393	1	-0.149
PLCG1	21	0.291	0.34	0.854	7568	0.524	1.002	0.393	1	0.177
PIH1D2	4	0.363	0.426	0.854	142	0.639	1	0.393	1	0.22
HSD17B7	3	0.323	0.378	0.853	2222	0.594	1.002	0.394	1	0.196
CDC42EP4	4	-0.307	0.36	-0.853	6063	0.689	1.001	0.394	1	-0.186
ZNF394	9	0.172	0.202	0.853	2207	0.537	1.001	0.394	1	0.104
ELFN1	15	0.474	0.556	0.853	215	0.55	1.001	0.394	1	0.287
NOVA1	3	0.604	0.709	0.852	160	0.588	1.001	0.394	1	0.366
SP6	4	0.524	0.616	0.852	5063	0.741	1	0.394	1	0.318
GAS5	3	-0.324	0.381	-0.851	30968	0.523	1.001	0.395	1	-0.196
PTX3	11	0.498	0.586	0.851	156	0.618	1.002	0.395	1	0.302
FBXO4	5	-0.309	0.363	-0.851	1110	0.644	1	0.395	1	-0.187
RASA4	8	0.483	0.568	0.851	92	0.595	1	0.395	1	0.292
CDK6	8	-0.305	0.358	-0.85	13367	0.542	1.001	0.395	1	-0.184
SNORA5C	15	-0.304	0.358	-0.85	14	0.576	1.001	0.395	1	-0.184
FREM2	12	0.699	0.822	0.85	1489	0.54	1	0.395	1	0.423
PBX1	5	0.513	0.603	0.85	3186	0.606	1.002	0.395	1	0.31
MCM7	9	0.234	0.276	0.849	41864	0.54	1	0.396	1	0.142
CCT6P1	9	0.285	0.335	0.849	687	0.594	1.001	0.396	1	0.172
CASS4	27	0.507	0.597	0.849	41	0.442	1.002	0.396	1	0.306
SNORD17	8	0.399	0.47	0.849	123	0.669	1.001	0.396	1	0.241
ATP2B1	3	0.408	0.481	0.849	11185	0.659	1.001	0.396	1	0.247
DDX5	3	0.225	0.265	0.848	66269	0.635	1.002	0.396	1	0.136
NPEPL1	28	-0.223	0.263	-0.848	3305	0.498	1.001	0.396	1	-0.135
NPY	14	-0.417	0.492	-0.848	1	0.635	1	0.397	1	-0.252
HOXA3	15	0.489	0.577	0.847	1199	0.636	1.001	0.397	1	0.295
MAFK	15	0.285	0.336	0.847	1469	0.507	1.002	0.397	1	0.172
RNF114	23	0.188	0.221	0.847	10497	0.462	1.001	0.397	1	0.113
DCAF8	3	0.199	0.235	0.846	11362	0.615	1.002	0.397	1	0.12
RPS6KB2	3	0.234	0.276	0.846	4344	0.705	1.001	0.397	1	0.141
BHLHE41	7	0.517	0.612	0.845	1149	0.653	1.001	0.398	1	0.312
CDH10	8	0.639	0.756	0.845	16	0.494	1.001	0.398	1	0.385
AZIN1	9	-0.169	0.2	-0.845	25598	0.593	1.001	0.398	1	-0.102
VASP	4	0.323	0.382	0.845	12166	0.694	1.001	0.398	1	0.195
POLR2H	9	-0.184	0.218	-0.845	8367	0.544	1	0.398	1	-0.111
NR1H2	3	0.364	0.431	0.844	5084	0.733	1	0.399	1	0.219
MSH3	3	0.314	0.373	0.843	2892	0.574	1.001	0.399	1	0.189
TES	8	-0.296	0.352	-0.842	15776	0.534	1.001	0.4	1	-0.178
NFS1	21	-0.159	0.189	-0.841	4589	0.487	1.002	0.4	1	-0.096
DDX41	3	-0.195	0.232	-0.841	9124	0.683	1	0.4	1	-0.117
RPS23	3	-0.314	0.373	-0.841	102992	0.598	1.001	0.4	1	-0.188
LRGUK	7	-0.438	0.522	-0.84	65	0.603	1.001	0.401	1	-0.263
CERS2	5	-0.18	0.215	-0.84	11645	0.623	1	0.401	1	-0.108
RXRG	3	0.592	0.705	0.84	9	0.587	1.001	0.401	1	0.355
ARMC10	7	0.191	0.228	0.839	5202	0.552	1.001	0.402	1	0.114
TP53INP1	6	-0.384	0.458	-0.837	1893	0.749	1.001	0.402	1	-0.229
ARFGEF1	3	0.283	0.338	0.837	10689	0.746	1	0.402	1	0.169
CFAP157	4	0.324	0.387	0.837	299	0.657	1.001	0.402	1	0.194
NKX2-2	10	0.54	0.646	0.837	5	0.564	1.001	0.403	1	0.323
AP4M1	9	-0.199	0.238	-0.836	2005	0.528	1.002	0.403	1	-0.119
GAS6-AS1	14	0.505	0.604	0.836	39	0.555	1.004	0.403	1	0.301
SLC25A44	5	0.205	0.245	0.836	4752	0.752	1.001	0.403	1	0.122
SV2A	6	0.516	0.618	0.836	854	0.588	1.001	0.403	1	0.308
CD96	6	0.469	0.562	0.835	37	0.697	1.002	0.404	1	0.28
KIRREL3	4	0.415	0.498	0.834	49	0.699	1.001	0.404	1	0.248
MARC2	3	-0.41	0.491	-0.834	1133	0.669	1	0.404	1	-0.244
IQCB1	6	-0.245	0.293	-0.834	4840	0.603	1.001	0.404	1	-0.146
LRCH1	12	-0.276	0.332	-0.833	5823	0.44	1.001	0.405	1	-0.165
TOR2A	4	0.318	0.381	0.833	1754	0.668	1	0.405	1	0.189
PRR7	3	-0.356	0.428	-0.833	1052	0.666	1.004	0.405	1	-0.212
POLR2J3	8	0.331	0.397	0.832	1166	0.595	1.001	0.405	1	0.197
GIPR	4	0.411	0.494	0.832	456	0.698	1	0.405	1	0.244
RHOU	3	0.5	0.601	0.832	4846	0.634	1.001	0.405	1	0.297
TASP1	9	0.255	0.307	0.832	1889	0.597	1.002	0.405	1	0.152
UNK	4	0.22	0.265	0.832	3684	0.6	1	0.406	1	0.131
FILIP1L	7	0.449	0.541	0.831	971	0.747	1.001	0.406	1	0.267
AQP3	5	0.442	0.532	0.831	4471	0.672	1.003	0.406	1	0.262
ACTB	16	-0.279	0.336	-0.831	310588	0.499	1.002	0.406	1	-0.166
NCK1	10	-0.132	0.159	-0.831	3093	0.617	1.001	0.406	1	-0.078
SLC44A1	3	-0.316	0.38	-0.83	17021	0.691	1.001	0.406	1	-0.187
TSPAN9	4	0.425	0.512	0.83	2066	0.575	1.001	0.406	1	0.252
BPIFB1	22	-0.454	0.547	-0.83	60	0.574	1.002	0.406	1	-0.27
CIZ1	4	-0.189	0.228	-0.83	13901	0.656	1.001	0.407	1	-0.112
BLZF1	3	-0.262	0.316	-0.829	3307	0.707	1.001	0.407	1	-0.155
ETFB	3	0.389	0.469	0.828	8849	0.788	1.001	0.407	1	0.23
CD7	3	0.458	0.554	0.828	31	0.701	1	0.408	1	0.271
DMTF1	9	-0.275	0.332	-0.828	6172	0.581	1	0.408	1	-0.163
PLCH1	11	-0.4	0.484	-0.828	2085	0.369	1.001	0.408	1	-0.237
SH3GLB2	4	0.248	0.3	0.827	8536	0.67	1.002	0.408	1	0.147
FPGS	4	0.299	0.362	0.827	7489	0.601	1.001	0.408	1	0.177
FOXG1	4	0.551	0.667	0.827	95	0.55	1	0.408	1	0.326
POGK	3	0.152	0.184	0.827	10555	0.645	1.001	0.408	1	0.09
CREBL2	3	-0.221	0.268	-0.826	4144	0.591	1.003	0.409	1	-0.131
ENDOG	4	-0.376	0.455	-0.826	742	0.54	1.001	0.409	1	-0.222
DNAJC19	9	0.172	0.208	0.826	3607	0.609	0.999	0.409	1	0.102
ZNF580	3	0.306	0.37	0.826	1452	0.643	1	0.409	1	0.181
SEC16B	4	0.458	0.554	0.826	2016	0.655	1.001	0.409	1	0.271
GPR183	14	0.497	0.602	0.826	17	0.519	1.002	0.409	1	0.294
TOMM40L	3	-0.325	0.393	-0.825	1765	0.628	1.002	0.409	1	-0.192
MEX3A	5	0.425	0.516	0.824	2807	0.636	1	0.41	1	0.251
PRKRIP1	8	0.162	0.197	0.824	3262	0.523	1.001	0.41	1	0.096
NR1D1	3	0.405	0.491	0.824	2257	0.732	1.001	0.41	1	0.239
EMC10	3	0.353	0.428	0.824	11842	0.679	1.001	0.41	1	0.208
FKBP14	15	-0.251	0.305	-0.824	2768	0.485	1.002	0.41	1	-0.148
LRRC14	8	0.173	0.21	0.823	3600	0.552	1.002	0.41	1	0.102
CLDN1	10	0.448	0.544	0.823	6557	0.604	1.002	0.411	1	0.264
FAM71E1	3	0.407	0.495	0.822	178	0.74	1.001	0.411	1	0.24
RRS1	3	0.248	0.302	0.822	4560	0.64	1.002	0.411	1	0.146
LSM14B	24	0.129	0.157	0.821	7429	0.516	1	0.411	1	0.076
ZDHHC12	4	0.341	0.416	0.821	4652	0.734	1.002	0.412	1	0.201
UBE2V1	23	0.146	0.178	0.82	15210	0.441	1.003	0.412	1	0.086
HEMGN	3	0.454	0.553	0.82	2	0.663	1.001	0.412	1	0.267
TRIM4	9	0.28	0.341	0.82	4061	0.458	1.001	0.412	1	0.164
ASB6	5	0.239	0.291	0.819	3131	0.651	1	0.413	1	0.14
GCK	15	0.426	0.521	0.819	13	0.607	1.001	0.413	1	0.25
F12	3	-0.376	0.459	-0.819	1120	0.724	1.001	0.413	1	-0.221
DAB2	5	0.499	0.61	0.818	1711	0.708	1.001	0.413	1	0.293
PPP1R13L	4	0.381	0.465	0.818	3798	0.663	1	0.413	1	0.223
PLPBP	3	0.268	0.327	0.818	8420	0.655	1.001	0.413	1	0.157
TOX2	25	-0.44	0.538	-0.818	489	0.553	1.001	0.414	1	-0.258
GIMAP4	8	0.544	0.665	0.817	5	0.617	1	0.414	1	0.319
TRAPPC4	3	-0.236	0.289	-0.817	4971	0.533	1.002	0.414	1	-0.138
CHRD	9	-0.379	0.464	-0.816	123	0.589	1	0.415	1	-0.222
GRK1	14	0.472	0.578	0.815	45	0.598	1.001	0.415	1	0.276
KRBA1	8	-0.453	0.555	-0.815	353	0.651	1.001	0.415	1	-0.265
MELTF-AS1	10	0.379	0.465	0.814	208	0.636	1.001	0.415	1	0.222
DCUN1D1	9	-0.176	0.216	-0.814	5900	0.603	1.001	0.415	1	-0.103
SHPRH	4	-0.247	0.304	-0.814	2757	0.738	1.001	0.416	1	-0.144
B4GALT4	6	0.295	0.363	0.813	3959	0.665	1	0.416	1	0.172
SLC16A3	3	0.429	0.528	0.813	10043	0.68	1	0.416	1	0.251
ADIPOR2	4	0.197	0.243	0.813	15491	0.556	1.001	0.416	1	0.115
ANKK1	4	-0.387	0.476	-0.812	33	0.623	1	0.417	1	-0.225
PIGX	10	0.193	0.237	0.812	2877	0.553	1.001	0.417	1	0.112
IMPDH1	8	0.312	0.384	0.811	11267	0.632	1.001	0.417	1	0.182
UCK2	4	-0.223	0.275	-0.811	6332	0.628	1.001	0.417	1	-0.13
SLC15A1	15	0.556	0.686	0.811	339	0.571	1.002	0.418	1	0.324
FOXP2	9	0.591	0.73	0.81	315	0.597	1.001	0.418	1	0.344
TOR1A	5	0.235	0.29	0.81	6168	0.623	1.002	0.418	1	0.137
EMG1	4	0.277	0.342	0.809	5793	0.545	1.001	0.418	1	0.161
SNRPD2	4	0.307	0.379	0.809	25981	0.706	1.001	0.418	1	0.179
H3F3C	5	-0.365	0.451	-0.809	124	0.572	1.001	0.418	1	-0.212
ST3GAL1	10	0.412	0.51	0.808	3510	0.645	1.002	0.419	1	0.24
MYBPC2	3	0.428	0.53	0.808	21	0.751	1.001	0.419	1	0.249
GALNT4	3	0.435	0.538	0.808	4689	0.633	1.001	0.419	1	0.252
SHANK2	5	0.427	0.529	0.808	1858	0.589	1.001	0.419	1	0.248
ZBTB42	3	0.316	0.392	0.807	1414	0.685	1.001	0.42	1	0.184
SIPA1L3	3	0.339	0.42	0.807	7061	0.757	1	0.42	1	0.197
GFI1B	4	-0.374	0.464	-0.807	9	0.714	1	0.42	1	-0.217
KLF12	15	-0.361	0.448	-0.806	1672	0.513	1.003	0.421	1	-0.209
C1R	4	0.48	0.597	0.804	238	0.68	1.001	0.421	1	0.278
CCZ1	10	-0.253	0.315	-0.804	1303	0.536	1.003	0.421	1	-0.146
MROH6	9	-0.35	0.436	-0.804	4480	0.745	1.001	0.422	1	-0.203
USP35	5	-0.275	0.343	-0.804	1318	0.639	1.001	0.422	1	-0.159
PGBD2	3	0.309	0.384	0.803	1045	0.663	1.001	0.422	1	0.179
USH1G	4	0.477	0.594	0.803	77	0.683	1.002	0.422	1	0.276
SSC4D	9	0.367	0.457	0.803	86	0.566	1.002	0.422	1	0.212
BFSP2	7	0.428	0.533	0.803	2	0.677	1.001	0.422	1	0.247
ZAN	8	-0.305	0.381	-0.802	8	0.612	1	0.422	1	-0.176
RPL19	3	-0.241	0.3	-0.802	119480	0.546	1.001	0.422	1	-0.139
CHD1L	5	-0.216	0.269	-0.802	8118	0.616	1	0.423	1	-0.124
GLMP	5	0.316	0.395	0.801	2981	0.72	1	0.423	1	0.182
ABCC4	14	-0.335	0.418	-0.801	5228	0.521	1	0.423	1	-0.193
KLHL24	9	0.34	0.425	0.8	3849	0.681	1.002	0.423	1	0.196
FAM151B	3	-0.317	0.396	-0.8	125	0.697	1.001	0.424	1	-0.183
SLC19A2	3	-0.302	0.377	-0.8	3218	0.671	1.001	0.424	1	-0.174
N4BP2L2	13	0.183	0.229	0.8	7427	0.517	1.001	0.424	1	0.105
TXLNB	4	0.421	0.527	0.8	18	0.796	1	0.424	1	0.243
GOLGB1	6	0.262	0.328	0.799	18115	0.68	1.001	0.424	1	0.151
ABL2	4	-0.36	0.451	-0.798	7333	0.639	1.002	0.425	1	-0.207
TBCD	3	-0.292	0.366	-0.798	10398	0.673	1.001	0.425	1	-0.168
C11orf45	4	0.355	0.446	0.797	407	0.647	1.002	0.426	1	0.204
NRP1	3	0.426	0.534	0.796	4535	0.766	1	0.426	1	0.244
NSUN2	7	0.163	0.205	0.795	20890	0.616	1.001	0.426	1	0.094
TFDP2	10	-0.235	0.295	-0.795	5728	0.692	1.001	0.427	1	-0.135
CCDC39	9	0.357	0.449	0.795	172	0.627	1.001	0.427	1	0.205
SLC35G2	10	0.416	0.524	0.794	305	0.602	1	0.427	1	0.238
ERGIC3	21	0.163	0.206	0.794	21432	0.55	1.001	0.427	1	0.094
DSTNP2	4	0.352	0.443	0.793	371	0.636	1.001	0.428	1	0.201
NUDT15	10	0.255	0.321	0.793	6143	0.551	1.002	0.428	1	0.146
ZNF789	9	-0.266	0.335	-0.793	2305	0.563	1.002	0.428	1	-0.152
SELENOT	11	-0.23	0.29	-0.793	11425	0.594	1.001	0.428	1	-0.131
BUB1	5	-0.23	0.29	-0.792	11566	0.628	1.001	0.428	1	-0.131
SENP5	10	0.184	0.233	0.792	4751	0.614	1	0.429	1	0.105
C1QTNF3	5	-0.347	0.439	-0.791	287	0.606	1.002	0.429	1	-0.198
NADK2	5	-0.273	0.345	-0.791	5172	0.599	1.001	0.429	1	-0.156
AP1S1	8	0.308	0.39	0.791	13356	0.529	1.002	0.429	1	0.176
C1QTNF5	3	0.416	0.527	0.79	15	0.694	1.002	0.429	1	0.238
SCARNA9	5	0.351	0.444	0.789	98	0.742	1.001	0.43	1	0.2
SCN4A	3	0.462	0.586	0.788	73	0.693	1.001	0.43	1	0.263
LNX2	13	0.166	0.21	0.787	3804	0.616	1	0.431	1	0.094
DNM3	3	0.452	0.575	0.787	508	0.677	1.001	0.431	1	0.257
ENO2	4	-0.397	0.505	-0.787	4826	0.651	1	0.431	1	-0.226
PDYN	7	0.431	0.548	0.787	1	0.522	1.001	0.431	1	0.245
MRPL10	4	0.177	0.226	0.786	6068	0.674	1.001	0.432	1	0.101
LY9	3	0.504	0.642	0.786	16	0.668	1.002	0.432	1	0.286
TBC1D20	7	-0.156	0.199	-0.785	6640	0.482	1.001	0.432	1	-0.089
DTX3L	6	0.344	0.439	0.785	8586	0.598	1.001	0.432	1	0.196
BCRP2	4	0.424	0.54	0.784	11	0.582	1.001	0.433	1	0.24
COG6	12	0.186	0.237	0.784	3674	0.608	1.001	0.433	1	0.106
TWF1	4	0.291	0.372	0.784	17562	0.604	1.001	0.433	1	0.165
RABAC1	3	0.362	0.462	0.784	5794	0.729	1.001	0.433	1	0.205
KRT34	3	0.424	0.542	0.783	455	0.741	1	0.433	1	0.24
ESCO1	3	0.268	0.342	0.783	3869	0.636	1.004	0.434	1	0.152
CBFA2T2	22	-0.193	0.246	-0.783	4843	0.478	1.001	0.434	1	-0.109
FAM153CP	3	-0.399	0.51	-0.782	7	0.608	1.002	0.434	1	-0.226
VSIG2	4	0.405	0.519	0.782	227	0.657	1	0.434	1	0.229
SERF1A	3	-0.369	0.472	-0.782	35	0.671	1.001	0.434	1	-0.209
PLD4	3	0.358	0.458	0.781	9	0.628	1.002	0.435	1	0.202
SCRIB	9	-0.196	0.252	-0.78	16087	0.575	1	0.435	1	-0.111
FIZ1	3	0.262	0.336	0.78	1769	0.667	1.002	0.435	1	0.148
PLCXD2	6	0.374	0.48	0.78	472	0.576	1.001	0.436	1	0.211
GARS	15	-0.228	0.292	-0.78	29635	0.376	1.001	0.436	1	-0.128
PAK2	10	-0.148	0.189	-0.779	16809	0.563	1	0.436	1	-0.083
IFT74	3	-0.286	0.368	-0.779	2116	0.697	1.002	0.436	1	-0.162
ADAMTS4	3	-0.418	0.537	-0.779	30	0.679	1	0.436	1	-0.236
ZHX3	21	0.255	0.328	0.778	3158	0.613	1.002	0.436	1	0.144
TMEM117	4	0.352	0.453	0.777	993	0.693	1.001	0.437	1	0.198
CHRDL2	3	0.376	0.483	0.777	5	0.679	1.001	0.437	1	0.212
SERP2	13	0.483	0.622	0.776	86	0.462	1.002	0.438	1	0.272
ATP13A3	10	-0.189	0.244	-0.776	25414	0.542	1.001	0.438	1	-0.107
AMZ1	16	-0.441	0.569	-0.776	66	0.563	1.002	0.438	1	-0.248
KRT42P	3	0.473	0.61	0.775	33	0.636	1.002	0.438	1	0.266
SAPCD2	4	-0.262	0.338	-0.775	10239	0.698	1.001	0.438	1	-0.147
PPM1N	4	0.378	0.488	0.775	404	0.724	1.001	0.438	1	0.212
C7orf25	16	-0.17	0.219	-0.775	1541	0.51	1.003	0.438	1	-0.095
CDK5	8	0.219	0.282	0.774	2240	0.456	1.001	0.439	1	0.123
SSNA1	4	0.232	0.3	0.774	6281	0.678	1.001	0.439	1	0.13
OGDH	15	-0.214	0.276	-0.773	17283	0.432	1.001	0.439	1	-0.12
TOMM70	6	-0.183	0.237	-0.773	15444	0.647	1.001	0.44	1	-0.103
PAG1	6	-0.399	0.516	-0.773	2242	0.776	1.001	0.44	1	-0.224
LMOD2	7	-0.386	0.5	-0.773	5	0.718	1.001	0.44	1	-0.216
DRD2	4	0.468	0.607	0.772	719	0.627	1.001	0.44	1	0.262
LRWD1	8	0.205	0.266	0.772	2862	0.609	1.002	0.44	1	0.115
SLC12A8	6	-0.275	0.356	-0.771	2628	0.605	1	0.44	1	-0.154
ABL1	4	-0.242	0.314	-0.771	11109	0.694	1.001	0.441	1	-0.136
RNF169	3	-0.269	0.349	-0.771	3295	0.603	1	0.441	1	-0.15
ZFAND2A	15	0.239	0.31	0.771	1887	0.473	1.001	0.441	1	0.134
IVNS1ABP	3	0.297	0.385	0.771	19306	0.642	1.001	0.441	1	0.166
TUT7	3	0.255	0.331	0.771	5243	0.745	1.002	0.441	1	0.143
GUSB	9	0.237	0.308	0.77	7941	0.608	1.001	0.441	1	0.133
ZBTB46	25	-0.332	0.431	-0.77	700	0.465	1.001	0.441	1	-0.186
C11orf52	5	0.385	0.5	0.77	511	0.632	1.004	0.441	1	0.215
NUP214	4	-0.165	0.214	-0.77	9204	0.636	1.004	0.441	1	-0.092
MFSD1	11	0.27	0.351	0.77	4711	0.599	1	0.441	1	0.151
TDRD3	12	-0.169	0.22	-0.77	1849	0.554	1	0.441	1	-0.095
SNHG20	3	0.299	0.388	0.77	1407	0.698	1.001	0.442	1	0.167
RAB43	6	0.317	0.412	0.769	1894	0.654	1.001	0.442	1	0.177
OBI1	12	-0.181	0.235	-0.769	1907	0.51	1.001	0.442	1	-0.101
LUC7L2	7	-0.153	0.199	-0.769	16815	0.555	1	0.442	1	-0.085
B4GALT3	3	-0.172	0.223	-0.769	5229	0.604	1.002	0.442	1	-0.096
ENHO	4	-0.396	0.515	-0.768	35	0.698	1	0.442	1	-0.221
NDUFA9	4	0.247	0.321	0.768	11864	0.61	1.002	0.442	1	0.138
PTAR1	3	-0.261	0.34	-0.767	7447	0.726	1.001	0.443	1	-0.145
KLHDC9	3	0.394	0.513	0.767	337	0.687	1.001	0.443	1	0.219
FAM210B	27	-0.257	0.335	-0.767	4180	0.436	1.001	0.443	1	-0.143
RPL38	4	0.242	0.316	0.767	38494	0.696	1.001	0.443	1	0.135
ZNF526	3	0.214	0.279	0.766	2029	0.713	1.001	0.443	1	0.119
DPP6	8	-0.317	0.413	-0.766	9	0.609	1.001	0.444	1	-0.176
TRIM73	7	-0.364	0.475	-0.766	28	0.652	1	0.444	1	-0.202
NCF1C	8	-0.345	0.45	-0.766	5	0.694	1.001	0.444	1	-0.192
NCOR1P1	14	0.489	0.639	0.765	6	0.626	1	0.444	1	0.272
DDRGK1	7	0.23	0.3	0.765	7291	0.632	1.001	0.444	1	0.128
CRKL	3	0.18	0.235	0.765	15787	0.676	1.001	0.444	1	0.1
MAFB	21	0.507	0.662	0.765	184	0.438	1.001	0.444	1	0.282
REXO2	4	0.212	0.277	0.765	8217	0.617	1	0.444	1	0.118
PDC	3	-0.373	0.487	-0.765	8	0.634	1	0.445	1	-0.207
PDCD10	11	0.213	0.278	0.765	6649	0.6	1.001	0.445	1	0.118
MRPL51	4	0.219	0.287	0.764	10852	0.5	1.002	0.445	1	0.122
LMO7	12	0.379	0.496	0.764	22523	0.584	1.001	0.445	1	0.21
CYP3A5	9	0.452	0.592	0.764	2226	0.625	1.001	0.445	1	0.251
[truncated: 15,184 more rows]

## Sheet: LUAD
gene	n_aneup	estimate	std.error	z_comp	eup_reads	n_eff	Rhat	p.value	adj.p	compensation	type
ZMYM6	3	-1.074	0.057	-18.76	3420	0.385	1.001	1.61e-78	1.84e-74	-1.074	Compensated
PARG	11	-0.98	0.061	-16.072	2102	0.288	1.005	4.04e-58	2.3e-54	-0.98	Compensated
RBM33	13	-0.976	0.071	-13.801	11042	0.322	1.002	2.51e-43	9.51e-40	-0.976	Compensated
RGPD4	16	-1.039	0.101	-10.254	78	0.187	1.005	1.14e-24	3.23e-21	-1.039	Compensated
HBS1L	5	-0.918	0.093	-9.878	9128	0.331	1.001	5.17e-23	1.18e-19	-0.918	Compensated
RBM14	13	-0.819	0.085	-9.615	9147	0.453	1	6.88e-22	1.31e-18	-0.819	Compensated
SORD	16	-1.064	0.13	-8.201	7162	0.187	1.004	2.39e-16	3.89e-13	-1.064	Compensated
RPTOR	14	-0.962	0.12	-7.999	8310	0.322	1.007	1.25e-15	1.78e-12	-0.962	Compensated
SRSF7	14	-0.87	0.112	-7.737	23274	0.416	1.002	1.02e-14	1.29e-11	-0.87	Compensated
DAP3	39	-0.884	0.117	-7.541	16740	0.363	1.001	4.66e-14	5.31e-11	-0.884	Compensated
RBM12	20	-0.758	0.111	-6.862	13304	0.418	1.001	6.81e-12	7.05e-09	-0.758	Compensated
MSTO2P	39	-0.92	0.135	-6.801	285	0.312	1.002	1.04e-11	9.77e-09	-0.92	Compensated
YY1AP1	34	-0.776	0.114	-6.791	6382	0.416	1.004	1.12e-11	9.77e-09	-0.776	Compensated
SFPQ	3	-0.947	0.157	-6.052	56303	0.37	1.001	1.43e-09	1.16e-06	-0.947	Compensated
RMND5A	11	-0.883	0.146	-6.041	7584	0.347	1.002	1.53e-09	1.16e-06	-0.883	Compensated
CWF19L2	28	-0.66	0.122	-5.423	1873	0.433	1.001	5.86e-08	4.17e-05	-0.66	Compensated
HNRNPA2B1	23	-0.733	0.138	-5.304	161333	0.418	1.002	1.13e-07	7.57e-05	-0.733	Compensated
H3F3C	12	-0.999	0.194	-5.156	123	0.325	1.004	2.53e-07	0.00016	-0.999	Compensated
HNRNPL	10	-0.847	0.167	-5.063	40905	0.446	1.006	4.12e-07	0.000247	-0.847	Compensated
SRSF3	3	-0.791	0.162	-4.878	39957	0.479	1.001	1.07e-06	0.000611	-0.791	Compensated
MED21	13	1.062	0.223	4.768	2605	0.534	1.002	1.86e-06	0.00101	1.062	Hyperactivated
BMPR2	25	-0.915	0.194	-4.726	9994	0.289	1.003	2.29e-06	0.00118	-0.915	Compensated
JTB	21	1.149	0.247	4.662	10070	0.591	1	3.13e-06	0.00155	1.149	Hyperactivated
HNRNPA1	4	-0.703	0.153	-4.605	133825	0.488	1.002	4.13e-06	0.00196	-0.703	Compensated
HNRNPA1P10	10	-1.057	0.231	-4.565	344	0.332	1.003	5.01e-06	0.00228	-1.057	Compensated
RBM4	13	-0.542	0.12	-4.502	13930	0.464	1.002	6.74e-06	0.00295	-0.542	Compensated
ASTE1	5	1.108	0.247	4.486	677	0.547	1.003	7.26e-06	0.00306	1.108	Hyperactivated
SNRPA	8	-0.777	0.174	-4.475	8219	0.446	1.001	7.63e-06	0.0031	-0.777	Compensated
UBE2Q1	22	0.629	0.145	4.334	7962	0.52	1.002	1.47e-05	0.00576	0.629	Hyperactivated
MCEE	22	-0.81	0.19	-4.256	1049	0.392	1.002	2.08e-05	0.00789	-0.81	Compensated
NAA38	12	-0.937	0.222	-4.22	3603	0.321	1.001	2.44e-05	0.00896	-0.937	Compensated
HNRNPC	9	-0.767	0.187	-4.09	76587	0.452	1.002	4.31e-05	0.0153	-0.767	Compensated
SIRPB1	38	-0.947	0.234	-4.049	120	0.065	1.016	5.14e-05	0.0177	-0.947	Compensated
GNRH2	9	6.64	1.653	4.017	25	0.474	1.003	5.89e-05	0.0197	6.64	Hyperactivated
CPNE1	20	1.734	0.436	3.978	10005	0.469	1.001	6.95e-05	0.0226	1.733	Hyperactivated
MYT1	23	7.478	1.893	3.951	29	0.507	1	7.78e-05	0.0244	7.477	Hyperactivated
METTL1	9	0.878	0.223	3.943	2434	0.572	1	8.05e-05	0.0244	0.878	Hyperactivated
EYS	6	-1.153	0.293	-3.94	149	0.114	1.005	8.15e-05	0.0244	-1.153	Compensated
MBIP	17	1.304	0.333	3.921	2301	0.539	1	8.81e-05	0.0256	1.304	Hyperactivated
SNORA71B	15	2.866	0.732	3.917	10	0.554	1	8.98e-05	0.0256	2.865	Hyperactivated
STARD3	6	1.172	0.3	3.91	5368	0.616	1	9.22e-05	0.0256	1.171	Hyperactivated
HSPA8	4	-0.957	0.247	-3.883	219504	0.493	1	0.000103	0.0271	-0.957	Compensated
REST	4	-0.678	0.175	-3.88	6191	0.477	1	0.000104	0.0271	-0.678	Compensated
SNORA71A	15	2.705	0.697	3.879	11	0.588	1	0.000105	0.0271	2.705	Hyperactivated
KRT34	5	5.874	1.523	3.857	70	0.228	1.004	0.000115	0.029	5.873	Hyperactivated
NAALAD2	11	2.564	0.668	3.84	77	0.665	1	0.000123	0.0305	2.564	Hyperactivated
SCARNA10	9	3.312	0.867	3.82	26	0.479	1.002	0.000134	0.0324	3.312	Hyperactivated
MYH16	14	5.441	1.432	3.799	391	0.427	1	0.000146	0.0345	5.44	Hyperactivated
LMTK2	14	1.27	0.337	3.772	6493	0.425	1.001	0.000162	0.0376	1.269	Hyperactivated
C1orf56	20	1.369	0.365	3.752	408	0.447	1.002	0.000175	0.0399	1.368	Hyperactivated
LINGO4	21	4.269	1.14	3.744	8	0.561	1.002	0.000181	0.0404	4.269	Hyperactivated
C8orf33	26	0.855	0.229	3.732	6090	0.452	1.002	0.00019	0.0416	0.855	Hyperactivated
RPL10A	3	-0.747	0.203	-3.689	52854	0.523	1	0.000226	0.0485	-0.747	Compensated
KANSL1	31	-0.532	0.145	-3.675	5377	0.402	1.001	0.000238	0.0497	-0.531	Compensated
SCN2B	6	6.873	1.871	3.673	13	0.141	1.006	0.00024	0.0497	6.871	Hyperactivated
MYO18B	4	7.549	2.07	3.646	33	0.312	1.006	0.000266	0.0541	7.547	Hyperactivated
PTRH2	4	1.121	0.308	3.638	3794	0.477	1.002	0.000275	0.055	1.121	Hyperactivated
TUBD1	5	1.345	0.37	3.632	931	0.417	1.001	0.000282	0.0553	1.345	Hyperactivated
CTCF	5	-0.574	0.159	-3.615	8698	0.438	1.001	0.0003	0.0579	-0.574	Compensated
HSPA12B	10	5.978	1.656	3.61	114	0.498	1	0.000306	0.0581	5.976	Hyperactivated
AKAP6	15	3.614	1.012	3.571	461	0.475	1	0.000355	0.0663	3.612	Hyperactivated
NUDCD3	22	0.843	0.236	3.567	8555	0.374	1.002	0.000361	0.0663	0.843	Hyperactivated
NARS2	10	0.967	0.272	3.56	2607	0.593	1.002	0.000371	0.0671	0.967	Hyperactivated
C1orf43	22	0.643	0.182	3.526	21030	0.467	1.001	0.000422	0.0752	0.643	Hyperactivated
NSF	34	-0.708	0.203	-3.496	7013	0.363	1.001	0.000473	0.0829	-0.708	Compensated
COL11A1	4	7.333	2.119	3.461	552	0.189	1.003	0.000538	0.0927	7.329	Hyperactivated
XKR7	19	5.748	1.669	3.445	46	0.399	1.004	0.000572	0.0946	5.744	Hyperactivated
EML4	8	-0.876	0.254	-3.444	16454	0.1	1.016	0.000573	0.0946	-0.876	Compensated
SUGP1	4	-0.549	0.159	-3.444	3715	0.437	1.002	0.000573	0.0946	-0.549	Compensated
UFD1	6	0.918	0.267	3.432	7852	0.597	1.002	0.0006	0.0976	0.917	Hyperactivated
RPL13AP3	12	-1.216	0.356	-3.417	38	0.384	1.001	0.000633	0.102	-1.215	Compensated
PVT1	41	1.74	0.511	3.407	1243	0.382	1.001	0.000657	0.104	1.739	Hyperactivated
DYNLL1	4	-0.717	0.212	-3.38	23892	0.636	1.001	0.000725	0.112	-0.717	Compensated
SLC6A19	36	-1.131	0.335	-3.38	56	0.038	1.032	0.000725	0.112	-1.13	Compensated
FCRL5	11	7.423	2.202	3.371	43	0.211	1.001	0.000748	0.114	7.417	Hyperactivated
NRBP2	25	-0.982	0.293	-3.349	4266	0.334	1.005	0.000811	0.121	-0.981	Compensated
RPS17	12	-0.858	0.258	-3.333	795	0.235	1.002	0.000859	0.126	-0.858	Compensated
NIM1K	29	-1.189	0.357	-3.332	155	0.179	1.004	0.000862	0.126	-1.188	Compensated
ECM1	20	3.751	1.128	3.325	1437	0.425	1.001	0.000884	0.127	3.748	Hyperactivated
CCN3	26	5.135	1.548	3.318	1720	0.244	1.003	0.000906	0.129	5.131	Hyperactivated
CPSF6	5	-0.501	0.151	-3.309	15357	0.48	1	0.000935	0.131	-0.5	Compensated
RAD21	23	0.943	0.287	3.291	26465	0.353	1.003	0.000997	0.138	0.942	Hyperactivated
ADCYAP1	7	5.343	1.638	3.261	28	0.421	1.002	0.00111	0.152	5.338	Hyperactivated
GTF2H3	4	-0.753	0.232	-3.248	6957	0.48	1.002	0.00116	0.158	-0.752	Compensated
SCAMP3	19	0.744	0.23	3.232	7934	0.522	1.001	0.00123	0.161	0.744	Hyperactivated
OTULINL	37	2.854	0.885	3.226	778	0.381	1.002	0.00125	0.161	2.85	Hyperactivated
NDUFC2	11	0.835	0.259	3.226	9297	0.562	1	0.00126	0.161	0.834	Hyperactivated
PAX9	16	3.395	1.052	3.225	699	0.424	1.001	0.00126	0.161	3.391	Hyperactivated
MIEN1	6	1.204	0.373	3.224	1578	0.639	1.001	0.00126	0.161	1.203	Hyperactivated
BCAN	13	3.153	0.979	3.221	32	0.502	1.001	0.00128	0.161	3.149	Hyperactivated
TSFM	9	0.789	0.245	3.218	3784	0.629	1	0.00129	0.161	0.788	Hyperactivated
DGCR6L	7	1.011	0.315	3.212	3115	0.575	1.001	0.00132	0.163	1.009	Hyperactivated
ADGRG7	4	5.695	1.776	3.207	69	0.166	1.005	0.00134	0.164	5.687	Hyperactivated
TOPBP1	5	0.977	0.305	3.201	10555	0.588	1.001	0.00137	0.166	0.976	Hyperactivated
THAP7	7	0.816	0.257	3.179	1698	0.583	1.002	0.00148	0.17	0.815	Hyperactivated
AGO2	28	0.952	0.3	3.177	3430	0.433	1.003	0.00149	0.17	0.951	Hyperactivated
PA2G4P4	9	-0.843	0.265	-3.177	222	0.397	1.001	0.00149	0.17	-0.841	Compensated
CHGB	11	4.637	1.459	3.177	1598	0.424	1.001	0.00149	0.17	4.63	Hyperactivated
DDX46	3	-0.724	0.228	-3.175	18262	0.472	1.001	0.0015	0.17	-0.722	Compensated
INTS4	12	0.586	0.185	3.174	3190	0.578	1.002	0.00151	0.17	0.585	Hyperactivated
CHD8	9	0.755	0.238	3.173	12777	0.487	1.003	0.00151	0.17	0.754	Hyperactivated
PHPT1	3	-0.938	0.297	-3.161	7516	0.378	1.001	0.00157	0.174	-0.936	Compensated
PRPSAP2	4	0.911	0.288	3.161	4068	0.539	1	0.00157	0.174	0.909	Hyperactivated
SLC25A37	16	-0.954	0.303	-3.153	9350	0.333	1.003	0.00162	0.177	-0.952	Compensated
FAM171B	8	2.477	0.787	3.149	1282	0.595	1.001	0.00164	0.177	2.473	Hyperactivated
SRRT	12	-0.655	0.208	-3.145	18653	0.399	1.001	0.00166	0.177	-0.654	Compensated
VPS41	23	0.805	0.256	3.144	6176	0.417	1.001	0.00167	0.177	0.804	Hyperactivated
SRGAP2B	5	-0.99	0.317	-3.129	1071	0.295	1.002	0.00175	0.184	-0.989	Compensated
HNRNPK	4	-0.574	0.184	-3.127	96186	0.504	1.002	0.00176	0.184	-0.573	Compensated
ZNF687	21	0.619	0.199	3.107	3637	0.448	1.001	0.00189	0.196	0.618	Hyperactivated
COA1	22	-0.558	0.18	-3.099	8617	0.416	1.003	0.00194	0.199	-0.557	Compensated
POLR2J4	22	-0.603	0.195	-3.096	860	0.421	1.001	0.00196	0.2	-0.602	Compensated
LRRC37A11P	5	3.041	0.986	3.083	12	0.542	1.002	0.00205	0.205	3.034
OSBPL2	23	1.085	0.352	3.082	4684	0.46	1.002	0.00206	0.205	1.083
ALG10	16	0.803	0.261	3.078	557	0.468	1.001	0.00208	0.206	0.801
GOLGA7	5	-0.861	0.28	-3.076	6640	0.278	1.002	0.0021	0.206	-0.86
SAP25	13	-1.213	0.396	-3.061	324	0.434	1.003	0.00221	0.214	-1.211
CDC73	11	-0.702	0.23	-3.059	9262	0.342	1.001	0.00222	0.214	-0.701
RDH12	7	-1.333	0.437	-3.053	35	0.184	1.003	0.00227	0.217	-1.33
LANCL2	28	0.775	0.254	3.049	2186	0.524	1	0.0023	0.218	0.773
THSD4	44	-0.876	0.288	-3.043	6424	0.257	1.002	0.00234	0.22	-0.873
TBRG4	22	-0.461	0.151	-3.041	11599	0.418	1.002	0.00236	0.22	-0.459
ALK	7	4.181	1.377	3.036	33	0.398	1.001	0.0024	0.222	4.171
KCNIP4	31	-0.698	0.23	-3.031	109	0.423	1	0.00244	0.223	-0.697
PUF60	25	0.479	0.158	3.03	16013	0.484	1.002	0.00244	0.223	0.478
MARCH6	34	0.447	0.148	3.021	20801	0.352	1.003	0.00252	0.228	0.446
LIN52	14	-0.633	0.21	-3.017	2052	0.422	1.001	0.00255	0.228	-0.632
NPC1L1	22	3.644	1.213	3.004	75	0.182	1.001	0.00266	0.237	3.635
LY6H	25	3.306	1.103	2.998	3	0.424	1.004	0.00272	0.24	3.297
SCARF2	7	2.693	0.902	2.987	269	0.555	1	0.00282	0.241	2.685
RPS21	23	0.855	0.286	2.986	36264	0.45	1.001	0.00283	0.241	0.853
CMAS	12	0.699	0.234	2.985	5775	0.536	1	0.00283	0.241	0.697
MRPS24	22	-0.635	0.213	-2.985	10663	0.4	1.004	0.00283	0.241	-0.633
SNORA71C	15	1.744	0.585	2.984	12	0.672	1	0.00285	0.241	1.739
SESTD1	24	-0.815	0.273	-2.983	4758	0.375	1.003	0.00286	0.241	-0.812
EXOSC6	5	0.822	0.277	2.963	2024	0.595	1.001	0.00305	0.255	0.819
LHX9	3	4.501	1.52	2.96	93	0.248	1.004	0.00307	0.255	4.487
COMMD5	26	0.704	0.239	2.95	1661	0.415	1.002	0.00317	0.262	0.702
SRP54	15	0.537	0.182	2.948	9386	0.507	1.001	0.0032	0.262	0.535
[truncated: 17,044 more rows]

## Sheet: LUSC
gene	estimate	std.error	z_comp	n_aneup	eup_reads	n_eff	Rhat	p.value	adj.p	compensation	type
[truncated: 17,183 more rows]

[truncated: 7 more sheets: NSCLC, OV, panWGD-, panWGD+, PRAD, SCLC, SKCM]
