# Supplementary material for: A compendium of Amplification-Related Gain Of Sensitivity genes in human cancer
Source: Nat Commun. 2025 Jan 27;16:1077. doi: 10.1038/s41467-025-56301-2 (PMC11772776; doi:10.1038/s41467-025-56301-2)
Supplement: Supplementary file 6 — Supplementary Data 3 [file 41467_2025_56301_MOESM6_ESM.xlsx]

## Sheet: description
Supplementary Data 3: TCGA compensation
gene	HGNC gene symbol
estimate	The estimated compensation (beta 2) parameter without shrinkage
std.error	The standard error of the compensation estimate
z_comp	The z-score of the compensation estimate over the origin
n_aneup	Number of samples where gene is gained
eup_reads	Normalized rounded read count for all euploid samples
n_eff	MCMC effective sample size
Rhat	Markov chain convergence measure
p.value	The p-value calculated from the z-score
adj.p	The FDR-adjusted p-value
compensation	The compensation score (negative values mean compensated)
is_comp	Boolean value whether the gene is considered compensated

## Sheet: Pan-Cancer
gene	estimate	std.error	z_comp	n_aneup	eup_reads	stroma_reads	p.value	adj.p	compensation	type
HNRNPL	-0.688	0.018	-37.639	526	9363	8366	0	0	-0.688	Compensated
GTF2H2C	-0.975	0.017	-57.447	888	141	127	0	0	-0.975	Compensated
RBM14	-0.865	0.023	-38.072	353	2645	2320	0	0	-0.865	Compensated
PCBP2P2	-1.097	0.031	-35.418	1382	198	165	8.99e-275	4.68e-271	-1.097	Compensated
CPSF6	-0.672	0.021	-31.904	427	3294	2665	2.36e-223	9.84e-220	-0.672	Compensated
CPNE1	1.548	0.05	30.928	1047	5607	5929	5.04e-210	1.75e-206	1.548	Hyperactivated
RBM12	-0.779	0.025	-30.696	1047	3472	3251	6.46e-207	1.92e-203	-0.779	Compensated
DCAF13	0.885	0.029	30.509	1762	2006	2026	1.99e-204	5.19e-201	0.885	Hyperactivated
SRSF1	-0.74	0.025	-29.968	516	7636	7167	2.55e-197	5.91e-194	-0.74	Compensated
NRF1	-0.654	0.022	-29.58	794	873	796	2.74e-192	5.7e-189	-0.654	Compensated
HNRNPU	-0.62	0.021	-29.548	1349	18332	16286	6.94e-192	1.31e-188	-0.62	Compensated
PSMD3	0.98	0.033	29.354	397	6969	6760	2.1e-189	3.65e-186	0.98	Hyperactivated
LSM12P1	-0.697	0.024	-28.997	404	57	58	7.19e-185	1.15e-181	-0.697	Compensated
HNRNPA2B1	-0.641	0.023	-28.043	941	32049	29011	4.88e-173	7.26e-170	-0.641	Compensated
RPL22P1	-0.805	0.029	-27.944	1460	67	65	7.69e-172	1.07e-168	-0.805	Compensated
MORF4L1P1	-0.795	0.029	-27.518	1241	365	398	1.08e-166	1.41e-163	-0.795	Compensated
POP4	0.707	0.026	27.154	628	1660	1825	2.26e-162	2.77e-159	0.707	Hyperactivated
B4GALT3	0.798	0.031	25.961	1520	2317	2479	1.37e-148	1.59e-145	0.798	Hyperactivated
VDAC1P1	-0.579	0.023	-25.592	62	13	11	1.86e-144	2.04e-141	-0.579	Compensated
RPL14P1	-0.689	0.027	-25.577	270	237	201	2.72e-144	2.83e-141	-0.689	Compensated
KANSL1	-0.805	0.032	-25.517	1073	2414	1923	1.28e-143	1.26e-140	-0.805	Compensated
RFC4	1.361	0.054	25.327	1287	896	784	1.63e-141	1.54e-138	1.361	Hyperactivated
HNRNPA1P4	-1.009	0.04	-25.209	1402	13	11	3.18e-140	2.88e-137	-1.009	Compensated
STARD3	0.729	0.029	24.93	466	2929	3410	3.5e-137	3.03e-134	0.729	Hyperactivated
RPL4P4	-0.866	0.035	-24.664	1315	248	215	2.6e-134	2.12e-131	-0.866	Compensated
PABPC1	0.932	0.038	24.663	1778	49319	47197	2.64e-134	2.12e-131	0.932	Hyperactivated
RBMX	-0.884	0.036	-24.644	198	6954	4778	4.25e-134	3.28e-131	-0.884	Compensated
HMGN2P3	-1.007	0.041	-24.621	411	30	27	7.56e-134	5.63e-131	-1.007	Compensated
CCNE1	1.03	0.042	24.554	655	627	675	3.9e-133	2.8e-130	1.03	Hyperactivated
APEX2	-0.332	0.014	-24.465	166	2343	2651	3.53e-132	2.45e-129	-0.332	Compensated
CDC123	0.826	0.034	24.19	395	3194	3326	2.86e-129	1.92e-126	0.826	Hyperactivated
PRR13P5	-0.566	0.023	-24.167	481	75	87	4.99e-129	3.24e-126	-0.566	Compensated
GLIDR	-0.742	0.031	-23.916	606	76	60	2.08e-126	1.31e-123	-0.742	Compensated
SSBL3P1	-0.816	0.035	-23.618	860	38	31	2.5e-123	1.53e-120	-0.816	Compensated
LTO1	0.783	0.034	23.24	788	695	643	1.8e-119	1.07e-116	0.783	Hyperactivated
ST13P7	-0.943	0.041	-22.901	804	10	9	4.58e-116	2.65e-113	-0.943	Compensated
EIF4BP6	-1.105	0.048	-22.86	812	114	92	1.16e-115	6.54e-113	-1.105	Compensated
NPM1P6	-0.872	0.039	-22.612	1228	21	19	3.33e-113	1.82e-110	-0.872	Compensated
DEDD	0.428	0.019	22.577	1526	1749	1878	7.3e-113	3.9e-110	0.428	Hyperactivated
URI1	0.629	0.028	22.563	618	3245	2914	1e-112	5.22e-110	0.629	Hyperactivated
NCAPD2	1.042	0.046	22.508	591	4223	3958	3.48e-112	1.77e-109	1.042	Hyperactivated
CPSF3	0.866	0.039	22.294	327	2127	1996	4.21e-110	2.09e-107	0.866	Hyperactivated
PRUNE1	0.761	0.034	22.205	1534	1420	1281	3.07e-109	1.49e-106	0.761	Hyperactivated
UBE2Q1	0.447	0.02	22.15	1477	4085	4038	1.05e-108	4.95e-106	0.447	Hyperactivated
ST13P6	-0.809	0.037	-22.087	1850	14	12	4.21e-108	1.95e-105	-0.809	Compensated
GTPBP4	0.867	0.039	22.005	416	2818	2756	2.6e-107	1.18e-104	0.867	Hyperactivated
EEF1A1P19	-0.907	0.042	-21.811	992	154	127	1.81e-105	8.03e-103	-0.907	Compensated
DHX9	-0.604	0.028	-21.81	1326	8024	6892	1.87e-105	8.12e-103	-0.604	Compensated
MRPL15	0.778	0.036	21.723	1166	2379	2397	1.25e-104	5.29e-102	0.778	Hyperactivated
RPL23P8	-0.704	0.032	-21.714	944	19	17	1.52e-104	6.35e-102	-0.704	Compensated
RRS1	0.86	0.04	21.654	1283	1238	1207	5.57e-104	2.27e-101	0.86	Hyperactivated
NOP2	0.884	0.041	21.65	590	2377	2361	6.04e-104	2.42e-101	0.884	Hyperactivated
ACTL6A	0.807	0.037	21.633	1362	2252	1972	8.72e-104	3.43e-101	0.807	Hyperactivated
TTI1	0.659	0.031	21.584	1027	1402	1313	2.52e-103	9.72e-101	0.659	Hyperactivated
TDRKH	1.163	0.054	21.448	1523	617	616	4.81e-102	1.82e-99	1.163	Hyperactivated
CD2BP2-DT	1.568	0.073	21.397	440	154	157	1.41e-101	5.25e-99	1.568	Hyperactivated
NUDCD1	0.683	0.032	21.391	1726	993	1114	1.62e-101	5.94e-99	0.683	Hyperactivated
CCT2	0.759	0.036	21.344	421	6969	6276	4.4e-101	1.58e-98	0.759	Hyperactivated
RBM17	0.603	0.028	21.261	447	3913	4166	2.62e-100	9.25e-98	0.603	Hyperactivated
THAP12	0.971	0.046	21.249	405	1843	1757	3.38e-100	1.17e-97	0.971	Hyperactivated
EEF1A1P8	-0.727	0.034	-21.157	1395	27	24	2.4e-99	8.2e-97	-0.727	Compensated
ELOC	0.631	0.03	21.156	1387	2320	2504	2.44e-99	8.2e-97	0.631	Hyperactivated
UBE2C	0.787	0.037	21.058	1092	1814	1632	1.93e-98	6.37e-96	0.787	Hyperactivated
PTMAP9	-0.4	0.019	-21.041	480	39	43	2.74e-98	8.92e-96	-0.4	Compensated
EEF1A1P13	-0.738	0.035	-21.017	1246	319	321	4.54e-98	1.46e-95	-0.738	Compensated
AURKA	0.942	0.045	20.991	1171	968	972	7.91e-98	2.49e-95	0.942	Hyperactivated
TMEM248	0.439	0.021	20.991	668	6978	7310	8.01e-98	2.49e-95	0.439	Hyperactivated
BOP1	0.885	0.042	20.955	1756	3231	3026	1.69e-97	5.19e-95	0.885	Hyperactivated
ADD3-AS1	1.179	0.056	20.927	75	32	25	3.06e-97	9.24e-95	1.179	Hyperactivated
DEK	1.094	0.052	20.873	510	6251	6482	9.48e-97	2.82e-94	1.094	Hyperactivated
EEF1A1P4	-0.644	0.031	-20.864	516	43	40	1.15e-96	3.36e-94	-0.644	Compensated
PSMD11	0.813	0.039	20.749	266	5287	5356	1.24e-95	3.58e-93	0.813	Hyperactivated
POFUT1	0.722	0.035	20.729	1123	3871	3403	1.89e-95	5.38e-93	0.722	Hyperactivated
TRA2B	-0.47	0.023	-20.681	1304	5517	5091	5.12e-95	1.44e-92	-0.47	Compensated
C19orf12	0.444	0.022	20.59	633	1600	1937	3.38e-94	9.37e-92	0.444	Hyperactivated
DDX27	0.594	0.029	20.579	1145	2909	2817	4.23e-94	1.16e-91	0.594	Hyperactivated
C8orf33	0.598	0.029	20.533	1685	2775	2139	1.1e-93	2.95e-91	0.598	Hyperactivated
MIEN1	0.958	0.047	20.532	476	2509	2372	1.11e-93	2.95e-91	0.958	Hyperactivated
RPS2P7	-0.696	0.034	-20.448	1080	56	50	6.31e-93	1.66e-90	-0.696	Compensated
KRT8	0.008	0	20.404	222	47332	40235	1.54e-92	4e-90	0.008
FTH1P11	-0.361	0.018	-20.334	1428	55	75	6.47e-92	1.66e-89	-0.361	Compensated
ZNF706	0.476	0.023	20.304	1801	3176	3495	1.2e-91	3.04e-89	0.476	Hyperactivated
MTERF3	0.599	0.03	20.288	1638	802	781	1.64e-91	4.11e-89	0.599	Hyperactivated
VPS72	0.617	0.031	20.227	1521	2140	1902	5.61e-91	1.39e-88	0.617	Hyperactivated
LYSMD1	0.691	0.034	20.219	1519	434	328	6.65e-91	1.63e-88	0.691	Hyperactivated
WASH9P	-1.008	0.05	-20.206	643	133	106	8.61e-91	2.09e-88	-1.008	Compensated
LRRC37A2	-0.731	0.037	-19.96	1968	158	146	1.22e-88	2.91e-86	-0.731	Compensated
HNRNPK	-0.642	0.032	-19.932	132	25908	22875	2.17e-88	5.12e-86	-0.642	Compensated
SEC61G	0.795	0.04	19.898	984	2764	2942	4.23e-88	9.91e-86	0.795	Hyperactivated
PPFIA1	0.564	0.028	19.875	743	2877	2935	6.64e-88	1.54e-85	0.564	Hyperactivated
CENPA	0.842	0.043	19.754	281	346	294	7.43e-87	1.7e-84	0.842	Hyperactivated
LSM1	0.538	0.027	19.741	753	1028	1075	9.56e-87	2.16e-84	0.538	Hyperactivated
SYT7	0.526	0.027	19.67	152	2487	1881	3.87e-86	8.67e-84	0.526	Hyperactivated
WDR53	0.612	0.031	19.653	1308	397	409	5.45e-86	1.21e-83	0.612	Hyperactivated
NGDN	0.814	0.041	19.634	241	1313	1131	7.86e-86	1.72e-83	0.814	Hyperactivated
GPN1	0.797	0.041	19.612	305	2085	2206	1.22e-85	2.64e-83	0.797	Hyperactivated
PARP2	0.918	0.047	19.591	247	985	718	1.86e-85	4e-83	0.918	Hyperactivated
DCUN1D5	1.034	0.053	19.585	249	1183	1111	2.06e-85	4.38e-83	1.034	Hyperactivated
GTF3C2	0.658	0.034	19.537	299	2753	2381	5.3e-85	1.12e-82	0.658	Hyperactivated
CLPTM1L	0.565	0.029	19.495	1230	6703	7049	1.21e-84	2.52e-82	0.565	Hyperactivated
TOPBP1	1.007	0.052	19.491	770	1827	1613	1.32e-84	2.71e-82	1.007	Hyperactivated
EEF1A1P6	-0.811	0.042	-19.486	951	606	588	1.44e-84	2.93e-82	-0.811	Compensated
LSG1	0.531	0.027	19.458	1311	2116	1919	2.47e-84	5e-82	0.531	Hyperactivated
TPX2	0.865	0.045	19.434	1152	2767	2682	3.95e-84	7.9e-82	0.865	Hyperactivated
CCT6A	0.552	0.028	19.425	886	9196	9034	4.71e-84	9.35e-82	0.552	Hyperactivated
EEF1A1P7	-0.694	0.036	-19.422	601	24	23	5.03e-84	9.89e-82	-0.694	Compensated
PTDSS1	0.549	0.028	19.418	1620	4142	4314	5.48e-84	1.07e-81	0.549	Hyperactivated
MCM8	1.142	0.059	19.383	775	699	612	1.08e-83	2.08e-81	1.142	Hyperactivated
PI4KB	0.393	0.02	19.346	1522	4232	4529	2.19e-83	4.19e-81	0.393	Hyperactivated
DROSHA	0.575	0.03	19.328	1104	2410	2031	3.12e-83	5.9e-81	0.575	Hyperactivated
RAE1	0.537	0.028	19.327	1222	1708	1484	3.17e-83	5.95e-81	0.537	Hyperactivated
ARL17A	-0.788	0.041	-19.278	1960	37	32	8.24e-83	1.53e-80	-0.788	Compensated
YBX1	1.079	0.056	19.238	246	22330	22090	1.78e-82	3.28e-80	1.079	Hyperactivated
POGK	0.655	0.034	19.211	1413	3177	2838	3.01e-82	5.49e-80	0.655	Hyperactivated
PUM3	0.92	0.048	19.165	349	1656	1743	7.22e-82	1.31e-79	0.92	Hyperactivated
RPL12P4	-0.551	0.029	-19.127	1180	61	59	1.5e-81	2.69e-79	-0.551	Compensated
DGCR8	-0.711	0.037	-19.11	306	1711	1487	2.1e-81	3.73e-79	-0.711	Compensated
HNRNPC	-0.646	0.034	-19.102	236	18280	16591	2.41e-81	4.22e-79	-0.646	Compensated
HES1	-0.834	0.044	-19.102	1332	3020	2298	2.41e-81	4.22e-79	-0.834	Compensated
TCP1	1.146	0.06	19.092	110	8948	7879	2.92e-81	5.07e-79	1.146	Hyperactivated
SRSF3	-0.584	0.031	-19.081	381	11305	10442	3.65e-81	6.28e-79	-0.584	Compensated
FADD	0.597	0.031	19.025	747	581	637	1.06e-80	1.81e-78	0.597	Hyperactivated
KHDRBS1	-0.667	0.035	-19.009	137	7945	6880	1.43e-80	2.42e-78	-0.667	Compensated
SENP2	0.562	0.03	18.968	1310	1713	1446	3.15e-80	5.3e-78	0.562	Hyperactivated
NOL10	0.683	0.036	18.94	315	1634	1520	5.31e-80	8.85e-78	0.683	Hyperactivated
SQLE	0.932	0.049	18.936	1925	2684	2099	5.79e-80	9.56e-78	0.932	Hyperactivated
CCT5	0.689	0.036	18.877	1198	8787	8831	1.76e-79	2.89e-77	0.689	Hyperactivated
ASH2L	0.444	0.024	18.788	752	2277	2179	9.5e-79	1.55e-76	0.444	Hyperactivated
TARDBP	-0.639	0.034	-18.764	129	5408	5100	1.5e-78	2.42e-76	-0.639	Compensated
GOLGA7	0.452	0.024	18.737	774	2852	2948	2.47e-78	3.96e-76	0.452	Hyperactivated
NSF	-0.61	0.033	-18.727	1301	2251	1998	2.99e-78	4.75e-76	-0.61	Compensated
ABCF1	0.69	0.037	18.714	423	4811	4920	3.81e-78	6.01e-76	0.69	Hyperactivated
HSPA14	0.754	0.04	18.692	352	1233	1203	5.8e-78	9.08e-76	0.754	Hyperactivated
PPP1R10	-0.718	0.038	-18.681	425	4622	4170	7.09e-78	1.1e-75	-0.718	Compensated
HNRNPA1P48	-0.942	0.05	-18.676	198	188	148	7.73e-78	1.19e-75	-0.942	Compensated
ZC3HAV1	-0.542	0.029	-18.656	829	2943	3604	1.12e-77	1.72e-75	-0.542	Compensated
SUV39H2	0.997	0.053	18.654	351	519	476	1.17e-77	1.78e-75	0.997	Hyperactivated
MRPL9	0.518	0.028	18.642	1522	1903	1914	1.47e-77	2.22e-75	0.518	Hyperactivated
RPS4XP6	-0.778	0.042	-18.615	1090	16	13	2.43e-77	3.64e-75	-0.778	Compensated
RREB1	-0.415	0.022	-18.601	488	3158	3219	3.17e-77	4.71e-75	-0.415	Compensated
PUF60	0.557	0.03	18.539	1747	7712	7186	1.01e-76	1.48e-74	0.557	Hyperactivated
NUDT5	0.707	0.038	18.538	393	3222	3369	1.01e-76	1.48e-74	0.707	Hyperactivated
ATP6V1E2	1.411	0.076	18.529	317	281	226	1.21e-76	1.76e-74	1.411	Hyperactivated
YKT6	0.511	0.028	18.438	837	6035	7084	6.5e-76	9.41e-74	0.511	Hyperactivated
DEPDC1	0.818	0.044	18.434	142	540	457	6.96e-76	9.99e-74	0.818	Hyperactivated
TRMT6	0.709	0.038	18.433	775	956	871	7.16e-76	1.02e-73	0.709	Hyperactivated
DUSP22	-0.504	0.027	-18.426	906	2069	2461	8.2e-76	1.16e-73	-0.504	Compensated
RPS4XP14	-0.584	0.032	-18.376	681	12	13	2.03e-75	2.86e-73	-0.584	Compensated
IQGAP3	0.997	0.054	18.295	1448	1168	976	9.15e-75	1.28e-72	0.997	Hyperactivated
RPSAP12	-0.545	0.03	-18.284	379	26	22	1.12e-74	1.55e-72	-0.545	Compensated
RBM45	-0.517	0.028	-18.276	251	463	434	1.29e-74	1.78e-72	-0.517	Compensated
RBBP4P1	-0.781	0.043	-18.273	1242	19	16	1.36e-74	1.87e-72	-0.781	Compensated
ATP6V1C1	0.405	0.022	18.272	1777	3461	3756	1.38e-74	1.87e-72	0.405	Hyperactivated
DERL1	0.355	0.019	18.245	1871	4370	5138	2.28e-74	3.09e-72	0.355	Hyperactivated
MOCS3	0.585	0.032	18.226	1191	566	502	3.23e-74	4.34e-72	0.585	Hyperactivated
MTFR1	0.699	0.038	18.225	1267	1262	1217	3.29e-74	4.39e-72	0.699	Hyperactivated
CCDC77	0.759	0.042	18.222	692	409	366	3.45e-74	4.58e-72	0.759	Hyperactivated
ERBB2	1.075	0.059	18.21	494	9108	6806	4.28e-74	5.64e-72	1.075	Hyperactivated
GMPS	0.753	0.041	18.174	1108	3205	2874	8.3e-74	1.09e-71	0.753	Hyperactivated
POLR2K	0.514	0.028	18.16	1755	2023	2005	1.06e-73	1.38e-71	0.514	Hyperactivated
PNO1	0.93	0.051	18.15	270	1263	1243	1.29e-73	1.67e-71	0.93	Hyperactivated
MCM2	1.305	0.072	18.1	680	3081	2555	3.18e-73	4.08e-71	1.305	Hyperactivated
MED10	0.587	0.032	18.098	1170	1302	1395	3.32e-73	4.24e-71	0.587	Hyperactivated
ERAL1	0.67	0.037	18.066	365	2697	2377	5.94e-73	7.54e-71	0.67	Hyperactivated
RPL7AP11	-0.92	0.051	-18.059	648	20	16	6.65e-73	8.4e-71	-0.92	Compensated
BRD7P2	-0.765	0.042	-18.05	1153	17	16	7.94e-73	9.96e-71	-0.765	Compensated
HLA-DRB5	0.264	0.015	18.037	2287	9563	18070	9.89e-73	1.23e-70	0.264
YY1AP1	0.408	0.023	18.032	1476	2346	2410	1.1e-72	1.36e-70	0.408	Hyperactivated
SMN1	-0.711	0.039	-18.02	572	229	194	1.36e-72	1.67e-70	-0.711	Compensated
COPS5	0.405	0.022	18.018	1289	2571	2318	1.4e-72	1.72e-70	0.405	Hyperactivated
CDCA8	1.038	0.058	18.015	190	1029	828	1.48e-72	1.8e-70	1.038	Hyperactivated
BRF2	0.749	0.042	17.986	735	370	335	2.51e-72	3.03e-70	0.749	Hyperactivated
ANKRD27	0.667	0.037	17.977	544	1854	1870	2.96e-72	3.57e-70	0.667	Hyperactivated
RHNO1	0.666	0.037	17.964	636	1478	1454	3.71e-72	4.45e-70	0.666	Hyperactivated
CCDC43	0.698	0.039	17.961	211	1134	974	3.93e-72	4.67e-70	0.698	Hyperactivated
CTNNBL1	0.547	0.03	17.952	1017	2533	2846	4.61e-72	5.45e-70	0.547	Hyperactivated
RPL21P75	-0.81	0.045	-17.943	951	31	29	5.43e-72	6.39e-70	-0.81	Compensated
XPO5	0.783	0.044	17.938	456	2902	2563	5.92e-72	6.93e-70	0.783	Hyperactivated
STK4-AS1	1.039	0.058	17.902	1077	16	18	1.14e-71	1.33e-69	1.039	Hyperactivated
PRCC	0.489	0.027	17.895	1440	3410	3377	1.3e-71	1.5e-69	0.489	Hyperactivated
PIGU	0.723	0.04	17.891	1047	1506	1341	1.39e-71	1.6e-69	0.723	Hyperactivated
PTMAP5	-0.448	0.025	-17.875	395	184	206	1.84e-71	2.1e-69	-0.448	Compensated
HNRNPA1P8	-1.091	0.061	-17.87	782	12	10	2.01e-71	2.29e-69	-1.091	Compensated
BYSL	0.852	0.048	17.857	437	1213	1077	2.55e-71	2.89e-69	0.852	Hyperactivated
DVL3	0.558	0.031	17.852	1364	5209	4858	2.8e-71	3.15e-69	0.558	Hyperactivated
CPSF4	0.577	0.032	17.823	810	1423	1435	4.69e-71	5.26e-69	0.577	Hyperactivated
ARPC1A	0.537	0.03	17.785	808	6514	6307	9.16e-71	1.02e-68	0.537	Hyperactivated
WASH4P	-0.689	0.039	-17.78	414	34	30	1e-70	1.11e-68	-0.689	Compensated
INTS8	0.485	0.027	17.778	1603	1532	1539	1.05e-70	1.15e-68	0.485	Hyperactivated
RWDD4P2	-0.59	0.033	-17.771	858	54	55	1.18e-70	1.29e-68	-0.59	Compensated
E2F3	0.899	0.051	17.769	563	1243	1295	1.23e-70	1.33e-68	0.899	Hyperactivated
TFDP1	0.796	0.045	17.769	550	4192	3993	1.23e-70	1.33e-68	0.796	Hyperactivated
SENP5	0.473	0.027	17.76	1357	1635	1655	1.45e-70	1.56e-68	0.473	Hyperactivated
INTS4	0.429	0.024	17.749	459	1138	1102	1.74e-70	1.87e-68	0.429	Hyperactivated
NOL11	0.581	0.033	17.74	659	2123	1925	2.07e-70	2.21e-68	0.581	Hyperactivated
SUPT5H	0.536	0.03	17.671	527	7894	7825	7.04e-70	7.48e-68	0.536	Hyperactivated
MRPL13	0.59	0.033	17.653	1834	1573	1584	9.69e-70	1.02e-67	0.59	Hyperactivated
SRSF7	-0.564	0.032	-17.64	378	5153	4759	1.2e-69	1.27e-67	-0.564	Compensated
PSPH	0.919	0.052	17.627	895	895	770	1.52e-69	1.59e-67	0.919	Hyperactivated
METTL1	0.814	0.046	17.623	316	1008	1016	1.64e-69	1.71e-67	0.814	Hyperactivated
CHD4	-0.468	0.027	-17.609	588	13178	12695	2.09e-69	2.16e-67	-0.468	Compensated
SRRT	-0.501	0.029	-17.569	775	5352	4750	4.23e-69	4.36e-67	-0.501	Compensated
HDAC2	1.169	0.067	17.569	114	4887	3792	4.28e-69	4.39e-67	1.169	Hyperactivated
ENY2	0.415	0.024	17.559	1728	2350	2400	5.09e-69	5.19e-67	0.415	Hyperactivated
FLVCR1	1.141	0.065	17.545	1202	645	422	6.48e-69	6.58e-67	1.141	Hyperactivated
EEF1A1P25	-0.765	0.044	-17.542	892	19	17	6.86e-69	6.94e-67	-0.765	Compensated
TIMM50	0.709	0.04	17.529	520	3372	2782	8.64e-69	8.7e-67	0.709	Hyperactivated
ATAD2	0.854	0.049	17.512	1890	1695	1630	1.15e-68	1.15e-66	0.854	Hyperactivated
STIL	1.489	0.085	17.494	183	612	520	1.6e-68	1.59e-66	1.489	Hyperactivated
DSN1	0.775	0.044	17.444	1004	936	878	3.86e-68	3.82e-66	0.775	Hyperactivated
DPM1	0.545	0.031	17.409	1191	1500	1522	7.04e-68	6.95e-66	0.545	Hyperactivated
SNHG6	0.968	0.056	17.407	1294	2557	2153	7.32e-68	7.19e-66	0.968	Hyperactivated
PDCD5	0.914	0.053	17.404	538	2517	2431	7.74e-68	7.57e-66	0.914	Hyperactivated
TMEM185B	1.041	0.06	17.403	128	1194	1200	7.8e-68	7.59e-66	1.041	Hyperactivated
UBE2V2	0.538	0.031	17.402	1108	2343	2228	7.94e-68	7.69e-66	0.538	Hyperactivated
FOXM1	0.797	0.046	17.327	637	1870	1662	2.95e-67	2.84e-65	0.797	Hyperactivated
SUMO1P3	-0.804	0.046	-17.326	1481	14	14	2.98e-67	2.86e-65	-0.804	Compensated
SLC35B1	0.624	0.036	17.297	415	2737	2800	4.98e-67	4.76e-65	0.624	Hyperactivated
UBA2	0.661	0.038	17.271	530	4582	3871	7.75e-67	7.37e-65	0.661	Hyperactivated
H3-5	-0.757	0.044	-17.246	516	23	24	1.2e-66	1.13e-64	-0.757	Compensated
FAM160A1	0.292	0.017	17.237	80	309	248	1.41e-66	1.33e-64	0.292
ALG3	0.696	0.04	17.234	1337	2923	2931	1.49e-66	1.39e-64	0.696	Hyperactivated
QRSL1	0.625	0.036	17.233	182	1198	1215	1.49e-66	1.39e-64	0.625	Hyperactivated
RSRC1	0.725	0.042	17.229	1129	1038	962	1.6e-66	1.49e-64	0.725	Hyperactivated
RAF1	0.521	0.03	17.211	206	4995	4392	2.18e-66	2.02e-64	0.521	Hyperactivated
RPS3AP26	-0.634	0.037	-17.187	788	121	107	3.32e-66	3.06e-64	-0.634	Compensated
MRGBP	0.579	0.034	17.181	1221	1100	1026	3.71e-66	3.41e-64	0.579	Hyperactivated
SCAMP3	0.534	0.031	17.145	1518	3984	4035	6.83e-66	6.24e-64	0.534	Hyperactivated
EIF1AD	0.588	0.034	17.139	257	1388	1359	7.57e-66	6.88e-64	0.588	Hyperactivated
PRLR	0.206	0.012	17.133	1106	1465	1181	8.41e-66	7.61e-64	0.206
USP39	0.624	0.036	17.128	212	2648	2403	9.1e-66	8.21e-64	0.624	Hyperactivated
NSUN2	0.484	0.028	17.121	1168	3394	3402	1.03e-65	9.24e-64	0.484	Hyperactivated
POLR3C	0.414	0.024	17.118	1509	1236	1315	1.09e-65	9.78e-64	0.414	Hyperactivated
DNAJB11	0.55	0.032	17.098	1290	4010	4411	1.53e-65	1.37e-63	0.55	Hyperactivated
CIAO1	0.457	0.027	17.074	199	3686	3288	2.33e-65	2.07e-63	0.457	Hyperactivated
NUF2	0.781	0.046	17.071	1484	490	397	2.46e-65	2.16e-63	0.781	Hyperactivated
PPP2R5D	0.514	0.03	17.07	433	2754	2499	2.46e-65	2.16e-63	0.514	Hyperactivated
CLNS1A	0.603	0.035	17.055	445	3737	3114	3.18e-65	2.78e-63	0.603	Hyperactivated
NEK2	0.712	0.042	17.041	1217	600	468	4.11e-65	3.58e-63	0.712	Hyperactivated
PSMD2	0.548	0.032	17.03	1336	11527	13040	4.94e-65	4.29e-63	0.548	Hyperactivated
SNRPB2	0.637	0.037	17.027	753	2514	2539	5.21e-65	4.51e-63	0.637	Hyperactivated
ZNF639	0.55	0.032	17.02	1370	1314	1214	5.87e-65	5.05e-63	0.55	Hyperactivated
DSCC1	0.758	0.045	16.996	1825	311	278	8.8e-65	7.54e-63	0.758	Hyperactivated
SEPHS1	0.685	0.04	16.959	390	2808	2130	1.66e-64	1.42e-62	0.685	Hyperactivated
HNRNPM	-0.579	0.034	-16.935	198	10714	10426	2.5e-64	2.12e-62	-0.579	Compensated
SETDB1	0.474	0.028	16.904	1533	1660	1452	4.2e-64	3.55e-62	0.474	Hyperactivated
GINS4	1.039	0.061	16.899	778	332	318	4.61e-64	3.88e-62	1.039	Hyperactivated
SMU1	0.431	0.026	16.877	316	3565	3343	6.67e-64	5.6e-62	0.431	Hyperactivated
STRAP	0.664	0.039	16.861	476	5530	4994	8.72e-64	7.27e-62	0.664	Hyperactivated
GEMIN2	0.888	0.053	16.861	275	398	372	8.73e-64	7.27e-62	0.888	Hyperactivated
NUP155	0.73	0.043	16.86	1085	1755	1591	8.83e-64	7.33e-62	0.73	Hyperactivated
ACOT1	-0.378	0.022	-16.853	1698	249	247	9.92e-64	8.2e-62	-0.378	Compensated
RAD54L	1.315	0.078	16.839	212	369	302	1.25e-63	1.03e-61	1.315	Hyperactivated
MCM10	0.865	0.051	16.838	390	446	391	1.28e-63	1.05e-61	0.865	Hyperactivated
FAM136A	0.881	0.052	16.822	242	2140	1910	1.67e-63	1.36e-61	0.881	Hyperactivated
FLAD1	0.639	0.038	16.794	1505	2120	2102	2.71e-63	2.2e-61	0.639	Hyperactivated
ECT2	1.018	0.061	16.781	1455	1650	1438	3.35e-63	2.72e-61	1.018	Hyperactivated
RPL7P32	-0.836	0.05	-16.743	802	17	15	6.4e-63	5.16e-61	-0.836	Compensated
DDHD2	0.584	0.035	16.718	758	1841	1691	9.62e-63	7.74e-61	0.584	Hyperactivated
UBE2D3P1	-0.707	0.042	-16.712	746	13	15	1.08e-62	8.65e-61	-0.707	Compensated
RPL24P4	-0.658	0.039	-16.688	434	179	153	1.61e-62	1.29e-60	-0.658	Compensated
RRM2	0.827	0.05	16.67	330	2752	2884	2.15e-62	1.71e-60	0.827	Hyperactivated
C19orf47	0.654	0.039	16.665	436	892	921	2.34e-62	1.85e-60	0.654	Hyperactivated
NBPF25P	-0.652	0.039	-16.637	1214	60	56	3.79e-62	2.99e-60	-0.652	Compensated
PRSS8	0.014	0.001	16.634	409	6177	4643	3.96e-62	3.11e-60	0.014
FBXO17	0.594	0.036	16.62	536	1064	995	4.99e-62	3.91e-60	0.594	Hyperactivated
RPIA	0.811	0.049	16.614	158	1198	1056	5.48e-62	4.27e-60	0.811	Hyperactivated
HEATR6	0.574	0.035	16.613	616	859	831	5.58e-62	4.34e-60	0.574	Hyperactivated
BRIX1	0.669	0.04	16.588	1110	1436	1239	8.47e-62	6.55e-60	0.669	Hyperactivated
TATDN1	0.514	0.031	16.578	1911	742	627	9.99e-62	7.7e-60	0.514	Hyperactivated
CENPO	0.974	0.059	16.554	285	657	617	1.49e-61	1.14e-59	0.974	Hyperactivated
EXOSC3	0.83	0.05	16.542	253	904	882	1.84e-61	1.41e-59	0.83	Hyperactivated
POLR3F	0.497	0.03	16.527	741	577	524	2.35e-61	1.79e-59	0.497	Hyperactivated
ECE2	0.996	0.06	16.527	1338	622	540	2.36e-61	1.79e-59	0.996	Hyperactivated
SRP14P2	-0.761	0.046	-16.489	222	14	14	4.41e-61	3.34e-59	-0.761	Compensated
NDUFV2P1	-0.917	0.056	-16.481	315	65	60	5.05e-61	3.81e-59	-0.917	Compensated
METTL21A	0.974	0.059	16.473	130	623	556	5.7e-61	4.28e-59	0.974	Hyperactivated
RPS27AP16	-0.845	0.051	-16.473	153	257	257	5.74e-61	4.3e-59	-0.845	Compensated
NDC80	1.097	0.067	16.467	398	665	631	6.37e-61	4.76e-59	1.097	Hyperactivated
RPL23AP42	-0.82	0.05	-16.464	1192	135	120	6.69e-61	4.97e-59	-0.82	Compensated
BUB1	0.992	0.06	16.463	104	1078	965	6.77e-61	5.02e-59	0.992	Hyperactivated
AP4S1	0.845	0.051	16.444	275	480	458	9.33e-61	6.89e-59	0.845	Hyperactivated
LRRC59	0.609	0.037	16.416	443	8143	9246	1.46e-60	1.08e-58	0.609	Hyperactivated
SEH1L	0.735	0.045	16.411	316	1992	1797	1.59e-60	1.16e-58	0.735	Hyperactivated
ZNF687	0.605	0.037	16.41	1519	1870	1550	1.61e-60	1.18e-58	0.605	Hyperactivated
DAP3	0.426	0.026	16.376	1463	4545	4657	2.83e-60	2.06e-58	0.426	Hyperactivated
WDR62	1.01	0.062	16.374	506	591	536	2.93e-60	2.13e-58	1.01	Hyperactivated
PDRG1	0.687	0.042	16.373	1133	1179	1094	2.99e-60	2.16e-58	0.687	Hyperactivated
IFT52	0.521	0.032	16.358	1047	1309	1288	3.8e-60	2.74e-58	0.521	Hyperactivated
THRAP3	-0.546	0.033	-16.331	186	7104	6708	5.89e-60	4.23e-58	-0.546	Compensated
RAD1	0.483	0.03	16.325	1110	1178	1031	6.59e-60	4.72e-58	0.483	Hyperactivated
FANCE	0.861	0.053	16.311	370	508	413	8.2e-60	5.85e-58	0.861	Hyperactivated
TUBGCP3	0.57	0.035	16.304	547	1294	1226	9.3e-60	6.61e-58	0.57	Hyperactivated
EME1	0.959	0.059	16.287	443	202	163	1.22e-59	8.64e-58	0.959	Hyperactivated
CDKN3	0.827	0.051	16.286	195	539	459	1.24e-59	8.73e-58	0.827	Hyperactivated
KIF3C	0.858	0.053	16.273	290	1416	1335	1.54e-59	1.08e-57	0.858	Hyperactivated
NUP107	0.652	0.04	16.248	406	1805	1639	2.3e-59	1.61e-57	0.652	Hyperactivated
HGH1	0.522	0.032	16.245	1732	1835	1958	2.43e-59	1.7e-57	0.522	Hyperactivated
NAT10	0.732	0.045	16.239	202	3083	2601	2.65e-59	1.85e-57	0.732	Hyperactivated
LLPH	0.533	0.033	16.238	331	1178	1176	2.72e-59	1.88e-57	0.533	Hyperactivated
EEF1A1P12	-0.774	0.048	-16.219	110	126	107	3.67e-59	2.54e-57	-0.774	Compensated
CDK4	0.806	0.05	16.214	319	3812	3239	4.03e-59	2.78e-57	0.806	Hyperactivated
CTPS1	0.909	0.056	16.208	271	2169	2232	4.45e-59	3.06e-57	0.909	Hyperactivated
SERF1B	-0.681	0.042	-16.206	572	26	24	4.54e-59	3.11e-57	-0.681	Compensated
ASPM	0.693	0.043	16.198	1259	954	955	5.25e-59	3.58e-57	0.693	Hyperactivated
FNTA	0.45	0.028	16.177	783	2780	2746	7.31e-59	4.98e-57	0.45	Hyperactivated
DPH2	0.899	0.056	16.135	225	1394	1188	1.44e-58	9.79e-57	0.899	Hyperactivated
CUL4A	0.459	0.028	16.125	554	4166	3757	1.71e-58	1.16e-56	0.459	Hyperactivated
FANCG	0.955	0.059	16.123	318	1067	948	1.76e-58	1.18e-56	0.955	Hyperactivated
CRCP	0.457	0.028	16.091	669	1892	1667	2.96e-58	1.99e-56	0.457	Hyperactivated
CDCA3	0.817	0.051	16.089	589	674	556	3.07e-58	2.06e-56	0.817	Hyperactivated
OTX1	0.469	0.029	16.081	318	232	204	3.48e-58	2.32e-56	0.469	Hyperactivated
RAD51AP1	1.015	0.063	16.073	607	414	340	3.93e-58	2.61e-56	1.015	Hyperactivated
HSPD1P1	-0.639	0.04	-16.059	1121	22	16	4.91e-58	3.26e-56	-0.639	Compensated
HNRNPA1P38	-0.592	0.037	-16.057	1768	13	12	5.12e-58	3.39e-56	-0.592	Compensated
NUP85	0.53	0.033	16.041	611	2012	2017	6.6e-58	4.35e-56	0.53	Hyperactivated
RC3H1	-0.608	0.038	-16.037	1350	1484	1449	7.1e-58	4.67e-56	-0.608	Compensated
GLMP	0.403	0.025	16.036	1460	3505	4405	7.13e-58	4.67e-56	0.403	Hyperactivated
FOXK2	0.518	0.032	16.034	548	3072	2744	7.36e-58	4.8e-56	0.518	Hyperactivated
TMEM70	0.429	0.027	16.028	1387	1348	1642	8.11e-58	5.28e-56	0.429	Hyperactivated
SRSF6	-0.506	0.032	-16.025	1054	6806	5211	8.6e-58	5.58e-56	-0.506	Compensated
ZNF207	-0.466	0.029	-16.024	259	6692	6181	8.75e-58	5.66e-56	-0.466	Compensated
MRPL45	0.774	0.048	16.023	319	1724	1321	8.85e-58	5.7e-56	0.774	Hyperactivated
GORAB	0.659	0.041	16.02	1368	536	599	9.33e-58	6e-56	0.659	Hyperactivated
C2orf68	0.875	0.055	16.003	215	1563	1300	1.23e-57	7.85e-56	0.875	Hyperactivated
PAK1IP1	0.815	0.051	15.962	501	1065	966	2.35e-57	1.5e-55	0.815	Hyperactivated
MSH6	0.946	0.059	15.929	309	2807	2424	3.98e-57	2.54e-55	0.946	Hyperactivated
USP21	0.469	0.029	15.924	1520	1277	1036	4.3e-57	2.73e-55	0.469	Hyperactivated
PSMD8	0.593	0.037	15.915	532	7744	8023	4.99e-57	3.16e-55	0.593	Hyperactivated
NDUFAF6	0.557	0.035	15.909	1615	632	574	5.5e-57	3.47e-55	0.557	Hyperactivated
PDCD2L	0.848	0.053	15.902	528	321	264	6.18e-57	3.89e-55	0.848	Hyperactivated
HCFC1	-0.644	0.041	-15.895	335	5499	5034	6.9e-57	4.33e-55	-0.644	Compensated
PDSS1	0.798	0.05	15.893	285	376	325	7.05e-57	4.41e-55	0.798	Hyperactivated
RPL4P5	-0.747	0.047	-15.889	328	64	61	7.56e-57	4.71e-55	-0.747	Compensated
POLE3	0.824	0.052	15.883	192	3582	3307	8.29e-57	5.15e-55	0.824	Hyperactivated
PRPF4	0.792	0.05	15.869	190	2046	1853	1.03e-56	6.41e-55	0.792	Hyperactivated
TMEM41A	0.555	0.035	15.869	1317	1720	1591	1.04e-56	6.44e-55	0.555	Hyperactivated
YWHAZ	0.398	0.025	15.868	1786	35827	40519	1.05e-56	6.49e-55	0.398	Hyperactivated
PIGC	0.491	0.031	15.859	1376	1516	1542	1.21e-56	7.45e-55	0.491	Hyperactivated
RBM33	-0.548	0.035	-15.857	836	2226	1990	1.25e-56	7.65e-55	-0.548	Compensated
FBXO5	1.4	0.088	15.84	117	485	434	1.66e-56	1.01e-54	1.4	Hyperactivated
MIS18A	0.985	0.062	15.838	170	671	492	1.71e-56	1.04e-54	0.985	Hyperactivated
TM9SF4	0.438	0.028	15.829	1131	5132	4782	1.95e-56	1.19e-54	0.438	Hyperactivated
MGME1	0.553	0.035	15.824	735	1150	1051	2.12e-56	1.29e-54	0.553	Hyperactivated
MYBL2	0.564	0.036	15.817	1049	2411	2223	2.39e-56	1.44e-54	0.564	Hyperactivated
TMEM199	0.535	0.034	15.817	336	844	834	2.39e-56	1.44e-54	0.535	Hyperactivated
RPL6P27	-0.883	0.056	-15.811	339	380	311	2.62e-56	1.57e-54	-0.883	Compensated
CKS2	1.129	0.071	15.795	150	1714	1392	3.38e-56	2.02e-54	1.129	Hyperactivated
IRAG2	0.544	0.034	15.78	592	549	884	4.28e-56	2.55e-54	0.544	Hyperactivated
FBH1	0.411	0.026	15.771	453	2960	3087	4.92e-56	2.93e-54	0.411	Hyperactivated
TAF4	0.509	0.032	15.767	1232	957	818	5.23e-56	3.1e-54	0.509	Hyperactivated
ALYREF	0.714	0.045	15.765	583	3205	3232	5.41e-56	3.2e-54	0.714	Hyperactivated
HNRNPCP2	-0.38	0.024	-15.754	242	446	417	6.41e-56	3.78e-54	-0.38	Compensated
RHEB	0.572	0.036	15.752	808	3630	3614	6.69e-56	3.94e-54	0.572	Hyperactivated
TOMM5	0.894	0.057	15.75	254	1047	1012	6.87e-56	4.03e-54	0.894	Hyperactivated
NAA50	0.67	0.043	15.732	625	6101	6316	9.15e-56	5.35e-54	0.67	Hyperactivated
RNASEH1	0.715	0.045	15.716	315	787	866	1.18e-55	6.88e-54	0.715	Hyperactivated
KAT8	0.609	0.039	15.716	409	1829	1488	1.18e-55	6.88e-54	0.609	Hyperactivated
SIRPB1	0.168	0.011	15.715	2794	177	339	1.2e-55	6.97e-54	0.168
EARS2	0.73	0.047	15.692	393	1523	1193	1.73e-55	1e-53	0.73	Hyperactivated
PGAP3	0.712	0.045	15.664	487	2094	1663	2.67e-55	1.54e-53	0.712	Hyperactivated
YARS2	0.553	0.035	15.651	480	852	832	3.25e-55	1.87e-53	0.553	Hyperactivated
MRPS7	0.62	0.04	15.647	611	3051	2910	3.49e-55	2e-53	0.62	Hyperactivated
TRIM25	-0.635	0.041	-15.642	518	2911	3050	3.76e-55	2.15e-53	-0.635	Compensated
LINC01703	1.51	0.097	15.637	1258	25	19	4.04e-55	2.31e-53	1.51	Hyperactivated
TOB1-AS1	0.951	0.061	15.634	467	69	55	4.26e-55	2.42e-53	0.951	Hyperactivated
ARMC1	0.462	0.03	15.633	1261	1759	1724	4.31e-55	2.45e-53	0.462	Hyperactivated
NACA4P	-0.572	0.037	-15.633	1808	24	21	4.37e-55	2.47e-53	-0.572	Compensated
DUS4L	0.613	0.039	15.614	784	367	308	5.88e-55	3.32e-53	0.613	Hyperactivated
TFG	0.552	0.035	15.612	598	5927	5860	6.04e-55	3.4e-53	0.552	Hyperactivated
NELFCD	0.471	0.03	15.611	1210	3972	3243	6.09e-55	3.41e-53	0.471	Hyperactivated
PROSER1	1.003	0.064	15.611	328	2324	2100	6.09e-55	3.41e-53	1.003	Hyperactivated
SNRPEP2	-0.825	0.053	-15.605	375	29	27	6.68e-55	3.73e-53	-0.825	Compensated
PMS2P1	0.579	0.037	15.595	797	360	334	7.88e-55	4.39e-53	0.579	Hyperactivated
YTHDC1	-0.567	0.036	-15.592	165	3399	2746	8.2e-55	4.55e-53	-0.567	Compensated
RPL34P18	-0.432	0.028	-15.592	1566	14	14	8.21e-55	4.55e-53	-0.432	Compensated
CDK1	0.882	0.057	15.59	154	1742	1295	8.49e-55	4.69e-53	0.882	Hyperactivated
NSMCE2	0.435	0.028	15.59	1926	840	851	8.5e-55	4.69e-53	0.435	Hyperactivated
PSMC4	0.585	0.038	15.587	474	5225	5450	8.99e-55	4.94e-53	0.585	Hyperactivated
LSM14A	0.422	0.027	15.583	525	5776	5414	9.44e-55	5.17e-53	0.422	Hyperactivated
CSNK2A1	0.45	0.029	15.569	751	4497	3805	1.18e-54	6.42e-53	0.45	Hyperactivated
SF1	-0.513	0.033	-15.569	169	10569	9727	1.19e-54	6.49e-53	-0.513	Compensated
SIX4	0.746	0.048	15.567	170	539	425	1.21e-54	6.59e-53	0.746	Hyperactivated
SLC52A2	0.5	0.032	15.561	1751	3281	3533	1.33e-54	7.22e-53	0.5	Hyperactivated
NDUFB9	0.609	0.039	15.559	1914	6343	5752	1.38e-54	7.47e-53	0.609	Hyperactivated
STIP1	0.844	0.054	15.553	180	8700	8351	1.53e-54	8.25e-53	0.844	Hyperactivated
HNRNPDL	-0.769	0.049	-15.552	70	9091	7462	1.54e-54	8.28e-53	-0.769	Compensated
RBM12B	-0.539	0.035	-15.547	1559	716	619	1.66e-54	8.93e-53	-0.539	Compensated
TPGS2	0.858	0.055	15.544	178	3659	3523	1.74e-54	9.3e-53	0.858	Hyperactivated
KATNA1	0.731	0.047	15.506	108	865	831	3.18e-54	1.7e-52	0.731	Hyperactivated
RPL12P12	-0.783	0.05	-15.505	761	13	11	3.2e-54	1.7e-52	-0.783	Compensated
CAD	0.909	0.059	15.504	301	3433	3287	3.25e-54	1.73e-52	0.909	Hyperactivated
ORC1	1.067	0.069	15.493	169	389	322	3.86e-54	2.04e-52	1.067	Hyperactivated
RSRP1	-0.777	0.05	-15.491	1127	2507	2394	3.98e-54	2.11e-52	-0.777	Compensated
ZFR	-0.407	0.026	-15.467	1104	4233	3674	5.8e-54	3.06e-52	-0.407	Compensated
SF3A3	0.553	0.036	15.403	196	4081	3936	1.56e-53	8.18e-52	0.553	Hyperactivated
CRTC2	0.406	0.026	15.403	1483	2651	2900	1.56e-53	8.19e-52	0.406	Hyperactivated
GID8	0.39	0.025	15.401	1211	3668	3125	1.62e-53	8.5e-52	0.39	Hyperactivated
EEF1A1P14	-0.601	0.039	-15.4	1253	22	21	1.64e-53	8.55e-52	-0.601	Compensated
LRR1	0.881	0.057	15.393	233	490	508	1.82e-53	9.48e-52	0.881	Hyperactivated
SLC5A6	0.983	0.064	15.379	303	2657	2425	2.26e-53	1.18e-51	0.983	Hyperactivated
CENPF	0.796	0.052	15.379	1245	2507	2259	2.27e-53	1.18e-51	0.796	Hyperactivated
ALG8	0.58	0.038	15.355	447	1832	1552	3.26e-53	1.69e-51	0.58	Hyperactivated
MBD4	0.47	0.031	15.353	706	1801	2054	3.4e-53	1.75e-51	0.47	Hyperactivated
PFDN4	0.695	0.045	15.35	1249	839	900	3.54e-53	1.82e-51	0.695	Hyperactivated
GINS1	0.795	0.052	15.348	804	744	632	3.64e-53	1.87e-51	0.795	Hyperactivated
EFTUD2	0.556	0.036	15.348	221	6034	6372	3.66e-53	1.87e-51	0.556	Hyperactivated
SUPT16H	0.66	0.043	15.342	235	5928	5176	4.02e-53	2.05e-51	0.66	Hyperactivated
RPL32P18	-0.489	0.032	-15.336	837	141	124	4.37e-53	2.22e-51	-0.489	Compensated
DCLRE1B	0.847	0.055	15.327	115	648	728	5.02e-53	2.55e-51	0.847	Hyperactivated
MTPAP	0.6	0.039	15.322	284	1162	1045	5.44e-53	2.76e-51	0.6	Hyperactivated
TARS1	0.558	0.036	15.294	1094	4546	4836	8.35e-53	4.22e-51	0.558	Hyperactivated
C8orf76	0.434	0.028	15.286	1887	342	366	9.43e-53	4.76e-51	0.434	Hyperactivated
ZNF317	0.497	0.033	15.26	222	1612	1491	1.42e-52	7.15e-51	0.497	Hyperactivated
HAUS6	0.977	0.064	15.259	275	1074	998	1.43e-52	7.15e-51	0.977	Hyperactivated
UTP23	0.438	0.029	15.255	1811	784	733	1.52e-52	7.59e-51	0.438	Hyperactivated
UQCRFS1	0.584	0.038	15.252	567	3443	3078	1.59e-52	7.92e-51	0.584	Hyperactivated
TRIM39	0.436	0.029	15.249	390	635	612	1.68e-52	8.35e-51	0.436	Hyperactivated
ACP1	0.584	0.038	15.244	328	3746	2919	1.8e-52	8.93e-51	0.584	Hyperactivated
FAAP24	0.784	0.051	15.24	538	243	260	1.93e-52	9.58e-51	0.784	Hyperactivated
EPB41L4B	0.554	0.036	15.236	179	1538	1016	2.03e-52	1.01e-50	0.554	Hyperactivated
WDCP	0.635	0.042	15.235	294	511	467	2.07e-52	1.02e-50	0.635	Hyperactivated
CEBPG	0.623	0.041	15.234	548	2794	2625	2.1e-52	1.04e-50	0.623	Hyperactivated
HSF1	0.421	0.028	15.227	1760	4698	4223	2.35e-52	1.15e-50	0.421	Hyperactivated
EEF1A1P16	-0.756	0.05	-15.214	472	24	23	2.84e-52	1.39e-50	-0.756	Compensated
RPS27AP5	-0.547	0.036	-15.212	1263	61	54	2.93e-52	1.43e-50	-0.547	Compensated
RPL10AP2	-0.607	0.04	-15.205	1097	19	15	3.25e-52	1.59e-50	-0.607	Compensated
RIPK2	0.497	0.033	15.191	1465	1375	1993	4.08e-52	1.98e-50	0.497	Hyperactivated
PARN	0.479	0.032	15.188	439	2745	2768	4.28e-52	2.08e-50	0.479	Hyperactivated
APMAP	0.547	0.036	15.187	784	7679	7449	4.3e-52	2.08e-50	0.547	Hyperactivated
KIF14	0.707	0.047	15.172	1266	380	364	5.43e-52	2.63e-50	0.707	Hyperactivated
SRSF2	-0.434	0.029	-15.164	579	6291	6123	6.13e-52	2.96e-50	-0.434	Compensated
UBQLN4	0.555	0.037	15.164	1494	2389	2215	6.15e-52	2.96e-50	0.555	Hyperactivated
RAD21	0.515	0.034	15.157	1811	8288	7426	6.81e-52	3.27e-50	0.515	Hyperactivated
MRPS23	0.72	0.048	15.15	521	2269	1988	7.58e-52	3.63e-50	0.72	Hyperactivated
CASC3	0.466	0.031	15.149	355	4544	3902	7.73e-52	3.69e-50	0.466	Hyperactivated
ADGRG7	1.087	0.072	15.139	673	71	75	8.92e-52	4.25e-50	1.087	Hyperactivated
UBE2Z	0.388	0.026	15.089	392	7028	8377	1.92e-51	9.15e-50	0.388	Hyperactivated
TARS2	0.431	0.029	15.081	1548	1726	1543	2.16e-51	1.02e-49	0.431	Hyperactivated
SRP68	0.365	0.024	15.077	615	4654	4340	2.29e-51	1.08e-49	0.365	Hyperactivated
ZBTB14	-0.43	0.029	-15.075	332	790	767	2.35e-51	1.11e-49	-0.43	Compensated
KCMF1	0.567	0.038	15.074	198	3135	3119	2.4e-51	1.13e-49	0.567	Hyperactivated
XPOT	0.8	0.053	15.067	281	5001	4852	2.67e-51	1.25e-49	0.8	Hyperactivated
POLQ	0.856	0.057	15.063	646	334	286	2.85e-51	1.33e-49	0.856	Hyperactivated
DHX57	0.634	0.042	15.055	274	1168	1039	3.22e-51	1.51e-49	0.634	Hyperactivated
FTSJ3	0.514	0.034	15.054	608	3055	3074	3.25e-51	1.52e-49	0.514	Hyperactivated
BUB1B	0.984	0.065	15.052	44	846	706	3.35e-51	1.56e-49	0.984	Hyperactivated
CENPL	0.681	0.045	15.04	1341	352	353	4.02e-51	1.87e-49	0.681	Hyperactivated
WDR70	0.37	0.025	15.028	1092	1215	1209	4.84e-51	2.24e-49	0.37	Hyperactivated
TSN	0.693	0.046	15.02	140	4069	3525	5.42e-51	2.51e-49	0.693	Hyperactivated
SLC25A32	0.357	0.024	15.018	1763	1189	1380	5.59e-51	2.58e-49	0.357	Hyperactivated
KLHDC3	0.779	0.052	15.009	431	5125	4247	6.39e-51	2.94e-49	0.779	Hyperactivated
TARBP2	0.888	0.059	15.004	205	1412	1197	6.87e-51	3.16e-49	0.888	Hyperactivated
ASTE1	0.484	0.032	15.001	725	431	456	7.19e-51	3.3e-49	0.484	Hyperactivated
MTIF2	0.588	0.039	14.998	318	1723	1502	7.56e-51	3.46e-49	0.588	Hyperactivated
RAB5IF	0.663	0.044	14.991	1019	1216	1295	8.4e-51	3.84e-49	0.663	Hyperactivated
EEF1B2P3	-0.567	0.038	-14.984	128	119	116	9.28e-51	4.23e-49	-0.567	Compensated
PTRH2	0.66	0.044	14.977	564	1101	1085	1.03e-50	4.7e-49	0.66	Hyperactivated
CYRIB	0.295	0.02	14.964	1895	3582	4982	1.26e-50	5.74e-49	0.295
POU2F1	-0.606	0.041	-14.947	1400	1367	1161	1.63e-50	7.39e-49	-0.606	Compensated
INTS13	0.576	0.039	14.94	575	1327	1362	1.81e-50	8.16e-49	0.576	Hyperactivated
PYCR3	0.691	0.046	14.94	1741	1088	1059	1.81e-50	8.18e-49	0.691	Hyperactivated
RBBP5	0.402	0.027	14.93	1307	1275	1230	2.11e-50	9.5e-49	0.402	Hyperactivated
METTL4	0.593	0.04	14.929	394	561	607	2.13e-50	9.54e-49	0.593	Hyperactivated
WBP11	0.584	0.039	14.928	462	4387	3941	2.16e-50	9.66e-49	0.584	Hyperactivated
UFC1	0.519	0.035	14.925	1520	4547	4633	2.27e-50	1.01e-48	0.519	Hyperactivated
PTMAP4	-0.208	0.014	-14.92	497	68	77	2.46e-50	1.1e-48	-0.208
MAGOHB	0.717	0.048	14.919	511	727	701	2.47e-50	1.1e-48	0.717	Hyperactivated
USP1	1.158	0.078	14.919	182	2279	2099	2.48e-50	1.1e-48	1.158	Hyperactivated
HLA-H	-0.195	0.013	-14.901	1296	3104	5308	3.27e-50	1.45e-48	-0.195
EML4	0.738	0.05	14.895	286	4161	4510	3.54e-50	1.56e-48	0.738	Hyperactivated
METTL2A	0.505	0.034	14.893	606	758	607	3.67e-50	1.62e-48	0.505	Hyperactivated
OTULIN	0.391	0.026	14.886	1246	1388	1727	4.07e-50	1.79e-48	0.391	Hyperactivated
PNPT1	0.767	0.052	14.883	322	1600	1474	4.24e-50	1.86e-48	0.767	Hyperactivated
RIOK1	0.621	0.042	14.879	492	1121	1100	4.49e-50	1.97e-48	0.621	Hyperactivated
MED20	0.544	0.037	14.866	438	1012	922	5.45e-50	2.39e-48	0.544	Hyperactivated
MRPL3	0.554	0.037	14.85	727	4073	3620	6.95e-50	3.03e-48	0.554	Hyperactivated
CDC20	0.678	0.046	14.847	241	2380	2140	7.29e-50	3.17e-48	0.678	Hyperactivated
LRP8	0.937	0.063	14.846	181	883	700	7.36e-50	3.2e-48	0.937	Hyperactivated
C5orf34	0.907	0.061	14.839	992	148	115	8.2e-50	3.56e-48	0.907	Hyperactivated
SUCLG2P2	-0.794	0.054	-14.809	186	13	13	1.28e-49	5.53e-48	-0.794	Compensated
RPL15P3	-0.575	0.039	-14.78	490	264	242	1.98e-49	8.57e-48	-0.575	Compensated
DONSON	1.007	0.068	14.767	188	738	647	2.38e-49	1.02e-47	1.007	Hyperactivated
NOMO2	-0.581	0.039	-14.767	869	578	571	2.38e-49	1.02e-47	-0.581	Compensated
CDK5RAP1	0.399	0.027	14.744	1075	1202	1167	3.35e-49	1.44e-47	0.399	Hyperactivated
BTG3	0.803	0.054	14.739	221	2105	2176	3.6e-49	1.54e-47	0.803	Hyperactivated
C14orf93	-0.672	0.046	-14.735	250	507	361	3.82e-49	1.63e-47	-0.672	Compensated
CKAP2L	0.78	0.053	14.729	122	502	448	4.22e-49	1.8e-47	0.78	Hyperactivated
MAK16	0.658	0.045	14.717	279	979	967	5e-49	2.13e-47	0.658	Hyperactivated
NIFK	0.811	0.055	14.692	142	2034	1880	7.28e-49	3.09e-47	0.811	Hyperactivated
CWC25	0.395	0.027	14.688	327	1120	1123	7.65e-49	3.24e-47	0.395	Hyperactivated
NUDCD3	0.391	0.027	14.682	834	5112	5042	8.41e-49	3.56e-47	0.391	Hyperactivated
TAF11	0.564	0.038	14.661	396	1379	1235	1.15e-48	4.86e-47	0.564	Hyperactivated
CIP2A	1.08	0.074	14.66	586	458	467	1.17e-48	4.93e-47	1.08	Hyperactivated
PFDN2	0.584	0.04	14.656	1527	2558	2805	1.23e-48	5.18e-47	0.584	Hyperactivated
RPL21P119	-0.897	0.061	-14.653	487	26	25	1.29e-48	5.44e-47	-0.897	Compensated
SSB	0.756	0.052	14.644	183	4550	4278	1.48e-48	6.19e-47	0.756	Hyperactivated
COL11A2	1.349	0.092	14.637	356	376	210	1.63e-48	6.83e-47	1.349	Hyperactivated
E2F5	0.599	0.041	14.632	1407	492	412	1.77e-48	7.37e-47	0.599	Hyperactivated
CLPB	0.763	0.052	14.621	384	1032	1019	2.07e-48	8.63e-47	0.763	Hyperactivated
GNPAT	0.388	0.027	14.62	1268	2568	2403	2.08e-48	8.66e-47	0.388	Hyperactivated
TTC9C	0.599	0.041	14.602	159	899	896	2.73e-48	1.13e-46	0.599	Hyperactivated
SLC35F2	0.708	0.049	14.59	155	1507	1497	3.23e-48	1.34e-46	0.708	Hyperactivated
TMEM68	0.485	0.033	14.588	1171	862	679	3.35e-48	1.38e-46	0.485	Hyperactivated
TOMM40	0.818	0.056	14.586	337	3803	3456	3.45e-48	1.42e-46	0.818	Hyperactivated
CEP76	0.773	0.053	14.581	315	336	295	3.73e-48	1.53e-46	0.773	Hyperactivated
METTL23	0.5	0.034	14.572	581	1017	966	4.22e-48	1.73e-46	0.5	Hyperactivated
CEP89	0.506	0.035	14.547	543	1370	1211	6.14e-48	2.52e-46	0.506	Hyperactivated
TSFM	0.602	0.041	14.526	313	1500	1369	8.32e-48	3.41e-46	0.602	Hyperactivated
PRSS16	-0.129	0.009	-14.526	395	501	347	8.34e-48	3.41e-46	-0.129
DDIAS	0.709	0.049	14.524	310	339	295	8.51e-48	3.47e-46	0.709	Hyperactivated
PEX5	0.472	0.033	14.518	561	2231	1728	9.34e-48	3.8e-46	0.472	Hyperactivated
TRA2A	-0.486	0.034	-14.49	939	2954	2716	1.4e-47	5.68e-46	-0.486	Compensated
UTP25	0.568	0.039	14.484	1266	1260	1241	1.53e-47	6.18e-46	0.568	Hyperactivated
EWSR1	-0.487	0.034	-14.474	236	11412	10911	1.76e-47	7.11e-46	-0.487	Compensated
PCID2	0.471	0.033	14.474	553	1710	1491	1.76e-47	7.11e-46	0.471	Hyperactivated
AKT2	0.542	0.037	14.472	455	6346	5512	1.81e-47	7.29e-46	0.542	Hyperactivated
RTF2	0.268	0.019	14.449	1176	4882	5167	2.55e-47	1.03e-45	0.268
MKRN2	0.489	0.034	14.443	202	1503	1347	2.78e-47	1.11e-45	0.489	Hyperactivated
C12orf73	0.952	0.066	14.443	179	381	262	2.78e-47	1.11e-45	0.952	Hyperactivated
CHCHD7	0.482	0.033	14.44	1175	1342	1368	2.9e-47	1.16e-45	0.482	Hyperactivated
TLCD1	1.246	0.086	14.438	357	565	443	2.97e-47	1.18e-45	1.246	Hyperactivated
RPL24P2	-0.732	0.051	-14.428	742	67	61	3.46e-47	1.38e-45	-0.732	Compensated
ZNF696	0.45	0.031	14.417	1749	316	234	4.05e-47	1.61e-45	0.45	Hyperactivated
PPM1G	0.596	0.041	14.41	300	7133	7312	4.45e-47	1.76e-45	0.596	Hyperactivated
KIF2C	0.825	0.057	14.409	204	1299	1058	4.57e-47	1.81e-45	0.825	Hyperactivated
PSMA6	0.757	0.053	14.4	341	1310	1458	5.14e-47	2.03e-45	0.757	Hyperactivated
PFKP	0.548	0.038	14.386	424	8127	8125	6.29e-47	2.48e-45	0.548	Hyperactivated
NPLOC4	0.409	0.028	14.378	589	6977	7924	7.11e-47	2.8e-45	0.409	Hyperactivated
SLC4A1AP	0.447	0.031	14.378	303	1472	1438	7.13e-47	2.8e-45	0.447	Hyperactivated
CUL2	0.496	0.035	14.37	312	1872	1951	7.98e-47	3.13e-45	0.496	Hyperactivated
DNM1L	0.51	0.036	14.366	481	3336	3015	8.46e-47	3.31e-45	0.51	Hyperactivated
EEF1A1P9	-1.006	0.07	-14.356	51	197	174	9.71e-47	3.79e-45	-1.006	Compensated
PRC1	0.964	0.067	14.345	223	1937	1546	1.14e-46	4.44e-45	0.964	Hyperactivated
KIFC1	0.907	0.063	14.333	356	1445	1226	1.37e-46	5.32e-45	0.907	Hyperactivated
H3P6	-0.613	0.043	-14.331	227	235	183	1.39e-46	5.4e-45	-0.613	Compensated
COMMD2	0.55	0.038	14.314	1078	1545	1535	1.78e-46	6.9e-45	0.55	Hyperactivated
BRAP	0.427	0.03	14.295	175	1280	1151	2.34e-46	9.08e-45	0.427	Hyperactivated
CBX1	0.64	0.045	14.295	369	3345	2661	2.36e-46	9.1e-45	0.64	Hyperactivated
DDX52	0.587	0.041	14.283	298	1661	1530	2.78e-46	1.07e-44	0.587	Hyperactivated
RPS6KB1	0.485	0.034	14.281	618	1545	1580	2.89e-46	1.11e-44	0.485	Hyperactivated
FANCC	1.055	0.074	14.278	145	761	595	3.02e-46	1.16e-44	1.055	Hyperactivated
RTL9	1.409	0.099	14.274	101	29	24	3.18e-46	1.22e-44	1.409	Hyperactivated
PCMT1	0.764	0.054	14.273	111	3418	3305	3.21e-46	1.23e-44	0.764	Hyperactivated
SMIM13	0.588	0.041	14.272	497	926	901	3.26e-46	1.25e-44	0.588	Hyperactivated
RPL7P47	-0.88	0.062	-14.271	460	14	12	3.3e-46	1.26e-44	-0.88	Compensated
LTV1	0.827	0.058	14.266	135	1027	963	3.58e-46	1.36e-44	0.827	Hyperactivated
CYP27B1	0.602	0.042	14.26	320	249	355	3.87e-46	1.47e-44	0.602	Hyperactivated
POLR2D	0.636	0.045	14.252	94	1867	1535	4.34e-46	1.65e-44	0.636	Hyperactivated
TWF1P1	-0.669	0.047	-14.251	335	9	9	4.42e-46	1.67e-44	-0.669	Compensated
AMZ2	0.467	0.033	14.25	659	2829	2561	4.51e-46	1.7e-44	0.467	Hyperactivated
NCAPH	0.834	0.059	14.245	195	677	576	4.8e-46	1.81e-44	0.834	Hyperactivated
ORC3	0.859	0.06	14.245	114	1262	986	4.81e-46	1.81e-44	0.859	Hyperactivated
EIF4EP2	-0.68	0.048	-14.239	419	13	13	5.24e-46	1.97e-44	-0.68	Compensated
FAM189B	0.521	0.037	14.235	1520	1912	1850	5.55e-46	2.08e-44	0.521	Hyperactivated
MTBP	0.618	0.043	14.212	1837	228	197	7.68e-46	2.88e-44	0.618	Hyperactivated
TIPRL	0.394	0.028	14.202	1393	2181	2284	8.93e-46	3.34e-44	0.394	Hyperactivated
GPATCH1	0.453	0.032	14.195	547	578	494	9.85e-46	3.68e-44	0.453	Hyperactivated
RBIS	0.603	0.043	14.183	1408	1147	1116	1.17e-45	4.37e-44	0.603	Hyperactivated
SLC7A10	0.944	0.067	14.178	551	55	47	1.25e-45	4.66e-44	0.944	Hyperactivated
RPS27P21	-0.393	0.028	-14.177	271	9	6	1.27e-45	4.71e-44	-0.393	Compensated
TBCC	0.551	0.039	14.173	435	1176	1184	1.34e-45	4.98e-44	0.551	Hyperactivated
LANCL2	0.413	0.029	14.172	982	1225	892	1.37e-45	5.05e-44	0.413	Hyperactivated
ZHX2	-0.412	0.029	-14.17	1874	2021	1928	1.4e-45	5.18e-44	-0.412	Compensated
EXO1	0.663	0.047	14.166	1279	406	374	1.48e-45	5.46e-44	0.663	Hyperactivated
ALKBH1	0.52	0.037	14.165	164	571	542	1.52e-45	5.59e-44	0.52	Hyperactivated
RPL9P32	-0.51	0.036	-14.155	620	12	12	1.74e-45	6.39e-44	-0.51	Compensated
INTS9	0.535	0.038	14.149	187	1197	1242	1.88e-45	6.9e-44	0.535	Hyperactivated
HMGN1P36	-0.934	0.066	-14.146	186	15	14	1.97e-45	7.22e-44	-0.934	Compensated
LINC02043	1.489	0.105	14.142	1285	7	7	2.1e-45	7.67e-44	1.489	Hyperactivated
DNMT3A	0.992	0.07	14.132	280	1886	1432	2.41e-45	8.78e-44	0.992	Hyperactivated
DNAJA1	0.689	0.049	14.123	310	10739	12165	2.76e-45	1e-43	0.689	Hyperactivated
MELK	0.713	0.05	14.121	294	909	814	2.83e-45	1.03e-43	0.713	Hyperactivated
RPS20P14	-0.659	0.047	-14.107	1284	76	73	3.46e-45	1.25e-43	-0.659	Compensated
LMAN2L	0.773	0.055	14.105	196	1461	1203	3.54e-45	1.28e-43	0.773	Hyperactivated
CDCA4	0.617	0.044	14.096	262	1242	1115	4e-45	1.45e-43	0.617	Hyperactivated
NCK1-DT	0.758	0.054	14.092	838	166	199	4.23e-45	1.53e-43	0.758	Hyperactivated
TMEM65	0.471	0.033	14.088	1906	1423	1564	4.51e-45	1.63e-43	0.471	Hyperactivated
MAPRE1	0.363	0.026	14.088	1083	6528	7199	4.52e-45	1.63e-43	0.363	Hyperactivated
TMEM237	0.82	0.058	14.075	160	1092	897	5.42e-45	1.94e-43	0.82	Hyperactivated
KIF18A	0.773	0.055	14.071	129	354	307	5.69e-45	2.04e-43	0.773	Hyperactivated
PDIA6	0.904	0.064	14.053	309	10858	11776	7.41e-45	2.65e-43	0.904	Hyperactivated
SCNM1	0.5	0.036	14.036	1519	1498	1763	9.36e-45	3.34e-43	0.5	Hyperactivated
CKAP5	0.877	0.063	14.031	127	5549	4746	1.01e-44	3.59e-43	0.877	Hyperactivated
MRPL2	0.689	0.049	14.03	429	1813	1654	1.03e-44	3.65e-43	0.689	Hyperactivated
E2F6	0.546	0.039	14.028	315	563	465	1.04e-44	3.71e-43	0.546	Hyperactivated
OTUD6B	0.509	0.036	14.028	1484	573	548	1.05e-44	3.72e-43	0.509	Hyperactivated
NUFIP1	0.719	0.051	14.02	340	475	364	1.17e-44	4.14e-43	0.719	Hyperactivated
TRIT1	0.821	0.059	14.005	273	953	728	1.45e-44	5.14e-43	0.821	Hyperactivated
LINC00667	0.783	0.056	13.99	332	1238	1160	1.79e-44	6.31e-43	0.783	Hyperactivated
TMEM186	0.611	0.044	13.988	461	539	460	1.85e-44	6.51e-43	0.611	Hyperactivated
CDKAL1	0.629	0.045	13.973	548	932	939	2.29e-44	8.07e-43	0.629	Hyperactivated
RSU1	0.516	0.037	13.97	338	4362	5860	2.39e-44	8.38e-43	0.516	Hyperactivated
PRPF38A	0.61	0.044	13.965	169	2270	1814	2.53e-44	8.88e-43	0.61	Hyperactivated
UMPS	0.52	0.037	13.955	686	1571	1286	2.94e-44	1.03e-42	0.52	Hyperactivated
ACAD9	0.445	0.032	13.953	694	2385	2319	3.02e-44	1.05e-42	0.445	Hyperactivated
MSTO1	0.535	0.038	13.919	1472	554	583	4.88e-44	1.7e-42	0.535	Hyperactivated
PLAA	0.608	0.044	13.917	246	1932	1984	4.97e-44	1.73e-42	0.608	Hyperactivated
TTC1	0.618	0.044	13.914	317	2695	2682	5.18e-44	1.8e-42	0.618	Hyperactivated
YEATS4	0.637	0.046	13.907	428	721	576	5.76e-44	2e-42	0.637	Hyperactivated
EEF1A1P38	-0.737	0.053	-13.905	423	21	19	5.93e-44	2.06e-42	-0.737	Compensated
FKBP3	0.762	0.055	13.897	197	2365	2004	6.57e-44	2.27e-42	0.762	Hyperactivated
RRP36	0.494	0.036	13.897	431	2044	2196	6.65e-44	2.3e-42	0.494	Hyperactivated
CMTR1	0.403	0.029	13.894	406	2891	3094	6.93e-44	2.39e-42	0.403	Hyperactivated
MTDH	0.406	0.029	13.891	1648	6134	7082	7.19e-44	2.48e-42	0.406	Hyperactivated
EEF1A1P10	-0.724	0.052	-13.884	799	25	23	7.95e-44	2.73e-42	-0.724	Compensated
MRPS12	0.812	0.059	13.875	529	2030	1906	9.03e-44	3.1e-42	0.812	Hyperactivated
RNF5P1	-0.665	0.048	-13.872	783	94	94	9.39e-44	3.21e-42	-0.665	Compensated
MED24	0.498	0.036	13.872	387	4270	3946	9.43e-44	3.22e-42	0.498	Hyperactivated
BAG4	0.537	0.039	13.87	754	1189	1146	9.61e-44	3.28e-42	0.537	Hyperactivated
RPP40	0.829	0.06	13.866	465	367	343	1.01e-43	3.45e-42	0.829	Hyperactivated
MELTF	0.826	0.06	13.866	1360	1705	1693	1.01e-43	3.45e-42	0.826	Hyperactivated
RNF138	0.813	0.059	13.858	216	1175	1202	1.14e-43	3.87e-42	0.813	Hyperactivated
CMAS	0.541	0.039	13.854	525	2027	1777	1.2e-43	4.06e-42	0.541	Hyperactivated
ZFAND2A-DT	0.844	0.061	13.853	942	201	186	1.22e-43	4.12e-42	0.844	Hyperactivated
AZIN1	0.452	0.033	13.841	1770	6828	7121	1.45e-43	4.9e-42	0.452	Hyperactivated
PM20D2	1.299	0.094	13.838	118	1258	897	1.49e-43	5.04e-42	1.299	Hyperactivated
SF3B4	0.439	0.032	13.827	1448	4519	4750	1.76e-43	5.92e-42	0.439	Hyperactivated
ANKLE1	1.277	0.092	13.821	304	74	64	1.89e-43	6.36e-42	1.277	Hyperactivated
KIN	0.484	0.035	13.814	418	620	569	2.1e-43	7.06e-42	0.484	Hyperactivated
ZNF143	-0.613	0.044	-13.812	90	720	686	2.17e-43	7.28e-42	-0.613	Compensated
NRDC	0.495	0.036	13.811	169	6675	6612	2.18e-43	7.31e-42	0.495	Hyperactivated
SAE1	0.667	0.048	13.794	222	4980	4716	2.78e-43	9.28e-42	0.667	Hyperactivated
TLK2	0.354	0.026	13.792	605	1360	1248	2.85e-43	9.5e-42	0.354	Hyperactivated
FAM171A1	0.803	0.058	13.771	344	2253	1923	3.81e-43	1.27e-41	0.803	Hyperactivated
RPL7L1	0.401	0.029	13.768	436	5137	4522	3.99e-43	1.33e-41	0.401	Hyperactivated
AAR2	0.298	0.022	13.74	1024	2247	2176	5.84e-43	1.94e-41	0.298
DESI2	0.477	0.035	13.733	1342	2465	2548	6.44e-43	2.13e-41	0.477	Hyperactivated
MED30	0.421	0.031	13.733	1834	406	374	6.47e-43	2.14e-41	0.421	Hyperactivated
COX6A1P2	-0.694	0.051	-13.729	407	84	71	6.81e-43	2.25e-41	-0.694	Compensated
RFC5	0.78	0.057	13.727	218	920	723	6.99e-43	2.31e-41	0.78	Hyperactivated
MTG2	0.404	0.029	13.719	1235	1553	1414	7.81e-43	2.57e-41	0.404	Hyperactivated
MARS1	0.541	0.039	13.718	251	5196	5361	7.92e-43	2.61e-41	0.541	Hyperactivated
AGBL5	0.77	0.056	13.714	295	1695	1158	8.32e-43	2.73e-41	0.77	Hyperactivated
WDHD1	0.979	0.071	13.712	190	665	565	8.59e-43	2.82e-41	0.979	Hyperactivated
TTC12	-0.313	0.023	-13.702	122	617	516	9.86e-43	3.23e-41	-0.313	Compensated
UTP18	0.461	0.034	13.697	497	1759	1769	1.06e-42	3.47e-41	0.461	Hyperactivated
TGS1	0.387	0.028	13.695	1179	1101	1058	1.09e-42	3.56e-41	0.387	Hyperactivated
RAD18	0.788	0.058	13.689	195	761	645	1.18e-42	3.85e-41	0.788	Hyperactivated
SRD5A1	0.656	0.048	13.678	1168	1463	1714	1.37e-42	4.46e-41	0.656	Hyperactivated
PSMA7	0.458	0.033	13.677	1231	8541	9275	1.4e-42	4.54e-41	0.458	Hyperactivated
PTPN2	0.522	0.038	13.654	315	1752	2026	1.92e-42	6.23e-41	0.522	Hyperactivated
PLOD3	0.495	0.036	13.652	762	6383	6933	1.95e-42	6.33e-41	0.495	Hyperactivated
KDELR2	0.417	0.031	13.647	904	13469	14911	2.09e-42	6.77e-41	0.417	Hyperactivated
RBL1	0.723	0.053	13.647	783	628	672	2.12e-42	6.83e-41	0.723	Hyperactivated
AATF	0.558	0.041	13.646	260	3347	3413	2.13e-42	6.88e-41	0.558	Hyperactivated
DDX18	0.71	0.052	13.643	110	3636	3427	2.22e-42	7.16e-41	0.71	Hyperactivated
TULP3	0.466	0.034	13.64	635	1362	1382	2.32e-42	7.46e-41	0.466	Hyperactivated
RPL29P12	-0.61	0.045	-13.64	986	9	7	2.33e-42	7.47e-41	-0.61	Compensated
MASTL	0.786	0.058	13.638	283	772	749	2.37e-42	7.58e-41	0.786	Hyperactivated
PIP5K1A	0.429	0.031	13.637	1520	2665	2596	2.42e-42	7.73e-41	0.429	Hyperactivated
SF3B6	0.694	0.051	13.632	292	3069	2908	2.59e-42	8.26e-41	0.694	Hyperactivated
ZC3H4	-0.547	0.04	-13.627	218	2427	2231	2.78e-42	8.86e-41	-0.547	Compensated
JPT1	0.711	0.052	13.626	604	5698	6306	2.8e-42	8.91e-41	0.711	Hyperactivated
DBF4B	0.896	0.066	13.61	208	493	438	3.51e-42	1.12e-40	0.896	Hyperactivated
UBTF	-0.461	0.034	-13.599	218	6792	6331	4.03e-42	1.28e-40	-0.461	Compensated
FANCI	0.939	0.069	13.598	219	1623	1286	4.12e-42	1.31e-40	0.939	Hyperactivated
TSPAN5	1.279	0.094	13.593	48	1853	1776	4.38e-42	1.39e-40	1.279	Hyperactivated
CLP1	0.576	0.042	13.593	131	647	694	4.39e-42	1.39e-40	0.576	Hyperactivated
PARPBP	0.82	0.06	13.593	179	330	250	4.41e-42	1.39e-40	0.82	Hyperactivated
RPL39P40	0.897	0.066	13.586	221	12	8	4.82e-42	1.52e-40	0.897	Hyperactivated
MRPL10	0.512	0.038	13.571	343	2274	1975	5.93e-42	1.87e-40	0.512	Hyperactivated
GNL2	0.676	0.05	13.568	189	3061	2745	6.19e-42	1.94e-40	0.676	Hyperactivated
AFG3L2	0.619	0.046	13.563	321	3137	2469	6.66e-42	2.09e-40	0.619	Hyperactivated
TIMMDC1	0.477	0.035	13.543	629	3285	3485	8.68e-42	2.72e-40	0.477	Hyperactivated
TEAD4	0.51	0.038	13.543	634	965	1154	8.69e-42	2.72e-40	0.51	Hyperactivated
METTL6	0.532	0.039	13.537	165	523	462	9.4e-42	2.94e-40	0.532	Hyperactivated
VSTM2L	0.484	0.036	13.526	1025	841	778	1.09e-41	3.41e-40	0.484	Hyperactivated
CDC25B	0.606	0.045	13.525	757	4874	5750	1.11e-41	3.47e-40	0.606	Hyperactivated
TM2D2	0.354	0.026	13.52	764	2406	2660	1.19e-41	3.69e-40	0.354	Hyperactivated
MAIP1	0.646	0.048	13.516	185	763	657	1.25e-41	3.88e-40	0.646	Hyperactivated
GLE1	0.598	0.044	13.516	170	2184	1997	1.26e-41	3.91e-40	0.598	Hyperactivated
BORA	0.892	0.066	13.511	446	249	226	1.34e-41	4.16e-40	0.892	Hyperactivated
CCDC137	0.517	0.038	13.502	590	1688	1859	1.53e-41	4.73e-40	0.517	Hyperactivated
PPIL1	0.681	0.05	13.5	391	1771	1703	1.57e-41	4.85e-40	0.681	Hyperactivated
ATG5	0.563	0.042	13.47	164	1984	2047	2.35e-41	7.23e-40	0.563	Hyperactivated
TIMELESS	0.803	0.06	13.465	235	2097	1767	2.53e-41	7.78e-40	0.803	Hyperactivated
SUPV3L1	0.646	0.048	13.462	120	1455	1297	2.62e-41	8.05e-40	0.646	Hyperactivated
UBE2MP1	-0.818	0.061	-13.46	269	26	23	2.69e-41	8.26e-40	-0.818	Compensated
PSMB2	0.658	0.049	13.46	156	7185	7880	2.7e-41	8.26e-40	0.658	Hyperactivated
HAX1	0.46	0.034	13.453	1470	3641	3555	2.94e-41	9e-40	0.46	Hyperactivated
NSD3	0.432	0.032	13.453	786	3426	3181	2.97e-41	9.07e-40	0.432	Hyperactivated
BOLA3-AS1	0.943	0.07	13.444	231	139	113	3.34e-41	1.02e-39	0.943	Hyperactivated
MTFR2	0.749	0.056	13.429	162	202	171	4.11e-41	1.25e-39	0.749	Hyperactivated
RPL4P3	-0.709	0.053	-13.423	1364	9	8	4.42e-41	1.35e-39	-0.709	Compensated
SEPHS2	0.554	0.041	13.422	441	6511	6277	4.5e-41	1.37e-39	0.554	Hyperactivated
EMC2	0.294	0.022	13.416	1730	1609	1650	4.89e-41	1.48e-39	0.294
VKORC1L1	0.482	0.036	13.411	667	2467	2288	5.22e-41	1.58e-39	0.482	Hyperactivated
CHD2	-0.573	0.043	-13.405	252	4287	4052	5.63e-41	1.7e-39	-0.573	Compensated
TOX4	0.388	0.029	13.402	236	3586	3508	5.85e-41	1.77e-39	0.388	Hyperactivated
G2E3	0.937	0.07	13.401	261	782	712	6e-41	1.81e-39	0.937	Hyperactivated
MARCHF9	0.669	0.05	13.392	321	1159	977	6.75e-41	2.03e-39	0.669	Hyperactivated
VPS25	0.685	0.051	13.391	200	2780	2614	6.83e-41	2.05e-39	0.685	Hyperactivated
IGHMBP2	0.399	0.03	13.387	569	992	1015	7.2e-41	2.16e-39	0.399	Hyperactivated
BROX	0.459	0.034	13.386	1241	2568	2596	7.34e-41	2.2e-39	0.459	Hyperactivated
LINC01816	1.183	0.089	13.36	247	47	36	1.04e-40	3.1e-39	1.183	Hyperactivated
CAND1	0.522	0.039	13.358	364	5664	5509	1.06e-40	3.17e-39	0.522	Hyperactivated
RAB7A	0.333	0.025	13.351	693	16088	18260	1.16e-40	3.47e-39	0.333	Hyperactivated
RPS15AP1	-0.701	0.053	-13.349	738	77	74	1.21e-40	3.6e-39	-0.701	Compensated
KIF24	1.061	0.08	13.342	326	333	268	1.31e-40	3.91e-39	1.061	Hyperactivated
NXF1	-0.587	0.044	-13.338	152	4095	3892	1.39e-40	4.12e-39	-0.587	Compensated
ZNF623	0.381	0.029	13.337	1758	1310	1094	1.42e-40	4.2e-39	0.381	Hyperactivated
ARMC8	0.33	0.025	13.335	875	1673	1636	1.44e-40	4.27e-39	0.33	Hyperactivated
E2F1	0.901	0.068	13.333	1074	985	822	1.48e-40	4.39e-39	0.901	Hyperactivated
TSEN15	0.494	0.037	13.331	1331	1440	1471	1.54e-40	4.54e-39	0.494	Hyperactivated
NAP1L1P3	-0.728	0.055	-13.33	636	10	10	1.55e-40	4.58e-39	-0.728	Compensated
HNRNPKP1	-0.82	0.062	-13.313	271	36	32	1.96e-40	5.77e-39	-0.82	Compensated
MAF1	0.32	0.024	13.31	1736	6082	6755	2.03e-40	5.96e-39	0.32	Hyperactivated
CDK16	0.904	0.068	13.291	161	6203	4937	2.62e-40	7.69e-39	0.904	Hyperactivated
PRDM10	-0.664	0.05	-13.291	167	508	458	2.62e-40	7.69e-39	-0.664	Compensated
PCBP2	0.532	0.04	13.284	200	13758	11559	2.85e-40	8.36e-39	0.532	Hyperactivated
GDI2	0.425	0.032	13.279	456	13708	15671	3.06e-40	8.95e-39	0.425	Hyperactivated
DNAJC9	0.815	0.061	13.275	149	879	696	3.22e-40	9.41e-39	0.815	Hyperactivated
TBL2	0.443	0.033	13.271	644	2349	2192	3.4e-40	9.92e-39	0.443	Hyperactivated
MDC1	0.691	0.052	13.254	431	1991	1884	4.26e-40	1.24e-38	0.691	Hyperactivated
STARD7	0.556	0.042	13.253	189	8074	7514	4.33e-40	1.26e-38	0.556	Hyperactivated
KRT18	0.012	0.001	13.25	225	28705	23351	4.51e-40	1.31e-38	0.012
CCNB2	0.72	0.054	13.246	65	1229	928	4.77e-40	1.38e-38	0.72	Hyperactivated
SRP54	0.521	0.039	13.246	309	2780	2751	4.79e-40	1.39e-38	0.521	Hyperactivated
MED6	0.625	0.047	13.245	143	935	903	4.82e-40	1.39e-38	0.625	Hyperactivated
HLA-DRB6	-0.622	0.047	-13.239	2349	1375	1788	5.26e-40	1.52e-38	-0.622	Compensated
HPS3	0.502	0.038	13.235	1065	1615	1917	5.49e-40	1.58e-38	0.502	Hyperactivated
MAGOH	0.825	0.062	13.233	177	1502	1408	5.66e-40	1.63e-38	0.825	Hyperactivated
MRPL36	0.502	0.038	13.228	1222	989	928	6.05e-40	1.74e-38	0.502	Hyperactivated
GOLPH3-DT	0.555	0.042	13.227	1104	117	105	6.1e-40	1.75e-38	0.555	Hyperactivated
RNF168	0.546	0.041	13.223	1301	994	937	6.42e-40	1.84e-38	0.546	Hyperactivated
TFDP2	0.606	0.046	13.219	950	2190	1567	6.78e-40	1.94e-38	0.606	Hyperactivated
SLC25A19	0.494	0.037	13.215	611	499	623	7.21e-40	2.06e-38	0.494	Hyperactivated
DDX19A	0.412	0.031	13.215	174	2060	2026	7.23e-40	2.07e-38	0.412	Hyperactivated
AP5S1	0.375	0.028	13.211	770	887	936	7.55e-40	2.15e-38	0.375	Hyperactivated
TTK	0.862	0.065	13.208	128	644	492	7.94e-40	2.26e-38	0.862	Hyperactivated
MMS22L	1.275	0.097	13.206	108	632	571	8.09e-40	2.3e-38	1.275	Hyperactivated
SUMF2	0.42	0.032	13.205	886	6845	7447	8.26e-40	2.35e-38	0.42	Hyperactivated
PARP1	0.482	0.037	13.202	1252	8362	8640	8.58e-40	2.44e-38	0.482	Hyperactivated
LINC00652	0.662	0.05	13.198	730	26	15	8.98e-40	2.54e-38	0.662	Hyperactivated
USP6NL	0.65	0.049	13.192	400	1514	1505	9.74e-40	2.76e-38	0.65	Hyperactivated
SPATS2	0.73	0.055	13.18	184	1565	1384	1.14e-39	3.22e-38	0.73	Hyperactivated
MDM2	0.594	0.045	13.178	431	4085	4353	1.17e-39	3.32e-38	0.594	Hyperactivated
CCT4	0.708	0.054	13.173	341	8056	7245	1.26e-39	3.55e-38	0.708	Hyperactivated
MIEF1	0.629	0.048	13.172	181	2477	2072	1.27e-39	3.58e-38	0.629	Hyperactivated
ARHGEF39	0.816	0.062	13.168	343	365	293	1.33e-39	3.75e-38	0.816	Hyperactivated
UAP1	0.464	0.035	13.162	1501	2936	3187	1.45e-39	4.06e-38	0.464	Hyperactivated
ARHGEF11	0.44	0.033	13.16	1439	3291	3383	1.49e-39	4.19e-38	0.44	Hyperactivated
WDR12	0.725	0.055	13.158	166	1416	1145	1.53e-39	4.28e-38	0.725	Hyperactivated
GSK3A	0.527	0.04	13.144	305	3533	3164	1.84e-39	5.13e-38	0.527	Hyperactivated
RCL1	0.59	0.045	13.135	361	758	735	2.06e-39	5.76e-38	0.59	Hyperactivated
EEF1A1P17	-0.549	0.042	-13.133	257	12	11	2.14e-39	5.96e-38	-0.549	Compensated
CRKL	0.498	0.038	13.114	349	4548	4053	2.75e-39	7.65e-38	0.498	Hyperactivated
RMC1	0.419	0.032	13.109	263	1268	1430	2.91e-39	8.08e-38	0.419	Hyperactivated
PTCHD4	-0.316	0.024	-13.107	415	171	156	3e-39	8.33e-38	-0.316	Compensated
ACOT8	0.489	0.037	13.106	1087	1147	1068	3.03e-39	8.39e-38	0.489	Hyperactivated
RDM1	1.206	0.092	13.094	232	46	36	3.56e-39	9.86e-38	1.206	Hyperactivated
LIMK1	0.422	0.032	13.083	639	3975	5665	4.1e-39	1.13e-37	0.422	Hyperactivated
INCENP	0.946	0.072	13.079	144	1226	1099	4.32e-39	1.19e-37	0.946	Hyperactivated
TACO1	0.497	0.038	13.075	610	1298	1222	4.57e-39	1.26e-37	0.497	Hyperactivated
GDPD1	0.858	0.066	13.071	542	201	120	4.83e-39	1.33e-37	0.858	Hyperactivated
BIRC5	0.431	0.033	13.062	603	2115	1865	5.41e-39	1.49e-37	0.431	Hyperactivated
TBP	0.499	0.038	13.059	116	718	636	5.67e-39	1.56e-37	0.499	Hyperactivated
MRPL47	0.524	0.04	13.058	1363	1754	1789	5.74e-39	1.57e-37	0.524	Hyperactivated
NDC1	0.915	0.07	13.057	181	1768	1487	5.77e-39	1.58e-37	0.915	Hyperactivated
PSIP1	0.809	0.062	13.055	300	3448	2827	5.92e-39	1.62e-37	0.809	Hyperactivated
ATG13	0.496	0.038	13.046	133	4598	4787	6.69e-39	1.83e-37	0.496	Hyperactivated
TTF2	0.821	0.063	13.042	167	1057	946	7.02e-39	1.92e-37	0.821	Hyperactivated
TYMS	0.862	0.066	13.027	399	1547	1335	8.64e-39	2.35e-37	0.862	Hyperactivated
ILRUN	0.479	0.037	13.023	369	7879	8715	9.05e-39	2.47e-37	0.479	Hyperactivated
EEF1A1P11	-0.867	0.067	-13.02	118	264	274	9.38e-39	2.55e-37	-0.867	Compensated
INTS2	0.66	0.051	13.017	588	690	659	9.8e-39	2.66e-37	0.66	Hyperactivated
SAAL1	0.819	0.063	13.005	123	592	498	1.14e-38	3.09e-37	0.819	Hyperactivated
BCAS4	0.662	0.051	12.995	1187	707	707	1.3e-38	3.52e-37	0.662	Hyperactivated
STOML2	0.68	0.052	12.994	318	5300	5035	1.32e-38	3.58e-37	0.68	Hyperactivated
TICRR	0.664	0.051	12.991	224	427	332	1.37e-38	3.71e-37	0.664	Hyperactivated
RAB6B	0.462	0.036	12.991	780	1412	1103	1.38e-38	3.73e-37	0.462	Hyperactivated
UBE2S	0.796	0.061	12.988	339	1575	1339	1.43e-38	3.85e-37	0.796	Hyperactivated
AKIRIN1	0.658	0.051	12.986	243	3076	3048	1.46e-38	3.94e-37	0.658	Hyperactivated
RNF8	0.461	0.036	12.983	400	1015	972	1.53e-38	4.11e-37	0.461	Hyperactivated
VOPP1	0.335	0.026	12.98	967	2837	4005	1.6e-38	4.28e-37	0.335	Hyperactivated
RRP1B	0.59	0.045	12.978	228	2446	2348	1.63e-38	4.37e-37	0.59	Hyperactivated
SSRP1	0.677	0.052	12.973	131	8356	7274	1.75e-38	4.69e-37	0.677	Hyperactivated
PLAGL2	0.538	0.042	12.963	1129	1584	1246	1.98e-38	5.3e-37	0.538	Hyperactivated
METTL15P1	-0.592	0.046	-12.959	1127	21	19	2.08e-38	5.55e-37	-0.592	Compensated
SMYD5	0.594	0.046	12.958	219	1736	1439	2.11e-38	5.62e-37	0.594	Hyperactivated
VWF	-0.218	0.017	-12.955	589	14593	22180	2.19e-38	5.83e-37	-0.218
LINC01460	0.605	0.047	12.953	304	19	21	2.27e-38	6.04e-37	0.605	Hyperactivated
MED8	0.52	0.04	12.946	241	2140	2368	2.46e-38	6.54e-37	0.52	Hyperactivated
FAM220A	0.383	0.03	12.942	907	974	951	2.62e-38	6.94e-37	0.383	Hyperactivated
SUPT4H1	0.47	0.036	12.937	519	3110	3019	2.79e-38	7.4e-37	0.47	Hyperactivated
RPL30	0.511	0.04	12.926	1671	24634	21553	3.21e-38	8.49e-37	0.511	Hyperactivated
ZHX1-C8orf76	0.59	0.046	12.92	1887	38	41	3.47e-38	9.16e-37	0.59	Hyperactivated
TDRKH-AS1	0.886	0.069	12.905	1521	26	18	4.23e-38	1.12e-36	0.886	Hyperactivated
KCNQ4	1.511	0.117	12.904	266	150	152	4.27e-38	1.13e-36	1.511	Hyperactivated
SAP30BP	0.372	0.029	12.895	635	3133	3323	4.79e-38	1.26e-36	0.372	Hyperactivated
POLR3A	0.52	0.04	12.894	208	1511	1357	4.84e-38	1.27e-36	0.52	Hyperactivated
RNF121	0.447	0.035	12.894	391	1234	1140	4.89e-38	1.29e-36	0.447	Hyperactivated
UXS1	0.71	0.055	12.892	110	2628	2473	5e-38	1.31e-36	0.71	Hyperactivated
HOXC5	1.034	0.08	12.891	215	10	9	5.07e-38	1.33e-36	1.034	Hyperactivated
MNAT1	0.793	0.062	12.888	167	742	594	5.28e-38	1.38e-36	0.793	Hyperactivated
EGFR	0.521	0.04	12.873	1005	6253	5616	6.42e-38	1.68e-36	0.521	Hyperactivated
TXLNA	0.505	0.039	12.864	135	5605	5672	7.2e-38	1.88e-36	0.505	Hyperactivated
NUP37	0.592	0.046	12.861	179	987	929	7.5e-38	1.95e-36	0.592	Hyperactivated
COIL	0.408	0.032	12.855	521	926	715	8.07e-38	2.1e-36	0.408	Hyperactivated
MSH2	0.85	0.066	12.85	317	1547	1255	8.65e-38	2.25e-36	0.85	Hyperactivated
MED1	0.594	0.046	12.848	385	2053	2146	8.78e-38	2.28e-36	0.594	Hyperactivated
PRELID1P5	-0.711	0.055	-12.848	1213	22	24	8.88e-38	2.3e-36	-0.711	Compensated
STK3	0.358	0.028	12.847	1682	1211	1279	8.95e-38	2.32e-36	0.358	Hyperactivated
KLHL7	0.433	0.034	12.839	951	1322	1150	9.91e-38	2.56e-36	0.433	Hyperactivated
CTTN	0.332	0.026	12.833	731	12541	12898	1.08e-37	2.78e-36	0.332	Hyperactivated
MRPS10	0.452	0.035	12.833	432	2184	2300	1.08e-37	2.78e-36	0.452	Hyperactivated
CCDC71L	0.476	0.037	12.829	798	1819	2891	1.13e-37	2.92e-36	0.476	Hyperactivated
STOX1	1.247	0.097	12.824	107	326	317	1.2e-37	3.09e-36	1.247	Hyperactivated
TRPC4AP	0.252	0.02	12.823	1046	5310	5659	1.21e-37	3.12e-36	0.252
TBCCD1	0.394	0.031	12.819	1295	606	620	1.28e-37	3.29e-36	0.394	Hyperactivated
MRPL51	0.55	0.043	12.809	593	4284	4144	1.46e-37	3.75e-36	0.55	Hyperactivated
ATG3	0.353	0.028	12.808	613	2605	3008	1.49e-37	3.81e-36	0.353	Hyperactivated
ITGB1P1	-0.431	0.034	-12.799	339	33	47	1.66e-37	4.26e-36	-0.431	Compensated
YIPF4	0.526	0.041	12.794	290	2718	2277	1.77e-37	4.52e-36	0.526	Hyperactivated
OBI1	0.592	0.046	12.776	411	511	484	2.23e-37	5.7e-36	0.592	Hyperactivated
RARS2	0.615	0.048	12.775	114	1612	1372	2.26e-37	5.76e-36	0.615	Hyperactivated
FEN1	0.893	0.07	12.773	142	1910	1566	2.32e-37	5.9e-36	0.893	Hyperactivated
RNMT	0.604	0.047	12.766	306	2032	1803	2.53e-37	6.44e-36	0.604	Hyperactivated
RNF216P1	0.398	0.031	12.763	924	682	676	2.65e-37	6.72e-36	0.398	Hyperactivated
POLE2	0.932	0.073	12.761	234	269	213	2.7e-37	6.86e-36	0.932	Hyperactivated
IGF2BP2	0.401	0.031	12.759	1306	1728	1608	2.78e-37	7.03e-36	0.401	Hyperactivated
PHB2	0.509	0.04	12.757	589	9666	8127	2.86e-37	7.25e-36	0.509	Hyperactivated
NFYC	0.483	0.038	12.754	259	2688	2347	2.97e-37	7.52e-36	0.483	Hyperactivated
TUBG1	0.769	0.06	12.753	196	2446	2446	2.99e-37	7.54e-36	0.769	Hyperactivated
YEATS2	0.508	0.04	12.75	1405	2210	2189	3.13e-37	7.89e-36	0.508	Hyperactivated
PRKCI	0.538	0.042	12.749	1463	2318	2117	3.17e-37	7.99e-36	0.538	Hyperactivated
PSMD7	0.51	0.04	12.746	188	3437	3527	3.28e-37	8.24e-36	0.51	Hyperactivated
ATP1A3	0.235	0.018	12.745	318	1123	639	3.31e-37	8.33e-36	0.235
RPL5P23	-0.623	0.049	-12.742	801	14	13	3.46e-37	8.68e-36	-0.623	Compensated
GPALPP1	0.687	0.054	12.739	341	1013	835	3.57e-37	8.95e-36	0.687	Hyperactivated
MTHFD1L	0.81	0.064	12.739	126	2058	2301	3.61e-37	9.04e-36	0.81	Hyperactivated
LDHB	0.534	0.042	12.738	517	19268	14755	3.63e-37	9.08e-36	0.534	Hyperactivated
AP5Z1	0.456	0.036	12.737	922	2379	2773	3.7e-37	9.25e-36	0.456	Hyperactivated
ORMDL3	0.511	0.04	12.725	417	4529	4089	4.28e-37	1.07e-35	0.511	Hyperactivated
DCUN1D1	0.483	0.038	12.715	1370	1499	1506	4.88e-37	1.21e-35	0.483	Hyperactivated
WDR43	0.612	0.048	12.714	325	2209	2141	4.93e-37	1.23e-35	0.612	Hyperactivated
DMWD	0.483	0.038	12.712	287	1584	1583	5.09e-37	1.26e-35	0.483	Hyperactivated
GATAD1	0.445	0.035	12.708	828	1914	1531	5.32e-37	1.32e-35	0.445	Hyperactivated
EDEM2	0.341	0.027	12.707	1043	2143	2663	5.44e-37	1.35e-35	0.341	Hyperactivated
CRNKL1	0.383	0.03	12.698	757	1709	1612	6.03e-37	1.49e-35	0.383	Hyperactivated
ZNF707	0.372	0.029	12.691	1766	588	603	6.65e-37	1.64e-35	0.372	Hyperactivated
ZNF526	0.47	0.037	12.685	305	706	690	7.12e-37	1.76e-35	0.47	Hyperactivated
TSPAN33	0.505	0.04	12.677	783	2311	2701	7.92e-37	1.95e-35	0.505	Hyperactivated
FMOD	0.326	0.026	12.665	1294	3924	5427	9.18e-37	2.26e-35	0.326	Hyperactivated
SLC30A6	0.576	0.045	12.66	289	1632	1628	9.89e-37	2.43e-35	0.576	Hyperactivated
ASXL1	0.365	0.029	12.656	1111	3316	3205	1.04e-36	2.56e-35	0.365	Hyperactivated
HSF2BP	1.298	0.103	12.655	224	39	27	1.05e-36	2.59e-35	1.298	Hyperactivated
ARMC10	0.36	0.029	12.63	810	1632	1593	1.44e-36	3.54e-35	0.36	Hyperactivated
POLDIP2	0.481	0.038	12.629	336	6415	5386	1.45e-36	3.56e-35	0.481	Hyperactivated
DNAJC2	0.441	0.035	12.628	813	1414	1287	1.47e-36	3.6e-35	0.441	Hyperactivated
ZC3H15	0.519	0.041	12.628	229	3130	2912	1.48e-36	3.61e-35	0.519	Hyperactivated
C19orf48	0.836	0.066	12.626	267	3995	2636	1.51e-36	3.69e-35	0.836	Hyperactivated
MCM4	0.608	0.048	12.622	1102	4192	3474	1.59e-36	3.88e-35	0.608	Hyperactivated
TBC1D31	0.461	0.037	12.622	1876	364	368	1.6e-36	3.9e-35	0.461	Hyperactivated
SNRPC	0.651	0.052	12.618	387	3817	3685	1.67e-36	4.07e-35	0.651	Hyperactivated
CABLES2	0.601	0.048	12.617	1239	598	512	1.7e-36	4.12e-35	0.601	Hyperactivated
C17orf80	0.402	0.032	12.607	650	1025	836	1.93e-36	4.68e-35	0.402	Hyperactivated
DDX55	0.624	0.05	12.604	205	939	759	2.01e-36	4.86e-35	0.624	Hyperactivated
DOLPP1	0.731	0.058	12.602	165	1116	884	2.05e-36	4.97e-35	0.731	Hyperactivated
NUCKS1	0.476	0.038	12.602	1287	14342	12595	2.05e-36	4.97e-35	0.476	Hyperactivated
TPCN2	0.324	0.026	12.581	646	1095	1232	2.69e-36	6.49e-35	0.324	Hyperactivated
VPS45	0.278	0.022	12.58	1475	1886	1883	2.72e-36	6.57e-35	0.278
ORC2	0.587	0.047	12.571	188	1093	903	3.05e-36	7.36e-35	0.587	Hyperactivated
NFS1	0.363	0.029	12.57	1042	1343	1054	3.11e-36	7.48e-35	0.363	Hyperactivated
MIF4GD-DT	0.88	0.07	12.569	608	60	52	3.11e-36	7.48e-35	0.88	Hyperactivated
PHKG1	0.203	0.016	12.567	885	295	413	3.2e-36	7.69e-35	0.203
CHAF1B	0.945	0.075	12.555	195	700	588	3.72e-36	8.92e-35	0.945	Hyperactivated
RPS7P11	-0.663	0.053	-12.553	338	67	60	3.84e-36	9.2e-35	-0.663	Compensated
RPL3P2	-0.588	0.047	-12.55	444	57	52	4e-36	9.57e-35	-0.588	Compensated
TADA1	0.464	0.037	12.545	1414	599	418	4.25e-36	1.01e-34	0.464	Hyperactivated
RPS2P46	-0.641	0.051	-12.545	164	397	376	4.25e-36	1.01e-34	-0.641	Compensated
BCL7B	0.362	0.029	12.539	644	2802	3220	4.58e-36	1.09e-34	0.362	Hyperactivated
BUD23	0.495	0.039	12.537	650	4114	3732	4.67e-36	1.11e-34	0.495	Hyperactivated
SLC12A9	0.487	0.039	12.536	775	2473	2677	4.74e-36	1.13e-34	0.487	Hyperactivated
GPS1	0.503	0.04	12.531	586	5860	5378	5.02e-36	1.19e-34	0.503	Hyperactivated
NCK1	0.515	0.041	12.529	838	1654	2125	5.2e-36	1.24e-34	0.515	Hyperactivated
EID2	0.432	0.034	12.526	518	655	579	5.41e-36	1.28e-34	0.432	Hyperactivated
SS18	0.377	0.03	12.521	264	4100	4108	5.76e-36	1.36e-34	0.377	Hyperactivated
TPD52L2	0.29	0.023	12.519	1222	7139	8569	5.9e-36	1.4e-34	0.29
DLGAP5	0.56	0.045	12.518	193	809	706	5.97e-36	1.41e-34	0.56	Hyperactivated
GPR19	0.713	0.057	12.514	452	86	64	6.22e-36	1.47e-34	0.713	Hyperactivated
TBRG4	0.438	0.035	12.51	841	3595	3229	6.59e-36	1.55e-34	0.438	Hyperactivated
RPS2P48	-0.559	0.045	-12.508	479	10	8	6.77e-36	1.59e-34	-0.559	Compensated
ABT1	0.487	0.039	12.507	395	1660	1549	6.8e-36	1.6e-34	0.487	Hyperactivated
RPL7AP30	-0.885	0.071	-12.506	55	48	38	6.94e-36	1.63e-34	-0.885	Compensated
VIRMA	0.336	0.027	12.502	1597	2564	2550	7.25e-36	1.7e-34	0.336	Hyperactivated
TTC13	0.51	0.041	12.499	1266	752	798	7.53e-36	1.77e-34	0.51	Hyperactivated
WIZ	0.528	0.042	12.493	359	3221	3029	8.16e-36	1.91e-34	0.528	Hyperactivated
IQCB1	0.628	0.05	12.491	651	951	839	8.33e-36	1.95e-34	0.628	Hyperactivated
MRPL58	0.596	0.048	12.49	599	1138	1033	8.46e-36	1.98e-34	0.596	Hyperactivated
ISCA2	0.672	0.054	12.487	159	1056	921	8.81e-36	2.06e-34	0.672	Hyperactivated
RPL35P1	-0.711	0.057	-12.482	1282	49	47	9.38e-36	2.19e-34	-0.711	Compensated
CSE1L	0.438	0.035	12.474	1148	4991	4744	1.03e-35	2.4e-34	0.438	Hyperactivated
BIRC2	0.454	0.036	12.47	321	2883	3329	1.09e-35	2.54e-34	0.454	Hyperactivated
NUP153-AS1	0.607	0.049	12.469	497	63	86	1.1e-35	2.55e-34	0.607	Hyperactivated
NUP153	0.645	0.052	12.469	496	2757	2892	1.1e-35	2.55e-34	0.645	Hyperactivated
MOSPD3	0.574	0.046	12.463	789	1022	917	1.19e-35	2.77e-34	0.574	Hyperactivated
MYBPC3	0.57	0.046	12.46	114	27	33	1.23e-35	2.86e-34	0.57	Hyperactivated
DUSP15	0.297	0.024	12.456	1146	416	186	1.3e-35	3e-34	0.297
SNF8	0.472	0.038	12.455	394	3252	3492	1.31e-35	3.03e-34	0.472	Hyperactivated
COP1	0.351	0.028	12.452	1326	2046	1903	1.36e-35	3.13e-34	0.351	Hyperactivated
NIF3L1	0.558	0.045	12.446	187	1080	896	1.46e-35	3.37e-34	0.558	Hyperactivated
ZNF561-AS1	-0.64	0.051	-12.446	243	280	250	1.47e-35	3.38e-34	-0.64	Compensated
SAPCD2	0.611	0.049	12.443	221	1221	728	1.52e-35	3.5e-34	0.611	Hyperactivated
ATL2	0.72	0.058	12.443	284	2651	2368	1.52e-35	3.5e-34	0.72	Hyperactivated
GRINA	0.348	0.028	12.437	1747	13554	15283	1.66e-35	3.8e-34	0.348	Hyperactivated
ECD	0.469	0.038	12.435	147	1610	1601	1.69e-35	3.87e-34	0.469	Hyperactivated
LRRC42	0.782	0.063	12.422	179	1639	1544	1.99e-35	4.57e-34	0.782	Hyperactivated
ABTB2	0.843	0.068	12.418	208	968	856	2.09e-35	4.79e-34	0.843	Hyperactivated
VDAC3	0.409	0.033	12.415	793	4402	3930	2.17e-35	4.97e-34	0.409	Hyperactivated
MCUR1	0.528	0.043	12.413	497	1982	1726	2.22e-35	5.07e-34	0.528	Hyperactivated
CDC5L	0.434	0.035	12.412	431	2535	2252	2.25e-35	5.13e-34	0.434	Hyperactivated
MRPS5	0.578	0.047	12.409	168	2648	2365	2.35e-35	5.35e-34	0.578	Hyperactivated
PVT1	0.564	0.045	12.408	2017	454	434	2.37e-35	5.39e-34	0.564	Hyperactivated
CMSS1	0.678	0.055	12.399	538	1063	954	2.66e-35	6.04e-34	0.678	Hyperactivated
FBXO45	0.425	0.034	12.395	1317	1166	1124	2.76e-35	6.28e-34	0.425	Hyperactivated
SINHCAF	0.762	0.061	12.393	521	2453	1778	2.87e-35	6.51e-34	0.762	Hyperactivated
DDX59	0.398	0.032	12.391	1267	736	694	2.92e-35	6.61e-34	0.398	Hyperactivated
PSMG1	0.695	0.056	12.389	204	1465	1368	3e-35	6.78e-34	0.695	Hyperactivated
RPS9	-0.571	0.046	-12.384	512	40070	38082	3.2e-35	7.23e-34	-0.571	Compensated
NRAS	0.792	0.064	12.381	113	3684	3894	3.31e-35	7.47e-34	0.792	Hyperactivated
PSMC2	0.288	0.023	12.381	813	4798	5461	3.31e-35	7.47e-34	0.288
FAM219A	0.507	0.041	12.372	328	1503	1597	3.72e-35	8.39e-34	0.507	Hyperactivated
EIF3B	0.421	0.034	12.369	943	10919	10847	3.84e-35	8.64e-34	0.421	Hyperactivated
CYC1	0.454	0.037	12.361	1740	6719	5165	4.25e-35	9.56e-34	0.454	Hyperactivated
IFRD1	0.558	0.045	12.352	819	2096	2380	4.74e-35	1.06e-33	0.558	Hyperactivated
TCP11	1.208	0.098	12.346	365	30	24	5.11e-35	1.15e-33	1.208	Hyperactivated
TENT4A	0.438	0.035	12.339	1164	1414	1408	5.57e-35	1.25e-33	0.438	Hyperactivated
FANCD2	0.878	0.071	12.338	193	839	687	5.67e-35	1.27e-33	0.878	Hyperactivated
HNRNPUL1	0.473	0.038	12.333	315	12628	11558	6.01e-35	1.34e-33	0.473	Hyperactivated
MRPS16	0.565	0.046	12.333	151	4202	3911	6.03e-35	1.35e-33	0.565	Hyperactivated
DCLRE1C	0.619	0.05	12.322	352	508	568	6.88e-35	1.54e-33	0.619	Hyperactivated
PCNA	0.594	0.048	12.322	732	5054	4691	6.9e-35	1.54e-33	0.594	Hyperactivated
MRPS35	0.465	0.038	12.319	558	3094	2451	7.14e-35	1.59e-33	0.465	Hyperactivated
DUSP12	0.338	0.027	12.319	1495	658	669	7.17e-35	1.6e-33	0.338	Hyperactivated
SEMA4F	0.945	0.077	12.318	221	643	640	7.26e-35	1.61e-33	0.945	Hyperactivated
RPF2	0.828	0.067	12.316	120	1594	1351	7.47e-35	1.66e-33	0.828	Hyperactivated
C20orf27	0.592	0.048	12.312	759	2287	2581	7.82e-35	1.73e-33	0.592	Hyperactivated
MTRES1	0.583	0.047	12.31	187	749	621	8.01e-35	1.77e-33	0.583	Hyperactivated
GOLT1B	0.518	0.042	12.299	525	2346	2704	9.13e-35	2.02e-33	0.518	Hyperactivated
KLHL12	0.353	0.029	12.294	1271	1986	1741	9.71e-35	2.15e-33	0.353	Hyperactivated
CDCA5	0.511	0.042	12.291	265	1319	1096	1.02e-34	2.25e-33	0.511	Hyperactivated
SART3	0.421	0.034	12.289	186	2674	2384	1.04e-34	2.29e-33	0.421	Hyperactivated
RPL23AP18	-0.681	0.055	-12.281	1210	10	10	1.15e-34	2.53e-33	-0.681	Compensated
JTB	0.446	0.036	12.28	1483	6541	6818	1.16e-34	2.56e-33	0.446	Hyperactivated
HLTF	0.775	0.063	12.269	1057	1857	1358	1.33e-34	2.92e-33	0.775	Hyperactivated
FBL	0.733	0.06	12.263	498	6835	5614	1.44e-34	3.16e-33	0.733	Hyperactivated
XXYLT1	0.524	0.043	12.262	1301	1052	1035	1.46e-34	3.2e-33	0.524	Hyperactivated
RAD51C	0.528	0.043	12.259	514	690	612	1.5e-34	3.29e-33	0.528	Hyperactivated
OLA1	0.726	0.059	12.256	230	4009	3291	1.56e-34	3.42e-33	0.726	Hyperactivated
NAIF1	-0.489	0.04	-12.254	188	554	578	1.61e-34	3.51e-33	-0.489	Compensated
ORC4	0.692	0.057	12.247	107	1361	993	1.75e-34	3.83e-33	0.692	Hyperactivated
DNAAF5	0.393	0.032	12.24	946	1995	1919	1.91e-34	4.17e-33	0.393	Hyperactivated
EEF1B2P6	-0.719	0.059	-12.23	801	47	48	2.15e-34	4.69e-33	-0.719	Compensated
UTP6	0.428	0.035	12.229	241	2184	2349	2.18e-34	4.75e-33	0.428	Hyperactivated
SGCA	-0.146	0.012	-12.229	435	203	281	2.18e-34	4.75e-33	-0.146
SUCO	0.572	0.047	12.223	1373	2293	2049	2.33e-34	5.07e-33	0.572	Hyperactivated
NME1	0.738	0.06	12.217	468	3439	3446	2.51e-34	5.46e-33	0.738	Hyperactivated
DHCR7	0.695	0.057	12.212	511	4632	2652	2.69e-34	5.84e-33	0.695	Hyperactivated
PRELID3A	0.963	0.079	12.211	322	161	137	2.71e-34	5.88e-33	0.963	Hyperactivated
SPC25	0.837	0.069	12.206	185	298	239	2.89e-34	6.25e-33	0.837	Hyperactivated
C12orf66	0.679	0.056	12.206	276	446	344	2.9e-34	6.27e-33	0.679	Hyperactivated
PSME2P2	-0.378	0.031	-12.204	310	99	139	2.95e-34	6.37e-33	-0.378	Compensated
NACA2	-0.393	0.032	-12.202	584	18	16	3.04e-34	6.57e-33	-0.393	Compensated
OSER1	0.416	0.034	12.197	1062	1648	1494	3.23e-34	6.96e-33	0.416	Hyperactivated
EIF2S1	0.616	0.051	12.195	163	3685	3721	3.31e-34	7.13e-33	0.616	Hyperactivated
THAP12P7	-0.637	0.052	-12.194	1416	8	9	3.34e-34	7.18e-33	-0.637	Compensated
RUVBL1	0.564	0.046	12.194	680	2838	2673	3.34e-34	7.18e-33	0.564	Hyperactivated
UBE2R2	0.388	0.032	12.193	321	4759	4421	3.38e-34	7.26e-33	0.388	Hyperactivated
DDX11	0.841	0.069	12.187	528	1129	971	3.64e-34	7.82e-33	0.841	Hyperactivated
PAIP1	0.397	0.033	12.187	990	2345	2146	3.66e-34	7.85e-33	0.397	Hyperactivated
HBS1L	0.642	0.053	12.186	163	2126	1908	3.7e-34	7.93e-33	0.642	Hyperactivated
EXOSC5	0.928	0.076	12.174	316	1190	880	4.26e-34	9.11e-33	0.928	Hyperactivated
HOXA13	0.171	0.014	12.17	939	385	298	4.5e-34	9.61e-33	0.171
KDM2A	0.416	0.034	12.169	409	6590	7303	4.56e-34	9.72e-33	0.416	Hyperactivated
MED19	0.713	0.059	12.164	135	682	633	4.84e-34	1.03e-32	0.713	Hyperactivated
DNTTIP1	0.451	0.037	12.163	1091	1834	2165	4.91e-34	1.04e-32	0.451	Hyperactivated
TRMT12	0.404	0.033	12.153	1908	585	577	5.53e-34	1.18e-32	0.404	Hyperactivated
SGO2	0.89	0.073	12.151	184	458	417	5.67e-34	1.21e-32	0.89	Hyperactivated
SRPK1	0.609	0.05	12.142	368	3089	2922	6.3e-34	1.34e-32	0.609	Hyperactivated
SPCS2	0.446	0.037	12.141	374	2240	2189	6.38e-34	1.35e-32	0.446	Hyperactivated
C1orf174	0.545	0.045	12.141	143	1154	1086	6.43e-34	1.36e-32	0.545	Hyperactivated
ZNF146	0.564	0.046	12.138	493	3679	3174	6.62e-34	1.4e-32	0.564	Hyperactivated
TTLL4	0.919	0.076	12.137	98	1413	1323	6.76e-34	1.43e-32	0.919	Hyperactivated
ATOH8	-0.147	0.012	-12.135	211	862	709	6.88e-34	1.45e-32	-0.147
LY6H	-0.189	0.016	-12.132	1743	159	147	7.11e-34	1.5e-32	-0.189
LYRM2	0.551	0.045	12.123	125	1825	1613	7.99e-34	1.68e-32	0.551	Hyperactivated
FAM160A1-DT	0.743	0.061	12.121	83	10	5	8.18e-34	1.72e-32	0.743	Hyperactivated
C16orf91	0.592	0.049	12.12	438	613	532	8.23e-34	1.73e-32	0.592	Hyperactivated
PLPBP	0.292	0.024	12.118	734	2636	2646	8.48e-34	1.78e-32	0.292
PGAM5	0.565	0.047	12.118	235	2822	2558	8.51e-34	1.79e-32	0.565	Hyperactivated
RAB30-DT	0.918	0.076	12.117	306	306	248	8.57e-34	1.8e-32	0.918	Hyperactivated
ZUP1	0.612	0.051	12.116	116	414	389	8.65e-34	1.81e-32	0.612	Hyperactivated
PRR11	0.476	0.039	12.113	541	837	886	9.04e-34	1.89e-32	0.476	Hyperactivated
VTI1B	0.428	0.035	12.111	163	3892	4001	9.24e-34	1.93e-32	0.428	Hyperactivated
TMEM38A	0.841	0.069	12.11	319	794	543	9.33e-34	1.95e-32	0.841	Hyperactivated
RXRB	0.403	0.033	12.105	355	2447	2158	9.96e-34	2.08e-32	0.403	Hyperactivated
RPP38	0.466	0.039	12.103	354	649	618	1.02e-33	2.12e-32	0.466	Hyperactivated
PTPRA	0.292	0.024	12.102	722	4513	4065	1.04e-33	2.16e-32	0.292
RTN4IP1	0.594	0.049	12.102	182	458	402	1.04e-33	2.16e-32	0.594	Hyperactivated
RPL12P38	-0.505	0.042	-12.101	591	10	9	1.05e-33	2.18e-32	-0.505	Compensated
RNF34	0.404	0.033	12.091	188	1495	1543	1.18e-33	2.46e-32	0.404	Hyperactivated
BCL2L12	0.631	0.052	12.09	263	967	961	1.19e-33	2.46e-32	0.631	Hyperactivated
SF3B2	0.375	0.031	12.09	259	11647	10940	1.2e-33	2.48e-32	0.375	Hyperactivated
KIF11	0.841	0.07	12.088	82	1431	1217	1.23e-33	2.54e-32	0.841	Hyperactivated
DTX3L	0.511	0.042	12.087	659	5419	7772	1.24e-33	2.57e-32	0.511	Hyperactivated
PDAP1	0.357	0.03	12.083	807	5753	5766	1.29e-33	2.67e-32	0.357	Hyperactivated
CNOT9	0.485	0.04	12.07	102	2766	2625	1.52e-33	3.13e-32	0.485	Hyperactivated
RPL37AP1	-0.546	0.045	-12.068	1071	29	24	1.56e-33	3.22e-32	-0.546	Compensated
ELDR	0.297	0.025	12.055	1001	15	11	1.83e-33	3.77e-32	0.297
CNOT2	0.296	0.025	12.054	388	2809	2785	1.85e-33	3.81e-32	0.296
DTL	0.742	0.062	12.053	1214	755	667	1.87e-33	3.84e-32	0.742	Hyperactivated
FAF1	0.53	0.044	12.049	175	2570	2093	1.97e-33	4.04e-32	0.53	Hyperactivated
ZNF567	0.643	0.053	12.047	482	262	234	2.02e-33	4.14e-32	0.643	Hyperactivated
DDIT3	0.649	0.054	12.046	251	1841	1854	2.04e-33	4.18e-32	0.649	Hyperactivated
ZDHHC13	0.81	0.067	12.045	133	1186	936	2.06e-33	4.22e-32	0.81	Hyperactivated
PDCD10	0.443	0.037	12.045	1360	1725	1914	2.06e-33	4.22e-32	0.443	Hyperactivated
SKA2	0.495	0.041	12.045	547	1886	1887	2.07e-33	4.23e-32	0.495	Hyperactivated
WASHC5	0.305	0.025	12.043	1924	2611	3027	2.12e-33	4.33e-32	0.305	Hyperactivated
PRKDC	0.612	0.051	12.043	1101	9043	9277	2.12e-33	4.33e-32	0.612	Hyperactivated
ZCCHC7	0.61	0.051	12.039	265	1012	903	2.21e-33	4.5e-32	0.61	Hyperactivated
HAUS5	0.618	0.051	12.037	510	999	854	2.27e-33	4.63e-32	0.618	Hyperactivated
PHB	0.535	0.044	12.028	423	5796	4811	2.54e-33	5.17e-32	0.535	Hyperactivated
CHIC2	0.486	0.04	12.023	233	695	816	2.68e-33	5.44e-32	0.486	Hyperactivated
NDUFS2	0.311	0.026	12.02	1522	5533	5192	2.78e-33	5.65e-32	0.311	Hyperactivated
INTS7	0.487	0.041	12.02	1214	1200	1091	2.8e-33	5.67e-32	0.487	Hyperactivated
ANP32E	0.547	0.046	12.018	1496	3356	3560	2.86e-33	5.79e-32	0.547	Hyperactivated
DHX16	0.359	0.03	12.012	428	2265	2234	3.07e-33	6.22e-32	0.359	Hyperactivated
ST13P15	-0.76	0.063	-12.012	959	11	10	3.08e-33	6.23e-32	-0.76	Compensated
SLC29A1	0.59	0.049	12.009	443	4568	5301	3.18e-33	6.42e-32	0.59	Hyperactivated
ZBTB11-AS1	0.585	0.049	12.008	536	144	144	3.22e-33	6.5e-32	0.585	Hyperactivated
TMEM230	0.37	0.031	12.004	730	5528	5280	3.38e-33	6.82e-32	0.37	Hyperactivated
CEP250	0.506	0.042	12	1046	2085	2054	3.54e-33	7.13e-32	0.506	Hyperactivated
MCM3	0.679	0.057	11.994	396	5244	4396	3.8e-33	7.66e-32	0.679	Hyperactivated
POLR3D	0.608	0.051	11.993	164	1414	1372	3.85e-33	7.74e-32	0.608	Hyperactivated
TOR1A	0.42	0.035	11.991	166	2392	2634	3.96e-33	7.96e-32	0.42	Hyperactivated
ANAPC5	0.424	0.035	11.989	189	5883	5345	4.04e-33	8.1e-32	0.424	Hyperactivated
GEN1	0.812	0.068	11.983	307	721	685	4.35e-33	8.71e-32	0.812	Hyperactivated
UNG	0.697	0.058	11.982	190	2477	1855	4.44e-33	8.88e-32	0.697	Hyperactivated
MRPL37	0.692	0.058	11.98	188	4186	3641	4.53e-33	9.07e-32	0.692	Hyperactivated
GTPBP2	0.44	0.037	11.979	451	2953	3313	4.58e-33	9.15e-32	0.44	Hyperactivated
SCRIB	0.431	0.036	11.977	1748	5129	4356	4.68e-33	9.35e-32	0.431	Hyperactivated
RABIF	0.371	0.031	11.975	1269	851	939	4.82e-33	9.62e-32	0.371	Hyperactivated
RFC2	0.48	0.04	11.973	641	1653	1596	4.91e-33	9.78e-32	0.48	Hyperactivated
SIKE1	0.695	0.058	11.973	118	1636	1402	4.91e-33	9.78e-32	0.695	Hyperactivated
PUS7	0.503	0.042	11.968	858	868	752	5.2e-33	1.03e-31	0.503	Hyperactivated
STK35	0.497	0.042	11.966	709	2222	1891	5.34e-33	1.06e-31	0.497	Hyperactivated
BLOC1S5	0.384	0.032	11.963	484	780	715	5.52e-33	1.1e-31	0.384	Hyperactivated
RPS13P2	-0.644	0.054	-11.963	173	68	60	5.55e-33	1.1e-31	-0.644	Compensated
SMC2	0.98	0.082	11.962	165	1589	1460	5.6e-33	1.11e-31	0.98	Hyperactivated
C9orf40	0.906	0.076	11.961	139	381	362	5.69e-33	1.13e-31	0.906	Hyperactivated
RECQL4	0.602	0.05	11.959	1749	1088	760	5.8e-33	1.15e-31	0.602	Hyperactivated
BRMS1L	0.59	0.049	11.958	329	482	413	5.88e-33	1.16e-31	0.59	Hyperactivated
PRR13	0.532	0.044	11.958	200	4716	5612	5.92e-33	1.17e-31	0.532	Hyperactivated
C5orf22	0.407	0.034	11.956	1103	1187	1154	6.07e-33	1.2e-31	0.407	Hyperactivated
PSMC3IP	0.773	0.065	11.955	202	237	203	6.12e-33	1.21e-31	0.773	Hyperactivated
SNRPGP10	-0.292	0.024	-11.953	1295	31	25	6.23e-33	1.23e-31	-0.292
DHRS2	0.336	0.028	11.953	238	3718	1890	6.24e-33	1.23e-31	0.336	Hyperactivated
H3P47	-0.859	0.072	-11.941	129	14	11	7.26e-33	1.43e-31	-0.859	Compensated
ACTR3	0.492	0.041	11.931	137	12065	15522	8.19e-33	1.61e-31	0.492	Hyperactivated
RINT1	0.394	0.033	11.926	826	821	784	8.66e-33	1.7e-31	0.394	Hyperactivated
ADPRS	0.577	0.048	11.916	188	2413	2662	9.81e-33	1.92e-31	0.577	Hyperactivated
DRG1	0.654	0.055	11.912	211	2729	2406	1.02e-32	2e-31	0.654	Hyperactivated
EIF3K	0.532	0.045	11.9	526	8987	9126	1.18e-32	2.31e-31	0.532	Hyperactivated
COA7	0.712	0.06	11.891	172	1256	1075	1.32e-32	2.58e-31	0.712	Hyperactivated
FAM210A	0.557	0.047	11.891	307	935	859	1.32e-32	2.59e-31	0.557	Hyperactivated
SNRPE	0.56	0.047	11.887	1317	2077	1656	1.39e-32	2.7e-31	0.56	Hyperactivated
HSPD1	0.701	0.059	11.881	200	18476	12415	1.49e-32	2.9e-31	0.701	Hyperactivated
ATP5F1B	0.633	0.053	11.875	229	32899	27998	1.59e-32	3.09e-31	0.633	Hyperactivated
ZNF747	0.446	0.038	11.873	454	727	700	1.63e-32	3.17e-31	0.446	Hyperactivated
TONSL	0.502	0.042	11.871	1763	988	769	1.67e-32	3.25e-31	0.502	Hyperactivated
SPAG5	0.863	0.073	11.867	342	1369	1084	1.77e-32	3.43e-31	0.863	Hyperactivated
DHX37	0.516	0.043	11.866	217	1663	1705	1.78e-32	3.45e-31	0.516	Hyperactivated
SNRPD2	0.825	0.07	11.857	292	7759	7157	1.98e-32	3.84e-31	0.825	Hyperactivated
DIABLO	0.575	0.049	11.851	188	430	372	2.12e-32	4.11e-31	0.575	Hyperactivated
CLSPN	0.971	0.082	11.851	157	328	325	2.13e-32	4.12e-31	0.971	Hyperactivated
SPINDOC	0.777	0.066	11.846	175	1282	1161	2.27e-32	4.38e-31	0.777	Hyperactivated
MAP3K13	0.501	0.042	11.841	1315	2005	1811	2.4e-32	4.64e-31	0.501	Hyperactivated
SLBP	0.597	0.05	11.836	222	2528	2134	2.55e-32	4.91e-31	0.597	Hyperactivated
BLM	0.584	0.049	11.835	231	486	441	2.56e-32	4.93e-31	0.584	Hyperactivated
MRPL21	0.529	0.045	11.833	563	1721	1424	2.64e-32	5.08e-31	0.529	Hyperactivated
USP5	0.425	0.036	11.822	590	5282	4822	2.99e-32	5.76e-31	0.425	Hyperactivated
ARF3	0.468	0.04	11.819	189	11446	11928	3.1e-32	5.96e-31	0.468	Hyperactivated
TK1	0.404	0.034	11.815	607	3143	3146	3.26e-32	6.25e-31	0.404	Hyperactivated
PRPSAP1	0.417	0.035	11.815	595	1969	1673	3.27e-32	6.27e-31	0.417	Hyperactivated
TUBB	0.571	0.048	11.814	432	39003	42821	3.29e-32	6.3e-31	0.571	Hyperactivated
FASTKD3	0.402	0.034	11.812	1165	450	407	3.39e-32	6.49e-31	0.402	Hyperactivated
NDUFA9	0.505	0.043	11.808	597	2482	2421	3.54e-32	6.77e-31	0.505	Hyperactivated
ZNF367	1.257	0.106	11.805	139	452	341	3.67e-32	7.02e-31	1.257	Hyperactivated
LAPTM4B	0.618	0.052	11.797	1661	8819	7466	4.04e-32	7.71e-31	0.618	Hyperactivated
SMC4	0.826	0.07	11.795	1152	1871	1884	4.14e-32	7.89e-31	0.826	Hyperactivated
RCE1	0.529	0.045	11.792	366	1003	953	4.31e-32	8.22e-31	0.529	Hyperactivated
ENO1	0.815	0.069	11.791	132	87689	89374	4.35e-32	8.28e-31	0.815	Hyperactivated
NMT1	0.362	0.031	11.791	220	6253	6616	4.36e-32	8.29e-31	0.362	Hyperactivated
DCK	0.799	0.068	11.787	179	1412	1595	4.53e-32	8.61e-31	0.799	Hyperactivated
TOR3A	0.428	0.036	11.784	1319	2658	3090	4.72e-32	8.97e-31	0.428	Hyperactivated
FRS2	0.531	0.045	11.78	423	1374	1287	4.93e-32	9.34e-31	0.531	Hyperactivated
HOXA1	0.294	0.025	11.774	938	104	108	5.33e-32	1.01e-30	0.294
TMEM104	0.428	0.036	11.772	589	1581	1810	5.45e-32	1.03e-30	0.428	Hyperactivated
GPAT4	0.313	0.027	11.772	790	4334	4225	5.46e-32	1.03e-30	0.313	Hyperactivated
C18orf54	1.035	0.088	11.766	117	291	276	5.82e-32	1.1e-30	1.035	Hyperactivated
PSMA1	0.558	0.047	11.766	121	3426	3598	5.86e-32	1.11e-30	0.558	Hyperactivated
COPA	0.348	0.03	11.759	1481	12508	13389	6.37e-32	1.2e-30	0.348	Hyperactivated
NUP42	0.396	0.034	11.746	948	1028	906	7.37e-32	1.39e-30	0.396	Hyperactivated
METTL2B	0.387	0.033	11.746	803	1086	930	7.38e-32	1.39e-30	0.387	Hyperactivated
RBMS1	0.522	0.044	11.742	177	3680	4985	7.81e-32	1.47e-30	0.522	Hyperactivated
POM121C	0.424	0.036	11.741	621	1973	1791	7.87e-32	1.48e-30	0.424	Hyperactivated
SAMD4B	0.368	0.031	11.739	534	5640	5391	8.05e-32	1.51e-30	0.368	Hyperactivated
UBE2O	0.434	0.037	11.731	596	2176	1869	8.85e-32	1.66e-30	0.434	Hyperactivated
SRSF9	0.513	0.044	11.731	194	3909	3561	8.89e-32	1.67e-30	0.513	Hyperactivated
AHSA1	0.619	0.053	11.717	171	5195	4562	1.05e-31	1.96e-30	0.619	Hyperactivated
RPL9P7	-0.476	0.041	-11.714	147	28	24	1.08e-31	2.03e-30	-0.476	Compensated
ZBTB5	0.655	0.056	11.71	256	1010	770	1.13e-31	2.11e-30	0.655	Hyperactivated
RPL7AP66	-0.859	0.073	-11.702	164	34	27	1.25e-31	2.33e-30	-0.859	Compensated
TBCB	0.504	0.043	11.7	496	3889	4262	1.27e-31	2.37e-30	0.504	Hyperactivated
BRCA1	0.822	0.07	11.697	196	809	749	1.32e-31	2.46e-30	0.822	Hyperactivated
TOMM70	0.448	0.038	11.696	538	4015	3257	1.34e-31	2.5e-30	0.448	Hyperactivated
COPB2	0.389	0.033	11.694	903	8120	8559	1.36e-31	2.54e-30	0.389	Hyperactivated
SETP14	-0.604	0.052	-11.694	1109	22	20	1.38e-31	2.56e-30	-0.604	Compensated
TAF5L	0.329	0.028	11.691	1255	1296	1373	1.42e-31	2.63e-30	0.329	Hyperactivated
KBTBD12	0.694	0.059	11.688	678	116	101	1.47e-31	2.74e-30	0.694	Hyperactivated
EMC1	0.736	0.063	11.686	87	4000	3777	1.5e-31	2.79e-30	0.736	Hyperactivated
NKIRAS2	0.487	0.042	11.682	204	2788	2857	1.58e-31	2.94e-30	0.487	Hyperactivated
EXT2	0.595	0.051	11.674	137	4642	5157	1.72e-31	3.19e-30	0.595	Hyperactivated
MFN1	0.375	0.032	11.668	1372	1913	1924	1.86e-31	3.44e-30	0.375	Hyperactivated
ADAR	0.353	0.03	11.665	1480	17243	21591	1.92e-31	3.55e-30	0.353	Hyperactivated
TMEM201	0.779	0.067	11.665	124	1406	1207	1.93e-31	3.57e-30	0.779	Hyperactivated
ADIPOR1	0.315	0.027	11.663	1274	6668	7185	1.96e-31	3.62e-30	0.315	Hyperactivated
TRAFD1	0.413	0.035	11.662	181	2787	3654	2e-31	3.69e-30	0.413	Hyperactivated
SNAP47	0.321	0.028	11.66	1246	1593	1530	2.03e-31	3.75e-30	0.321	Hyperactivated
BZW1P2	-0.701	0.06	-11.66	588	26	27	2.04e-31	3.75e-30	-0.701	Compensated
MYCL	1.147	0.098	11.657	277	900	562	2.12e-31	3.89e-30	1.147	Hyperactivated
RNF114	0.275	0.024	11.657	1173	4301	4675	2.12e-31	3.9e-30	0.275
TAF4B	0.751	0.064	11.656	282	395	399	2.15e-31	3.94e-30	0.751	Hyperactivated
ABCF2	0.303	0.026	11.651	800	3416	3642	2.28e-31	4.18e-30	0.303	Hyperactivated
HARBI1	0.562	0.048	11.644	131	215	231	2.47e-31	4.53e-30	0.562	Hyperactivated
ATF4P3	-0.551	0.047	-11.639	614	12	12	2.6e-31	4.75e-30	-0.551	Compensated
DENR	0.447	0.038	11.636	193	3491	3408	2.72e-31	4.97e-30	0.447	Hyperactivated
PITPNB	0.466	0.04	11.632	192	3689	3999	2.84e-31	5.2e-30	0.466	Hyperactivated
TRIM37	0.496	0.043	11.631	568	1452	1289	2.87e-31	5.24e-30	0.496	Hyperactivated
GTF3C3	0.558	0.048	11.624	192	1503	1233	3.12e-31	5.68e-30	0.558	Hyperactivated
VTA1	0.596	0.051	11.622	147	2331	2144	3.19e-31	5.82e-30	0.596	Hyperactivated
ANGEL2	0.373	0.032	11.619	1200	1133	1028	3.31e-31	6.03e-30	0.373	Hyperactivated
SERHL	-0.507	0.044	-11.609	921	49	34	3.72e-31	6.77e-30	-0.507	Compensated
CHEK1	0.928	0.08	11.608	144	883	723	3.75e-31	6.82e-30	0.928	Hyperactivated
TROAP	0.545	0.047	11.606	184	825	584	3.84e-31	6.98e-30	0.545	Hyperactivated
PREX2	-0.163	0.014	-11.605	1312	804	1010	3.87e-31	7.02e-30	-0.163
UPF3AP2	-0.949	0.082	-11.601	165	9	7	4.07e-31	7.38e-30	-0.949	Compensated
TOR1B	0.533	0.046	11.601	165	1693	1807	4.09e-31	7.4e-30	0.533	Hyperactivated
YWHAQ	0.547	0.047	11.598	333	13041	12683	4.21e-31	7.63e-30	0.547	Hyperactivated
ZNF473	0.708	0.061	11.596	292	583	467	4.3e-31	7.78e-30	0.708	Hyperactivated
MAP1LC3B2	-0.533	0.046	-11.594	208	76	75	4.43e-31	8e-30	-0.533	Compensated
POLR1G	0.664	0.057	11.589	301	334	339	4.7e-31	8.49e-30	0.664	Hyperactivated
DBR1	0.365	0.032	11.584	872	783	760	4.98e-31	8.98e-30	0.365	Hyperactivated
LIN37	0.488	0.042	11.583	508	186	175	5.01e-31	9.02e-30	0.488	Hyperactivated
ZNF7	0.274	0.024	11.582	1737	846	723	5.09e-31	9.16e-30	0.274
BRME1	1.099	0.095	11.58	339	213	138	5.23e-31	9.41e-30	1.099	Hyperactivated
SNRPG	0.8	0.069	11.578	241	2089	2034	5.3e-31	9.53e-30	0.8	Hyperactivated
THOC5	0.597	0.052	11.572	232	1616	1645	5.73e-31	1.03e-29	0.597	Hyperactivated
MED27	0.659	0.057	11.569	170	1006	995	5.93e-31	1.06e-29	0.659	Hyperactivated
RPSAP17	-0.615	0.053	-11.564	1469	9	8	6.25e-31	1.12e-29	-0.615	Compensated
HNRNPKP4	-0.608	0.053	-11.563	538	36	30	6.33e-31	1.13e-29	-0.608	Compensated
EXO5	0.696	0.06	11.557	263	318	313	6.77e-31	1.21e-29	0.696	Hyperactivated
RNF216	0.29	0.025	11.555	934	2811	2966	6.96e-31	1.24e-29	0.29
C1orf131	0.388	0.034	11.555	1267	566	517	6.98e-31	1.25e-29	0.388	Hyperactivated
UBE2T	0.611	0.053	11.552	1267	712	566	7.2e-31	1.29e-29	0.611	Hyperactivated
IL20RB	0.142	0.012	11.527	842	948	1241	9.6e-31	1.71e-29	0.142
NCBP1	0.576	0.05	11.527	143	2200	2053	9.69e-31	1.73e-29	0.576	Hyperactivated
MTCH1	0.424	0.037	11.526	395	10690	9378	9.74e-31	1.73e-29	0.424	Hyperactivated
CNBD2	0.787	0.068	11.526	1035	13	10	9.75e-31	1.73e-29	0.787	Hyperactivated
RPL5P34	-0.56	0.049	-11.526	162	60	49	9.79e-31	1.74e-29	-0.56	Compensated
ZPR1	0.541	0.047	11.524	131	2375	2349	1e-30	1.78e-29	0.541	Hyperactivated
ACTR5	0.411	0.036	11.522	1012	513	481	1.03e-30	1.82e-29	0.411	Hyperactivated
NBPF9	-0.522	0.045	-11.518	1141	377	356	1.07e-30	1.89e-29	-0.522	Compensated
ACTG1P23	-0.402	0.035	-11.516	1439	14	19	1.09e-30	1.93e-29	-0.402	Compensated
MLF2	0.415	0.036	11.515	586	11484	10271	1.11e-30	1.97e-29	0.415	Hyperactivated
TOP1MT	0.477	0.041	11.514	1749	1489	1100	1.12e-30	1.98e-29	0.477	Hyperactivated
CKS1B	0.582	0.051	11.512	1508	1123	977	1.14e-30	2.02e-29	0.582	Hyperactivated
RPS4XP11	-0.687	0.06	-11.51	288	18	14	1.17e-30	2.06e-29	-0.687	Compensated
SIGMAR1	0.619	0.054	11.51	320	4550	3872	1.17e-30	2.07e-29	0.619	Hyperactivated
IWS1	0.442	0.038	11.508	94	2520	2399	1.2e-30	2.12e-29	0.442	Hyperactivated
CHCHD2	0.464	0.04	11.507	886	9798	8258	1.22e-30	2.15e-29	0.464	Hyperactivated
TMEM39A	0.433	0.038	11.505	628	1527	1587	1.24e-30	2.19e-29	0.433	Hyperactivated
TSPY26P	0.528	0.046	11.503	1127	371	250	1.27e-30	2.23e-29	0.528	Hyperactivated
RBM42	0.524	0.046	11.503	509	4416	4369	1.28e-30	2.24e-29	0.524	Hyperactivated
EEF1AKMT3	0.397	0.035	11.498	316	591	631	1.35e-30	2.37e-29	0.397	Hyperactivated
CREB3	0.515	0.045	11.497	343	2886	3010	1.36e-30	2.39e-29	0.515	Hyperactivated
EED	0.431	0.037	11.494	288	1018	1067	1.42e-30	2.48e-29	0.431	Hyperactivated
LARP4B	0.36	0.031	11.492	410	3775	3354	1.45e-30	2.55e-29	0.36	Hyperactivated
GTPBP3	0.649	0.056	11.489	301	928	738	1.5e-30	2.63e-29	0.649	Hyperactivated
DHX35	0.395	0.034	11.488	1000	662	583	1.52e-30	2.66e-29	0.395	Hyperactivated
OSER1-DT	0.543	0.047	11.487	1062	450	307	1.53e-30	2.67e-29	0.543	Hyperactivated
PVR	0.567	0.049	11.485	345	2436	2380	1.56e-30	2.73e-29	0.567	Hyperactivated
FADS1	0.884	0.077	11.473	141	3057	2293	1.81e-30	3.16e-29	0.884	Hyperactivated
MRM2	0.268	0.023	11.465	947	1524	1494	1.98e-30	3.44e-29	0.268
COPS6	0.402	0.035	11.465	813	5327	5370	1.98e-30	3.44e-29	0.402	Hyperactivated
AP2M1	0.338	0.029	11.464	1353	20245	23168	2e-30	3.48e-29	0.338	Hyperactivated
CEBPZ	0.56	0.049	11.463	268	2131	1764	2.02e-30	3.51e-29	0.56	Hyperactivated
GET4	0.518	0.045	11.461	944	208	163	2.08e-30	3.61e-29	0.518	Hyperactivated
PRKCQ-AS1	0.458	0.04	11.46	421	210	233	2.1e-30	3.64e-29	0.458	Hyperactivated
ERCC3	0.4	0.035	11.457	90	2307	2026	2.18e-30	3.78e-29	0.4	Hyperactivated
C1GALT1C1L	1.147	0.1	11.444	290	49	39	2.51e-30	4.34e-29	1.147	Hyperactivated
POLR2B	0.599	0.052	11.439	206	4209	3788	2.67e-30	4.62e-29	0.599	Hyperactivated
MCRS1	0.502	0.044	11.439	188	3001	2665	2.67e-30	4.62e-29	0.502	Hyperactivated
HNRNPA1P35	-0.743	0.065	-11.433	194	13	12	2.87e-30	4.95e-29	-0.743	Compensated
LPIN3	0.414	0.036	11.432	1021	957	779	2.9e-30	5e-29	0.414	Hyperactivated
KPNA2	0.448	0.039	11.43	662	5455	5795	2.96e-30	5.1e-29	0.448	Hyperactivated
CHAC2	0.846	0.074	11.428	318	158	159	3.02e-30	5.2e-29	0.846	Hyperactivated
ACTR3B	0.702	0.061	11.427	782	385	234	3.06e-30	5.27e-29	0.702	Hyperactivated
CCDC97	0.429	0.038	11.422	311	2159	2134	3.26e-30	5.6e-29	0.429	Hyperactivated
HJURP	0.626	0.055	11.418	77	772	622	3.39e-30	5.83e-29	0.626	Hyperactivated
RAD51D	0.556	0.049	11.411	242	757	772	3.67e-30	6.3e-29	0.556	Hyperactivated
ZNF70	0.683	0.06	11.41	236	375	368	3.74e-30	6.41e-29	0.683	Hyperactivated
IST1	0.287	0.025	11.408	181	6817	6926	3.83e-30	6.57e-29	0.287
ERI3	0.634	0.056	11.405	215	2978	2586	3.95e-30	6.77e-29	0.634	Hyperactivated
RCOR2	0.603	0.053	11.404	188	418	201	4e-30	6.85e-29	0.603	Hyperactivated
NHLRC1	1.101	0.097	11.395	514	111	101	4.43e-30	7.58e-29	1.101	Hyperactivated
NXT1	0.496	0.044	11.393	758	1017	1079	4.51e-30	7.7e-29	0.496	Hyperactivated
EXOSC4	0.501	0.044	11.389	1742	1339	1288	4.76e-30	8.13e-29	0.501	Hyperactivated
RPRD2	0.402	0.035	11.389	1554	2701	2265	4.77e-30	8.13e-29	0.402	Hyperactivated
C10orf88B	1.343	0.118	11.387	106	26	23	4.85e-30	8.26e-29	1.343	Hyperactivated
ZNF343	0.408	0.036	11.386	708	486	431	4.89e-30	8.32e-29	0.408	Hyperactivated
POLR1B	0.71	0.062	11.386	115	1375	1157	4.93e-30	8.39e-29	0.71	Hyperactivated
SNRPB	0.576	0.051	11.385	707	9000	8119	4.95e-30	8.41e-29	0.576	Hyperactivated
FAM111B	1.053	0.092	11.384	112	610	523	5e-30	8.49e-29	1.053	Hyperactivated
ESF1	0.523	0.046	11.384	772	917	881	5.01e-30	8.5e-29	0.523	Hyperactivated
C7orf61	0.544	0.048	11.381	795	32	26	5.19e-30	8.8e-29	0.544	Hyperactivated
ZW10	0.564	0.05	11.377	119	974	914	5.43e-30	9.2e-29	0.564	Hyperactivated
TP53RK	0.345	0.03	11.377	1108	1099	1167	5.45e-30	9.23e-29	0.345	Hyperactivated
WDR75	0.523	0.046	11.376	248	1953	1844	5.52e-30	9.33e-29	0.523	Hyperactivated
COPZ1	0.468	0.041	11.373	223	8202	7685	5.71e-30	9.66e-29	0.468	Hyperactivated
ARV1	0.469	0.041	11.372	1267	922	797	5.74e-30	9.69e-29	0.469	Hyperactivated
UPF2	0.498	0.044	11.37	408	1960	2009	5.93e-30	1e-28	0.498	Hyperactivated
CCDC86	0.672	0.059	11.365	130	1585	1429	6.27e-30	1.06e-28	0.672	Hyperactivated
CHRAC1	0.246	0.022	11.361	1785	1739	1765	6.53e-30	1.1e-28	0.246
CDCA7	0.572	0.05	11.358	223	1272	783	6.78e-30	1.14e-28	0.572	Hyperactivated
FBXO22	0.601	0.053	11.348	129	1419	1253	7.57e-30	1.27e-28	0.601	Hyperactivated
PRELID3B	0.443	0.039	11.346	1210	3277	2995	7.72e-30	1.3e-28	0.443	Hyperactivated
POLR2C	0.558	0.049	11.345	167	3424	2757	7.85e-30	1.32e-28	0.558	Hyperactivated
GART	0.579	0.051	11.345	187	3465	3244	7.85e-30	1.32e-28	0.579	Hyperactivated
MRPS22	0.354	0.031	11.341	903	1539	1346	8.21e-30	1.38e-28	0.354	Hyperactivated
DYRK2	0.452	0.04	11.34	362	2177	2586	8.27e-30	1.39e-28	0.452	Hyperactivated
ZNF341	-0.382	0.034	-11.34	1071	388	394	8.29e-30	1.39e-28	-0.382	Compensated
KIFAP3	0.333	0.029	11.34	1360	2092	2378	8.34e-30	1.39e-28	0.333	Hyperactivated
MRPL4	0.681	0.06	11.339	280	2854	2549	8.38e-30	1.4e-28	0.681	Hyperactivated
SLC35B2	0.47	0.041	11.339	444	3802	3495	8.41e-30	1.4e-28	0.47	Hyperactivated
SUPT16HP1	-0.74	0.065	-11.338	477	18	20	8.53e-30	1.42e-28	-0.74	Compensated
EMC3-AS1	1.071	0.095	11.333	194	134	95	8.97e-30	1.5e-28	1.071	Hyperactivated
ATP5PDP4	-0.395	0.035	-11.332	383	17	21	9.11e-30	1.52e-28	-0.395	Compensated
NCSTN	0.338	0.03	11.329	1484	7042	7609	9.47e-30	1.58e-28	0.338	Hyperactivated
PNPO	0.645	0.057	11.329	372	1504	1386	9.48e-30	1.58e-28	0.645	Hyperactivated
TNPO3	0.324	0.029	11.326	777	3110	3005	9.75e-30	1.62e-28	0.324	Hyperactivated
MND1	0.771	0.068	11.324	78	207	161	1e-29	1.66e-28	0.771	Hyperactivated
APEX1	0.532	0.047	11.321	250	6989	5677	1.04e-29	1.72e-28	0.532	Hyperactivated
TEX261	0.399	0.035	11.311	231	4744	4819	1.16e-29	1.93e-28	0.399	Hyperactivated
LACTB2	0.342	0.03	11.303	1329	1079	1039	1.27e-29	2.1e-28	0.342	Hyperactivated
CDK5	0.491	0.043	11.301	809	1068	1100	1.29e-29	2.14e-28	0.491	Hyperactivated
RPA3	0.485	0.043	11.3	954	1118	1138	1.31e-29	2.17e-28	0.485	Hyperactivated
MRPS17	0.413	0.037	11.299	906	547	471	1.32e-29	2.19e-28	0.413	Hyperactivated
TTYH3	0.414	0.037	11.297	938	8996	11090	1.35e-29	2.24e-28	0.414	Hyperactivated
RCOR3	0.475	0.042	11.296	1214	1546	1175	1.38e-29	2.28e-28	0.475	Hyperactivated
RPN2	0.385	0.034	11.288	1006	18906	20255	1.5e-29	2.48e-28	0.385	Hyperactivated
RACGAP1	0.706	0.063	11.281	188	1708	1371	1.63e-29	2.69e-28	0.706	Hyperactivated
PBK	0.692	0.061	11.28	178	700	535	1.64e-29	2.7e-28	0.692	Hyperactivated
ZNF646	0.481	0.043	11.279	415	1333	1284	1.67e-29	2.75e-28	0.481	Hyperactivated
UBC	-0.442	0.039	-11.275	226	35911	41845	1.74e-29	2.86e-28	-0.442	Compensated
CELF4	0.803	0.071	11.271	169	172	125	1.83e-29	3e-28	0.803	Hyperactivated
EIF2S2	0.328	0.029	11.269	1061	4515	4983	1.88e-29	3.08e-28	0.328	Hyperactivated
EDC3	0.493	0.044	11.262	124	1644	1367	2.01e-29	3.3e-28	0.493	Hyperactivated
RPA2	0.738	0.066	11.258	67	2673	2562	2.1e-29	3.45e-28	0.738	Hyperactivated
PSMB4	0.369	0.033	11.256	1565	11906	12862	2.16e-29	3.53e-28	0.369	Hyperactivated
TFB2M	0.442	0.039	11.254	1395	807	673	2.2e-29	3.6e-28	0.442	Hyperactivated
EIF3FP3	-0.775	0.069	-11.253	314	224	217	2.25e-29	3.67e-28	-0.775	Compensated
PRTFDC1	0.758	0.067	11.253	292	574	498	2.25e-29	3.68e-28	0.758	Hyperactivated
SNRPF	0.709	0.063	11.252	196	2381	2103	2.27e-29	3.71e-28	0.709	Hyperactivated
RAB29	0.37	0.033	11.248	1287	1939	2449	2.38e-29	3.88e-28	0.37	Hyperactivated
OIP5	0.779	0.069	11.246	40	167	119	2.42e-29	3.94e-28	0.779	Hyperactivated
BCLAF1	-0.547	0.049	-11.244	162	5010	4481	2.48e-29	4.03e-28	-0.547	Compensated
PSAT1	0.716	0.064	11.244	134	3525	2905	2.48e-29	4.04e-28	0.716	Hyperactivated
TEX30	0.662	0.059	11.241	496	496	454	2.56e-29	4.16e-28	0.662	Hyperactivated
HNRNPA1	-0.525	0.047	-11.241	220	26226	20676	2.57e-29	4.17e-28	-0.525	Compensated
TRIM27	0.418	0.037	11.24	378	3412	3099	2.61e-29	4.23e-28	0.418	Hyperactivated
RRAGC	0.397	0.035	11.239	233	1625	1934	2.62e-29	4.26e-28	0.397	Hyperactivated
DNMT3B	0.672	0.06	11.239	1085	323	285	2.64e-29	4.27e-28	0.672	Hyperactivated
PHGDH	1.186	0.106	11.237	253	4586	3235	2.69e-29	4.35e-28	1.186	Hyperactivated
DNAJC21	0.323	0.029	11.235	1110	2293	2179	2.74e-29	4.43e-28	0.323	Hyperactivated
BRPF1	0.422	0.038	11.229	199	1358	1358	2.94e-29	4.76e-28	0.422	Hyperactivated
PDCD7	0.46	0.041	11.225	88	1127	1022	3.07e-29	4.96e-28	0.46	Hyperactivated
RPL7	0.516	0.046	11.221	1389	24615	20047	3.22e-29	5.19e-28	0.516	Hyperactivated
RBM10	-0.484	0.043	-11.221	164	3717	3068	3.23e-29	5.22e-28	-0.484	Compensated
C17orf75	0.573	0.051	11.215	259	845	526	3.44e-29	5.54e-28	0.573	Hyperactivated
GLRX5	0.571	0.051	11.215	202	2385	1844	3.45e-29	5.56e-28	0.571	Hyperactivated
PDCL3	0.638	0.057	11.207	152	1082	1043	3.75e-29	6.03e-28	0.638	Hyperactivated
YME1L1	0.409	0.036	11.206	284	7099	7406	3.83e-29	6.16e-28	0.409	Hyperactivated
CCNY	0.375	0.033	11.202	296	4454	4624	3.99e-29	6.41e-28	0.375	Hyperactivated
SNRPA	-0.487	0.044	-11.195	376	3431	3149	4.32e-29	6.93e-28	-0.487	Compensated
WDR5	0.589	0.053	11.193	178	2517	2037	4.39e-29	7.04e-28	0.589	Hyperactivated
EIF2B1	0.326	0.029	11.193	219	2545	2404	4.42e-29	7.09e-28	0.326	Hyperactivated
PRMT5	0.707	0.063	11.191	243	2445	1906	4.5e-29	7.22e-28	0.707	Hyperactivated
SASS6	0.969	0.087	11.189	118	329	250	4.6e-29	7.36e-28	0.969	Hyperactivated
RPL10A	-0.625	0.056	-11.189	368	28479	24127	4.62e-29	7.39e-28	-0.625	Compensated
MCM7	0.503	0.045	11.188	813	6407	4616	4.67e-29	7.47e-28	0.503	Hyperactivated
PIK3CA	0.441	0.039	11.186	1358	1287	1469	4.76e-29	7.6e-28	0.441	Hyperactivated
CTNNAL1	0.824	0.074	11.184	183	2102	1668	4.89e-29	7.81e-28	0.824	Hyperactivated
NDRG1	0.332	0.03	11.176	1845	31058	27737	5.36e-29	8.54e-28	0.332	Hyperactivated
GSDMB	0.598	0.054	11.174	417	939	944	5.45e-29	8.68e-28	0.598	Hyperactivated
LZIC	0.669	0.06	11.163	127	1118	943	6.17e-29	9.82e-28	0.669	Hyperactivated
TMEM182	1.043	0.093	11.158	127	265	223	6.56e-29	1.04e-27	1.043	Hyperactivated
KTI12	0.502	0.045	11.156	169	489	500	6.67e-29	1.06e-27	0.502	Hyperactivated
MCM6	0.799	0.072	11.153	85	2690	2571	6.92e-29	1.1e-27	0.799	Hyperactivated
POT1	0.458	0.041	11.149	735	1030	958	7.24e-29	1.15e-27	0.458	Hyperactivated
PPM1D	0.386	0.035	11.149	587	803	792	7.27e-29	1.15e-27	0.386	Hyperactivated
WRNIP1	0.415	0.037	11.143	461	2759	2309	7.73e-29	1.23e-27	0.415	Hyperactivated
RAB2A	0.264	0.024	11.143	1218	6920	7007	7.75e-29	1.23e-27	0.264
VPS33A	0.402	0.036	11.143	185	1035	1040	7.76e-29	1.23e-27	0.402	Hyperactivated
LYRM4-AS1	0.723	0.065	11.139	466	73	73	8.08e-29	1.28e-27	0.723	Hyperactivated
GPR179	0.908	0.082	11.134	318	16	8	8.55e-29	1.35e-27	0.908	Hyperactivated
SF3B3	0.538	0.048	11.13	173	8689	7973	8.97e-29	1.42e-27	0.538	Hyperactivated
NUDT1	0.517	0.046	11.125	946	999	1077	9.51e-29	1.5e-27	0.517	Hyperactivated
NASP	0.723	0.065	11.121	198	5267	4620	9.87e-29	1.56e-27	0.723	Hyperactivated
USP28	0.786	0.071	11.121	118	1273	1138	9.87e-29	1.56e-27	0.786	Hyperactivated
APH1A	0.285	0.026	11.12	1503	10079	10147	9.98e-29	1.57e-27	0.285
ICE1	0.415	0.037	11.118	1153	2068	2065	1.03e-28	1.62e-27	0.415	Hyperactivated
GPSM2	0.698	0.063	11.116	123	1266	906	1.05e-28	1.64e-27	0.698	Hyperactivated
DCAF15	0.522	0.047	11.115	337	1733	1712	1.06e-28	1.67e-27	0.522	Hyperactivated
CCDC34	0.983	0.088	11.114	143	756	554	1.07e-28	1.67e-27	0.983	Hyperactivated
CDK8	0.577	0.052	11.113	374	890	760	1.08e-28	1.69e-27	0.577	Hyperactivated
TRIM44	0.505	0.045	11.111	206	5063	5188	1.11e-28	1.75e-27	0.505	Hyperactivated
PEX3	0.604	0.054	11.105	135	846	779	1.19e-28	1.86e-27	0.604	Hyperactivated
MTATP6P1	-0.516	0.046	-11.104	357	38070	41112	1.2e-28	1.88e-27	-0.516	Compensated
UQCC1	0.338	0.03	11.103	1049	1703	1422	1.21e-28	1.89e-27	0.338	Hyperactivated
PPIF	0.626	0.056	11.097	190	6383	5741	1.3e-28	2.03e-27	0.626	Hyperactivated
TMEM249	0.866	0.078	11.096	1748	11	9	1.31e-28	2.05e-27	0.866	Hyperactivated
ABITRAM	0.597	0.054	11.096	183	986	949	1.32e-28	2.06e-27	0.597	Hyperactivated
USP49	0.695	0.063	11.09	435	385	293	1.4e-28	2.19e-27	0.695	Hyperactivated
MTCO1P12	-0.653	0.059	-11.089	357	9226	8719	1.43e-28	2.22e-27	-0.653	Compensated
METTL18	0.442	0.04	11.085	1361	324	314	1.49e-28	2.32e-27	0.442	Hyperactivated
LIG3	0.553	0.05	11.079	244	1432	1105	1.58e-28	2.46e-27	0.553	Hyperactivated
JARID2-DT	1.196	0.108	11.075	460	20	13	1.66e-28	2.57e-27	1.196	Hyperactivated
TTC4	0.522	0.047	11.072	186	138	124	1.71e-28	2.66e-27	0.522	Hyperactivated
FTH1P2	-0.327	0.03	-11.07	1244	76	110	1.76e-28	2.73e-27	-0.327	Compensated
NMT2	0.499	0.045	11.064	353	819	866	1.87e-28	2.9e-27	0.499	Hyperactivated
LINC01301	0.662	0.06	11.062	1217	44	41	1.93e-28	2.99e-27	0.662	Hyperactivated
TIMM44	0.613	0.055	11.061	167	2163	1822	1.93e-28	2.99e-27	0.613	Hyperactivated
RBBP8	0.817	0.074	11.06	285	2121	1950	1.97e-28	3.05e-27	0.817	Hyperactivated
TMEM147	0.553	0.05	11.053	520	4435	4305	2.12e-28	3.27e-27	0.553	Hyperactivated
TCF19	0.757	0.068	11.052	418	1443	1531	2.13e-28	3.3e-27	0.757	Hyperactivated
HOXA4	0.343	0.031	11.051	940	111	94	2.16e-28	3.33e-27	0.343	Hyperactivated
NEMP2	0.628	0.057	11.05	249	416	451	2.18e-28	3.37e-27	0.628	Hyperactivated
DDX49	0.639	0.058	11.046	281	2658	2262	2.29e-28	3.53e-27	0.639	Hyperactivated
NUP35	0.583	0.053	11.046	227	566	445	2.3e-28	3.55e-27	0.583	Hyperactivated
PSME3IP1	0.406	0.037	11.041	167	3440	3035	2.43e-28	3.74e-27	0.406	Hyperactivated
GMNN	0.78	0.071	11.04	440	1060	849	2.46e-28	3.78e-27	0.78	Hyperactivated
BOLA1	0.59	0.053	11.038	1454	631	523	2.5e-28	3.84e-27	0.59	Hyperactivated
PSMC1	0.606	0.055	11.034	201	880	894	2.61e-28	4.01e-27	0.606	Hyperactivated
TRAM1	0.336	0.03	11.034	1331	11536	14061	2.62e-28	4.02e-27	0.336	Hyperactivated
LSM14B	0.312	0.028	11.033	1231	2021	1631	2.66e-28	4.07e-27	0.312	Hyperactivated
HNRNPH1	-0.514	0.047	-11.031	393	11589	10091	2.69e-28	4.13e-27	-0.514	Compensated
PSMF1	0.276	0.025	11.031	757	6788	7069	2.72e-28	4.17e-27	0.276
NUP43	0.571	0.052	11.026	110	1791	1479	2.85e-28	4.36e-27	0.571	Hyperactivated
GORASP2	0.458	0.042	11.019	193	5662	5649	3.08e-28	4.71e-27	0.458	Hyperactivated
PPIAP22	-0.533	0.048	-11.019	201	1282	1333	3.11e-28	4.75e-27	-0.533	Compensated
PREB	0.474	0.043	11.013	299	3665	3780	3.29e-28	5.02e-27	0.474	Hyperactivated
NUDT19	0.489	0.044	11.011	541	1079	963	3.39e-28	5.17e-27	0.489	Hyperactivated
UCK2	0.508	0.046	11.008	1431	1934	1994	3.5e-28	5.34e-27	0.508	Hyperactivated
PSRC1	0.538	0.049	11.003	141	983	967	3.69e-28	5.62e-27	0.538	Hyperactivated
CEP55	0.377	0.034	11.003	74	1217	1161	3.7e-28	5.64e-27	0.377	Hyperactivated
GZF1	0.307	0.028	10.994	758	932	821	4.1e-28	6.23e-27	0.307	Hyperactivated
PSME3	0.403	0.037	10.992	200	5929	5956	4.2e-28	6.38e-27	0.403	Hyperactivated
GTF3A	0.721	0.066	10.989	383	5609	5823	4.33e-28	6.57e-27	0.721	Hyperactivated
HCG15	1.261	0.115	10.987	375	23	16	4.42e-28	6.71e-27	1.261	Hyperactivated
LGSN	0.278	0.025	10.987	265	88	56	4.42e-28	6.71e-27	0.278
HOXC4	0.491	0.045	10.987	215	286	231	4.43e-28	6.71e-27	0.491	Hyperactivated
PSMD14	0.562	0.051	10.987	158	3443	3333	4.43e-28	6.71e-27	0.562	Hyperactivated
ZNF574	0.543	0.049	10.985	313	1106	929	4.51e-28	6.82e-27	0.543	Hyperactivated
BAHCC1	-0.514	0.047	-10.976	578	1272	1065	4.98e-28	7.53e-27	-0.514	Compensated
PLEKHF1	0.437	0.04	10.974	627	963	1445	5.11e-28	7.72e-27	0.437	Hyperactivated
TCFL5	0.469	0.043	10.973	1217	687	630	5.13e-28	7.75e-27	0.469	Hyperactivated
SNRNP200	0.629	0.057	10.972	198	12080	9824	5.19e-28	7.84e-27	0.629	Hyperactivated
ARNTL2	0.295	0.027	10.969	570	1585	2240	5.38e-28	8.11e-27	0.295
TACC3	0.636	0.058	10.966	227	2886	2790	5.57e-28	8.39e-27	0.636	Hyperactivated
HCG18	0.543	0.05	10.957	390	1066	971	6.17e-28	9.29e-27	0.543	Hyperactivated
XRCC6	0.541	0.049	10.955	151	15575	14767	6.26e-28	9.42e-27	0.541	Hyperactivated
EMC8	0.486	0.044	10.955	151	1504	1409	6.27e-28	9.43e-27	0.486	Hyperactivated
PSMD12	0.347	0.032	10.955	646	3035	3113	6.27e-28	9.43e-27	0.347	Hyperactivated
GTSE1	0.639	0.058	10.954	164	684	592	6.36e-28	9.56e-27	0.639	Hyperactivated
FTH1P16	-0.373	0.034	-10.951	454	76	101	6.56e-28	9.84e-27	-0.373	Compensated
ITGB1BP1	0.424	0.039	10.944	325	2552	2828	7.06e-28	1.06e-26	0.424	Hyperactivated
PDCD6	0.361	0.033	10.943	1222	4422	3764	7.16e-28	1.07e-26	0.361	Hyperactivated
MRPL30	0.536	0.049	10.942	160	1443	1125	7.28e-28	1.09e-26	0.536	Hyperactivated
DHX38	0.487	0.045	10.935	184	3073	3075	7.87e-28	1.18e-26	0.487	Hyperactivated
RBM34	0.409	0.037	10.934	1311	87	91	7.9e-28	1.18e-26	0.409	Hyperactivated
RPL21P28	-0.7	0.064	-10.934	1213	76	70	7.95e-28	1.19e-26	-0.7	Compensated
CEBPZOS	0.6	0.055	10.929	268	2216	1820	8.35e-28	1.25e-26	0.6	Hyperactivated
C1orf109	0.665	0.061	10.923	191	742	532	8.96e-28	1.34e-26	0.665	Hyperactivated
TEX10	0.554	0.051	10.923	147	1403	1146	8.96e-28	1.34e-26	0.554	Hyperactivated
SKA1	0.523	0.048	10.923	104	440	355	8.99e-28	1.34e-26	0.523	Hyperactivated
NRSN1	0.098	0.009	10.922	469	147	137	9.03e-28	1.34e-26	0.098
NOL7	0.376	0.034	10.922	504	2343	2157	9.05e-28	1.35e-26	0.376	Hyperactivated
SYNGR3	0.541	0.05	10.921	437	341	292	9.13e-28	1.36e-26	0.541	Hyperactivated
RCCD1	0.754	0.069	10.916	224	714	472	9.64e-28	1.43e-26	0.754	Hyperactivated
PIP4P1	0.374	0.034	10.91	250	1700	1606	1.03e-27	1.53e-26	0.374	Hyperactivated
RPS26P3	-0.628	0.058	-10.902	326	9	9	1.13e-27	1.68e-26	-0.628	Compensated
CNOT10	0.434	0.04	10.901	113	1396	1249	1.14e-27	1.69e-26	0.434	Hyperactivated
STX6	0.27	0.025	10.896	1333	2690	3000	1.2e-27	1.77e-26	0.27
RP9	0.428	0.039	10.896	949	380	334	1.2e-27	1.78e-26	0.428	Hyperactivated
VAC14	0.445	0.041	10.892	175	3728	4257	1.26e-27	1.86e-26	0.445	Hyperactivated
ATP6V1H	0.276	0.025	10.888	1150	2908	2765	1.32e-27	1.95e-26	0.276
ACVR2B-AS1	1.027	0.094	10.885	95	104	73	1.36e-27	2.01e-26	1.027	Hyperactivated
SMUG1	0.57	0.052	10.884	220	1529	1358	1.37e-27	2.02e-26	0.57	Hyperactivated
ZNF576	0.45	0.041	10.883	325	682	611	1.39e-27	2.04e-26	0.45	Hyperactivated
NR2C2AP	0.742	0.068	10.883	299	1070	871	1.4e-27	2.06e-26	0.742	Hyperactivated
CEACAM16-AS1	0.722	0.066	10.877	345	54	44	1.48e-27	2.18e-26	0.722	Hyperactivated
KL	0.149	0.014	10.874	350	676	491	1.54e-27	2.27e-26	0.149
ZWINT	0.85	0.078	10.873	134	1619	1211	1.55e-27	2.27e-26	0.85	Hyperactivated
NCK2	0.657	0.06	10.871	108	3201	3485	1.58e-27	2.32e-26	0.657	Hyperactivated
SKP2	0.522	0.048	10.867	1119	991	721	1.65e-27	2.43e-26	0.522	Hyperactivated
NARS2	0.451	0.042	10.866	418	915	661	1.67e-27	2.45e-26	0.451	Hyperactivated
WIPF2	0.366	0.034	10.865	345	3322	3296	1.69e-27	2.48e-26	0.366	Hyperactivated
ZNF530	0.849	0.078	10.864	342	180	158	1.71e-27	2.51e-26	0.849	Hyperactivated
SERBP1	0.513	0.047	10.861	142	13874	13135	1.76e-27	2.58e-26	0.513	Hyperactivated
RAD23A	0.419	0.039	10.859	308	5104	4633	1.81e-27	2.65e-26	0.419	Hyperactivated
PHF5A	0.609	0.056	10.859	161	1424	1405	1.81e-27	2.65e-26	0.609	Hyperactivated
DYNC1I2P1	-0.695	0.064	-10.855	127	31	31	1.88e-27	2.75e-26	-0.695	Compensated
CCDC74B	0.447	0.041	10.852	190	209	188	1.94e-27	2.84e-26	0.447	Hyperactivated
NOL4L	0.502	0.046	10.851	1107	1705	1459	1.97e-27	2.88e-26	0.502	Hyperactivated
DGUOK	0.647	0.06	10.851	222	2217	2134	1.98e-27	2.89e-26	0.647	Hyperactivated
PTGER2	0.182	0.017	10.845	219	342	548	2.1e-27	3.06e-26	0.182
UQCRFS1-DT	0.658	0.061	10.842	569	10	6	2.17e-27	3.16e-26	0.658	Hyperactivated
GEMIN6	0.587	0.054	10.842	273	731	691	2.17e-27	3.16e-26	0.587	Hyperactivated
CKAP4	0.553	0.051	10.837	196	8206	9642	2.31e-27	3.36e-26	0.553	Hyperactivated
CSDE1	0.489	0.045	10.826	114	24301	23942	2.59e-27	3.76e-26	0.489	Hyperactivated
POLRMTP1	-0.655	0.061	-10.824	598	66	56	2.64e-27	3.83e-26	-0.655	Compensated
DMAC1	0.641	0.059	10.824	326	2102	1784	2.65e-27	3.85e-26	0.641	Hyperactivated
TMEM14B	0.548	0.051	10.82	485	2460	2228	2.77e-27	4.01e-26	0.548	Hyperactivated
METTL8	0.557	0.051	10.816	205	908	938	2.88e-27	4.17e-26	0.557	Hyperactivated
WDR55	0.404	0.037	10.813	300	1780	1836	2.97e-27	4.31e-26	0.404	Hyperactivated
UBXN2A	0.456	0.042	10.813	289	1107	1054	2.98e-27	4.31e-26	0.456	Hyperactivated
WDR46	0.495	0.046	10.81	358	2861	3037	3.09e-27	4.47e-26	0.495	Hyperactivated
YWHAEP5	-0.803	0.074	-10.807	112	12	9	3.21e-27	4.63e-26	-0.803	Compensated
RNASEH2A	0.738	0.068	10.805	293	1637	1397	3.27e-27	4.72e-26	0.738	Hyperactivated
CIAPIN1	0.543	0.05	10.804	167	2488	2263	3.3e-27	4.76e-26	0.543	Hyperactivated
NOL6	0.51	0.047	10.804	320	3243	3223	3.31e-27	4.77e-26	0.51	Hyperactivated
TOMM22	0.645	0.06	10.802	186	3871	3408	3.38e-27	4.86e-26	0.645	Hyperactivated
TENM4	0.213	0.02	10.802	390	1409	1839	3.38e-27	4.86e-26	0.213
YTHDF1	0.207	0.019	10.796	1212	3244	3150	3.58e-27	5.15e-26	0.207
IPO5	0.465	0.043	10.794	511	7073	6056	3.69e-27	5.31e-26	0.465	Hyperactivated
FKBP4	0.605	0.056	10.792	638	7692	5316	3.74e-27	5.37e-26	0.605	Hyperactivated
ESPL1	0.592	0.055	10.792	207	827	651	3.77e-27	5.41e-26	0.592	Hyperactivated
PRPSAP2	0.638	0.059	10.791	107	1350	982	3.78e-27	5.42e-26	0.638	Hyperactivated
PABPC4	0.552	0.051	10.791	261	8359	7784	3.78e-27	5.42e-26	0.552	Hyperactivated
SNX8	0.337	0.031	10.788	944	2624	3518	3.94e-27	5.65e-26	0.337	Hyperactivated
PSMB5	0.548	0.051	10.787	251	5838	5550	3.96e-27	5.67e-26	0.548	Hyperactivated
CDC7	0.928	0.086	10.786	139	534	421	4.03e-27	5.76e-26	0.928	Hyperactivated
DIPK2B	-0.169	0.016	-10.785	130	1207	1894	4.07e-27	5.81e-26	-0.169
PIGW	0.558	0.052	10.778	266	525	533	4.36e-27	6.23e-26	0.558	Hyperactivated
RMI2	0.644	0.06	10.777	490	746	591	4.44e-27	6.34e-26	0.644	Hyperactivated
MC4R	1.224	0.114	10.776	121	9	9	4.49e-27	6.41e-26	1.224	Hyperactivated
RIDA	0.218	0.02	10.772	1675	1723	1319	4.67e-27	6.65e-26	0.218
TMEM267	0.491	0.046	10.772	990	594	530	4.67e-27	6.65e-26	0.491	Hyperactivated
CHERP	0.526	0.049	10.771	323	2404	1772	4.71e-27	6.7e-26	0.526	Hyperactivated
HOTAIRM1	0.456	0.042	10.767	940	287	302	4.92e-27	7.01e-26	0.456	Hyperactivated
CDC6	0.582	0.054	10.756	328	1011	826	5.53e-27	7.86e-26	0.582	Hyperactivated
ARL6IP6	0.72	0.067	10.755	115	877	765	5.62e-27	8e-26	0.72	Hyperactivated
SAFB	-0.47	0.044	-10.754	133	4918	4284	5.66e-27	8.04e-26	-0.47	Compensated
RPS2P5	-0.674	0.063	-10.752	207	2443	1864	5.77e-27	8.19e-26	-0.674	Compensated
TRIP13	0.389	0.036	10.747	1245	758	602	6.12e-27	8.68e-26	0.389	Hyperactivated
ARFGAP1	0.383	0.036	10.745	1219	4724	4931	6.27e-27	8.88e-26	0.383	Hyperactivated
MRPL24	0.56	0.052	10.742	1438	3119	2777	6.48e-27	9.18e-26	0.56	Hyperactivated
NVL	0.383	0.036	10.739	1253	952	846	6.68e-27	9.46e-26	0.383	Hyperactivated
EIPR1	0.494	0.046	10.739	311	1473	1307	6.71e-27	9.49e-26	0.494	Hyperactivated
BOLA3	0.733	0.068	10.737	228	814	741	6.84e-27	9.67e-26	0.733	Hyperactivated
MPZL1	0.352	0.033	10.735	1402	7316	9412	7e-27	9.89e-26	0.352	Hyperactivated
CNIH4	0.438	0.041	10.728	1249	2117	2173	7.49e-27	1.06e-25	0.438	Hyperactivated
EMC1-AS1	1.086	0.101	10.726	88	27	21	7.67e-27	1.08e-25	1.086	Hyperactivated
AGAP2-AS1	0.317	0.03	10.721	307	543	679	8.15e-27	1.15e-25	0.317	Hyperactivated
PPP2R3A	0.45	0.042	10.72	818	1421	1591	8.16e-27	1.15e-25	0.45	Hyperactivated
CDKN2C	0.984	0.092	10.719	177	1342	1231	8.33e-27	1.17e-25	0.984	Hyperactivated
PCP4	0.569	0.053	10.715	195	582	524	8.62e-27	1.21e-25	0.569	Hyperactivated
COPB1	0.555	0.052	10.715	124	6803	6709	8.66e-27	1.22e-25	0.555	Hyperactivated
NANP	0.424	0.04	10.713	759	417	400	8.87e-27	1.25e-25	0.424	Hyperactivated
EEF1AKNMT	0.339	0.032	10.711	1364	1964	2020	9.07e-27	1.27e-25	0.339	Hyperactivated
ARL9	0.884	0.083	10.708	199	64	76	9.31e-27	1.31e-25	0.884	Hyperactivated
SMCHD1	0.542	0.051	10.708	402	2604	3105	9.38e-27	1.32e-25	0.542	Hyperactivated
NEPRO	0.302	0.028	10.702	617	1884	1776	9.94e-27	1.39e-25	0.302	Hyperactivated
NIP7	0.49	0.046	10.701	196	1597	1644	1.01e-26	1.41e-25	0.49	Hyperactivated
PIK3R4	0.435	0.041	10.697	723	1586	1487	1.06e-26	1.48e-25	0.435	Hyperactivated
FIP1L1	0.435	0.041	10.695	220	1711	1496	1.08e-26	1.5e-25	0.435	Hyperactivated
CREB3L4	0.477	0.045	10.694	1484	1345	749	1.08e-26	1.51e-25	0.477	Hyperactivated
USP36	0.375	0.035	10.691	590	2648	2541	1.12e-26	1.57e-25	0.375	Hyperactivated
PAK4	0.522	0.049	10.691	521	3546	2442	1.13e-26	1.57e-25	0.522	Hyperactivated
B3GNT5	0.412	0.039	10.69	1361	1278	1566	1.14e-26	1.59e-25	0.412	Hyperactivated
BUD31	0.405	0.038	10.686	808	2283	2261	1.19e-26	1.65e-25	0.405	Hyperactivated
HSPA9	0.585	0.055	10.681	298	14917	10920	1.24e-26	1.73e-25	0.585	Hyperactivated
NDUFAF2P1	-0.544	0.051	-10.681	327	16	15	1.25e-26	1.73e-25	-0.544	Compensated
PKNOX1	-0.42	0.039	-10.677	202	1146	1049	1.31e-26	1.82e-25	-0.42	Compensated
ACBD6	0.352	0.033	10.677	1343	1605	1319	1.31e-26	1.82e-25	0.352	Hyperactivated
SZRD1	0.4	0.037	10.676	102	7984	9182	1.31e-26	1.82e-25	0.4	Hyperactivated
SLC35E3	0.46	0.043	10.675	421	887	799	1.33e-26	1.84e-25	0.46	Hyperactivated
PATL1	0.607	0.057	10.674	115	3103	3269	1.35e-26	1.87e-25	0.607	Hyperactivated
TFIP11	0.5	0.047	10.671	206	1608	1612	1.38e-26	1.92e-25	0.5	Hyperactivated
FTH1P10	-0.268	0.025	-10.671	1168	46	63	1.39e-26	1.93e-25	-0.268
TIMM21	0.537	0.05	10.669	143	985	763	1.43e-26	1.98e-25	0.537	Hyperactivated
WDR74	0.647	0.061	10.667	162	1452	1232	1.46e-26	2.02e-25	0.647	Hyperactivated
DHX8	0.376	0.035	10.665	219	2949	3092	1.48e-26	2.05e-25	0.376	Hyperactivated
HNRNPKP2	-0.694	0.065	-10.664	87	17	15	1.5e-26	2.07e-25	-0.694	Compensated
DHTKD1	0.602	0.056	10.664	425	2623	2263	1.51e-26	2.08e-25	0.602	Hyperactivated
UHRF2	0.482	0.045	10.661	356	1783	1905	1.55e-26	2.14e-25	0.482	Hyperactivated
NUP54	0.49	0.046	10.66	171	1593	1522	1.57e-26	2.16e-25	0.49	Hyperactivated
DDX23	0.373	0.035	10.659	186	5478	5265	1.58e-26	2.18e-25	0.373	Hyperactivated
MINCR	0.574	0.054	10.657	1749	183	120	1.62e-26	2.23e-25	0.574	Hyperactivated
SEC22A	0.349	0.033	10.656	666	717	720	1.63e-26	2.25e-25	0.349	Hyperactivated
SNX27	0.295	0.028	10.656	1524	2464	2539	1.64e-26	2.26e-25	0.295
ASB7	0.367	0.034	10.654	298	842	801	1.68e-26	2.3e-25	0.367	Hyperactivated
EBAG9	0.291	0.027	10.653	1723	1117	937	1.69e-26	2.33e-25	0.291
H2BC15	1.263	0.119	10.652	378	93	77	1.71e-26	2.35e-25	1.263	Hyperactivated
CACYBP	0.44	0.041	10.647	1341	3157	2998	1.8e-26	2.47e-25	0.44	Hyperactivated
LPGAT1	0.501	0.047	10.642	1211	3479	3334	1.9e-26	2.61e-25	0.501	Hyperactivated
MCCC1	0.453	0.043	10.641	1368	1562	1382	1.93e-26	2.64e-25	0.453	Hyperactivated
ZSWIM3	0.414	0.039	10.64	1089	231	220	1.94e-26	2.66e-25	0.414	Hyperactivated
WDR3	0.693	0.065	10.636	178	1958	1655	2.03e-26	2.77e-25	0.693	Hyperactivated
PDXK	0.657	0.062	10.635	228	8827	9490	2.04e-26	2.79e-25	0.657	Hyperactivated
SLC25A21	1.322	0.124	10.634	338	37	25	2.08e-26	2.84e-25	1.322	Hyperactivated
MRM1	0.713	0.067	10.633	238	439	365	2.09e-26	2.85e-25	0.713	Hyperactivated
TBC1D22B	0.313	0.029	10.633	399	1084	1056	2.1e-26	2.87e-25	0.313	Hyperactivated
ZNF664	0.62	0.058	10.63	208	6846	5094	2.17e-26	2.96e-25	0.62	Hyperactivated
SLC25A51	0.479	0.045	10.628	248	558	611	2.2e-26	2.99e-25	0.479	Hyperactivated
PPP5C	0.445	0.042	10.624	244	3180	2522	2.3e-26	3.13e-25	0.445	Hyperactivated
ACTN4	0.374	0.035	10.623	529	29612	32686	2.33e-26	3.17e-25	0.374	Hyperactivated
PEA15	0.203	0.019	10.617	1478	17014	18830	2.5e-26	3.4e-25	0.203
RUSC1	0.406	0.038	10.616	1514	2268	2330	2.52e-26	3.42e-25	0.406	Hyperactivated
SNRPD1	0.654	0.062	10.613	224	2430	2026	2.6e-26	3.54e-25	0.654	Hyperactivated
GTF2H1	0.433	0.041	10.61	127	1905	1976	2.68e-26	3.63e-25	0.433	Hyperactivated
CTSA	0.207	0.02	10.604	1091	18184	25999	2.85e-26	3.87e-25	0.207
PET117	0.466	0.044	10.601	736	204	161	2.96e-26	4.01e-25	0.466	Hyperactivated
RAB6A	0.436	0.041	10.595	382	7001	7050	3.13e-26	4.24e-25	0.436	Hyperactivated
TMEM198	1.077	0.102	10.595	86	300	177	3.15e-26	4.26e-25	1.077	Hyperactivated
GTF2A2	0.678	0.064	10.594	72	2017	1956	3.19e-26	4.31e-25	0.678	Hyperactivated
CDC25C	0.431	0.041	10.592	292	256	168	3.24e-26	4.39e-25	0.431	Hyperactivated
GLMN	0.81	0.076	10.592	124	375	316	3.25e-26	4.39e-25	0.81	Hyperactivated
PRPF31	0.51	0.048	10.592	311	2929	2803	3.26e-26	4.4e-25	0.51	Hyperactivated
RPL8	0.465	0.044	10.59	1739	70714	59481	3.31e-26	4.47e-25	0.465	Hyperactivated
SPAST	0.588	0.056	10.586	287	1187	1042	3.46e-26	4.66e-25	0.588	Hyperactivated
SPATA2	0.293	0.028	10.584	1175	1052	974	3.52e-26	4.75e-25	0.293
SUV39H2-DT	0.809	0.076	10.583	353	49	40	3.58e-26	4.82e-25	0.809	Hyperactivated
LSM5	0.465	0.044	10.582	922	1530	1300	3.6e-26	4.84e-25	0.465	Hyperactivated
ATP11A	0.44	0.042	10.582	552	5154	5041	3.63e-26	4.88e-25	0.44	Hyperactivated
PIM1	0.439	0.042	10.574	400	3801	5133	3.91e-26	5.26e-25	0.439	Hyperactivated
TCEA1	0.337	0.032	10.568	1154	2839	2610	4.21e-26	5.65e-25	0.337	Hyperactivated
HAUS1	0.768	0.073	10.556	160	855	773	4.78e-26	6.41e-25	0.768	Hyperactivated
EIF3M	0.539	0.051	10.556	181	6587	5648	4.79e-26	6.42e-25	0.539	Hyperactivated
CCNO	0.469	0.044	10.55	204	462	416	5.06e-26	6.79e-25	0.469	Hyperactivated
UBR7	0.448	0.042	10.549	197	2254	2105	5.14e-26	6.89e-25	0.448	Hyperactivated
ZNF850	0.932	0.088	10.548	484	152	122	5.2e-26	6.96e-25	0.932	Hyperactivated
COG7	0.416	0.039	10.547	392	1331	1123	5.23e-26	7e-25	0.416	Hyperactivated
UBE2D1	0.512	0.049	10.539	121	1251	1532	5.7e-26	7.62e-25	0.512	Hyperactivated
RBM28	0.332	0.032	10.539	782	1480	1339	5.71e-26	7.63e-25	0.332	Hyperactivated
LSM2	0.617	0.059	10.539	462	1956	1884	5.72e-26	7.64e-25	0.617	Hyperactivated
LINC00526	0.559	0.053	10.537	333	136	104	5.86e-26	7.82e-25	0.559	Hyperactivated
MRPL18	0.648	0.062	10.536	110	2667	2365	5.86e-26	7.82e-25	0.648	Hyperactivated
L2HGDH	0.788	0.075	10.528	231	535	359	6.42e-26	8.56e-25	0.788	Hyperactivated
MSTO2P	0.638	0.061	10.526	1481	102	89	6.56e-26	8.75e-25	0.638	Hyperactivated
ZNF213	0.524	0.05	10.524	415	1323	1276	6.71e-26	8.94e-25	0.524	Hyperactivated
DCAF4	0.743	0.071	10.524	153	733	633	6.72e-26	8.95e-25	0.743	Hyperactivated
CHST10	0.551	0.052	10.514	145	846	622	7.45e-26	9.91e-25	0.551	Hyperactivated
PTCD1	0.398	0.038	10.51	809	413	390	7.79e-26	1.03e-24	0.398	Hyperactivated
AUNIP	0.636	0.061	10.507	67	194	151	8e-26	1.06e-24	0.636	Hyperactivated
SOX17	-0.042	0.004	-10.505	1175	1164	1075	8.22e-26	1.09e-24	-0.042
ANKRD13B	0.764	0.073	10.502	299	583	417	8.42e-26	1.12e-24	0.764	Hyperactivated
PYGO2	0.275	0.026	10.501	1505	3037	2824	8.55e-26	1.13e-24	0.275
RPS10P2	-0.618	0.059	-10.501	707	17	15	8.58e-26	1.14e-24	-0.618	Compensated
MED29	0.273	0.026	10.499	531	3654	3057	8.71e-26	1.15e-24	0.273
SEC13	0.495	0.047	10.498	185	6137	6549	8.84e-26	1.17e-24	0.495	Hyperactivated
POLR1C	0.478	0.046	10.496	458	1330	1079	9.02e-26	1.19e-24	0.478	Hyperactivated
RALGAPB	0.346	0.033	10.495	1022	3389	3298	9.08e-26	1.2e-24	0.346	Hyperactivated
SLC7A6OS	0.529	0.05	10.495	183	282	276	9.09e-26	1.2e-24	0.529	Hyperactivated
FAM32A	0.345	0.033	10.495	330	3981	3890	9.09e-26	1.2e-24	0.345	Hyperactivated
ATP5F1C	0.425	0.041	10.493	419	9176	7701	9.26e-26	1.22e-24	0.425	Hyperactivated
GNS	0.323	0.031	10.492	299	13928	17746	9.44e-26	1.24e-24	0.323	Hyperactivated
C1orf43	0.323	0.031	10.489	1471	9461	8423	9.74e-26	1.28e-24	0.323	Hyperactivated
ASF1B	0.554	0.053	10.487	325	1267	1030	9.87e-26	1.3e-24	0.554	Hyperactivated
SIX1	0.594	0.057	10.487	170	645	482	9.89e-26	1.3e-24	0.594	Hyperactivated
TSG101	0.452	0.043	10.485	132	3375	2913	1.01e-25	1.33e-24	0.452	Hyperactivated
LAMP1	0.334	0.032	10.485	556	21356	26013	1.02e-25	1.33e-24	0.334	Hyperactivated
CALU	0.344	0.033	10.484	780	11594	15907	1.02e-25	1.34e-24	0.344	Hyperactivated
LINC02321	1.112	0.106	10.484	199	11	10	1.02e-25	1.34e-24	1.112	Hyperactivated
PPP1CA	0.388	0.037	10.483	427	9817	10180	1.03e-25	1.35e-24	0.388	Hyperactivated
INTS14	0.418	0.04	10.482	87	2136	1845	1.05e-25	1.37e-24	0.418	Hyperactivated
DGAT2	0.481	0.046	10.481	386	1317	1085	1.06e-25	1.38e-24	0.481	Hyperactivated
WDSUB1	0.619	0.059	10.48	179	498	372	1.07e-25	1.4e-24	0.619	Hyperactivated
RBBP4	0.603	0.058	10.476	147	7306	5758	1.12e-25	1.46e-24	0.603	Hyperactivated
HMGN1P37	-0.331	0.032	-10.474	377	16	15	1.14e-25	1.49e-24	-0.331	Compensated
ERGIC3	0.397	0.038	10.473	1045	11794	11296	1.15e-25	1.5e-24	0.397	Hyperactivated
NTAQ1	0.336	0.032	10.465	1893	486	449	1.25e-25	1.63e-24	0.336	Hyperactivated
JMJD6	0.369	0.035	10.465	580	1475	1565	1.25e-25	1.64e-24	0.369	Hyperactivated
MFF	0.495	0.047	10.463	79	3303	2814	1.27e-25	1.66e-24	0.495	Hyperactivated
TMPO-AS1	0.896	0.086	10.459	195	152	96	1.34e-25	1.75e-24	0.896	Hyperactivated
TBPL1	0.63	0.06	10.456	147	802	757	1.37e-25	1.78e-24	0.63	Hyperactivated
NFKBIB	0.404	0.039	10.454	529	1628	1877	1.4e-25	1.82e-24	0.404	Hyperactivated
PGM5	-0.182	0.017	-10.454	144	1261	1487	1.4e-25	1.82e-24	-0.182
OTOF	1.025	0.098	10.454	281	52	64	1.41e-25	1.83e-24	1.025	Hyperactivated
NCBP2AS2	0.46	0.044	10.45	1366	854	719	1.47e-25	1.9e-24	0.46	Hyperactivated
PREP	0.477	0.046	10.449	154	2552	2181	1.47e-25	1.91e-24	0.477	Hyperactivated
FST	0.239	0.023	10.444	223	1756	2057	1.56e-25	2.02e-24	0.239
SENP1	0.461	0.044	10.444	221	955	948	1.56e-25	2.03e-24	0.461	Hyperactivated
KLHL23	0.842	0.081	10.44	187	794	473	1.62e-25	2.1e-24	0.842	Hyperactivated
TM4SF18	-0.15	0.014	-10.439	1080	910	1180	1.64e-25	2.13e-24	-0.15
NUP93	0.439	0.042	10.438	171	2892	3026	1.66e-25	2.15e-24	0.439	Hyperactivated
ZBTB41	0.535	0.051	10.437	1254	1186	1176	1.68e-25	2.17e-24	0.535	Hyperactivated
CIAO2A	0.589	0.056	10.436	91	2366	2355	1.7e-25	2.2e-24	0.589	Hyperactivated
UNK	0.336	0.032	10.432	624	1590	1308	1.77e-25	2.29e-24	0.336	Hyperactivated
STMP1	0.39	0.037	10.432	806	3299	3201	1.78e-25	2.3e-24	0.39	Hyperactivated
XPO7	0.487	0.047	10.428	165	4034	3583	1.85e-25	2.39e-24	0.487	Hyperactivated
FTH1P5	-0.477	0.046	-10.426	379	32	44	1.88e-25	2.43e-24	-0.477	Compensated
KLF10	-0.288	0.028	-10.424	1768	3867	4889	1.92e-25	2.48e-24	-0.288
SLC16A1-AS1	0.776	0.074	10.421	106	186	222	1.99e-25	2.57e-24	0.776	Hyperactivated
RPS2P17	-0.656	0.063	-10.417	196	22	17	2.08e-25	2.68e-24	-0.656	Compensated
P3H4	0.794	0.076	10.416	220	2088	2101	2.1e-25	2.71e-24	0.794	Hyperactivated
ZNF334	0.566	0.054	10.415	1098	278	203	2.12e-25	2.73e-24	0.566	Hyperactivated
H3C9P	-0.707	0.068	-10.409	401	9	8	2.25e-25	2.89e-24	-0.707	Compensated
GEMIN7	0.564	0.054	10.408	313	758	758	2.27e-25	2.91e-24	0.564	Hyperactivated
ILF2	0.376	0.036	10.407	1520	8080	7242	2.31e-25	2.96e-24	0.376	Hyperactivated
PSMB3	0.556	0.053	10.406	328	7068	7927	2.32e-25	2.98e-24	0.556	Hyperactivated
RXYLT1	0.45	0.043	10.402	263	848	713	2.42e-25	3.1e-24	0.45	Hyperactivated
LINC00662	0.629	0.06	10.401	483	396	303	2.46e-25	3.15e-24	0.629	Hyperactivated
FUS	-0.442	0.043	-10.399	407	13328	10927	2.51e-25	3.21e-24	-0.442	Compensated
PCYT1A	0.238	0.023	10.398	1310	3498	4117	2.54e-25	3.25e-24	0.238
MRPS28	0.324	0.031	10.393	1462	636	526	2.68e-25	3.43e-24	0.324	Hyperactivated
DPF1	0.303	0.029	10.391	539	134	66	2.72e-25	3.48e-24	0.303	Hyperactivated
SHARPIN	0.329	0.032	10.391	1738	3439	3584	2.74e-25	3.5e-24	0.329	Hyperactivated
NEIL3	0.586	0.056	10.388	61	173	152	2.81e-25	3.59e-24	0.586	Hyperactivated
TRAIP	0.852	0.082	10.386	69	357	266	2.88e-25	3.67e-24	0.852	Hyperactivated
RGS9BP	1.022	0.098	10.386	535	17	14	2.88e-25	3.67e-24	1.022	Hyperactivated
SHMT2	0.691	0.067	10.385	225	6333	5449	2.89e-25	3.68e-24	0.691	Hyperactivated
PRPF18	0.343	0.033	10.378	389	483	491	3.12e-25	3.97e-24	0.343	Hyperactivated
VCP	0.375	0.036	10.378	319	19180	20342	3.13e-25	3.98e-24	0.375	Hyperactivated
HMGB1P5	-0.697	0.067	-10.377	125	499	471	3.16e-25	4.02e-24	-0.697	Compensated
HMGN2P41	-0.604	0.058	-10.375	325	14	14	3.24e-25	4.11e-24	-0.604	Compensated
CEP70	0.592	0.057	10.373	886	904	675	3.28e-25	4.17e-24	0.592	Hyperactivated
SNX6	0.427	0.041	10.372	289	3524	4379	3.34e-25	4.23e-24	0.427	Hyperactivated
ISG20L2	0.276	0.027	10.366	1443	2181	2246	3.54e-25	4.49e-24	0.276
CAMLG	0.585	0.056	10.366	271	1976	1762	3.56e-25	4.51e-24	0.585	Hyperactivated
SHKBP1	0.365	0.035	10.365	432	4101	5030	3.58e-25	4.53e-24	0.365	Hyperactivated
INIP	0.454	0.044	10.362	197	1355	1297	3.68e-25	4.65e-24	0.454	Hyperactivated
KDELR1	0.426	0.041	10.36	228	11708	11472	3.75e-25	4.75e-24	0.426	Hyperactivated
CA5BP1	0.754	0.073	10.357	131	379	375	3.88e-25	4.91e-24	0.754	Hyperactivated
SMC6	0.568	0.055	10.357	307	1587	1586	3.9e-25	4.92e-24	0.568	Hyperactivated
SLAIN1	-0.159	0.015	-10.355	420	924	657	3.98e-25	5.02e-24	-0.159
NDUFS6	0.46	0.044	10.354	1221	3386	3194	4.01e-25	5.06e-24	0.46	Hyperactivated
CCNC	0.674	0.065	10.349	125	2726	2456	4.23e-25	5.33e-24	0.674	Hyperactivated
RPL23AP7	-0.351	0.034	-10.349	264	200	232	4.23e-25	5.33e-24	-0.351	Compensated
NDUFAF7	0.428	0.041	10.346	268	600	538	4.36e-25	5.49e-24	0.428	Hyperactivated
RNF26	0.574	0.055	10.345	139	2438	2231	4.4e-25	5.54e-24	0.574	Hyperactivated
CLPTM1	0.425	0.041	10.341	325	8476	8280	4.61e-25	5.8e-24	0.425	Hyperactivated
TESK1	0.424	0.041	10.338	333	2077	2162	4.74e-25	5.96e-24	0.424	Hyperactivated
PIGX	0.428	0.041	10.337	1343	1263	1122	4.79e-25	6.02e-24	0.428	Hyperactivated
KPNA6	0.47	0.045	10.336	135	4118	3962	4.87e-25	6.11e-24	0.47	Hyperactivated
RALY	0.364	0.035	10.335	1056	9127	9273	4.88e-25	6.12e-24	0.364	Hyperactivated
BTC	0.706	0.068	10.334	179	285	281	4.92e-25	6.17e-24	0.706	Hyperactivated
MARF1	-0.347	0.034	-10.333	547	3512	3466	4.99e-25	6.26e-24	-0.347	Compensated
TOMM40L	0.298	0.029	10.332	1519	1024	1175	5.07e-25	6.35e-24	0.298
RALGAPA1P1	-0.639	0.062	-10.331	168	61	48	5.1e-25	6.38e-24	-0.639	Compensated
PIGM	0.414	0.04	10.329	1488	847	681	5.19e-25	6.5e-24	0.414	Hyperactivated
STAG3L4	0.536	0.052	10.329	666	382	300	5.22e-25	6.53e-24	0.536	Hyperactivated
NOM1	0.294	0.028	10.327	809	1024	949	5.31e-25	6.64e-24	0.294
RPS3AP25	-0.568	0.055	-10.323	818	12	12	5.56e-25	6.94e-24	-0.568	Compensated
COA4	0.481	0.047	10.32	373	2494	2132	5.71e-25	7.13e-24	0.481	Hyperactivated
CCT8	0.491	0.048	10.318	179	8600	7555	5.84e-25	7.29e-24	0.491	Hyperactivated
MSL2	0.359	0.035	10.313	819	1570	1564	6.15e-25	7.67e-24	0.359	Hyperactivated
MFSD14B	0.517	0.05	10.312	145	3733	3943	6.24e-25	7.78e-24	0.517	Hyperactivated
GATC	0.419	0.041	10.311	196	1214	1071	6.26e-25	7.8e-24	0.419	Hyperactivated
ELOVL2	0.166	0.016	10.31	488	848	602	6.38e-25	7.94e-24	0.166
TRAV41	-0.44	0.043	-10.309	830	5	7	6.39e-25	7.95e-24	-0.44	Compensated
GEMIN8P4	0.966	0.094	10.307	138	53	33	6.57e-25	8.17e-24	0.966	Hyperactivated
H3-3B	0.372	0.036	10.306	631	27085	27188	6.59e-25	8.19e-24	0.372	Hyperactivated
HROB	0.59	0.057	10.305	219	301	237	6.7e-25	8.32e-24	0.59	Hyperactivated
RNF6	0.509	0.049	10.303	372	1948	2002	6.82e-25	8.46e-24	0.509	Hyperactivated
FCF1	0.453	0.044	10.302	163	2067	2213	6.87e-25	8.53e-24	0.453	Hyperactivated
IPO9	0.306	0.03	10.302	1264	4348	4094	6.92e-25	8.58e-24	0.306	Hyperactivated
GS1-124K5.4	0.682	0.066	10.3	661	95	75	7.07e-25	8.76e-24	0.682	Hyperactivated
PPOX	0.444	0.043	10.294	1520	789	680	7.47e-25	9.26e-24	0.444	Hyperactivated
GAREM2	0.715	0.069	10.293	285	645	413	7.55e-25	9.34e-24	0.715	Hyperactivated
CANX	0.533	0.052	10.291	408	37693	37510	7.71e-25	9.54e-24	0.533	Hyperactivated
MRPS33	0.485	0.047	10.29	822	1620	1278	7.79e-25	9.62e-24	0.485	Hyperactivated
GTF2E1	0.394	0.038	10.287	638	691	742	8.03e-25	9.92e-24	0.394	Hyperactivated
SEM1	0.473	0.046	10.282	827	4737	4286	8.48e-25	1.05e-23	0.473	Hyperactivated
KCNMB3	0.668	0.065	10.28	1363	81	74	8.7e-25	1.07e-23	0.668	Hyperactivated
TATDN2	0.418	0.041	10.27	193	1673	1797	9.62e-25	1.19e-23	0.418	Hyperactivated
WNT10A	0.259	0.025	10.269	96	487	481	9.76e-25	1.2e-23	0.259
COX6A1	0.792	0.077	10.267	197	6452	5204	9.89e-25	1.22e-23	0.792	Hyperactivated
NRBP1	0.33	0.032	10.266	301	6570	7913	1e-24	1.23e-23	0.33	Hyperactivated
BANF1	0.633	0.062	10.26	256	6418	5890	1.06e-24	1.31e-23	0.633	Hyperactivated
RPS7P1	-0.61	0.059	-10.259	343	340	277	1.08e-24	1.32e-23	-0.61	Compensated
RBBP6	-0.414	0.04	-10.255	420	2601	2096	1.12e-24	1.38e-23	-0.414	Compensated
DVL2	0.679	0.066	10.255	54	1980	1570	1.13e-24	1.38e-23	0.679	Hyperactivated
FAM20B	0.373	0.036	10.249	1320	2745	2258	1.2e-24	1.47e-23	0.373	Hyperactivated
GARS1	0.34	0.033	10.247	922	6465	7546	1.22e-24	1.5e-23	0.34	Hyperactivated
PIGS	0.506	0.049	10.246	339	3195	3223	1.23e-24	1.51e-23	0.506	Hyperactivated
CUL1	0.221	0.022	10.246	813	3452	3486	1.24e-24	1.52e-23	0.221
RASSF10	0.225	0.022	10.243	131	302	271	1.27e-24	1.55e-23	0.225
RPS3AP21	-0.672	0.066	-10.241	232	29	23	1.29e-24	1.58e-23	-0.672	Compensated
LINC00680	0.677	0.066	10.241	410	263	199	1.3e-24	1.59e-23	0.677	Hyperactivated
CNOT11	0.483	0.047	10.24	145	2691	2459	1.31e-24	1.6e-23	0.483	Hyperactivated
FXR1	0.296	0.029	10.239	1346	4918	4210	1.33e-24	1.62e-23	0.296
ENOPH1	0.649	0.063	10.238	69	2355	1805	1.34e-24	1.64e-23	0.649	Hyperactivated
ZNF622	0.322	0.031	10.237	1225	1612	1606	1.35e-24	1.65e-23	0.322	Hyperactivated
CLTC	0.395	0.039	10.237	559	21886	23238	1.36e-24	1.65e-23	0.395	Hyperactivated
KPNA1	0.324	0.032	10.236	659	2406	2497	1.37e-24	1.67e-23	0.324	Hyperactivated
PTENP1	-0.449	0.044	-10.234	318	58	58	1.39e-24	1.69e-23	-0.449	Compensated
IRAK1	0.587	0.057	10.233	331	8143	9177	1.4e-24	1.71e-23	0.587	Hyperactivated
MIS12	0.685	0.067	10.233	58	1035	968	1.41e-24	1.71e-23	0.685	Hyperactivated
GAPDH	0.528	0.052	10.226	592	152587	146866	1.52e-24	1.84e-23	0.528	Hyperactivated
STK38	0.418	0.041	10.225	383	3085	3342	1.54e-24	1.87e-23	0.418	Hyperactivated
PARD3	0.567	0.055	10.223	297	2868	2367	1.56e-24	1.9e-23	0.567	Hyperactivated
COLGALT1	0.366	0.036	10.223	302	7768	10454	1.57e-24	1.9e-23	0.366	Hyperactivated
PAICS	0.691	0.068	10.219	200	6390	4395	1.62e-24	1.97e-23	0.691	Hyperactivated
GIMAP6	-0.133	0.013	-10.219	799	1518	2756	1.63e-24	1.97e-23	-0.133
CTCF	-0.383	0.037	-10.219	174	2925	2571	1.63e-24	1.98e-23	-0.383	Compensated
PSPC1	-0.389	0.038	-10.219	368	1673	1398	1.64e-24	1.98e-23	-0.389	Compensated
FKBP1C	-0.373	0.037	-10.218	261	47	58	1.64e-24	1.98e-23	-0.373	Compensated
DDX58	0.611	0.06	10.218	280	1930	2760	1.66e-24	2e-23	0.611	Hyperactivated
MTCO1P2	-0.403	0.039	-10.217	274	20	15	1.66e-24	2e-23	-0.403	Compensated
PDIA4	0.319	0.031	10.217	828	15682	16915	1.67e-24	2.01e-23	0.319	Hyperactivated
RPL35P5	-0.46	0.045	-10.215	660	59	51	1.7e-24	2.05e-23	-0.46	Compensated
MOGS	0.465	0.046	10.213	228	3758	3613	1.73e-24	2.09e-23	0.465	Hyperactivated
ATIC	0.648	0.063	10.211	90	4518	4206	1.77e-24	2.14e-23	0.648	Hyperactivated
USF1	0.306	0.03	10.209	1524	2838	3476	1.81e-24	2.19e-23	0.306	Hyperactivated
NARF	0.441	0.043	10.207	567	2696	2476	1.84e-24	2.21e-23	0.441	Hyperactivated
PPME1	0.391	0.038	10.206	367	3023	2441	1.87e-24	2.25e-23	0.391	Hyperactivated
MALSU1	0.345	0.034	10.202	952	1067	1000	1.94e-24	2.33e-23	0.345	Hyperactivated
KCNK15-AS1	0.826	0.081	10.2	1074	15	12	1.99e-24	2.39e-23	0.826	Hyperactivated
ASCC1	0.45	0.044	10.199	149	1403	1391	2e-24	2.41e-23	0.45	Hyperactivated
TXNDC9	0.549	0.054	10.195	155	1347	1504	2.1e-24	2.52e-23	0.549	Hyperactivated
PLPP5	0.383	0.038	10.192	761	2033	1959	2.16e-24	2.59e-23	0.383	Hyperactivated
DDA1	0.427	0.042	10.184	303	2410	2524	2.33e-24	2.8e-23	0.427	Hyperactivated
OTUD6B-AS1	0.296	0.029	10.183	1484	946	724	2.36e-24	2.84e-23	0.296
MAU2	0.405	0.04	10.182	297	2867	2612	2.37e-24	2.84e-23	0.405	Hyperactivated
TUBD1	0.395	0.039	10.182	631	394	363	2.39e-24	2.86e-23	0.395	Hyperactivated
USP38	0.708	0.07	10.181	94	1790	1783	2.41e-24	2.88e-23	0.708	Hyperactivated
MCMBP	0.46	0.045	10.177	90	3562	3732	2.5e-24	2.99e-23	0.46	Hyperactivated
ERVK9-11	0.414	0.041	10.17	534	44	28	2.7e-24	3.23e-23	0.414	Hyperactivated
SPAG4	0.306	0.03	10.166	1044	590	721	2.8e-24	3.35e-23	0.306	Hyperactivated
MTARC1	0.55	0.054	10.163	1241	913	516	2.9e-24	3.46e-23	0.55	Hyperactivated
MKI67	0.597	0.059	10.154	101	4658	4704	3.17e-24	3.78e-23	0.597	Hyperactivated
MRPS6	0.581	0.057	10.154	172	2358	2557	3.18e-24	3.79e-23	0.581	Hyperactivated
TDG	0.521	0.051	10.154	180	1032	977	3.19e-24	3.8e-23	0.521	Hyperactivated
PSMC6	0.461	0.045	10.144	220	2993	2752	3.51e-24	4.19e-23	0.461	Hyperactivated
UBL4A	0.513	0.051	10.144	344	2974	2792	3.53e-24	4.21e-23	0.513	Hyperactivated
EMG1	0.466	0.046	10.14	589	965	937	3.68e-24	4.38e-23	0.466	Hyperactivated
BCAS2	0.508	0.05	10.138	112	1701	1544	3.74e-24	4.44e-23	0.508	Hyperactivated
LINC01843	1.055	0.104	10.135	277	66	65	3.85e-24	4.58e-23	1.055	Hyperactivated
CD34	-0.227	0.022	-10.133	1255	3670	5547	3.93e-24	4.67e-23	-0.227
DOC2B	-0.454	0.045	-10.133	100	1033	1208	3.94e-24	4.68e-23	-0.454	Compensated
MEA1	0.435	0.043	10.133	431	3467	3481	3.95e-24	4.69e-23	0.435	Hyperactivated
DNAJA3	0.374	0.037	10.132	434	3198	2487	4e-24	4.74e-23	0.374	Hyperactivated
FBXL12	0.402	0.04	10.131	243	928	889	4.03e-24	4.78e-23	0.402	Hyperactivated
GIT1	0.437	0.043	10.13	300	4490	4142	4.07e-24	4.83e-23	0.437	Hyperactivated
BAZ1B	0.343	0.034	10.128	644	5096	5010	4.14e-24	4.9e-23	0.343	Hyperactivated
PIP4K2C	0.431	0.043	10.123	272	2940	2908	4.38e-24	5.18e-23	0.431	Hyperactivated
MAP7D3	0.681	0.067	10.117	186	713	876	4.63e-24	5.47e-23	0.681	Hyperactivated
MBOAT7	0.496	0.049	10.117	314	5837	5960	4.66e-24	5.51e-23	0.496	Hyperactivated
HSF2	0.595	0.059	10.114	134	672	464	4.78e-24	5.65e-23	0.595	Hyperactivated
PRR18	0.444	0.044	10.112	117	91	60	4.86e-24	5.74e-23	0.444	Hyperactivated
MIX23	0.59	0.058	10.112	655	693	538	4.91e-24	5.79e-23	0.59	Hyperactivated
CCDC47	0.394	0.039	10.111	603	5747	5319	4.94e-24	5.82e-23	0.394	Hyperactivated
NOP56	0.418	0.041	10.111	712	5225	4744	4.94e-24	5.83e-23	0.418	Hyperactivated
NOTCH4	-0.308	0.03	-10.11	435	1718	2179	4.98e-24	5.86e-23	-0.308	Compensated
CASC11	0.786	0.078	10.11	2069	5	4	5.01e-24	5.89e-23	0.786	Hyperactivated
STAMBP	0.366	0.036	10.107	222	2201	1978	5.17e-24	6.08e-23	0.366	Hyperactivated
R3HDM1	0.617	0.061	10.103	80	1678	1599	5.36e-24	6.31e-23	0.617	Hyperactivated
SREBF2	0.812	0.08	10.098	151	8970	6135	5.62e-24	6.61e-23	0.812	Hyperactivated
XRCC5	0.447	0.044	10.094	92	14422	13274	5.89e-24	6.91e-23	0.447	Hyperactivated
NPM1	0.6	0.059	10.086	378	23324	19674	6.34e-24	7.45e-23	0.6	Hyperactivated
NABP2	0.479	0.048	10.083	256	1998	1908	6.59e-24	7.73e-23	0.479	Hyperactivated
MAGEF1	0.419	0.042	10.08	1329	2114	1523	6.75e-24	7.91e-23	0.419	Hyperactivated
PPP1CC	0.406	0.04	10.078	180	6724	6605	6.91e-24	8.1e-23	0.406	Hyperactivated
C11orf58	0.473	0.047	10.077	119	5653	5358	6.95e-24	8.15e-23	0.473	Hyperactivated
KRT18P34	0.786	0.078	10.077	1129	22	23	6.96e-24	8.15e-23	0.786	Hyperactivated
LRFN1	0.706	0.07	10.073	536	223	175	7.28e-24	8.52e-23	0.706	Hyperactivated
RPL10AP6	-0.674	0.067	-10.073	73	148	114	7.29e-24	8.53e-23	-0.674	Compensated
TLR5	0.408	0.041	10.071	1241	493	751	7.4e-24	8.65e-23	0.408	Hyperactivated
FANCM	0.747	0.074	10.07	197	282	255	7.49e-24	8.75e-23	0.747	Hyperactivated
SPIN2B	-0.574	0.057	-10.07	155	109	87	7.51e-24	8.76e-23	-0.574	Compensated
TAF8	0.267	0.027	10.07	445	1410	1409	7.51e-24	8.76e-23	0.267
OPA3	0.346	0.034	10.063	291	1740	1744	8.04e-24	9.37e-23	0.346	Hyperactivated
PTPN13	0.559	0.056	10.063	78	2956	2745	8.06e-24	9.39e-23	0.559	Hyperactivated
LRRC8D	0.758	0.075	10.061	136	2013	1813	8.25e-24	9.61e-23	0.758	Hyperactivated
DHX36	0.386	0.038	10.061	1078	2243	2165	8.26e-24	9.61e-23	0.386	Hyperactivated
TTC27	0.385	0.038	10.06	333	931	912	8.27e-24	9.62e-23	0.385	Hyperactivated
STX1B	0.294	0.029	10.059	423	270	160	8.42e-24	9.79e-23	0.294
CLEC14A	-0.146	0.015	-10.057	295	1604	2623	8.56e-24	9.94e-23	-0.146
TMUB2	0.37	0.037	10.055	218	2318	2367	8.71e-24	1.01e-22	0.37	Hyperactivated
WDR45B	0.36	0.036	10.054	549	5526	4832	8.79e-24	1.02e-22	0.36	Hyperactivated
SELENOI	0.652	0.065	10.053	285	2354	1980	8.87e-24	1.03e-22	0.652	Hyperactivated
C1orf35	0.481	0.048	10.05	1245	991	850	9.16e-24	1.06e-22	0.481	Hyperactivated
PLCG1	0.357	0.036	10.049	1028	4069	4098	9.25e-24	1.07e-22	0.357	Hyperactivated
CCT7	0.493	0.049	10.044	219	12076	10595	9.8e-24	1.14e-22	0.493	Hyperactivated
CREG1	0.346	0.034	10.043	1398	7577	10150	9.84e-24	1.14e-22	0.346	Hyperactivated
C18orf25	0.502	0.05	10.043	159	1566	1577	9.87e-24	1.14e-22	0.502	Hyperactivated
PHF19	0.613	0.061	10.043	178	1851	1922	9.9e-24	1.14e-22	0.613	Hyperactivated
CYCS	0.457	0.046	10.038	932	6410	5548	1.04e-23	1.2e-22	0.457	Hyperactivated
NCAPG	0.582	0.058	10.035	130	792	723	1.07e-23	1.24e-22	0.582	Hyperactivated
FBXO28	0.337	0.034	10.033	1250	1977	2033	1.09e-23	1.26e-22	0.337	Hyperactivated
NT5C3B	0.662	0.066	10.032	217	1979	1595	1.11e-23	1.28e-22	0.662	Hyperactivated
HFE	-0.32	0.032	-10.03	415	845	933	1.13e-23	1.3e-22	-0.32	Compensated
BICD1	0.461	0.046	10.03	489	1123	1154	1.13e-23	1.3e-22	0.461	Hyperactivated
CENPW	0.421	0.042	10.03	145	871	977	1.13e-23	1.3e-22	0.421	Hyperactivated
GANAB	0.472	0.047	10.026	164	22690	21884	1.17e-23	1.34e-22	0.472	Hyperactivated
PCLAF	0.581	0.058	10.025	83	1001	813	1.19e-23	1.36e-22	0.581	Hyperactivated
ZNF461	0.535	0.053	10.025	483	224	186	1.19e-23	1.37e-22	0.535	Hyperactivated
ADSS2	0.317	0.032	10.022	1337	2743	2638	1.22e-23	1.4e-22	0.317	Hyperactivated
SNX3	0.392	0.039	10.021	138	8691	10080	1.24e-23	1.42e-22	0.392	Hyperactivated
CEMIP	0.374	0.037	10.013	165	2293	3041	1.33e-23	1.53e-22	0.374	Hyperactivated
KMT2B	0.462	0.046	10.013	510	2997	2711	1.34e-23	1.54e-22	0.462	Hyperactivated
HSPE1	0.668	0.067	10.011	201	5169	3708	1.36e-23	1.56e-22	0.668	Hyperactivated
RPS6KB2	0.422	0.042	10.006	430	2554	2672	1.44e-23	1.65e-22	0.422	Hyperactivated
ALG2	0.488	0.049	9.997	142	1967	1767	1.57e-23	1.79e-22	0.488	Hyperactivated
ZNF302	0.449	0.045	9.997	529	1092	820	1.57e-23	1.8e-22	0.449	Hyperactivated
HMCES	0.387	0.039	9.988	701	2757	2614	1.71e-23	1.96e-22	0.387	Hyperactivated
DDX39A	0.549	0.055	9.988	343	4140	4230	1.72e-23	1.97e-22	0.549	Hyperactivated
RPL7AP6	-0.757	0.076	-9.987	150	147	114	1.73e-23	1.98e-22	-0.757	Compensated
DTD2	0.566	0.057	9.987	279	703	647	1.74e-23	1.98e-22	0.566	Hyperactivated
PKM	0.38	0.038	9.985	152	85027	95801	1.77e-23	2.02e-22	0.38	Hyperactivated
ODC1-DT	0.577	0.058	9.985	331	49	39	1.77e-23	2.02e-22	0.577	Hyperactivated
UTP4	0.557	0.056	9.985	182	2459	2275	1.77e-23	2.02e-22	0.557	Hyperactivated
PSMG3	0.497	0.05	9.983	924	1834	1858	1.81e-23	2.07e-22	0.497	Hyperactivated
SMG9	0.471	0.047	9.982	326	1921	1942	1.82e-23	2.08e-22	0.471	Hyperactivated
PSME4	0.478	0.048	9.98	318	4170	4384	1.86e-23	2.12e-22	0.478	Hyperactivated
EIF2B2	0.475	0.048	9.979	167	1685	1549	1.88e-23	2.14e-22	0.475	Hyperactivated
RPSAP54	-0.592	0.059	-9.978	333	32	28	1.9e-23	2.16e-22	-0.592	Compensated
ST3GAL1-DT	0.523	0.052	9.974	1839	41	45	1.98e-23	2.25e-22	0.523	Hyperactivated
CEP85	0.956	0.096	9.974	60	853	626	1.98e-23	2.25e-22	0.956	Hyperactivated
BTF3L4	0.56	0.056	9.973	169	2489	2067	1.99e-23	2.26e-22	0.56	Hyperactivated
STK4	0.234	0.023	9.973	1083	2595	3579	2e-23	2.27e-22	0.234
PRMT3	0.683	0.068	9.973	129	853	641	2.01e-23	2.27e-22	0.683	Hyperactivated
STT3A	0.467	0.047	9.97	143	7965	7189	2.05e-23	2.33e-22	0.467	Hyperactivated
SC5D	0.832	0.083	9.97	160	2999	2086	2.06e-23	2.34e-22	0.832	Hyperactivated
EXOSC2	0.533	0.053	9.965	166	1167	923	2.16e-23	2.44e-22	0.533	Hyperactivated
EIF4HP1	-0.517	0.052	-9.965	931	23	22	2.18e-23	2.46e-22	-0.517	Compensated
ZNF12	0.348	0.035	9.964	897	1252	1081	2.2e-23	2.48e-22	0.348	Hyperactivated
RPRD1B	0.32	0.032	9.963	1030	1841	1826	2.21e-23	2.5e-22	0.32	Hyperactivated
RPL7P6	-0.666	0.067	-9.963	511	19	17	2.22e-23	2.51e-22	-0.666	Compensated
COCH	1.037	0.104	9.962	272	270	228	2.23e-23	2.52e-22	1.037	Hyperactivated
ST13	0.513	0.051	9.962	167	11534	9342	2.24e-23	2.53e-22	0.513	Hyperactivated
WTAP	0.372	0.037	9.962	108	4884	5836	2.24e-23	2.53e-22	0.372	Hyperactivated
HAUS8	0.537	0.054	9.959	307	457	435	2.31e-23	2.6e-22	0.537	Hyperactivated
SLC30A3	0.565	0.057	9.956	300	102	70	2.37e-23	2.67e-22	0.565	Hyperactivated
HNRNPA3P5	-0.57	0.057	-9.956	339	14	14	2.38e-23	2.68e-22	-0.57	Compensated
TRAF4	0.692	0.07	9.956	361	3836	2736	2.38e-23	2.68e-22	0.692	Hyperactivated
KHK	0.248	0.025	9.955	296	1355	911	2.39e-23	2.69e-22	0.248
DDT	-0.441	0.044	-9.953	711	1678	1131	2.45e-23	2.75e-22	-0.441	Compensated
USB1	0.424	0.043	9.951	161	3450	4192	2.49e-23	2.8e-22	0.424	Hyperactivated
STYXL1	0.489	0.049	9.951	640	1587	1620	2.5e-23	2.8e-22	0.489	Hyperactivated
HSPBAP1	0.423	0.043	9.95	666	557	653	2.52e-23	2.83e-22	0.423	Hyperactivated
DPP3	0.449	0.045	9.947	338	3079	3186	2.59e-23	2.9e-22	0.449	Hyperactivated
NCOA5	-0.269	0.027	-9.944	1085	2113	1854	2.67e-23	3e-22	-0.269
DHX40	0.383	0.039	9.943	556	2368	1888	2.71e-23	3.04e-22	0.383	Hyperactivated
ADSL	0.58	0.058	9.942	176	2858	2545	2.73e-23	3.06e-22	0.58	Hyperactivated
RELT	0.304	0.031	9.937	393	724	1087	2.86e-23	3.2e-22	0.304	Hyperactivated
AARS2	0.357	0.036	9.935	437	1149	1033	2.93e-23	3.28e-22	0.357	Hyperactivated
APTX	0.417	0.042	9.934	308	1435	1307	2.95e-23	3.3e-22	0.417	Hyperactivated
IDH3B	0.369	0.037	9.934	712	3888	3489	2.96e-23	3.31e-22	0.369	Hyperactivated
NUP50	0.529	0.053	9.931	151	3095	3209	3.05e-23	3.41e-22	0.529	Hyperactivated
ANAPC1	0.73	0.074	9.931	105	850	780	3.06e-23	3.42e-22	0.73	Hyperactivated
SFT2D2	0.356	0.036	9.93	1393	4261	5501	3.07e-23	3.43e-22	0.356	Hyperactivated
MTMR4	0.509	0.051	9.929	517	2170	1794	3.1e-23	3.46e-22	0.509	Hyperactivated
SPTBN2	0.76	0.077	9.929	359	3508	3019	3.11e-23	3.46e-22	0.76	Hyperactivated
DDX11-AS1	0.846	0.085	9.929	524	38	25	3.11e-23	3.47e-22	0.846	Hyperactivated
RORC	0.054	0.005	9.914	1522	1402	887	3.63e-23	4.04e-22	0.054
ZNF131	0.324	0.033	9.913	994	1223	1058	3.65e-23	4.07e-22	0.324	Hyperactivated
RPL13AP7	-0.742	0.075	-9.91	182	46	42	3.75e-23	4.17e-22	-0.742	Compensated
ADAT1	0.546	0.055	9.907	183	1086	1128	3.87e-23	4.3e-22	0.546	Hyperactivated
E2F8	0.521	0.053	9.907	133	338	259	3.9e-23	4.33e-22	0.521	Hyperactivated
CLTA	0.483	0.049	9.905	319	8060	8170	3.95e-23	4.39e-22	0.483	Hyperactivated
E2F2	0.755	0.076	9.902	83	499	457	4.1e-23	4.55e-22	0.755	Hyperactivated
THUMPD3	0.385	0.039	9.895	195	1702	1362	4.39e-23	4.88e-22	0.385	Hyperactivated
COX5A	0.686	0.069	9.893	136	5269	4271	4.47e-23	4.95e-22	0.686	Hyperactivated
HENMT1	0.877	0.089	9.891	115	542	501	4.57e-23	5.07e-22	0.877	Hyperactivated
ATP5MF	0.469	0.047	9.889	809	5580	5539	4.64e-23	5.14e-22	0.469	Hyperactivated
ARHGAP11A	0.711	0.072	9.888	72	955	844	4.68e-23	5.18e-22	0.711	Hyperactivated
SSR2	0.429	0.043	9.885	1502	11319	11112	4.81e-23	5.33e-22	0.429	Hyperactivated
YIF1B	0.411	0.042	9.885	543	2330	2707	4.82e-23	5.33e-22	0.411	Hyperactivated
PPAT	0.762	0.077	9.884	200	835	643	4.9e-23	5.41e-22	0.762	Hyperactivated
RAN	0.466	0.047	9.881	212	12832	11954	5.03e-23	5.56e-22	0.466	Hyperactivated
PECAM1	-0.136	0.014	-9.88	614	10109	16252	5.06e-23	5.59e-22	-0.136
SEPTIN2	0.408	0.041	9.88	102	20463	21103	5.07e-23	5.6e-22	0.408	Hyperactivated
PPIE	0.459	0.046	9.876	265	2200	2046	5.29e-23	5.84e-22	0.459	Hyperactivated
DARS2	0.459	0.046	9.872	1342	1419	1255	5.5e-23	6.07e-22	0.459	Hyperactivated
C6orf62	0.297	0.03	9.871	446	10149	11676	5.59e-23	6.16e-22	0.297
YES1	0.55	0.056	9.868	397	3272	3307	5.75e-23	6.34e-22	0.55	Hyperactivated
FAM166C	0.642	0.065	9.867	281	82	65	5.78e-23	6.36e-22	0.642	Hyperactivated
CIB2	0.859	0.087	9.862	151	517	442	6.05e-23	6.66e-22	0.859	Hyperactivated
HAPLN2	-0.085	0.009	-9.861	1444	109	79	6.16e-23	6.77e-22	-0.085
RIOK2	0.441	0.045	9.86	209	992	889	6.23e-23	6.85e-22	0.441	Hyperactivated
BTG3-AS1	0.606	0.061	9.858	220	49	44	6.31e-23	6.93e-22	0.606	Hyperactivated
COMMD9	0.355	0.036	9.855	199	2326	2709	6.53e-23	7.17e-22	0.355	Hyperactivated
UGGT1	0.575	0.058	9.854	98	4817	5012	6.58e-23	7.22e-22	0.575	Hyperactivated
MRPL14	0.587	0.06	9.849	459	2607	2530	6.89e-23	7.56e-22	0.587	Hyperactivated
NKX3-2	0.539	0.055	9.848	123	65	89	6.98e-23	7.65e-22	0.539	Hyperactivated
HAT1	0.462	0.047	9.842	208	2127	2092	7.4e-23	8.11e-22	0.462	Hyperactivated
CACNG8	0.363	0.037	9.84	304	97	57	7.55e-23	8.26e-22	0.363	Hyperactivated
FOXP4	0.615	0.063	9.838	425	3951	2837	7.7e-23	8.42e-22	0.615	Hyperactivated
CCNE2	0.564	0.057	9.836	1605	170	148	7.87e-23	8.61e-22	0.564	Hyperactivated
CEP78	0.743	0.076	9.833	134	1011	813	8.14e-23	8.9e-22	0.743	Hyperactivated
TIGD5	0.363	0.037	9.829	1743	750	593	8.46e-23	9.25e-22	0.363	Hyperactivated
ABI3	-0.111	0.011	-9.825	408	1238	2286	8.79e-23	9.6e-22	-0.111
EZH2	0.416	0.042	9.824	813	999	817	8.84e-23	9.65e-22	0.416	Hyperactivated
SLC25A13	0.338	0.034	9.823	824	1847	1553	8.95e-23	9.77e-22	0.338	Hyperactivated
SUMO1	0.484	0.049	9.82	168	4581	4099	9.28e-23	1.01e-21	0.484	Hyperactivated
SDHC	0.259	0.026	9.815	1503	4317	3887	9.72e-23	1.06e-21	0.259
ZBTB24	0.486	0.05	9.813	136	796	865	9.92e-23	1.08e-21	0.486	Hyperactivated
AP3B2	0.621	0.063	9.811	176	295	195	1.01e-22	1.1e-21	0.621	Hyperactivated
CYREN	0.24	0.024	9.808	812	1481	1694	1.04e-22	1.13e-21	0.24
TRPV4	0.292	0.03	9.807	187	711	718	1.05e-22	1.14e-21	0.292
SSX2IP	0.823	0.084	9.807	133	1322	1210	1.05e-22	1.14e-21	0.823	Hyperactivated
RPL13AP3	-0.768	0.078	-9.803	178	20	17	1.09e-22	1.18e-21	-0.768	Compensated
GBA	0.282	0.029	9.803	1530	3308	4336	1.09e-22	1.18e-21	0.282
TRMT1	0.585	0.06	9.802	332	2080	1886	1.11e-22	1.2e-21	0.585	Hyperactivated
BRIP1	0.593	0.06	9.802	588	351	307	1.11e-22	1.2e-21	0.593	Hyperactivated
KISS1	0.411	0.042	9.801	1325	49	66	1.11e-22	1.2e-21	0.411	Hyperactivated
OPTN	0.363	0.037	9.8	389	6668	9243	1.13e-22	1.22e-21	0.363	Hyperactivated
DEDD2	0.487	0.05	9.8	308	1701	1741	1.13e-22	1.22e-21	0.487	Hyperactivated
PPP1R35	0.532	0.054	9.799	797	871	822	1.14e-22	1.23e-21	0.532	Hyperactivated
RPS15AP12	-0.636	0.065	-9.797	1240	18	17	1.16e-22	1.26e-21	-0.636	Compensated
MRPL39	0.495	0.051	9.797	186	1033	927	1.16e-22	1.26e-21	0.495	Hyperactivated
CARS1	0.519	0.053	9.795	69	3185	3479	1.18e-22	1.28e-21	0.519	Hyperactivated
NEMP1	0.682	0.07	9.786	223	1262	1115	1.3e-22	1.4e-21	0.682	Hyperactivated
RRP1	0.617	0.063	9.784	233	2161	1966	1.32e-22	1.42e-21	0.617	Hyperactivated
DHX33	0.595	0.061	9.783	59	1423	1158	1.34e-22	1.44e-21	0.595	Hyperactivated
PSMD4	0.346	0.035	9.781	1517	7259	7330	1.36e-22	1.47e-21	0.346	Hyperactivated
COQ2	0.652	0.067	9.779	67	703	745	1.39e-22	1.5e-21	0.652	Hyperactivated
FAF2	0.328	0.034	9.779	395	3449	3190	1.39e-22	1.5e-21	0.328	Hyperactivated
BMP7	0.179	0.018	9.777	1217	1851	1289	1.41e-22	1.51e-21	0.179
DBF4	0.4	0.041	9.774	800	577	501	1.45e-22	1.57e-21	0.4	Hyperactivated
MPHOSPH10	0.487	0.05	9.772	229	1746	1478	1.48e-22	1.6e-21	0.487	Hyperactivated
KCNG1	0.427	0.044	9.771	1185	345	309	1.5e-22	1.61e-21	0.427	Hyperactivated
LCT	1.29	0.132	9.771	88	10	9	1.51e-22	1.62e-21	1.29	Hyperactivated
ADCY9	0.618	0.063	9.768	425	1869	1962	1.54e-22	1.65e-21	0.618	Hyperactivated
TEFM	0.454	0.046	9.767	242	314	286	1.56e-22	1.67e-21	0.454	Hyperactivated
POU5F1	0.278	0.028	9.763	418	267	215	1.62e-22	1.74e-21	0.278
TSEN54	0.451	0.046	9.761	629	1585	1299	1.65e-22	1.77e-21	0.451	Hyperactivated
MAPKAPK5	0.331	0.034	9.76	214	1668	1372	1.67e-22	1.79e-21	0.331	Hyperactivated
JRKL	0.671	0.069	9.76	216	681	627	1.67e-22	1.79e-21	0.671	Hyperactivated
ICA1	-0.343	0.035	-9.759	977	1246	819	1.68e-22	1.8e-21	-0.343	Compensated
AARS1	0.59	0.06	9.758	178	8540	7265	1.7e-22	1.82e-21	0.59	Hyperactivated
PSMB1	0.661	0.068	9.753	119	8350	8101	1.78e-22	1.91e-21	0.661	Hyperactivated
STK24P1	-0.592	0.061	-9.753	184	11	10	1.79e-22	1.91e-21	-0.592	Compensated
QTRT2	0.383	0.039	9.751	618	1071	998	1.84e-22	1.96e-21	0.383	Hyperactivated
RPS6KC1	0.327	0.034	9.743	1205	1287	1364	1.97e-22	2.11e-21	0.327	Hyperactivated
RAB3GAP2	0.351	0.036	9.742	1241	2012	1945	2e-22	2.13e-21	0.351	Hyperactivated
POLR1E	0.568	0.058	9.74	254	1223	1205	2.04e-22	2.17e-21	0.568	Hyperactivated
SUPT20H	0.486	0.05	9.736	319	1877	1588	2.11e-22	2.25e-21	0.486	Hyperactivated
CCHCR1	0.618	0.063	9.733	418	1522	1176	2.18e-22	2.32e-21	0.618	Hyperactivated
MTA3	0.493	0.051	9.728	288	1794	1256	2.29e-22	2.44e-21	0.493	Hyperactivated
STAM	0.365	0.038	9.727	342	1406	1405	2.3e-22	2.45e-21	0.365	Hyperactivated
DERA	0.366	0.038	9.727	480	2058	2066	2.32e-22	2.47e-21	0.366	Hyperactivated
ANGEL1	0.526	0.054	9.726	185	1471	1271	2.34e-22	2.48e-21	0.526	Hyperactivated
COQ7	0.364	0.037	9.722	445	966	708	2.44e-22	2.59e-21	0.364	Hyperactivated
FRG1	-0.529	0.054	-9.721	178	1149	1062	2.45e-22	2.6e-21	-0.529	Compensated
GPR157	0.268	0.028	9.72	118	1235	1199	2.49e-22	2.64e-21	0.268
ADO	0.351	0.036	9.718	133	1516	1455	2.54e-22	2.69e-21	0.351	Hyperactivated
DCAF7	0.34	0.035	9.717	617	5888	5232	2.56e-22	2.72e-21	0.34	Hyperactivated
NFYA	0.472	0.049	9.716	406	1558	1375	2.59e-22	2.75e-21	0.472	Hyperactivated
RPSAP47	-0.506	0.052	-9.713	1462	15	10	2.65e-22	2.81e-21	-0.506	Compensated
MRPL50	0.538	0.055	9.712	161	1270	992	2.67e-22	2.83e-21	0.538	Hyperactivated
NUP160	0.642	0.066	9.712	109	2545	2334	2.69e-22	2.85e-21	0.642	Hyperactivated
MKKS	0.327	0.034	9.71	777	2116	1775	2.73e-22	2.89e-21	0.327	Hyperactivated
NDUFB6	0.525	0.054	9.709	284	2024	1800	2.77e-22	2.93e-21	0.525	Hyperactivated
SEC61A2	0.512	0.053	9.708	395	453	381	2.79e-22	2.95e-21	0.512	Hyperactivated
GGA3	0.308	0.032	9.708	609	2072	2150	2.8e-22	2.96e-21	0.308	Hyperactivated
KANSL2	0.427	0.044	9.707	186	1237	1033	2.81e-22	2.97e-21	0.427	Hyperactivated
RAB21	0.313	0.032	9.704	349	3645	3649	2.91e-22	3.07e-21	0.313	Hyperactivated
TMEM39B	0.528	0.054	9.698	138	1013	1116	3.08e-22	3.25e-21	0.528	Hyperactivated
ALMS1-IT1	1.127	0.116	9.696	217	34	34	3.12e-22	3.29e-21	1.127	Hyperactivated
COX6B1	0.57	0.059	9.695	513	9780	9382	3.15e-22	3.32e-21	0.57	Hyperactivated
ZNF200	-0.358	0.037	-9.695	416	517	499	3.18e-22	3.35e-21	-0.358	Compensated
UBE4B	0.629	0.065	9.689	120	2956	2363	3.36e-22	3.54e-21	0.629	Hyperactivated
YBX1P2	-0.355	0.037	-9.686	806	32	35	3.46e-22	3.64e-21	-0.355	Compensated
ACBD7	0.553	0.057	9.683	355	87	65	3.55e-22	3.73e-21	0.553	Hyperactivated
EMSY	0.467	0.048	9.682	409	898	806	3.6e-22	3.78e-21	0.467	Hyperactivated
MSL1	0.331	0.034	9.68	357	3792	3453	3.67e-22	3.86e-21	0.331	Hyperactivated
RAB3IP	0.502	0.052	9.679	413	1575	961	3.7e-22	3.89e-21	0.502	Hyperactivated
DAP	0.288	0.03	9.679	1206	8808	9496	3.71e-22	3.9e-21	0.288
USP14	0.404	0.042	9.677	390	3747	3633	3.79e-22	3.98e-21	0.404	Hyperactivated
RTCB	0.478	0.049	9.676	193	4630	4749	3.81e-22	3.99e-21	0.478	Hyperactivated
DIS3L	0.625	0.065	9.675	92	1437	1153	3.86e-22	4.05e-21	0.625	Hyperactivated
CDCA2	0.524	0.054	9.673	147	479	446	3.91e-22	4.1e-21	0.524	Hyperactivated
RB1CC1	0.369	0.038	9.671	1163	2745	2657	4e-22	4.18e-21	0.369	Hyperactivated
CEP44	0.905	0.094	9.669	63	659	500	4.07e-22	4.26e-21	0.905	Hyperactivated
PKN1	0.588	0.061	9.667	331	7982	8791	4.15e-22	4.35e-21	0.588	Hyperactivated
FTH1P4	-0.36	0.037	-9.666	690	22	30	4.19e-22	4.38e-21	-0.36	Compensated
COX18	0.429	0.044	9.665	211	1002	860	4.26e-22	4.45e-21	0.429	Hyperactivated
TMEM33	0.606	0.063	9.662	113	4012	3440	4.38e-22	4.58e-21	0.606	Hyperactivated
CEP57L1	0.643	0.067	9.661	134	385	383	4.41e-22	4.6e-21	0.643	Hyperactivated
NAA35	0.551	0.057	9.66	134	984	823	4.45e-22	4.64e-21	0.551	Hyperactivated
FAM3C2P	-0.557	0.058	-9.658	124	131	151	4.56e-22	4.76e-21	-0.557	Compensated
ATG101	0.547	0.057	9.657	213	1445	1430	4.58e-22	4.77e-21	0.547	Hyperactivated
RAC1P2	-0.593	0.061	-9.657	113	124	138	4.61e-22	4.8e-21	-0.593	Compensated
[truncated: 18,846 more rows]

## Sheet: BRCA
gene	estimate	std.error	z_comp	n_aneup	eup_reads	stroma_reads	n_eff	Rhat	p.value	adj.p	compensation	type
GATA3	-1.469	0.052	-27.988	120	36618	2314	0.297	1.003	2.29e-172	4.67e-168	-1.469	Compensated
RBM14	-0.84	0.033	-25.641	90	2731	2033	0.539	1.002	5.34e-145	5.44e-141	-0.84	Compensated
PRR13P5	-1.082	0.051	-21.191	59	73	58	0.454	1.001	1.17e-99	7.92e-96	-1.082	Compensated
GTF2H2C	-0.945	0.045	-20.867	126	223	110	0.407	1.002	1.06e-96	5.42e-93	-0.945	Compensated
GTPBP4	2.084	0.102	20.418	113	2757	2881	0.539	1.001	1.16e-92	4.72e-89	2.084	Hyperactivated
CDC123	1.844	0.094	19.652	119	2489	3221	0.621	1.002	5.61e-86	1.9e-82	1.844	Hyperactivated
DCAF13	1.417	0.073	19.499	437	1789	2296	0.587	1.002	1.11e-84	3.24e-81	1.417	Hyperactivated
GATA3-AS1	-1.472	0.076	-19.356	119	639	37	0.067	1.017	1.82e-83	4.63e-80	-1.472	Compensated
SRSF1	-0.691	0.037	-18.684	174	9624	7527	0.469	1.002	6.69e-78	1.43e-74	-0.691	Compensated
PSMD3	1.443	0.077	18.681	151	6461	5799	0.669	1.001	7.01e-78	1.43e-74	1.443	Hyperactivated
RBM17	1.382	0.075	18.462	123	2988	3656	0.651	1.002	4.19e-76	7.77e-73	1.382	Hyperactivated
COL11A2	13.231	0.725	18.241	60	93	290	0.302	1.002	2.46e-74	4.17e-71	13.231	Hyperactivated
PCBP2P2	-0.964	0.055	-17.662	339	241	157	0.419	1	8.29e-70	1.3e-66	-0.964	Compensated
CPSF6	-0.583	0.033	-17.657	81	4437	3225	0.667	1.001	8.93e-70	1.3e-66	-0.583	Compensated
HSPA14	1.535	0.088	17.481	96	1319	1240	0.628	1.001	2e-68	2.71e-65	1.535	Hyperactivated
YWHAZ	1.27	0.074	17.093	425	27999	37213	0.498	1.002	1.67e-65	2.12e-62	1.27	Hyperactivated
MRPL13	1.129	0.066	17.023	434	1307	1502	0.52	1	5.54e-65	6.63e-62	1.129	Hyperactivated
C1orf105	7.94	0.467	17.006	475	3	1	0.589	1.001	7.42e-65	8.4e-62	7.94	Hyperactivated
SUV39H2	2.294	0.138	16.616	95	457	506	0.602	1.001	5.37e-62	5.76e-59	2.294	Hyperactivated
RTL9	5.399	0.327	16.508	15	32	7	0.701	1	3.19e-61	3.25e-58	5.399	Hyperactivated
NUDCD1	1.491	0.091	16.381	425	760	1313	0.612	1	2.63e-60	2.55e-57	1.491	Hyperactivated
GPN1	1.656	0.102	16.26	27	1812	2108	0.663	1.003	1.89e-59	1.75e-56	1.656	Hyperactivated
ASH2L	0.6	0.038	15.988	241	2739	2296	0.506	1.001	1.55e-57	1.38e-54	0.6	Hyperactivated
DERL1	0.821	0.052	15.894	432	3538	5716	0.457	1.003	7.02e-57	5.96e-54	0.821	Hyperactivated
PHKG1	6.06	0.382	15.881	63	44	120	0.681	1.004	8.52e-57	6.94e-54	6.06	Hyperactivated
NCAPD2	2.287	0.145	15.755	79	3526	4465	0.684	1	6.37e-56	4.99e-53	2.287	Hyperactivated
DSCC1	2.672	0.17	15.732	433	223	333	0.645	1	9.09e-56	6.86e-53	2.672	Hyperactivated
SEPHS1	1.382	0.089	15.498	110	2941	2828	0.705	1	3.6e-54	2.62e-51	1.382	Hyperactivated
MTFR1	1.908	0.124	15.412	311	1012	1534	0.591	1.002	1.35e-53	9.47e-51	1.908	Hyperactivated
PTDSS1	1.593	0.104	15.38	401	2195	4981	0.557	1.001	2.25e-53	1.52e-50	1.593	Hyperactivated
UBE2Z	0.713	0.046	15.374	141	5899	7431	0.617	1.002	2.46e-53	1.62e-50	0.713	Hyperactivated
POU3F2	8.571	0.562	15.258	37	10	7	0.281	1.004	1.46e-52	9.32e-50	8.571	Hyperactivated
NOP2	2.055	0.135	15.212	77	1763	2342	0.698	1	2.95e-52	1.82e-49	2.055	Hyperactivated
HLA-DRB6	-1.46	0.096	-15.175	318	212	2960	0.012	1.02	5.16e-52	3.09e-49	-1.46	Compensated
ADD3-AS1	8.367	0.552	15.146	12	5	16	0.659	1.001	8.07e-52	4.69e-49	8.367	Hyperactivated
ERBB2	1.621	0.107	15.095	178	18244	9482	0.602	1.001	1.74e-51	9.84e-49	1.621	Hyperactivated
UBE2V2	0.955	0.063	15.09	260	2331	2288	0.498	1.002	1.9e-51	1.04e-48	0.955	Hyperactivated
RAE1	0.793	0.053	14.987	209	1906	1543	0.516	1.002	8.88e-51	4.76e-48	0.793	Hyperactivated
KCMF1	1.673	0.112	14.914	21	2753	3191	0.642	1	2.68e-50	1.4e-47	1.673	Hyperactivated
CACNA1S	-1.461	0.098	-14.87	497	8	1	0.279	1.008	5.16e-50	2.63e-47	-1.461	Compensated
TFDP1	1.768	0.121	14.659	64	4316	3787	0.644	1.003	1.18e-48	5.85e-46	1.768	Hyperactivated
RFC4	2.116	0.144	14.655	99	893	719	0.633	1.001	1.26e-48	6.09e-46	2.116	Hyperactivated
STARD3	1.242	0.085	14.648	174	1812	2705	0.609	1.001	1.39e-48	6.6e-46	1.242	Hyperactivated
MTERF3	1.14	0.078	14.597	402	693	882	0.601	1	2.95e-48	1.37e-45	1.14	Hyperactivated
LRRC59	1.504	0.103	14.573	163	6320	9092	0.615	1.004	4.19e-48	1.9e-45	1.504	Hyperactivated
B4GALT3	1.409	0.097	14.475	507	1977	3120	0.56	1	1.73e-47	7.68e-45	1.409	Hyperactivated
PUM3	2.441	0.169	14.449	58	1360	2164	0.601	1	2.53e-47	1.1e-44	2.441	Hyperactivated
ACTL6A	1.135	0.079	14.409	124	2983	1986	0.679	1.002	4.54e-47	1.93e-44	1.135	Hyperactivated
RSU1	2.886	0.201	14.374	87	2324	6970	0.725	1.002	7.55e-47	3.14e-44	2.886	Hyperactivated
NUDT5	1.249	0.087	14.296	117	2695	2322	0.653	1.001	2.33e-46	9.49e-44	1.249	Hyperactivated
MORF4L1P1	-1.061	0.074	-14.294	499	335	412	0.444	1.002	2.39e-46	9.54e-44	-1.061	Compensated
RRS1	1.582	0.111	14.287	321	881	1171	0.583	1.001	2.62e-46	1.03e-43	1.582	Hyperactivated
TUBGCP3	1.388	0.098	14.221	63	1308	1432	0.648	1	6.8e-46	2.61e-43	1.388	Hyperactivated
MRPS23	0.98	0.069	14.182	182	2296	1487	0.612	1.001	1.18e-45	4.45e-43	0.98	Hyperactivated
RPL12P4	-1.147	0.081	-14.117	197	29	23	0.199	1.008	2.96e-45	1.1e-42	-1.147	Compensated
CCDC77	1.691	0.121	14.007	95	398	419	0.618	1	1.41e-44	5.14e-42	1.691	Hyperactivated
MTPAP	1.236	0.088	13.966	62	1238	1059	0.641	1	2.53e-44	9.04e-42	1.236	Hyperactivated
LAPTM4B	2.759	0.199	13.894	403	4931	4589	0.618	1	6.91e-44	2.43e-41	2.759	Hyperactivated
C8orf33	0.77	0.056	13.8	368	2542	2017	0.531	1	2.56e-43	8.83e-41	0.77	Hyperactivated
GOLGA7	0.743	0.054	13.796	212	2159	2870	0.516	1.002	2.7e-43	9.15e-41	0.743	Hyperactivated
MSL1	0.847	0.061	13.786	128	5527	3644	0.637	1.002	3.08e-43	1.03e-40	0.847	Hyperactivated
RPS6KB1	0.812	0.059	13.753	223	1882	1659	0.604	1.002	4.86e-43	1.6e-40	0.812	Hyperactivated
PAK1IP1	1.924	0.14	13.74	105	717	1101	0.665	1.002	5.83e-43	1.89e-40	1.924	Hyperactivated
TMEM70	0.954	0.069	13.729	338	823	1259	0.55	1.001	6.78e-43	2.16e-40	0.954	Hyperactivated
HNRNPA1P38	-0.986	0.072	-13.715	397	14	13	0.509	1.002	8.27e-43	2.59e-40	-0.986	Compensated
RUNX1	-1.342	0.098	-13.71	51	9384	11045	0.526	1.001	8.86e-43	2.73e-40	-1.342	Compensated
HEATR6	0.797	0.058	13.69	221	1065	823	0.668	1.002	1.16e-42	3.54e-40	0.797	Hyperactivated
MRPL15	1.709	0.125	13.654	262	1336	2346	0.555	1.001	1.91e-42	5.73e-40	1.709	Hyperactivated
NRF1	-0.664	0.049	-13.625	49	975	906	0.523	1.001	2.83e-42	8.35e-40	-0.664	Compensated
RAD51AP1	2.659	0.195	13.612	80	432	424	0.705	1.001	3.39e-42	9.85e-40	2.659	Hyperactivated
PTCHD4	-1.091	0.08	-13.603	67	54	21	0.304	1.003	3.83e-42	1.1e-39	-1.091	Compensated
SQLE	1.831	0.135	13.586	437	2573	2073	0.565	1.001	4.88e-42	1.38e-39	1.831	Hyperactivated
ADGRG7	10.929	0.805	13.58	53	5	4	0.066	1.022	5.25e-42	1.47e-39	10.929	Hyperactivated
YTHDF2P1	-0.981	0.072	-13.575	49	59	49	0.558	1.001	5.67e-42	1.56e-39	-0.981	Compensated
GMPS	1.406	0.104	13.514	94	4368	3700	0.65	1.003	1.3e-41	3.53e-39	1.406	Hyperactivated
WDR53	0.987	0.073	13.494	116	409	366	0.687	1.001	1.69e-41	4.52e-39	0.987	Hyperactivated
PPP2R5D	0.871	0.065	13.417	75	2866	2632	0.592	1	4.78e-41	1.26e-38	0.871	Hyperactivated
ELOC	0.994	0.074	13.409	338	1689	1877	0.542	1.002	5.35e-41	1.4e-38	0.994	Hyperactivated
LSM1	0.816	0.061	13.408	242	839	1066	0.475	1.001	5.45e-41	1.41e-38	0.816	Hyperactivated
ZNF706	0.871	0.065	13.402	430	2327	3041	0.598	1	5.86e-41	1.49e-38	0.871	Hyperactivated
IRAG2	11.713	0.876	13.375	61	28	701	0.698	1	8.48e-41	2.13e-38	11.713	Hyperactivated
RPL14P1	-1.091	0.082	-13.324	33	177	168	0.444	1.003	1.68e-40	4.17e-38	-1.091	Compensated
HNRNPA1P4	-0.948	0.071	-13.303	358	11	10	0.454	1.001	2.22e-40	5.45e-38	-0.948	Compensated
HDAC2	1.748	0.132	13.268	39	5955	4815	0.708	1.001	3.54e-40	8.59e-38	1.748	Hyperactivated
XPO5	1.432	0.108	13.25	78	3191	2819	0.682	1.002	4.51e-40	1.08e-37	1.432	Hyperactivated
ATG5	0.98	0.074	13.245	61	1782	1964	0.593	1.001	4.81e-40	1.14e-37	0.98	Hyperactivated
CD2BP2-DT	1.949	0.148	13.212	208	190	44	0.683	1.001	7.47e-40	1.75e-37	1.949	Hyperactivated
RWDD4P2	-0.974	0.074	-13.21	65	69	40	0.609	1.001	7.69e-40	1.78e-37	-0.974	Compensated
URI1	0.875	0.066	13.194	77	3817	3358	0.715	1.001	9.48e-40	2.17e-37	0.875	Hyperactivated
RREB1	-0.919	0.07	-13.17	82	3814	2514	0.576	1.001	1.31e-39	2.97e-37	-0.919	Compensated
NOL10	1.376	0.105	13.161	31	1776	1802	0.601	1	1.47e-39	3.29e-37	1.376	Hyperactivated
USP6NL	1.85	0.141	13.128	120	1014	1800	0.672	1.001	2.26e-39	5.01e-37	1.85	Hyperactivated
DEDD	0.707	0.054	13.116	509	1394	2088	0.546	1	2.65e-39	5.81e-37	0.707	Hyperactivated
GTF3C2	1.081	0.083	13.09	27	3255	2680	0.611	1.003	3.78e-39	8.18e-37	1.081	Hyperactivated
CPSF3	1.298	0.099	13.084	36	2246	2002	0.635	1.001	4.07e-39	8.73e-37	1.298	Hyperactivated
MOCS3	0.742	0.057	13.078	198	623	482	0.576	1.001	4.39e-39	9.31e-37	0.742	Hyperactivated
POLR2K	0.716	0.055	13.062	423	1964	1592	0.577	1	5.44e-39	1.14e-36	0.716	Hyperactivated
FAM136A	1.836	0.141	13.043	27	1871	1790	0.729	1.001	6.92e-39	1.44e-36	1.836	Hyperactivated
HNRNPU	-0.481	0.037	-13.032	507	24823	19153	0.529	1.001	8.06e-39	1.66e-36	-0.481	Compensated
POP4	0.941	0.072	12.994	79	1338	1456	0.713	1.003	1.33e-38	2.7e-36	0.941	Hyperactivated
DEK	2.406	0.185	12.985	92	4592	6875	0.541	1.002	1.48e-38	2.99e-36	2.406	Hyperactivated
BRF2	0.923	0.071	12.973	240	354	405	0.558	1.001	1.74e-38	3.47e-36	0.923	Hyperactivated
STK38	2.224	0.172	12.932	65	2008	4674	0.677	1.002	2.98e-38	5.89e-36	2.224	Hyperactivated
VXN	13.395	1.036	12.926	324	29	237	0.697	1.001	3.22e-38	6.3e-36	13.395	Hyperactivated
MRPL9	1.007	0.078	12.903	474	1516	2085	0.545	1.003	4.33e-38	8.39e-36	1.007	Hyperactivated
FAM171A1	5.854	0.455	12.879	92	409	1957	0.563	1.001	5.93e-38	1.14e-35	5.854	Hyperactivated
MYBL1	3.702	0.288	12.872	325	384	458	0.717	1.001	6.45e-38	1.23e-35	3.702	Hyperactivated
CHD4	-0.617	0.048	-12.785	78	16775	11948	0.563	1	1.99e-37	3.75e-35	-0.617	Compensated
MCM10	2.868	0.225	12.746	110	459	385	0.687	1.001	3.28e-37	6.12e-35	2.868	Hyperactivated
PDSS1	2.362	0.186	12.729	61	226	292	0.721	1	4.08e-37	7.56e-35	2.362	Hyperactivated
KIN	0.732	0.058	12.686	120	671	618	0.663	1.001	7.04e-37	1.29e-34	0.732	Hyperactivated
ACAN	5.046	0.398	12.681	51	255	392	0.582	1.003	7.56e-37	1.37e-34	5.046	Hyperactivated
HNRNPL	-0.571	0.045	-12.666	58	10271	8343	0.636	1.002	9.13e-37	1.65e-34	-0.571	Compensated
TAF11	1.213	0.096	12.645	63	1432	1538	0.638	1.001	1.19e-36	2.13e-34	1.213	Hyperactivated
RNF8	1.35	0.107	12.578	69	824	839	0.598	1	2.79e-36	4.93e-34	1.35	Hyperactivated
SUPT4H1	0.697	0.055	12.566	188	2963	2791	0.603	1.002	3.25e-36	5.71e-34	0.697	Hyperactivated
LARP4B	0.717	0.057	12.517	110	4106	3110	0.714	1.001	6.03e-36	1.04e-33	0.717	Hyperactivated
RAF1	0.775	0.062	12.517	38	4715	4698	0.562	1	6.04e-36	1.04e-33	0.775	Hyperactivated
TTC7A	3.462	0.277	12.511	41	837	3473	0.605	1.002	6.51e-36	1.11e-33	3.462	Hyperactivated
CASC3	0.668	0.053	12.511	127	6171	4099	0.616	1.003	6.52e-36	1.11e-33	0.668	Hyperactivated
EMC2	0.605	0.048	12.483	428	1360	1597	0.531	1.002	9.23e-36	1.55e-33	0.605	Hyperactivated
KCNE3	-0.98	0.079	-12.47	91	169	458	0.484	1.002	1.09e-35	1.83e-33	-0.98	Compensated
LSM12P1	-0.875	0.07	-12.438	112	77	57	0.482	1.003	1.63e-35	2.71e-33	-0.875	Compensated
GID8	0.735	0.059	12.406	193	4284	3829	0.58	1.004	2.43e-35	3.99e-33	0.735	Hyperactivated
SLC35B1	0.991	0.08	12.387	152	2216	2313	0.631	1.001	3.07e-35	5e-33	0.991	Hyperactivated
FOXK2	0.931	0.075	12.383	144	3271	2711	0.605	1.001	3.22e-35	5.2e-33	0.931	Hyperactivated
CCNE1	3.743	0.303	12.351	81	207	327	0.665	1.003	4.81e-35	7.71e-33	3.743	Hyperactivated
NPLOC4	0.952	0.077	12.349	149	4680	6495	0.647	1.002	4.91e-35	7.81e-33	0.952	Hyperactivated
RBM12	-0.638	0.052	-12.343	124	4515	3555	0.543	1.001	5.3e-35	8.36e-33	-0.638	Compensated
RAD21	1.005	0.081	12.331	445	12679	8539	0.555	1	6.16e-35	9.66e-33	1.005	Hyperactivated
SRP68	0.614	0.05	12.324	160	4315	4344	0.568	1	6.75e-35	1.05e-32	0.614	Hyperactivated
RPIA	1.825	0.148	12.307	15	941	1239	0.663	1.001	8.29e-35	1.28e-32	1.825	Hyperactivated
TCP1	1.737	0.141	12.301	28	9557	8481	0.655	1.003	8.96e-35	1.37e-32	1.737	Hyperactivated
BYSL	1.367	0.111	12.296	78	1207	950	0.643	1.001	9.49e-35	1.44e-32	1.367	Hyperactivated
PSMD12	0.97	0.079	12.277	207	3039	3106	0.523	1.001	1.2e-34	1.81e-32	0.97	Hyperactivated
YBX1	2.832	0.231	12.274	41	11010	22351	0.623	1.002	1.25e-34	1.87e-32	2.832	Hyperactivated
PRPF18	0.763	0.062	12.266	113	463	535	0.574	1.001	1.38e-34	2.06e-32	0.763	Hyperactivated
GDI2	0.895	0.073	12.244	125	12847	16607	0.696	1.001	1.81e-34	2.67e-32	0.895	Hyperactivated
PKNOX1	-0.675	0.055	-12.238	57	1250	963	0.651	1.001	1.95e-34	2.86e-32	-0.675	Compensated
MYCT1	-1.326	0.109	-12.204	38	218	1073	0.177	1.003	2.97e-34	4.32e-32	-1.326	Compensated
QRSL1	0.956	0.079	12.177	65	1100	1195	0.646	1	4.14e-34	5.98e-32	0.956	Hyperactivated
DDHD2	0.893	0.073	12.176	239	2052	2079	0.546	1.003	4.17e-34	5.98e-32	0.893	Hyperactivated
MDH1	1.175	0.097	12.17	40	5781	5072	0.672	1.001	4.5e-34	6.4e-32	1.175	Hyperactivated
TMEM68	0.71	0.059	12.111	271	1025	401	0.566	1.001	9.25e-34	1.31e-31	0.71	Hyperactivated
CLTC	1.063	0.088	12.099	209	25913	25133	0.533	1.002	1.07e-33	1.5e-31	1.063	Hyperactivated
PSMD2	1.205	0.1	12.074	109	9702	10901	0.686	1	1.45e-33	2.03e-31	1.205	Hyperactivated
MYBPC3	15.612	1.297	12.038	24	1	20	0.747	1.002	2.25e-33	3.11e-31	15.612	Hyperactivated
SF3A3	1.163	0.097	12.018	33	3931	4504	0.649	1.003	2.85e-33	3.92e-31	1.163	Hyperactivated
YTHDF1	0.49	0.041	11.99	196	3183	2964	0.541	1.002	4.03e-33	5.5e-31	0.49	Hyperactivated
CHAC2	2.654	0.222	11.974	40	95	140	0.634	1.001	4.85e-33	6.59e-31	2.654	Hyperactivated
EML4	2.413	0.202	11.947	31	2150	5295	0.757	1.001	6.73e-33	9.08e-31	2.413	Hyperactivated
CPNE1	1.796	0.151	11.933	124	3647	5939	0.541	1.001	7.92e-33	1.06e-30	1.796	Hyperactivated
GLIDR	-1.078	0.09	-11.913	81	66	38	0.568	1.001	1.02e-32	1.35e-30	-1.078	Compensated
POU5F1	4.23	0.355	11.908	70	23	47	0.657	1.005	1.07e-32	1.42e-30	4.23	Hyperactivated
MELTF	3.965	0.333	11.901	128	808	1445	0.586	1.001	1.17e-32	1.53e-30	3.965	Hyperactivated
THAP12	1.059	0.089	11.897	112	1886	2623	0.552	1.001	1.23e-32	1.6e-30	1.059	Hyperactivated
SUPT5H	1.1	0.093	11.881	67	6167	6955	0.623	1.001	1.49e-32	1.94e-30	1.1	Hyperactivated
PSMD11	1.481	0.125	11.869	66	4439	5735	0.615	1.001	1.73e-32	2.22e-30	1.481	Hyperactivated
STRAP	1.017	0.086	11.833	53	6264	4935	0.659	1.001	2.63e-32	3.37e-30	1.017	Hyperactivated
EEF1A1P6	-1.018	0.086	-11.813	75	492	425	0.344	1.001	3.33e-32	4.24e-30	-1.018	Compensated
ORMDL3	0.997	0.085	11.778	157	5155	3763	0.673	1	5.05e-32	6.38e-30	0.997	Hyperactivated
FOXM1	2.722	0.231	11.763	80	1596	1428	0.655	1.001	6.06e-32	7.62e-30	2.722	Hyperactivated
DHX9	-0.625	0.053	-11.762	479	10715	8516	0.475	1.003	6.15e-32	7.68e-30	-0.625	Compensated
AFG3L2	1.287	0.11	11.75	43	2967	2644	0.653	1.002	7.09e-32	8.81e-30	1.287	Hyperactivated
DNAJB11	1.386	0.118	11.73	97	2781	3780	0.716	1	8.98e-32	1.11e-29	1.386	Hyperactivated
NDUFB9	1.044	0.089	11.729	437	4328	4297	0.572	1.001	9.1e-32	1.12e-29	1.044	Hyperactivated
CTPS1	2.342	0.2	11.718	36	1516	1816	0.659	1	1.03e-31	1.26e-29	2.342	Hyperactivated
WIPF2	0.74	0.063	11.715	117	3828	2624	0.669	1.002	1.07e-31	1.29e-29	0.74	Hyperactivated
TTI1	0.966	0.083	11.692	133	1419	1215	0.543	1.002	1.4e-31	1.68e-29	0.966	Hyperactivated
RIOK1	1.619	0.139	11.685	90	998	1343	0.627	1.002	1.53e-31	1.83e-29	1.619	Hyperactivated
DCLRE1C	1.321	0.113	11.682	96	438	714	0.696	1.001	1.57e-31	1.87e-29	1.321	Hyperactivated
DPM1	0.833	0.071	11.681	198	1329	1592	0.615	1.001	1.6e-31	1.89e-29	0.833	Hyperactivated
MED1	1.04	0.089	11.677	147	2739	2689	0.614	1	1.67e-31	1.97e-29	1.04	Hyperactivated
ABCF1	1.094	0.094	11.672	66	3980	4932	0.688	1.001	1.78e-31	2.08e-29	1.094	Hyperactivated
KRT12	7.771	0.666	11.662	84	6	5	0.502	1.002	2e-31	2.33e-29	7.771	Hyperactivated
RRP1B	1.469	0.126	11.646	61	2283	3004	0.633	1.001	2.41e-31	2.79e-29	1.469	Hyperactivated
E2F5	1.356	0.116	11.644	359	430	570	0.605	1.001	2.46e-31	2.83e-29	1.356	Hyperactivated
DPH2	1.59	0.137	11.641	35	1280	1241	0.58	1	2.56e-31	2.93e-29	1.59	Hyperactivated
PPM1D	0.718	0.062	11.622	211	781	735	0.573	1.001	3.19e-31	3.63e-29	0.718	Hyperactivated
ATP5F1C	1.04	0.09	11.615	121	7231	6347	0.621	1	3.45e-31	3.9e-29	1.04	Hyperactivated
TACO1	0.852	0.073	11.613	201	912	859	0.554	1	3.53e-31	3.97e-29	0.852	Hyperactivated
SHISA7	4.269	0.368	11.609	61	5	2	0.616	1	3.7e-31	4.14e-29	4.269	Hyperactivated
CCNY	1.132	0.098	11.606	68	3380	4947	0.646	1.001	3.83e-31	4.27e-29	1.132	Hyperactivated
TULP3	0.965	0.083	11.6	80	1254	1298	0.646	1.002	4.11e-31	4.55e-29	0.965	Hyperactivated
MASTL	1.672	0.144	11.59	61	853	712	0.719	1	4.61e-31	5.07e-29	1.672	Hyperactivated
GRB7	1.182	0.102	11.576	173	1578	675	0.649	1.001	5.46e-31	5.98e-29	1.182	Hyperactivated
MTBP	1.336	0.115	11.574	435	233	268	0.55	1.001	5.6e-31	6.09e-29	1.336	Hyperactivated
UBA2	1.105	0.096	11.553	64	4772	4294	0.557	1.001	7.14e-31	7.73e-29	1.105	Hyperactivated
C8orf76	0.815	0.071	11.547	436	245	331	0.51	1.001	7.61e-31	8.2e-29	0.815	Hyperactivated
GLMP	1.313	0.114	11.547	474	1093	2904	0.637	1.001	7.67e-31	8.23e-29	1.313	Hyperactivated
RPP38	1.04	0.09	11.533	98	631	604	0.677	1.001	9.01e-31	9.6e-29	1.04	Hyperactivated
HLA-DRB5	6.617	0.574	11.526	350	553	13653	0.646	1.001	9.75e-31	1.03e-28	6.617	Hyperactivated
CMAS	1.298	0.113	11.519	56	1777	1572	0.525	1.001	1.06e-30	1.12e-28	1.298	Hyperactivated
USP39	1.024	0.089	11.492	22	3150	2488	0.611	1.001	1.45e-30	1.53e-28	1.024	Hyperactivated
FBXO45	1.131	0.099	11.467	119	1468	964	0.619	1.003	1.92e-30	2.01e-28	1.131	Hyperactivated
ARMC1	0.718	0.063	11.467	309	1820	1795	0.496	1	1.94e-30	2.02e-28	0.718	Hyperactivated
RNASEH1	1.747	0.152	11.461	34	584	921	0.622	1	2.07e-30	2.14e-28	1.747	Hyperactivated
ITGAL	15.6	1.362	11.454	209	63	4145	0.689	1	2.24e-30	2.3e-28	15.6	Hyperactivated
VPS72	0.89	0.078	11.449	469	1771	1906	0.579	1.001	2.37e-30	2.42e-28	0.89	Hyperactivated
RAD54B	1.209	0.106	11.441	401	137	99	0.515	1.001	2.62e-30	2.67e-28	1.209	Hyperactivated
ARNTL2	9.675	0.846	11.44	63	120	1544	0.672	1.001	2.64e-30	2.68e-28	9.675	Hyperactivated
KCNK9	7.507	0.657	11.425	401	4	14	0.527	1	3.14e-30	3.17e-28	7.507	Hyperactivated
STK4-AS1	1.761	0.154	11.418	140	18	12	0.648	1.001	3.4e-30	3.41e-28	1.761	Hyperactivated
LTV1	1.346	0.118	11.409	46	1032	1279	0.747	1.001	3.76e-30	3.75e-28	1.346	Hyperactivated
MAGOHB	1.313	0.115	11.405	63	843	750	0.663	1.002	3.96e-30	3.94e-28	1.313	Hyperactivated
PRIM2	1.44	0.126	11.399	66	726	657	0.616	1	4.22e-30	4.17e-28	1.44	Hyperactivated
NECTIN4	1.841	0.162	11.398	510	2022	2585	0.57	1	4.3e-30	4.23e-28	1.841	Hyperactivated
ATAD2	1.361	0.119	11.397	432	2444	1492	0.602	1.001	4.34e-30	4.25e-28	1.361	Hyperactivated
INTS4	0.484	0.042	11.385	130	1209	1128	0.526	1.001	4.99e-30	4.86e-28	0.484	Hyperactivated
MTDH	0.861	0.076	11.358	397	5644	7638	0.586	1.001	6.73e-30	6.53e-28	0.861	Hyperactivated
PNO1	1.131	0.1	11.349	28	1385	1165	0.669	1.003	7.48e-30	7.22e-28	1.131	Hyperactivated
CWC25	0.56	0.05	11.32	111	962	1161	0.585	1.003	1.05e-29	1.01e-27	0.56	Hyperactivated
POLR3C	0.657	0.058	11.316	466	1142	1527	0.575	1	1.1e-29	1.05e-27	0.657	Hyperactivated
MTIF2	0.98	0.087	11.314	39	1967	1486	0.627	1.001	1.12e-29	1.07e-27	0.98	Hyperactivated
SLC25A32	0.771	0.068	11.313	437	834	1597	0.561	1.002	1.14e-29	1.08e-27	0.771	Hyperactivated
TMEM65	1.522	0.135	11.312	441	788	2000	0.464	1.001	1.14e-29	1.08e-27	1.522	Hyperactivated
MRPL47	1.121	0.099	11.308	125	1579	1604	0.708	1.002	1.2e-29	1.13e-27	1.121	Hyperactivated
CLEC7A	14.399	1.274	11.305	66	56	1692	0.722	1.001	1.24e-29	1.16e-27	14.399	Hyperactivated
E2F3	2.049	0.181	11.304	96	1014	1629	0.67	1	1.26e-29	1.17e-27	2.049	Hyperactivated
INTS13	1.29	0.114	11.266	66	1207	1379	0.615	1	1.92e-29	1.78e-27	1.29	Hyperactivated
TAF4	0.68	0.06	11.258	200	1057	923	0.604	1.001	2.11e-29	1.94e-27	0.68	Hyperactivated
UTP11	1.227	0.109	11.252	33	1489	1538	0.598	1	2.26e-29	2.07e-27	1.227	Hyperactivated
TLK2	0.507	0.045	11.218	209	1562	1400	0.521	1	3.31e-29	3.02e-27	0.507	Hyperactivated
SLC5A6	3.223	0.288	11.184	28	3351	9125	0.653	1	4.88e-29	4.43e-27	3.223	Hyperactivated
SRPK1	1.83	0.164	11.168	60	2891	3575	0.628	1.002	5.82e-29	5.27e-27	1.83	Hyperactivated
COPS5	0.479	0.043	11.141	319	2760	2257	0.541	1.002	7.89e-29	7.11e-27	0.479	Hyperactivated
ENY2	0.62	0.056	11.134	425	1948	2428	0.627	1.001	8.57e-29	7.69e-27	0.62	Hyperactivated
MRPL37	1.419	0.127	11.133	36	3679	3250	0.523	1.001	8.7e-29	7.77e-27	1.419	Hyperactivated
UTP18	0.695	0.062	11.126	169	1769	1700	0.53	1.001	9.36e-29	8.33e-27	0.695	Hyperactivated
FANCE	2.114	0.19	11.126	60	282	342	0.668	1	9.42e-29	8.34e-27	2.114	Hyperactivated
TCF19	1.935	0.174	11.114	69	1335	1186	0.652	1.001	1.07e-28	9.46e-27	1.935	Hyperactivated
MRPS7	0.884	0.08	11.095	162	2572	2353	0.554	1.001	1.33e-28	1.17e-26	0.884	Hyperactivated
CCDC43	0.979	0.088	11.094	51	1486	948	0.619	1.001	1.35e-28	1.18e-26	0.979	Hyperactivated
CLNS1A	0.669	0.06	11.088	125	3956	3386	0.665	1.003	1.44e-28	1.25e-26	0.669	Hyperactivated
RHNO1	1.044	0.094	11.085	80	1556	1307	0.658	1.001	1.49e-28	1.29e-26	1.044	Hyperactivated
MSTO1	0.944	0.085	11.082	475	452	620	0.536	1.002	1.53e-28	1.32e-26	0.944	Hyperactivated
FTSJ3	0.799	0.072	11.08	200	2439	3327	0.596	1.001	1.58e-28	1.36e-26	0.799	Hyperactivated
ANKRD27	1.433	0.129	11.076	60	1721	1988	0.614	1	1.65e-28	1.41e-26	1.433	Hyperactivated
SCNN1A	-1.219	0.11	-11.054	81	7448	2438	0.372	1.003	2.09e-28	1.78e-26	-1.219	Compensated
ILRUN	1.043	0.094	11.047	60	5816	8083	0.653	1	2.27e-28	1.93e-26	1.043	Hyperactivated
C2CD4D	2.05	0.186	11.042	474	52	37	0.512	1.002	2.39e-28	2.02e-26	2.05	Hyperactivated
NOL11	0.699	0.063	11.036	214	2459	2409	0.577	1.001	2.57e-28	2.16e-26	0.699	Hyperactivated
PLB1	3.737	0.339	11.031	28	82	330	0.601	1	2.71e-28	2.27e-26	3.737	Hyperactivated
HNRNPCP2	-0.942	0.086	-11.018	26	593	357	0.65	1.001	3.12e-28	2.6e-26	-0.942	Compensated
MSH6	1.345	0.122	11.009	40	4272	2895	0.69	1	3.46e-28	2.88e-26	1.345	Hyperactivated
MAPRE1	0.92	0.084	11.008	110	5936	7319	0.581	1.003	3.5e-28	2.9e-26	0.92	Hyperactivated
UBXN2A	1.478	0.134	11.001	26	1038	1137	0.633	1.001	3.78e-28	3.12e-26	1.478	Hyperactivated
AKR1E2	3.504	0.32	10.939	122	61	128	0.63	1	7.52e-28	6.18e-26	3.504	Hyperactivated
PRR29	-0.974	0.089	-10.921	204	159	207	0.446	1.001	9.2e-28	7.52e-26	-0.974	Compensated
IL2RA	70.187	6.432	10.913	124	4	502	0.799	1	1e-27	8.16e-26	70.187	Hyperactivated
PSME4	1.968	0.18	10.907	39	5260	8134	0.563	1.001	1.07e-27	8.69e-26	1.968	Hyperactivated
YEATS2	1.549	0.142	10.899	123	1561	2641	0.607	1.001	1.17e-27	9.46e-26	1.549	Hyperactivated
SYNCRIP	1.353	0.125	10.855	19	9900	10167	0.643	1	1.89e-27	1.52e-25	1.353	Hyperactivated
DONSON	1.789	0.165	10.834	50	747	677	0.502	1.001	2.37e-27	1.9e-25	1.789	Hyperactivated
NDUFA9	1.208	0.112	10.828	76	1619	2027	0.661	1.002	2.54e-27	2.03e-25	1.208	Hyperactivated
ERVFRD-1	5.928	0.548	10.817	101	5	18	0.6	1.003	2.87e-27	2.29e-25	5.928	Hyperactivated
TEX30	1.869	0.173	10.816	55	386	378	0.691	1.001	2.89e-27	2.29e-25	1.869	Hyperactivated
GCSAML	-1.53	0.142	-10.812	504	22	55	0.46	1.001	3.01e-27	2.37e-25	-1.53	Compensated
METTL2A	0.484	0.045	10.802	209	945	588	0.544	1.001	3.36e-27	2.64e-25	0.484	Hyperactivated
OTULIN	1.235	0.114	10.784	113	831	1760	0.591	1.002	4.08e-27	3.19e-25	1.235	Hyperactivated
C1orf131	0.804	0.075	10.774	504	472	612	0.512	1.003	4.55e-27	3.55e-25	0.804	Hyperactivated
MCM4	1.444	0.134	10.77	259	4724	4071	0.627	1.002	4.78e-27	3.71e-25	1.444	Hyperactivated
NASP	1.81	0.168	10.767	30	4496	5239	0.577	1	4.92e-27	3.81e-25	1.81	Hyperactivated
VDAC3	0.686	0.064	10.728	216	4103	3635	0.501	1.001	7.48e-27	5.77e-25	0.686	Hyperactivated
DCLRE1B	1.655	0.154	10.728	23	566	801	0.656	1.003	7.51e-27	5.77e-25	1.655	Hyperactivated
YWHAQ	1.347	0.126	10.726	37	13998	11796	0.634	1.002	7.69e-27	5.89e-25	1.347	Hyperactivated
MIEN1	0.975	0.091	10.688	170	2430	1026	0.611	1	1.16e-26	8.86e-25	0.975	Hyperactivated
HGH1	0.942	0.088	10.653	377	1451	1557	0.521	1.001	1.69e-26	1.28e-24	0.942	Hyperactivated
KLHDC3	1.271	0.119	10.646	75	4493	4326	0.616	1	1.82e-26	1.38e-24	1.271	Hyperactivated
GNPAT	0.549	0.052	10.643	504	2457	2550	0.501	1.001	1.89e-26	1.42e-24	0.549	Hyperactivated
AURKA	2.502	0.235	10.633	197	672	1022	0.551	1	2.1e-26	1.58e-24	2.502	Hyperactivated
UBE2O	0.668	0.063	10.622	159	2288	2069	0.677	1.001	2.36e-26	1.77e-24	0.668	Hyperactivated
TIMM50	1.059	0.1	10.606	67	2352	2004	0.726	1.001	2.79e-26	2.08e-24	1.059	Hyperactivated
SERBP1	1.319	0.124	10.606	31	12619	15045	0.615	1.001	2.81e-26	2.09e-24	1.319	Hyperactivated
CCT2	0.846	0.08	10.599	77	7770	5763	0.598	1	3.02e-26	2.24e-24	0.846	Hyperactivated
UGP2	1.453	0.137	10.591	40	4536	6791	0.636	1.002	3.28e-26	2.42e-24	1.453	Hyperactivated
MCM3	1.299	0.123	10.59	74	5982	4246	0.575	1	3.31e-26	2.43e-24	1.299	Hyperactivated
DSN1	1.265	0.12	10.579	118	1101	868	0.561	1.001	3.75e-26	2.75e-24	1.265	Hyperactivated
CCT4	1.136	0.107	10.576	46	8639	7518	0.681	1.001	3.85e-26	2.81e-24	1.136	Hyperactivated
NAA50	1.213	0.115	10.574	50	6686	6945	0.63	1	3.92e-26	2.85e-24	1.213	Hyperactivated
NMT2	2.243	0.212	10.574	95	339	1123	0.68	1.001	3.95e-26	2.87e-24	2.243	Hyperactivated
LSM14A	0.795	0.075	10.565	60	6720	6717	0.703	1.001	4.31e-26	3.11e-24	0.795	Hyperactivated
B3GNT5	4.405	0.417	10.56	113	198	690	0.595	1.004	4.59e-26	3.3e-24	4.405	Hyperactivated
CD93	-1.498	0.142	-10.529	98	2025	11752	0.161	1.004	6.38e-26	4.58e-24	-1.498	Compensated
CEBPG	1.226	0.117	10.521	64	2438	2135	0.664	1.001	6.89e-26	4.93e-24	1.226	Hyperactivated
PRPF38A	0.922	0.088	10.519	29	2626	2427	0.696	1.001	7.06e-26	5.03e-24	0.922	Hyperactivated
ABI1	0.885	0.084	10.512	61	2977	4244	0.585	1.002	7.58e-26	5.38e-24	0.885	Hyperactivated
CENPO	1.791	0.171	10.505	25	618	541	0.678	1.002	8.2e-26	5.8e-24	1.791	Hyperactivated
SGCA	-1.232	0.117	-10.5	160	24	56	0.105	1.021	8.65e-26	6.1e-24	-1.232	Compensated
MCM2	2.009	0.192	10.492	43	2860	2013	0.674	1.001	9.38e-26	6.59e-24	2.009	Hyperactivated
ATL2	1.892	0.181	10.473	32	2680	2632	0.658	1	1.15e-25	8.06e-24	1.892	Hyperactivated
CCT5	1.248	0.119	10.452	108	8903	8208	0.591	1.003	1.43e-25	9.98e-24	1.248	Hyperactivated
THRAP3	-0.675	0.065	-10.452	28	9692	7422	0.558	1.001	1.44e-25	9.98e-24	-0.675	Compensated
EXO5	1.304	0.125	10.42	30	396	381	0.668	1.001	2.02e-25	1.4e-23	1.304	Hyperactivated
PPFIA1	0.599	0.058	10.399	223	3095	2455	0.608	1	2.51e-25	1.73e-23	0.599	Hyperactivated
FANCG	1.34	0.129	10.392	44	1038	775	0.67	1.002	2.7e-25	1.86e-23	1.34	Hyperactivated
DNMT3A	1.485	0.143	10.391	25	2184	2211	0.649	1.001	2.71e-25	1.86e-23	1.485	Hyperactivated
PPP3R1	1.164	0.112	10.388	26	2440	2946	0.612	1	2.82e-25	1.93e-23	1.164	Hyperactivated
SEH1L	1.26	0.122	10.365	46	2134	1930	0.718	1	3.57e-25	2.43e-23	1.26	Hyperactivated
SF3B6	1.375	0.133	10.352	27	3160	2650	0.688	1.001	4.12e-25	2.8e-23	1.375	Hyperactivated
ARPC1A	0.927	0.09	10.346	49	5832	4227	0.667	1.001	4.34e-25	2.94e-23	0.927	Hyperactivated
MSH2	1.43	0.138	10.344	40	2350	1501	0.609	1	4.43e-25	2.99e-23	1.43	Hyperactivated
PITRM1	0.95	0.092	10.344	115	3250	3631	0.654	1.001	4.48e-25	3.01e-23	0.95	Hyperactivated
TAGLN2	1.741	0.168	10.339	501	14651	47091	0.519	1.002	4.7e-25	3.15e-23	1.741	Hyperactivated
TBC1D7	1.331	0.129	10.335	104	737	716	0.557	1.004	4.9e-25	3.27e-23	1.331	Hyperactivated
POGK	0.774	0.075	10.333	488	3809	3649	0.591	1	4.98e-25	3.32e-23	0.774	Hyperactivated
EPN3	1.233	0.119	10.33	164	2001	339	0.71	1	5.17e-25	3.43e-23	1.233	Hyperactivated
TMEM104	0.978	0.095	10.327	163	1087	1485	0.562	1.001	5.3e-25	3.5e-23	0.978	Hyperactivated
ZBTB5	1.179	0.114	10.327	35	1114	1142	0.711	1.001	5.33e-25	3.51e-23	1.179	Hyperactivated
FTH1P11	-0.968	0.094	-10.326	361	22	38	0.497	1.001	5.37e-25	3.53e-23	-0.968	Compensated
PABPC1	1.064	0.103	10.325	424	42513	73300	0.598	1.002	5.41e-25	3.54e-23	1.064	Hyperactivated
ECE2	2.054	0.199	10.319	109	461	588	0.614	1.003	5.8e-25	3.78e-23	2.054	Hyperactivated
RNF168	1.069	0.104	10.319	114	1097	1193	0.638	1.002	5.81e-25	3.78e-23	1.069	Hyperactivated
TATDN1	0.582	0.056	10.316	438	822	751	0.465	1.001	5.98e-25	3.88e-23	0.582	Hyperactivated
PDCD5	1.632	0.158	10.31	61	1744	2191	0.669	1.004	6.37e-25	4.12e-23	1.632	Hyperactivated
SENP5	0.762	0.074	10.262	128	1569	1731	0.557	1.003	1.04e-24	6.72e-23	0.762	Hyperactivated
USP1	1.676	0.164	10.251	45	3287	2856	0.577	1.001	1.17e-24	7.5e-23	1.676	Hyperactivated
HMCES	1.067	0.104	10.25	47	2616	2489	0.701	1	1.18e-24	7.54e-23	1.067	Hyperactivated
AGO2	1.317	0.129	10.25	401	1685	3011	0.609	1	1.19e-24	7.59e-23	1.317	Hyperactivated
RBM28	0.946	0.092	10.245	52	1441	1688	0.638	1	1.24e-24	7.91e-23	0.946	Hyperactivated
DHTKD1	1.123	0.11	10.24	123	3321	1989	0.567	1.003	1.32e-24	8.36e-23	1.123	Hyperactivated
EFHC1	-0.828	0.081	-10.239	76	1275	274	0.639	1	1.33e-24	8.39e-23	-0.828	Compensated
FBH1	0.579	0.057	10.234	124	2626	3610	0.635	1	1.39e-24	8.78e-23	0.579	Hyperactivated
FAM98A	1.361	0.133	10.215	26	2054	2778	0.658	1.002	1.7e-24	1.07e-22	1.361	Hyperactivated
MAGOH	1.659	0.163	10.212	31	1195	1406	0.643	1	1.76e-24	1.1e-22	1.659	Hyperactivated
SAMD4B	0.694	0.068	10.208	69	5422	4488	0.599	1	1.83e-24	1.14e-22	0.694	Hyperactivated
NSMCE2	0.521	0.051	10.201	440	815	749	0.475	1.001	1.97e-24	1.23e-22	0.521	Hyperactivated
MTCH1	0.915	0.09	10.193	69	7918	7151	0.699	1.001	2.13e-24	1.32e-22	0.915	Hyperactivated
NAT10	0.988	0.097	10.175	58	3659	3096	0.605	1	2.58e-24	1.59e-22	0.988	Hyperactivated
P2RY12	-2.392	0.235	-10.173	90	14	195	0.296	1.003	2.61e-24	1.61e-22	-2.392	Compensated
GNL2	1.169	0.115	10.171	28	3886	3257	0.602	1.001	2.66e-24	1.64e-22	1.169	Hyperactivated
A2ML1	14.694	1.446	10.164	63	80	1000	0.71	1.001	2.87e-24	1.76e-22	14.694	Hyperactivated
POLR3F	0.68	0.067	10.161	94	626	542	0.625	1.001	2.97e-24	1.82e-22	0.68	Hyperactivated
MRPL2	1.397	0.138	10.129	73	1087	1157	0.664	1.002	4.1e-24	2.5e-22	1.397	Hyperactivated
TDRKH	1.156	0.114	10.127	474	772	869	0.571	1.001	4.19e-24	2.55e-22	1.156	Hyperactivated
SLC52A2	1.222	0.121	10.124	381	2068	3313	0.58	1.001	4.32e-24	2.62e-22	1.222	Hyperactivated
HES1	-0.901	0.089	-10.101	121	3898	1615	0.527	1	5.47e-24	3.31e-22	-0.901	Compensated
MRPS5	1.396	0.138	10.091	25	1636	2078	0.656	1.001	6.04e-24	3.64e-22	1.396	Hyperactivated
SRSF6	-0.485	0.048	-10.088	142	9931	5680	0.507	1.001	6.27e-24	3.77e-22	-0.485	Compensated
TAF5L	0.746	0.074	10.078	499	1155	1661	0.516	1.001	6.93e-24	4.15e-22	0.746	Hyperactivated
PARN	0.533	0.053	10.066	222	3269	2812	0.504	1.001	7.79e-24	4.66e-22	0.533	Hyperactivated
OTUD6B	0.87	0.087	10.061	384	489	501	0.512	1	8.2e-24	4.88e-22	0.87	Hyperactivated
CHD2	-0.691	0.069	-10.049	59	4887	4844	0.632	1.001	9.29e-24	5.52e-22	-0.691	Compensated
SSRP1	1.215	0.121	10.039	28	8765	7637	0.738	1.001	1.03e-23	6.08e-22	1.215	Hyperactivated
KCNK5	3.55	0.354	10.029	83	471	692	0.624	1.001	1.14e-23	6.72e-22	3.55	Hyperactivated
BIRC5	2.433	0.243	10.028	166	1450	1982	0.609	1	1.15e-23	6.75e-22	2.433	Hyperactivated
ITGA8	-1.623	0.162	-10.013	92	191	679	0.524	1	1.33e-23	7.83e-22	-1.623	Compensated
GSDMB	2.21	0.221	10.011	158	310	655	0.682	1.001	1.36e-23	7.97e-22	2.21	Hyperactivated
LPIN1	3.202	0.32	10.006	30	991	3015	0.724	1	1.43e-23	8.36e-22	3.202	Hyperactivated
MTAP	1.311	0.131	9.999	35	1841	1899	0.636	1.001	1.54e-23	8.95e-22	1.311	Hyperactivated
CTNNBL1	1.021	0.102	9.995	129	1713	2841	0.62	1.002	1.6e-23	9.29e-22	1.021	Hyperactivated
C5orf34	1.526	0.153	9.989	86	172	170	0.524	1.002	1.7e-23	9.83e-22	1.526	Hyperactivated
TGS1	0.745	0.075	9.982	274	985	1495	0.663	1	1.83e-23	1.06e-21	0.745	Hyperactivated
NCR3	27.588	2.764	9.98	77	1	80	0.572	1.002	1.86e-23	1.07e-21	27.588	Hyperactivated
FAF1	1.121	0.112	9.973	31	2737	2311	0.586	1.001	2e-23	1.15e-21	1.121	Hyperactivated
HNRNPA2B1	-0.538	0.054	-9.967	75	36382	29974	0.584	1.001	2.13e-23	1.22e-21	-0.538	Compensated
PGAP3	0.831	0.083	9.966	178	2441	1394	0.654	1.001	2.14e-23	1.22e-21	0.831	Hyperactivated
TRIT1	1.246	0.125	9.957	35	967	852	0.69	1.002	2.36e-23	1.34e-21	1.246	Hyperactivated
RAP2A	1.819	0.183	9.945	55	1721	2853	0.7	1.002	2.66e-23	1.51e-21	1.819	Hyperactivated
CAMK1G	-1.24	0.125	-9.942	502	20	25	0.478	1	2.74e-23	1.55e-21	-1.24	Compensated
SUPV3L1	1.234	0.124	9.934	23	1350	1283	0.623	1.005	2.97e-23	1.67e-21	1.234	Hyperactivated
LAMP3	9.048	0.911	9.93	113	95	1537	0.589	1.001	3.09e-23	1.74e-21	9.048	Hyperactivated
IL20RB	6.416	0.646	9.925	62	20	185	0.737	1.002	3.25e-23	1.83e-21	6.416	Hyperactivated
ZNF146	1.019	0.103	9.924	60	5528	5378	0.53	1.002	3.28e-23	1.84e-21	1.019	Hyperactivated
C6orf15	5.37	0.541	9.923	69	70	39	0.463	1	3.31e-23	1.85e-21	5.37	Hyperactivated
CMSS1	1.485	0.15	9.92	41	1052	1075	0.693	1.001	3.41e-23	1.9e-21	1.485	Hyperactivated
SNRPG	1.585	0.16	9.915	27	1714	1808	0.635	1.001	3.56e-23	1.98e-21	1.585	Hyperactivated
TENT4A	1.105	0.111	9.914	99	1189	1741	0.505	1.002	3.61e-23	2e-21	1.105	Hyperactivated
GLIPR2	6.987	0.705	9.911	46	413	4526	0.726	1	3.72e-23	2.05e-21	6.987	Hyperactivated
DERA	1.019	0.103	9.906	52	1084	1238	0.629	1	3.91e-23	2.15e-21	1.019	Hyperactivated
CENPA	2.615	0.264	9.889	25	285	359	0.677	1.001	4.66e-23	2.56e-21	2.615	Hyperactivated
MMS22L	1.939	0.196	9.885	34	758	559	0.586	1	4.84e-23	2.65e-21	1.939	Hyperactivated
SNRPB2	1.005	0.102	9.87	103	2453	2479	0.619	1	5.64e-23	3.08e-21	1.005	Hyperactivated
CNMD	6.039	0.612	9.867	16	22	6	0.117	1.01	5.79e-23	3.15e-21	6.039	Hyperactivated
MRAS	4.154	0.422	9.849	72	570	3644	0.675	1.001	6.92e-23	3.75e-21	4.154	Hyperactivated
KAT7	0.549	0.056	9.849	151	2913	1979	0.538	1.001	6.93e-23	3.75e-21	0.549	Hyperactivated
TBC1D22B	0.985	0.1	9.847	69	878	949	0.721	1.001	7.06e-23	3.81e-21	0.985	Hyperactivated
SERPINB1	-0.924	0.094	-9.833	68	3173	3894	0.634	1	8.12e-23	4.38e-21	-0.924	Compensated
TRA2A	-0.549	0.056	-9.827	80	3675	2913	0.473	1.004	8.58e-23	4.61e-21	-0.549	Compensated
ANP32E	2.157	0.22	9.813	469	1639	3755	0.539	1.001	9.91e-23	5.31e-21	2.157	Hyperactivated
CAD	1.454	0.148	9.811	28	3175	3555	0.658	1	1.01e-22	5.4e-21	1.454	Hyperactivated
C19orf12	0.968	0.099	9.81	80	785	1666	0.625	1.001	1.02e-22	5.42e-21	0.968	Hyperactivated
PIM1	4.341	0.443	9.802	69	487	3709	0.64	1.003	1.11e-22	5.88e-21	4.341	Hyperactivated
FAM189B	1.025	0.105	9.8	487	1453	1515	0.507	1.001	1.12e-22	5.95e-21	1.025	Hyperactivated
CYRIB	0.85	0.087	9.787	423	2207	5181	0.575	1.001	1.27e-22	6.74e-21	0.85	Hyperactivated
MRPL3	0.871	0.089	9.782	50	4631	3325	0.685	1.001	1.35e-22	7.1e-21	0.871	Hyperactivated
BOP1	1.465	0.15	9.772	383	1671	2645	0.575	1.002	1.48e-22	7.8e-21	1.465	Hyperactivated
PTPN2	1.386	0.142	9.766	44	1143	2144	0.679	1.004	1.58e-22	8.29e-21	1.386	Hyperactivated
POP1	1.345	0.138	9.765	407	324	634	0.57	1	1.59e-22	8.3e-21	1.345	Hyperactivated
EME1	1.679	0.172	9.763	163	178	152	0.616	1	1.62e-22	8.47e-21	1.679	Hyperactivated
RTN4IP1	1.17	0.12	9.76	64	363	363	0.718	1.001	1.67e-22	8.72e-21	1.17	Hyperactivated
PTRH2	0.852	0.087	9.746	213	984	984	0.576	1	1.92e-22	9.98e-21	0.852	Hyperactivated
PPIL1	1.043	0.107	9.745	68	1510	1239	0.738	1	1.93e-22	1e-20	1.043	Hyperactivated
POU2F1	-0.655	0.067	-9.738	486	2056	1181	0.572	1.001	2.07e-22	1.07e-20	-0.655	Compensated
PABPC4	1.607	0.165	9.736	35	5903	9248	0.572	1.001	2.12e-22	1.09e-20	1.607	Hyperactivated
NGDN	0.802	0.082	9.726	47	1380	1168	0.557	1	2.33e-22	1.2e-20	0.802	Hyperactivated
EIF4BP6	-1.276	0.131	-9.71	42	149	92	0.503	1.001	2.73e-22	1.4e-20	-1.276	Compensated
COIL	0.429	0.044	9.709	181	1305	895	0.58	1.002	2.77e-22	1.42e-20	0.429	Hyperactivated
NRBF2	1.387	0.143	9.707	33	722	1653	0.64	1.001	2.82e-22	1.44e-20	1.387	Hyperactivated
RMDN1	0.451	0.047	9.694	361	1577	1579	0.568	1.001	3.18e-22	1.62e-20	0.451	Hyperactivated
LNCOC1	1.926	0.199	9.68	388	21	10	0.574	1	3.67e-22	1.86e-20	1.926	Hyperactivated
CDKAL1	1.253	0.13	9.664	97	849	859	0.668	1.001	4.29e-22	2.17e-20	1.253	Hyperactivated
MRPL45	0.606	0.063	9.659	100	2162	1203	0.693	1.001	4.5e-22	2.27e-20	0.606	Hyperactivated
RPP40	1.547	0.161	9.636	82	312	398	0.637	1.002	5.63e-22	2.84e-20	1.547	Hyperactivated
MPHOSPH10	0.98	0.102	9.632	23	2350	2037	0.711	1	5.83e-22	2.93e-20	0.98	Hyperactivated
COMMD2	1.017	0.106	9.632	86	1398	1826	0.603	1.001	5.84e-22	2.93e-20	1.017	Hyperactivated
RNF5P1	-0.932	0.097	-9.618	234	65	78	0.29	1.002	6.7e-22	3.35e-20	-0.932	Compensated
TEX261	0.918	0.095	9.618	25	4686	4598	0.627	1.001	6.74e-22	3.36e-20	0.918	Hyperactivated
SF3B4	0.696	0.072	9.611	461	3794	3997	0.497	1.002	7.16e-22	3.57e-20	0.696	Hyperactivated
IQANK1	0.864	0.09	9.607	382	1951	873	0.579	1	7.45e-22	3.7e-20	0.864	Hyperactivated
NBPF9	-0.904	0.094	-9.591	308	566	273	0.455	1.002	8.75e-22	4.34e-20	-0.904	Compensated
UBE2MP1	-0.984	0.103	-9.581	106	29	21	0.48	1	9.62e-22	4.76e-20	-0.984	Compensated
MRPL39	1.053	0.11	9.578	43	899	876	0.752	1.001	9.85e-22	4.86e-20	1.053	Hyperactivated
TMEM199	0.652	0.068	9.572	100	1019	654	0.653	1.001	1.05e-21	5.16e-20	0.652	Hyperactivated
SCNM1	1.145	0.12	9.571	469	802	1543	0.579	1.003	1.06e-21	5.18e-20	1.145	Hyperactivated
SETDB1	0.518	0.054	9.561	473	1851	1882	0.552	1	1.16e-21	5.69e-20	0.518	Hyperactivated
SLC26A7	4.503	0.471	9.557	386	18	62	0.63	1.001	1.21e-21	5.93e-20	4.503	Hyperactivated
STX6	0.69	0.072	9.548	483	2140	3308	0.581	1.001	1.32e-21	6.42e-20	0.69	Hyperactivated
UPF2	0.809	0.085	9.539	119	2191	2580	0.524	1	1.44e-21	6.99e-20	0.809	Hyperactivated
TRPC4AP	0.502	0.053	9.535	122	4684	4929	0.617	1	1.5e-21	7.29e-20	0.502	Hyperactivated
PREP	1.133	0.119	9.528	56	2086	2348	0.608	1	1.6e-21	7.75e-20	1.133	Hyperactivated
UBAP2	1.014	0.107	9.519	44	2688	1913	0.633	1	1.75e-21	8.44e-20	1.014	Hyperactivated
TM2D2	0.555	0.058	9.515	222	1866	2515	0.483	1.001	1.82e-21	8.75e-20	0.555	Hyperactivated
HAUS6	1.325	0.139	9.506	48	1158	1032	0.627	1.004	1.98e-21	9.53e-20	1.325	Hyperactivated
NPTX1	3.647	0.384	9.503	159	136	25	0.742	1	2.05e-21	9.81e-20	3.647	Hyperactivated
CDCA3	1.944	0.205	9.502	81	602	512	0.602	1.001	2.06e-21	9.84e-20	1.944	Hyperactivated
AKIRIN1	1.129	0.119	9.494	37	2568	3167	0.582	1.003	2.22e-21	1.06e-19	1.129	Hyperactivated
MIS18A	1.326	0.14	9.493	43	780	641	0.588	1.001	2.24e-21	1.07e-19	1.326	Hyperactivated
WDR11-AS1	2.529	0.267	9.49	24	3	5	0.652	1	2.32e-21	1.1e-19	2.529	Hyperactivated
OPTN	1.925	0.203	9.488	110	2179	7885	0.707	1	2.36e-21	1.12e-19	1.925	Hyperactivated
EEF1A1P9	-1.398	0.147	-9.486	13	143	184	0.651	1.002	2.4e-21	1.13e-19	-1.398	Compensated
NPM1P6	-0.742	0.078	-9.469	293	19	16	0.517	1.002	2.83e-21	1.33e-19	-0.742	Compensated
NELFCD	0.65	0.069	9.469	209	4149	3895	0.485	1.001	2.84e-21	1.33e-19	0.65	Hyperactivated
PPP1R16B	-1.571	0.166	-9.468	130	171	1506	0.452	1	2.84e-21	1.33e-19	-1.571	Compensated
CDC6	1.985	0.21	9.466	112	896	795	0.655	1.001	2.9e-21	1.36e-19	1.985	Hyperactivated
KPNA2	1.64	0.173	9.463	212	4611	7119	0.541	1	3e-21	1.4e-19	1.64	Hyperactivated
SLC4A1AP	0.807	0.085	9.461	27	1569	1461	0.624	1	3.05e-21	1.42e-19	0.807	Hyperactivated
GOLT1B	1.132	0.12	9.461	58	1854	2536	0.561	1.001	3.05e-21	1.42e-19	1.132	Hyperactivated
RPSAP12	-0.901	0.095	-9.455	67	13	14	0.519	1.001	3.22e-21	1.49e-19	-0.901	Compensated
CCNC	1.102	0.117	9.455	39	3146	2563	0.654	1	3.23e-21	1.49e-19	1.102	Hyperactivated
RBIS	0.793	0.084	9.448	360	979	1353	0.578	1	3.45e-21	1.59e-19	0.793	Hyperactivated
DNM1L	0.835	0.088	9.443	52	3736	3027	0.62	1.003	3.62e-21	1.67e-19	0.835	Hyperactivated
FLAD1	0.949	0.101	9.432	488	1832	2278	0.527	1.002	4.01e-21	1.84e-19	0.949	Hyperactivated
MRPS16	0.827	0.088	9.423	35	4500	3056	0.665	1.001	4.4e-21	2.02e-19	0.827	Hyperactivated
PPM1G	1.227	0.13	9.418	28	6565	6009	0.655	1.003	4.6e-21	2.11e-19	1.227	Hyperactivated
NCOA3	1.284	0.136	9.417	159	2543	4472	0.529	1	4.62e-21	2.11e-19	1.284	Hyperactivated
MED8	1.038	0.11	9.415	37	1762	2199	0.616	1.002	4.71e-21	2.15e-19	1.038	Hyperactivated
DVL3	0.557	0.059	9.411	112	5178	4435	0.641	1.001	4.9e-21	2.23e-19	0.557	Hyperactivated
ZEB1	-1.26	0.134	-9.41	63	680	4433	0.363	1.002	4.96e-21	2.25e-19	-1.26	Compensated
ALG3	1.21	0.129	9.401	109	2109	2189	0.629	1.002	5.41e-21	2.45e-19	1.21	Hyperactivated
ASB13	-0.743	0.079	-9.397	131	4454	879	0.647	1.002	5.63e-21	2.54e-19	-0.743	Compensated
KTI12	1.235	0.132	9.393	27	345	455	0.608	1.001	5.81e-21	2.62e-19	1.235	Hyperactivated
RPL10AP2	-0.976	0.104	-9.371	251	10	11	0.491	1.001	7.16e-21	3.22e-19	-0.976	Compensated
RHPN1-AS1	0.861	0.092	9.369	382	179	81	0.617	1.001	7.34e-21	3.29e-19	0.861	Hyperactivated
PIGC	0.665	0.071	9.364	475	1425	1522	0.574	1.003	7.66e-21	3.43e-19	0.665	Hyperactivated
EPCAM	1.365	0.146	9.363	43	13047	2631	0.693	1.001	7.77e-21	3.47e-19	1.365	Hyperactivated
TCP11	6.862	0.734	9.354	60	4	19	0.639	1.002	8.46e-21	3.77e-19	6.862	Hyperactivated
FDCSP	15.419	1.65	9.346	34	525	7618	0.292	1.005	9.12e-21	4.06e-19	15.419	Hyperactivated
SNHG6	1.418	0.152	9.343	322	1843	2317	0.469	1.001	9.36e-21	4.15e-19	1.418	Hyperactivated
HMGN2P3	-1.195	0.128	-9.34	209	28	26	0.493	1	9.61e-21	4.25e-19	-1.195	Compensated
P2RY13	-2.624	0.281	-9.335	90	35	695	0.377	1.001	1.01e-20	4.47e-19	-2.624	Compensated
CRTC2	0.645	0.069	9.33	477	1797	2666	0.503	1.002	1.05e-20	4.65e-19	0.645	Hyperactivated
POLR3A	0.763	0.082	9.33	50	1827	1327	0.561	1.001	1.06e-20	4.66e-19	0.763	Hyperactivated
PRKCQ-AS1	8.592	0.921	9.328	119	11	161	0.641	1.001	1.08e-20	4.74e-19	8.592	Hyperactivated
SIRT2	0.862	0.092	9.324	60	2042	2612	0.551	1.002	1.12e-20	4.92e-19	0.862	Hyperactivated
SUMO1P3	-0.865	0.093	-9.321	497	11	10	0.535	1.002	1.15e-20	5.05e-19	-0.865	Compensated
NDUFS2	0.588	0.063	9.311	508	4715	4926	0.546	1.003	1.27e-20	5.54e-19	0.588	Hyperactivated
GINS1	1.977	0.213	9.299	97	705	624	0.61	1.002	1.42e-20	6.19e-19	1.977	Hyperactivated
REPS1	0.89	0.096	9.287	48	2346	1814	0.677	1.001	1.59e-20	6.89e-19	0.89	Hyperactivated
ABT1	0.931	0.1	9.278	65	1215	1573	0.613	1.003	1.73e-20	7.49e-19	0.931	Hyperactivated
TARS1	1.168	0.126	9.275	102	3989	4730	0.616	1.002	1.78e-20	7.68e-19	1.168	Hyperactivated
PUF60	0.75	0.081	9.269	380	5623	6664	0.606	1.002	1.88e-20	8.09e-19	0.75	Hyperactivated
RAP2B	1.839	0.199	9.259	93	953	4366	0.683	1.001	2.06e-20	8.88e-19	1.839	Hyperactivated
PRCC	0.574	0.062	9.254	476	3238	3429	0.481	1	2.16e-20	9.28e-19	0.574	Hyperactivated
PSMA6	1.032	0.112	9.249	64	1241	1389	0.595	1.001	2.28e-20	9.76e-19	1.032	Hyperactivated
CLPTM1L	0.695	0.075	9.246	108	5267	5742	0.617	1.001	2.32e-20	9.93e-19	0.695	Hyperactivated
CLDN18	2.048	0.222	9.227	69	9	10	0.572	1.003	2.78e-20	1.19e-18	2.048	Hyperactivated
LRRC8D	1.685	0.183	9.224	29	1906	2014	0.539	1.002	2.87e-20	1.22e-18	1.685	Hyperactivated
SPAG5	1.724	0.187	9.222	106	1366	1052	0.662	1.002	2.93e-20	1.25e-18	1.724	Hyperactivated
EIF2S2	1.01	0.11	9.212	106	3248	4827	0.546	1.001	3.19e-20	1.35e-18	1.01	Hyperactivated
PRR11	2.071	0.225	9.212	198	516	849	0.669	1	3.2e-20	1.36e-18	2.071	Hyperactivated
TTC14	-0.727	0.079	-9.207	115	1925	1270	0.579	1	3.35e-20	1.42e-18	-0.727	Compensated
TTI2	0.614	0.067	9.203	69	634	488	0.577	1	3.48e-20	1.47e-18	0.614	Hyperactivated
ATG3	0.739	0.08	9.203	42	1890	2728	0.649	1.001	3.5e-20	1.47e-18	0.739	Hyperactivated
SNHG16	1.046	0.114	9.201	158	998	1058	0.659	1.001	3.53e-20	1.48e-18	1.046	Hyperactivated
STIL	2.132	0.232	9.196	25	742	840	0.661	1.001	3.7e-20	1.55e-18	2.132	Hyperactivated
RRP36	0.825	0.09	9.195	75	1916	2102	0.684	1.001	3.74e-20	1.56e-18	0.825	Hyperactivated
CYB561	0.78	0.085	9.195	207	8441	4386	0.558	1	3.76e-20	1.57e-18	0.78	Hyperactivated
SOS1-IT1	1.944	0.212	9.192	28	52	78	0.663	1	3.85e-20	1.61e-18	1.944	Hyperactivated
RGS13	-1.784	0.195	-9.167	475	11	91	0.109	1.004	4.84e-20	2.01e-18	-1.784	Compensated
ZW10	1.419	0.155	9.166	10	1289	1166	0.693	1.001	4.91e-20	2.04e-18	1.419	Hyperactivated
YY1AP1	0.449	0.049	9.155	474	2742	2602	0.556	1.002	5.45e-20	2.25e-18	0.449	Hyperactivated
MBD4	0.811	0.089	9.15	47	1943	2333	0.659	1.002	5.69e-20	2.35e-18	0.811	Hyperactivated
RDH10	5.013	0.548	9.146	340	681	3833	0.592	1.001	5.93e-20	2.44e-18	5.013	Hyperactivated
VPS45	0.459	0.05	9.144	465	1933	1854	0.562	1.002	6.02e-20	2.48e-18	0.459	Hyperactivated
MRPL10	0.592	0.065	9.142	95	2080	1520	0.575	1.002	6.12e-20	2.51e-18	0.592	Hyperactivated
TRIP13	1.802	0.197	9.142	109	721	703	0.608	1.001	6.15e-20	2.52e-18	1.802	Hyperactivated
VTA1	0.831	0.091	9.139	49	2737	2108	0.708	1	6.29e-20	2.57e-18	0.831	Hyperactivated
PTX3	6.625	0.725	9.138	93	71	381	0.722	1.001	6.38e-20	2.6e-18	6.625	Hyperactivated
MED24	0.576	0.063	9.131	147	4243	3107	0.682	1	6.78e-20	2.76e-18	0.576	Hyperactivated
UQCRFS1	0.893	0.098	9.127	68	2446	2589	0.668	1	7.04e-20	2.86e-18	0.893	Hyperactivated
RAB5IF	1.231	0.135	9.125	121	680	1027	0.635	1.002	7.18e-20	2.91e-18	1.231	Hyperactivated
IGSF9	1.557	0.171	9.124	502	1531	1158	0.605	1.002	7.26e-20	2.94e-18	1.557	Hyperactivated
BRIX1	0.952	0.104	9.123	107	1570	1354	0.549	1	7.28e-20	2.94e-18	0.952	Hyperactivated
EARS2	0.625	0.068	9.122	208	2013	1058	0.594	1.001	7.36e-20	2.97e-18	0.625	Hyperactivated
CCT6A	0.891	0.098	9.121	63	9431	9195	0.712	1	7.46e-20	3e-18	0.891	Hyperactivated
MTRES1	0.896	0.098	9.117	68	649	615	0.556	1.003	7.71e-20	3.1e-18	0.896	Hyperactivated
C12orf4	0.8	0.088	9.109	80	777	1248	0.74	1.004	8.33e-20	3.34e-18	0.8	Hyperactivated
MCCC1	1.442	0.158	9.1	112	1153	1494	0.612	1	9.05e-20	3.62e-18	1.442	Hyperactivated
MCM8	1.471	0.162	9.097	92	747	713	0.654	1.002	9.28e-20	3.71e-18	1.471	Hyperactivated
MED30	0.811	0.089	9.094	442	273	427	0.536	1.003	9.58e-20	3.82e-18	0.811	Hyperactivated
ATP6V1H	0.496	0.055	9.087	262	2872	1892	0.52	1.001	1.02e-19	4.07e-18	0.496	Hyperactivated
FADD	0.625	0.069	9.085	228	442	554	0.506	1	1.04e-19	4.13e-18	0.625	Hyperactivated
USF1	0.871	0.096	9.08	511	1492	3405	0.503	1.001	1.09e-19	4.3e-18	0.871	Hyperactivated
ABRACL	1.943	0.214	9.08	48	1612	2646	0.625	1.001	1.09e-19	4.3e-18	1.943	Hyperactivated
MED20	0.582	0.064	9.078	79	1273	886	0.621	1.001	1.11e-19	4.37e-18	0.582	Hyperactivated
RPL3L	3.492	0.385	9.078	230	21	15	0.574	1.001	1.11e-19	4.37e-18	3.492	Hyperactivated
CACNA1C-AS2	3.884	0.428	9.073	82	5	17	0.649	1	1.16e-19	4.54e-18	3.884	Hyperactivated
AMZ2	0.495	0.055	9.065	213	3413	2284	0.557	1.001	1.25e-19	4.9e-18	0.495	Hyperactivated
ZHX1-C8orf76	1.272	0.14	9.06	436	23	36	0.566	1.001	1.31e-19	5.13e-18	1.272	Hyperactivated
MDC1	1.012	0.112	9.056	70	2356	1911	0.498	1.001	1.36e-19	5.31e-18	1.012	Hyperactivated
CSTF1	0.368	0.041	9.049	197	1723	1432	0.565	1.001	1.45e-19	5.65e-18	0.368	Hyperactivated
SNX3	0.849	0.094	9.048	52	4912	8861	0.74	1.001	1.46e-19	5.67e-18	0.849	Hyperactivated
KAT8	0.721	0.08	9.043	197	1655	1450	0.495	1.001	1.53e-19	5.94e-18	0.721	Hyperactivated
LTO1	0.521	0.058	9.042	246	656	655	0.448	1.003	1.54e-19	5.96e-18	0.521	Hyperactivated
POLE3	0.993	0.11	9.042	23	3762	3539	0.686	1.001	1.54e-19	5.98e-18	0.993	Hyperactivated
CEP68	-0.888	0.098	-9.031	38	1710	1491	0.654	1	1.7e-19	6.57e-18	-0.888	Compensated
RBKS	-1.052	0.117	-9.014	28	436	149	0.632	1	1.99e-19	7.69e-18	-1.052	Compensated
PSMG1	1.502	0.167	9.012	61	1000	1130	0.599	1.001	2.03e-19	7.82e-18	1.502	Hyperactivated
NUP155	1.064	0.118	9.002	94	2613	1904	0.608	1.001	2.22e-19	8.54e-18	1.064	Hyperactivated
FGL1	7.684	0.854	9.001	35	19	33	0.62	1.002	2.23e-19	8.54e-18	7.684	Hyperactivated
ACTR5	0.694	0.077	8.988	131	484	552	0.579	1.001	2.52e-19	9.64e-18	0.694	Hyperactivated
GJA1	-1.016	0.113	-8.988	41	17219	4153	0.21	1	2.52e-19	9.64e-18	-1.016	Compensated
GBAP1	1.201	0.134	8.987	504	103	118	0.542	1.001	2.53e-19	9.65e-18	1.201	Hyperactivated
GINS4	1.731	0.193	8.985	213	283	393	0.579	1	2.59e-19	9.82e-18	1.731	Hyperactivated
NOG	-1.186	0.132	-8.985	179	20	33	0.307	1.003	2.59e-19	9.82e-18	-1.186	Compensated
NSD3	0.519	0.058	8.985	238	4748	3845	0.523	1.002	2.59e-19	9.82e-18	0.519	Hyperactivated
CHAF1B	1.374	0.153	8.984	52	1003	675	0.746	1.001	2.61e-19	9.89e-18	1.374	Hyperactivated
TPGS2	1.258	0.14	8.983	22	3171	2991	0.634	1.001	2.64e-19	9.97e-18	1.258	Hyperactivated
ATP6V1C1	0.546	0.061	8.983	434	3257	2643	0.439	1.002	2.64e-19	9.97e-18	0.546	Hyperactivated
PRKDC	1.14	0.127	8.974	259	10523	12578	0.527	1.001	2.87e-19	1.08e-17	1.14	Hyperactivated
SS18L1	0.623	0.069	8.972	202	1040	599	0.577	1.001	2.91e-19	1.09e-17	0.623	Hyperactivated
UBE2Q1	0.467	0.052	8.968	481	3524	4419	0.587	1.001	3.03e-19	1.14e-17	0.467	Hyperactivated
CSE1L	0.851	0.095	8.964	180	6032	5358	0.589	1.001	3.13e-19	1.17e-17	0.851	Hyperactivated
NRDC	0.894	0.1	8.96	27	7097	7947	0.677	1	3.26e-19	1.22e-17	0.894	Hyperactivated
PRKD3	3.009	0.336	8.957	27	957	3819	0.646	1.001	3.35e-19	1.25e-17	3.009	Hyperactivated
PSMA7	1.081	0.121	8.954	200	4823	8563	0.644	1.001	3.42e-19	1.27e-17	1.081	Hyperactivated
BAG4	0.528	0.059	8.954	243	1358	1086	0.436	1.001	3.44e-19	1.28e-17	0.528	Hyperactivated
TOPBP1	1.119	0.125	8.952	54	2573	1782	0.582	1	3.51e-19	1.3e-17	1.119	Hyperactivated
POLR1C	0.911	0.102	8.946	78	1230	963	0.643	1.002	3.67e-19	1.36e-17	0.911	Hyperactivated
KIF2C	2.273	0.254	8.946	26	1135	1325	0.606	1.001	3.7e-19	1.37e-17	2.273	Hyperactivated
GIP	8.015	0.896	8.945	142	0	1	0.46	1.001	3.72e-19	1.37e-17	8.015	Hyperactivated
CSNK2A1	0.662	0.074	8.945	93	5099	4239	0.574	1.001	3.73e-19	1.37e-17	0.662	Hyperactivated
TRIM37	0.655	0.073	8.936	200	2082	1279	0.596	1.001	4.04e-19	1.49e-17	0.655	Hyperactivated
SKA2	0.915	0.102	8.935	201	1492	1533	0.603	1.002	4.07e-19	1.49e-17	0.915	Hyperactivated
NACA4P	-0.852	0.095	-8.934	434	15	15	0.567	1.001	4.1e-19	1.5e-17	-0.852	Compensated
ERAL1	0.605	0.068	8.924	114	2649	1850	0.715	1.002	4.49e-19	1.64e-17	0.605	Hyperactivated
PARP2	0.872	0.098	8.919	42	1110	872	0.651	1.001	4.69e-19	1.71e-17	0.872	Hyperactivated
TBC1D31	0.96	0.108	8.918	433	310	462	0.527	1	4.76e-19	1.73e-17	0.96	Hyperactivated
MTHFD2	1.579	0.177	8.917	25	4576	4485	0.559	1.001	4.77e-19	1.74e-17	1.579	Hyperactivated
KCNK12	3.146	0.353	8.916	38	13	23	0.714	1	4.83e-19	1.75e-17	3.146	Hyperactivated
CCT8	0.944	0.106	8.916	41	9672	7829	0.672	1.002	4.83e-19	1.75e-17	0.944	Hyperactivated
GSDMC	8.171	0.917	8.914	426	24	293	0.737	1	4.92e-19	1.78e-17	8.171	Hyperactivated
GRHL2	-0.418	0.047	-8.909	431	4628	998	0.555	1	5.13e-19	1.85e-17	-0.418	Compensated
GART	1.101	0.124	8.909	49	3492	3581	0.718	1.002	5.14e-19	1.85e-17	1.101	Hyperactivated
YARS2	0.775	0.087	8.904	51	810	796	0.618	1.003	5.4e-19	1.94e-17	0.775	Hyperactivated
TMEM249	1.992	0.224	8.904	379	8	5	0.667	1.002	5.41e-19	1.94e-17	1.992	Hyperactivated
RFC5	0.995	0.112	8.891	26	1053	591	0.612	1	6.06e-19	2.17e-17	0.995	Hyperactivated
METTL4	1.09	0.123	8.889	50	541	588	0.657	1.002	6.16e-19	2.2e-17	1.09	Hyperactivated
ABI3	-1.112	0.125	-8.885	153	135	1480	0.465	1.001	6.38e-19	2.28e-17	-1.112	Compensated
ETV6	1.342	0.151	8.885	61	2980	5190	0.584	1.001	6.39e-19	2.28e-17	1.342	Hyperactivated
SKP2	1.655	0.186	8.884	100	737	911	0.637	1.001	6.44e-19	2.29e-17	1.655	Hyperactivated
NBPF25P	-0.852	0.096	-8.88	375	84	83	0.486	1.001	6.7e-19	2.38e-17	-0.852	Compensated
TOMM5	1.413	0.159	8.877	36	729	905	0.655	1.002	6.85e-19	2.43e-17	1.413	Hyperactivated
DROSHA	0.633	0.071	8.877	100	2970	2372	0.627	1.001	6.86e-19	2.43e-17	0.633	Hyperactivated
METTL6	0.604	0.068	8.875	41	642	459	0.685	1.001	7.02e-19	2.48e-17	0.604	Hyperactivated
SCAF4	0.779	0.088	8.867	41	2103	2061	0.671	1.001	7.51e-19	2.65e-17	0.779	Hyperactivated
RAD1	0.569	0.064	8.863	107	1587	1021	0.629	1.002	7.77e-19	2.74e-17	0.569	Hyperactivated
FBXO5	1.702	0.192	8.851	40	541	496	0.596	1.002	8.64e-19	3.04e-17	1.702	Hyperactivated
CD83	4.07	0.46	8.851	101	237	2445	0.711	1.002	8.65e-19	3.04e-17	4.07	Hyperactivated
RNF138	1.397	0.158	8.85	29	1055	1371	0.695	1	8.75e-19	3.07e-17	1.397	Hyperactivated
COA7	1.355	0.153	8.849	29	1322	1270	0.61	1	8.8e-19	3.08e-17	1.355	Hyperactivated
FTH1P16	-0.791	0.089	-8.844	129	47	66	0.307	1.006	9.26e-19	3.23e-17	-0.791	Compensated
NR5A2	-1.102	0.125	-8.842	486	142	334	0.364	1.002	9.4e-19	3.28e-17	-1.102	Compensated
TTC13	1.034	0.117	8.841	505	584	1127	0.541	1	9.46e-19	3.29e-17	1.034	Hyperactivated
AZIN1	0.591	0.067	8.83	431	8273	6802	0.41	1.002	1.04e-18	3.62e-17	0.591	Hyperactivated
PDCD2L	1.217	0.138	8.825	63	286	240	0.658	1	1.1e-18	3.81e-17	1.217	Hyperactivated
CABLES2	1.08	0.123	8.814	195	669	618	0.516	1	1.21e-18	4.19e-17	1.08	Hyperactivated
DOK5	-1.148	0.13	-8.809	208	99	355	0.155	1.003	1.27e-18	4.38e-17	-1.148	Compensated
RBM45	-0.526	0.06	-8.806	21	615	435	0.69	1.001	1.29e-18	4.46e-17	-0.526	Compensated
THEM6	0.923	0.105	8.804	387	1842	1809	0.515	1.001	1.32e-18	4.56e-17	0.923	Hyperactivated
PPME1	0.53	0.06	8.79	89	3535	1888	0.641	1	1.5e-18	5.16e-17	0.53	Hyperactivated
SMIM13	1.071	0.122	8.789	100	764	748	0.645	1	1.51e-18	5.19e-17	1.071	Hyperactivated
TRIM72	9.022	1.027	8.785	195	28	162	0.527	1.002	1.56e-18	5.36e-17	9.022	Hyperactivated
PNMT	4.448	0.507	8.779	177	124	116	0.63	1.001	1.66e-18	5.67e-17	4.448	Hyperactivated
VIM-AS1	3.738	0.426	8.77	89	65	262	0.59	1.001	1.79e-18	6.12e-17	3.738	Hyperactivated
GORAB	0.907	0.103	8.769	481	387	722	0.56	1.004	1.8e-18	6.13e-17	0.907	Hyperactivated
S100A11	2.149	0.245	8.769	476	8477	37703	0.583	1.001	1.8e-18	6.13e-17	2.149	Hyperactivated
IGF2BP2	5.595	0.639	8.76	101	91	628	0.634	1	1.95e-18	6.62e-17	5.595	Hyperactivated
NCK1-DT	1.377	0.157	8.76	62	113	185	0.692	1.001	1.95e-18	6.62e-17	1.377	Hyperactivated
ZNF317	0.625	0.071	8.75	33	1719	1563	0.58	1.001	2.12e-18	7.2e-17	0.625	Hyperactivated
DNMT1	1.278	0.146	8.75	37	4556	4977	0.677	1	2.14e-18	7.24e-17	1.278	Hyperactivated
UBE2N	0.912	0.104	8.748	31	4452	4091	0.64	1.001	2.16e-18	7.31e-17	0.912	Hyperactivated
TIPRL	0.619	0.071	8.735	485	2034	2622	0.509	1.001	2.43e-18	8.18e-17	0.619	Hyperactivated
TNPO3	0.729	0.083	8.734	48	3284	3446	0.546	1.001	2.45e-18	8.26e-17	0.729	Hyperactivated
MRGBP	0.918	0.105	8.723	196	765	1050	0.58	1.001	2.72e-18	9.14e-17	0.918	Hyperactivated
GTPBP2	0.819	0.094	8.718	78	2096	2447	0.655	1.001	2.82e-18	9.46e-17	0.819	Hyperactivated
CREBL2	-0.724	0.083	-8.718	48	3425	4113	0.613	1.002	2.83e-18	9.49e-17	-0.724	Compensated
RAB22A	0.43	0.049	8.716	210	2645	2705	0.451	1.001	2.88e-18	9.64e-17	0.43	Hyperactivated
APH1A	0.482	0.055	8.715	472	9464	10973	0.507	1.001	2.9e-18	9.7e-17	0.482	Hyperactivated
USP21	0.543	0.062	8.714	507	1360	1111	0.471	1.002	2.93e-18	9.78e-17	0.543	Hyperactivated
TRPS1	-0.652	0.075	-8.71	451	27018	2603	0.514	1.001	3.03e-18	1.01e-16	-0.652	Compensated
DDX52	0.657	0.075	8.705	78	1675	1429	0.537	1.001	3.16e-18	1.05e-16	0.657	Hyperactivated
TARS2	0.542	0.062	8.699	482	1783	1286	0.581	1.001	3.34e-18	1.11e-16	0.542	Hyperactivated
LDHB	2.83	0.325	8.697	56	4981	11729	0.669	1.001	3.4e-18	1.13e-16	2.83	Hyperactivated
PDIA6	1.601	0.184	8.693	30	7823	11656	0.717	1.001	3.52e-18	1.16e-16	1.601	Hyperactivated
CCNE2	1.375	0.158	8.689	402	257	135	0.587	1	3.65e-18	1.21e-16	1.375	Hyperactivated
TTF2	1.321	0.152	8.686	46	1065	1191	0.692	1.002	3.77e-18	1.24e-16	1.321	Hyperactivated
LSM14B	0.457	0.053	8.684	201	2451	1813	0.552	1.003	3.81e-18	1.25e-16	0.457	Hyperactivated
GGH	1.834	0.211	8.682	296	938	839	0.498	1.001	3.88e-18	1.28e-16	1.834	Hyperactivated
TM9SF4	0.507	0.058	8.681	112	5202	4226	0.612	1.001	3.91e-18	1.28e-16	0.507	Hyperactivated
TWF1P1	-0.905	0.104	-8.674	107	7	4	0.509	1.002	4.18e-18	1.37e-16	-0.905	Compensated
COX4I2	-1.313	0.151	-8.672	109	66	166	0.535	1.003	4.26e-18	1.39e-16	-1.313	Compensated
TPI1	1.082	0.125	8.669	82	16874	16816	0.663	1.001	4.37e-18	1.43e-16	1.082	Hyperactivated
RPL34P18	-0.95	0.11	-8.665	395	5	5	0.487	1.001	4.52e-18	1.47e-16	-0.95	Compensated
MFSD14B	1.097	0.127	8.661	13	3336	3988	0.646	1.001	4.67e-18	1.52e-16	1.097	Hyperactivated
FATE1	7.947	0.918	8.66	21	3	26	0.717	1.002	4.71e-18	1.53e-16	7.947	Hyperactivated
CDCA8	2.017	0.233	8.659	29	985	1071	0.621	1	4.74e-18	1.54e-16	2.017	Hyperactivated
CDH6	-1.337	0.154	-8.659	100	219	515	0.586	1.002	4.74e-18	1.54e-16	-1.337	Compensated
PSIP1	1.604	0.185	8.657	51	2704	2791	0.61	1	4.83e-18	1.56e-16	1.604	Hyperactivated
CDK16	1.217	0.141	8.657	30	5755	4976	0.699	1.001	4.83e-18	1.56e-16	1.217	Hyperactivated
LRR1	1.313	0.152	8.653	54	446	523	0.653	1.003	5.03e-18	1.62e-16	1.313	Hyperactivated
RAD18	0.953	0.11	8.648	42	1130	758	0.566	1.002	5.24e-18	1.69e-16	0.953	Hyperactivated
TSN	0.784	0.091	8.643	10	5381	3614	0.558	1.001	5.45e-18	1.75e-16	0.784	Hyperactivated
NDRG1	1.975	0.229	8.634	409	6185	12350	0.539	1.001	5.94e-18	1.91e-16	1.975	Hyperactivated
EPHX3	4.531	0.525	8.629	59	29	110	0.609	1	6.18e-18	1.98e-16	4.531	Hyperactivated
WDR45B	0.763	0.089	8.627	146	4754	4753	0.552	1.001	6.32e-18	2.02e-16	0.763	Hyperactivated
GRSF1	0.698	0.081	8.626	34	5993	4556	0.754	1.002	6.34e-18	2.03e-16	0.698	Hyperactivated
POLR2B	1.082	0.125	8.626	31	5588	5084	0.652	1.001	6.38e-18	2.03e-16	1.082	Hyperactivated
LINC02894	0.951	0.11	8.616	400	111	25	0.578	1.002	6.95e-18	2.21e-16	0.951	Hyperactivated
NEUROD2	3.211	0.373	8.615	168	3	1	0.742	1	7e-18	2.22e-16	3.211	Hyperactivated
MBNL1-AS1	2.43	0.282	8.609	93	80	244	0.647	1.001	7.35e-18	2.33e-16	2.43	Hyperactivated
THUMPD3	0.652	0.076	8.609	38	2375	1468	0.646	1.001	7.38e-18	2.34e-16	0.652	Hyperactivated
DAP3	0.554	0.064	8.608	468	5036	5676	0.593	1	7.42e-18	2.35e-16	0.554	Hyperactivated
TUBB	1.232	0.143	8.605	70	33662	43176	0.648	1.002	7.61e-18	2.4e-16	1.232	Hyperactivated
CNOT9	1.038	0.121	8.604	13	2923	2812	0.688	1	7.68e-18	2.42e-16	1.038	Hyperactivated
VPS26A	0.833	0.097	8.6	23	3467	3359	0.653	1.001	7.94e-18	2.5e-16	0.833	Hyperactivated
CALCOCO2	0.661	0.077	8.598	137	5144	4918	0.582	1	8.1e-18	2.55e-16	0.661	Hyperactivated
BCL2L14	5.981	0.696	8.598	59	28	251	0.629	1.001	8.13e-18	2.55e-16	5.981	Hyperactivated
ZNF561-AS1	-0.786	0.091	-8.59	37	310	192	0.651	1.001	8.7e-18	2.73e-16	-0.786	Compensated
PLEKHF1	3.677	0.429	8.58	79	164	1042	0.615	1	9.51e-18	2.97e-16	3.677	Hyperactivated
CLIC5	-1.231	0.143	-8.578	74	172	722	0.441	1.001	9.69e-18	3.03e-16	-1.231	Compensated
DDX27	0.653	0.076	8.573	175	2529	3431	0.571	1.001	1.01e-17	3.15e-16	0.653	Hyperactivated
PFDN2	1.392	0.162	8.568	509	1169	2095	0.528	1.001	1.05e-17	3.27e-16	1.392	Hyperactivated
PCID2	0.615	0.072	8.567	63	1881	1671	0.604	1.003	1.06e-17	3.3e-16	0.615	Hyperactivated
CEP57L1	0.95	0.111	8.565	49	439	367	0.707	1.001	1.08e-17	3.36e-16	0.95	Hyperactivated
TLE3	-0.85	0.099	-8.565	15	9018	2302	0.638	1.001	1.08e-17	3.36e-16	-0.85	Compensated
RBM34	0.853	0.1	8.564	507	61	89	0.467	1	1.09e-17	3.36e-16	0.853	Hyperactivated
POLD3	0.739	0.086	8.564	92	1283	1078	0.596	1.002	1.09e-17	3.36e-16	0.739	Hyperactivated
RPL23AP74	-0.828	0.097	-8.564	199	6	7	0.415	1.001	1.09e-17	3.38e-16	-0.828	Compensated
NDUFV2P1	-0.938	0.11	-8.561	54	62	38	0.629	1.003	1.12e-17	3.45e-16	-0.938	Compensated
JPH1	1.69	0.198	8.553	338	297	137	0.568	1.001	1.2e-17	3.68e-16	1.69	Hyperactivated
TAF4B	2.834	0.331	8.553	42	250	734	0.689	1.001	1.2e-17	3.69e-16	2.834	Hyperactivated
PSMB2	1.511	0.177	8.539	23	4639	6999	0.671	1.002	1.35e-17	4.14e-16	1.511	Hyperactivated
CD200	-1.558	0.182	-8.536	42	226	1649	0.54	1.002	1.39e-17	4.24e-16	-1.558	Compensated
TOR3A	0.742	0.087	8.534	480	1938	3979	0.555	1.001	1.42e-17	4.34e-16	0.742	Hyperactivated
UFC1	0.689	0.081	8.531	507	4453	5235	0.556	1	1.45e-17	4.42e-16	0.689	Hyperactivated
RIDA	0.772	0.09	8.53	408	609	552	0.526	1	1.46e-17	4.44e-16	0.772	Hyperactivated
FKBP3	0.907	0.106	8.529	38	2820	1725	0.592	1	1.48e-17	4.5e-16	0.907	Hyperactivated
ACTN4	0.968	0.114	8.523	61	21122	23185	0.69	1.001	1.56e-17	4.74e-16	0.968	Hyperactivated
IKBKE	2.193	0.258	8.514	507	253	1739	0.603	1	1.68e-17	5.09e-16	2.193	Hyperactivated
AP2M1	0.772	0.091	8.514	111	13565	17231	0.541	1	1.68e-17	5.09e-16	0.772	Hyperactivated
CCDC71L	2.76	0.324	8.512	42	506	2491	0.667	1.001	1.71e-17	5.16e-16	2.76	Hyperactivated
TFG	0.875	0.103	8.512	45	5816	4854	0.609	1.001	1.72e-17	5.18e-16	0.875	Hyperactivated
PPAT	1.227	0.144	8.503	30	1334	661	0.689	1.001	1.84e-17	5.55e-16	1.227	Hyperactivated
NSUN2	0.781	0.092	8.499	100	3614	3620	0.614	1.002	1.92e-17	5.78e-16	0.781	Hyperactivated
CKAP5	1.148	0.135	8.496	26	8097	5170	0.714	1.002	1.97e-17	5.92e-16	1.148	Hyperactivated
F11R	0.796	0.094	8.483	508	4974	7069	0.562	1.002	2.2e-17	6.61e-16	0.796	Hyperactivated
BMS1	0.854	0.101	8.481	37	2700	3087	0.654	1.001	2.22e-17	6.67e-16	0.854	Hyperactivated
CLP1	0.892	0.105	8.481	28	570	690	0.714	1.001	2.24e-17	6.7e-16	0.892	Hyperactivated
RPS20P22	1.975	0.233	8.473	234	17	4	0.683	0.999	2.4e-17	7.17e-16	1.975	Hyperactivated
SUMO3	0.95	0.112	8.463	62	4983	7116	0.691	1.002	2.6e-17	7.76e-16	0.95	Hyperactivated
SOX17	-1.388	0.164	-8.463	261	72	440	0.341	1.005	2.6e-17	7.76e-16	-1.388	Compensated
ELOVL5	-0.885	0.105	-8.463	79	21955	5344	0.612	1.001	2.62e-17	7.79e-16	-0.885	Compensated
PFKP	2.136	0.252	8.462	117	1963	3469	0.682	1.002	2.64e-17	7.84e-16	2.136	Hyperactivated
NFS1	0.581	0.069	8.461	125	1282	805	0.53	1	2.65e-17	7.86e-16	0.581	Hyperactivated
DCP1B	-0.491	0.058	-8.46	88	1075	625	0.712	1.001	2.68e-17	7.93e-16	-0.491	Compensated
CLEC14A	-1.257	0.149	-8.459	55	499	2339	0.543	1.001	2.69e-17	7.96e-16	-1.257	Compensated
UQCRH	1.47	0.174	8.456	27	4547	4495	0.648	1	2.76e-17	8.17e-16	1.47	Hyperactivated
TPD52	0.737	0.087	8.455	364	9988	2330	0.535	1.001	2.78e-17	8.21e-16	0.737	Hyperactivated
PSMD8	0.718	0.085	8.451	66	7012	5806	0.667	1.001	2.89e-17	8.5e-16	0.718	Hyperactivated
PHB	0.727	0.086	8.451	164	4593	3945	0.541	1	2.89e-17	8.5e-16	0.727	Hyperactivated
MTFR2	1.977	0.234	8.451	47	168	195	0.67	1	2.9e-17	8.52e-16	1.977	Hyperactivated
ARL5B	1.147	0.136	8.447	81	1530	1719	0.708	1.001	2.99e-17	8.78e-16	1.147	Hyperactivated
PLA2G7	16.998	2.014	8.441	71	26	1214	0.76	1	3.15e-17	9.23e-16	16.998	Hyperactivated
JPT1	1.537	0.182	8.44	159	3861	5814	0.558	1.002	3.17e-17	9.27e-16	1.537	Hyperactivated
RPL39L	1.68	0.199	8.439	99	562	697	0.686	1.001	3.21e-17	9.37e-16	1.68	Hyperactivated
CUL2	0.692	0.082	8.438	71	2059	1945	0.654	1	3.23e-17	9.42e-16	0.692	Hyperactivated
WDR43	1.14	0.135	8.435	27	2282	2418	0.618	1.002	3.32e-17	9.68e-16	1.14	Hyperactivated
HJV	-1.113	0.132	-8.425	457	3	0	0.573	1	3.59e-17	1.05e-15	-1.113	Compensated
EEF1A1P14	-1.057	0.126	-8.416	475	12	16	0.484	1	3.89e-17	1.13e-15	-1.057	Compensated
BTG3	2.174	0.258	8.411	46	701	1320	0.693	1.001	4.08e-17	1.18e-15	2.174	Hyperactivated
CHCHD7	0.946	0.113	8.405	274	672	1198	0.554	1.002	4.26e-17	1.23e-15	0.946	Hyperactivated
KATNA1	0.941	0.112	8.394	33	801	972	0.764	1.001	4.7e-17	1.36e-15	0.941	Hyperactivated
KIFC1	1.651	0.197	8.393	59	1544	1109	0.653	1.001	4.75e-17	1.37e-15	1.651	Hyperactivated
DYNC2LI1	-0.721	0.086	-8.385	28	1307	410	0.704	1.001	5.06e-17	1.46e-15	-0.721	Compensated
LINC00707	5.891	0.704	8.369	117	28	37	0.614	1.001	5.83e-17	1.68e-15	5.891	Hyperactivated
FBL	1.354	0.162	8.359	63	5213	6628	0.663	1.005	6.32e-17	1.82e-15	1.354	Hyperactivated
CPA3	-1.702	0.204	-8.358	84	550	1791	0.138	1.016	6.37e-17	1.83e-15	-1.702	Compensated
ALG8	0.59	0.071	8.351	122	2694	1268	0.633	1	6.78e-17	1.94e-15	0.59	Hyperactivated
CDC20	2.245	0.269	8.349	36	1600	2009	0.534	1.004	6.89e-17	1.97e-15	2.245	Hyperactivated
GDF3	-1.266	0.152	-8.34	67	6	11	0.333	1	7.42e-17	2.12e-15	-1.266	Compensated
FIP1L1	0.613	0.074	8.336	30	2075	1778	0.669	1.002	7.67e-17	2.19e-15	0.613	Hyperactivated
USP49	1.037	0.124	8.336	78	437	330	0.646	1.001	7.7e-17	2.2e-15	1.037	Hyperactivated
KRT36	4.225	0.507	8.334	62	1	9	0.688	1	7.81e-17	2.22e-15	4.225	Hyperactivated
RPL5P23	-0.624	0.075	-8.334	217	15	7	0.523	1	7.81e-17	2.22e-15	-0.624	Compensated
FLVCR1	0.813	0.098	8.333	489	929	451	0.456	1.001	7.89e-17	2.24e-15	0.813	Hyperactivated
ARHGAP21	1.296	0.156	8.331	71	2734	3652	0.656	1.001	8.05e-17	2.28e-15	1.296	Hyperactivated
RHEB	1.003	0.12	8.329	50	2829	3096	0.59	1.001	8.15e-17	2.31e-15	1.003	Hyperactivated
RPL35P1	-0.871	0.105	-8.329	503	36	40	0.57	1.002	8.17e-17	2.31e-15	-0.871	Compensated
CKS1B	1.28	0.154	8.328	489	845	1198	0.566	1.002	8.19e-17	2.31e-15	1.28	Hyperactivated
NRIP2	-0.885	0.106	-8.325	81	163	384	0.472	1	8.41e-17	2.37e-15	-0.885	Compensated
MRPL58	0.767	0.092	8.322	160	1101	836	0.528	1.001	8.65e-17	2.44e-15	0.767	Hyperactivated
RECQL4	1.162	0.14	8.32	377	911	706	0.592	1	8.79e-17	2.47e-15	1.162	Hyperactivated
NOTCH3	1.503	0.181	8.319	57	8201	13988	0.6	1.002	8.85e-17	2.49e-15	1.503	Hyperactivated
PARP1	0.693	0.083	8.319	502	8664	11126	0.537	1.001	8.87e-17	2.49e-15	0.693	Hyperactivated
TRIM25	-0.736	0.088	-8.319	178	2579	3002	0.5	1.001	8.89e-17	2.49e-15	-0.736	Compensated
TBPL1	1.069	0.129	8.316	42	512	746	0.68	1.003	9.08e-17	2.54e-15	1.069	Hyperactivated
PEX3	0.824	0.099	8.314	44	766	731	0.725	1	9.27e-17	2.59e-15	0.824	Hyperactivated
PNPT1	1.093	0.132	8.314	39	1800	1572	0.678	1	9.29e-17	2.59e-15	1.093	Hyperactivated
GEN1	1.415	0.17	8.309	29	843	833	0.641	1.001	9.67e-17	2.69e-15	1.415	Hyperactivated
TET3	1.349	0.162	8.307	23	1977	1818	0.727	1.003	9.83e-17	2.74e-15	1.349	Hyperactivated
PRTFDC1	1.814	0.218	8.306	66	275	275	0.632	1.004	9.89e-17	2.75e-15	1.814	Hyperactivated
ARHGEF39	1.524	0.184	8.3	43	304	196	0.646	1	1.04e-16	2.89e-15	1.524	Hyperactivated
CASC11	1.674	0.202	8.298	460	4	3	0.584	1.001	1.06e-16	2.93e-15	1.674	Hyperactivated
LINC00702	-1.461	0.176	-8.294	122	54	269	0.402	1.003	1.1e-16	3.04e-15	-1.461	Compensated
JPT2	0.699	0.084	8.293	227	10312	5725	0.504	1.001	1.1e-16	3.05e-15	0.699	Hyperactivated
SLC25A19	1.163	0.14	8.288	161	280	541	0.55	1.002	1.15e-16	3.18e-15	1.163	Hyperactivated
BAK1	1.418	0.171	8.278	60	754	1744	0.471	1.002	1.25e-16	3.45e-15	1.418	Hyperactivated
HNRNPC	-0.534	0.065	-8.278	41	23321	17011	0.717	1	1.26e-16	3.46e-15	-0.534	Compensated
CYC1	0.695	0.084	8.266	378	4026	3884	0.509	1.001	1.38e-16	3.8e-15	0.695	Hyperactivated
PIGU	0.779	0.094	8.264	113	1380	1045	0.575	1	1.4e-16	3.85e-15	0.779	Hyperactivated
ACAD9	0.739	0.089	8.26	50	2219	1781	0.643	1	1.46e-16	4.01e-15	0.739	Hyperactivated
LRRC6	-0.702	0.085	-8.259	413	555	123	0.506	1.002	1.46e-16	4.01e-15	-0.702	Compensated
STOML2	1.098	0.133	8.259	44	3935	3560	0.649	1.003	1.47e-16	4.01e-15	1.098	Hyperactivated
VLDLR-AS1	2.271	0.275	8.247	61	25	34	0.699	1.001	1.63e-16	4.44e-15	2.271	Hyperactivated
MELK	2.33	0.283	8.245	38	760	971	0.555	1.001	1.66e-16	4.51e-15	2.33	Hyperactivated
HMGN1	0.704	0.085	8.243	59	9286	7078	0.61	1.001	1.68e-16	4.57e-15	0.704	Hyperactivated
TNNI1	-0.978	0.119	-8.24	497	134	19	0.473	1.001	1.72e-16	4.68e-15	-0.978	Compensated
ORC1	1.999	0.243	8.239	29	291	326	0.635	1.001	1.74e-16	4.73e-15	1.999	Hyperactivated
NANP	0.917	0.111	8.237	90	388	381	0.629	1	1.76e-16	4.77e-15	0.917	Hyperactivated
ACP1	0.775	0.094	8.236	36	4095	2933	0.584	1.001	1.79e-16	4.84e-15	0.775	Hyperactivated
CRCP	0.619	0.075	8.228	36	2450	1670	0.641	1	1.9e-16	5.15e-15	0.619	Hyperactivated
MCMBP	0.958	0.116	8.227	17	3736	3781	0.686	1	1.92e-16	5.2e-15	0.958	Hyperactivated
SMARCD2	0.59	0.072	8.226	200	6111	5970	0.66	1	1.94e-16	5.24e-15	0.59	Hyperactivated
KMT2B	0.861	0.105	8.223	60	2695	3051	0.672	1	1.98e-16	5.34e-15	0.861	Hyperactivated
PLAA	0.921	0.112	8.22	39	2201	2293	0.659	1.001	2.04e-16	5.48e-15	0.921	Hyperactivated
PRELID3B	0.584	0.071	8.22	208	3835	2487	0.55	1.002	2.04e-16	5.48e-15	0.584	Hyperactivated
NUP85	0.691	0.084	8.215	161	1770	2084	0.592	1.001	2.12e-16	5.69e-15	0.691	Hyperactivated
ATP9A	0.914	0.111	8.211	200	5823	2653	0.625	1.001	2.19e-16	5.86e-15	0.914	Hyperactivated
ZFP69B	1.497	0.182	8.206	31	130	125	0.649	1.001	2.29e-16	6.12e-15	1.497	Hyperactivated
SLC9A3R1	1.254	0.153	8.205	164	15949	3707	0.68	1.002	2.31e-16	6.16e-15	1.254	Hyperactivated
BRAP	0.552	0.067	8.205	12	1555	1116	0.682	1.001	2.31e-16	6.18e-15	0.552	Hyperactivated
LAMB4	-1.052	0.128	-8.202	39	20	21	0.39	1.001	2.37e-16	6.32e-15	-1.052	Compensated
OSER1	0.522	0.064	8.199	137	1874	1375	0.631	1.001	2.42e-16	6.43e-15	0.522	Hyperactivated
ARHGEF2	1.074	0.131	8.199	475	2994	5461	0.561	1	2.42e-16	6.44e-15	1.074	Hyperactivated
GPR19	2.103	0.257	8.193	47	62	72	0.652	1.002	2.54e-16	6.74e-15	2.103	Hyperactivated
TYMS	1.695	0.207	8.19	51	1214	1018	0.596	1	2.61e-16	6.93e-15	1.695	Hyperactivated
LYRM4-AS1	1.395	0.17	8.189	84	48	83	0.693	1.002	2.64e-16	6.98e-15	1.395	Hyperactivated
PHB2	0.809	0.099	8.189	82	7371	7727	0.647	1	2.64e-16	6.99e-15	0.809	Hyperactivated
HSF1	0.597	0.073	8.183	385	3307	3679	0.593	1.001	2.77e-16	7.33e-15	0.597	Hyperactivated
MRPS22	0.558	0.068	8.182	73	1287	1273	0.628	1.001	2.8e-16	7.39e-15	0.558	Hyperactivated
SMG8	0.597	0.073	8.18	198	1032	813	0.513	1	2.85e-16	7.51e-15	0.597	Hyperactivated
LSR	1.173	0.143	8.179	65	6520	5194	0.624	1.002	2.86e-16	7.54e-15	1.173	Hyperactivated
CSTB	2.047	0.25	8.177	61	5183	11637	0.595	1.003	2.9e-16	7.62e-15	2.047	Hyperactivated
USP32	0.784	0.096	8.167	212	2257	1080	0.606	1.002	3.16e-16	8.28e-15	0.784	Hyperactivated
BMI1	-0.891	0.109	-8.167	80	4766	1325	0.642	1.001	3.16e-16	8.28e-15	-0.891	Compensated
IFFO1	-1.569	0.192	-8.166	77	92	1487	0.369	1.001	3.19e-16	8.36e-15	-1.569	Compensated
FXYD7	8.827	1.081	8.166	65	2	33	0.778	1.002	3.2e-16	8.36e-15	8.827	Hyperactivated
SYBU	-0.712	0.087	-8.16	426	2108	215	0.53	1.001	3.34e-16	8.72e-15	-0.712	Compensated
C14orf93	-0.588	0.072	-8.16	52	632	346	0.66	1	3.36e-16	8.77e-15	-0.588	Compensated
ZUP1	0.746	0.091	8.156	40	486	429	0.669	1.003	3.46e-16	9.02e-15	0.746	Hyperactivated
LINC01436	8.113	0.996	8.149	54	26	295	0.652	1.001	3.67e-16	9.56e-15	8.113	Hyperactivated
GPR162	-1.208	0.148	-8.143	81	220	182	0.341	1.001	3.86e-16	1e-14	-1.208	Compensated
VDAC2	0.719	0.088	8.136	48	3007	2245	0.596	1.001	4.07e-16	1.06e-14	0.719	Hyperactivated
MCM7	1.293	0.159	8.135	51	5460	4339	0.678	1.001	4.11e-16	1.06e-14	1.293	Hyperactivated
ST8SIA6	-1.108	0.136	-8.135	89	792	164	0.604	1.001	4.12e-16	1.07e-14	-1.108	Compensated
ETAA1	-0.705	0.087	-8.133	33	938	503	0.702	1.001	4.18e-16	1.08e-14	-0.705	Compensated
RPL7L1	0.549	0.068	8.124	75	6267	4637	0.68	1	4.52e-16	1.17e-14	0.549	Hyperactivated
HBS1L	0.721	0.089	8.118	55	3219	2023	0.607	1.002	4.72e-16	1.22e-14	0.721	Hyperactivated
TP53BP2	1.635	0.201	8.118	504	1299	3890	0.542	1	4.74e-16	1.22e-14	1.635	Hyperactivated
FOXP4-AS1	1.683	0.207	8.115	77	38	16	0.677	1.001	4.84e-16	1.25e-14	1.683	Hyperactivated
PSME3	0.701	0.086	8.114	51	5683	5021	0.608	1	4.9e-16	1.26e-14	0.701	Hyperactivated
RAD54L	1.859	0.229	8.112	27	343	277	0.598	1.002	4.97e-16	1.28e-14	1.859	Hyperactivated
DDX11	1.224	0.151	8.108	61	979	778	0.623	1.001	5.14e-16	1.32e-14	1.224	Hyperactivated
YEATS4	0.55	0.068	8.104	80	911	478	0.627	1.002	5.31e-16	1.36e-14	0.55	Hyperactivated
PRODH2	6.696	0.826	8.104	60	0	0	0.74	1	5.32e-16	1.36e-14	6.696	Hyperactivated
SSTR1	2.16	0.267	8.098	57	28	17	0.617	1.002	5.61e-16	1.43e-14	2.16	Hyperactivated
POLR1E	1.45	0.179	8.095	36	1046	1423	0.732	1	5.72e-16	1.46e-14	1.45	Hyperactivated
FOXP4	1.08	0.134	8.086	78	5217	3421	0.623	1.002	6.17e-16	1.57e-14	1.08	Hyperactivated
PI4KB	0.414	0.051	8.082	465	3557	4556	0.562	1.001	6.35e-16	1.61e-14	0.414	Hyperactivated
SIRPB1	13.425	1.662	8.075	347	4	256	0.668	1	6.72e-16	1.71e-14	13.425	Hyperactivated
BCL11A	3.751	0.465	8.075	46	217	584	0.731	1	6.77e-16	1.72e-14	3.751	Hyperactivated
RPF2	1.033	0.128	8.071	43	1557	1386	0.631	1.002	6.98e-16	1.77e-14	1.033	Hyperactivated
RBMX	-0.589	0.073	-8.065	21	9441	6342	0.69	1	7.35e-16	1.86e-14	-0.589	Compensated
EGFR	3.491	0.433	8.062	70	934	3658	0.747	1.002	7.48e-16	1.89e-14	3.491	Hyperactivated
HACD1	1.837	0.228	8.062	88	114	108	0.635	1.001	7.52e-16	1.9e-14	1.837	Hyperactivated
TBP	0.633	0.079	8.059	29	750	617	0.704	1.002	7.71e-16	1.94e-14	0.633	Hyperactivated
GATAD2A	0.892	0.111	8.057	43	3718	4759	0.66	1	7.83e-16	1.97e-14	0.892	Hyperactivated
LINC02367	2.024	0.251	8.055	65	15	16	0.586	1.001	7.95e-16	2e-14	2.024	Hyperactivated
MAGED2	-0.959	0.119	-8.055	33	48513	3198	0.558	1	7.98e-16	2e-14	-0.959	Compensated
RPS2P7	-0.966	0.12	-8.053	142	35	36	0.497	1.001	8.06e-16	2.02e-14	-0.966	Compensated
FANCD2	1.33	0.165	8.052	40	1022	976	0.7	1	8.13e-16	2.04e-14	1.33	Hyperactivated
UBE2D1	1.207	0.15	8.048	32	789	1346	0.683	1	8.39e-16	2.1e-14	1.207	Hyperactivated
LACTB2	0.702	0.087	8.048	328	480	408	0.549	1.001	8.42e-16	2.11e-14	0.702	Hyperactivated
CDC5L	0.571	0.071	8.044	72	3297	2484	0.596	1.001	8.7e-16	2.17e-14	0.571	Hyperactivated
UMPS	0.665	0.083	8.035	41	1850	1427	0.579	1.001	9.34e-16	2.33e-14	0.665	Hyperactivated
CGAS	2.495	0.31	8.035	30	264	804	0.596	1.004	9.34e-16	2.33e-14	2.495	Hyperactivated
STARD7	0.896	0.111	8.033	25	8058	8085	0.681	1	9.5e-16	2.36e-14	0.896	Hyperactivated
KIAA1841	1.032	0.128	8.032	45	755	390	0.556	1	9.57e-16	2.38e-14	1.032	Hyperactivated
ATP11A	2.018	0.251	8.031	63	1056	2507	0.73	1.001	9.68e-16	2.4e-14	2.018	Hyperactivated
PCBP3	4.643	0.578	8.029	62	32	196	0.523	1.002	9.83e-16	2.44e-14	4.643	Hyperactivated
DCAF12	0.768	0.096	8.029	42	4122	2736	0.583	1.001	9.84e-16	2.44e-14	0.768	Hyperactivated
VWF	-1.331	0.166	-8.022	75	2888	23466	0.416	1.001	1.04e-15	2.58e-14	-1.331	Compensated
SMIM19	0.528	0.066	8.021	213	1506	1033	0.518	1.001	1.05e-15	2.59e-14	0.528	Hyperactivated
PDXK	1.67	0.208	8.021	62	4561	9430	0.684	1.001	1.05e-15	2.59e-14	1.67	Hyperactivated
ABTB2	2.181	0.272	8.017	59	331	573	0.674	1	1.09e-15	2.67e-14	2.181	Hyperactivated
JCAD	-1.506	0.188	-8.013	63	1086	5229	0.5	1.002	1.12e-15	2.75e-14	-1.506	Compensated
RNF114	0.637	0.08	8.009	188	3211	5329	0.487	1.002	1.16e-15	2.85e-14	0.637	Hyperactivated
SMC6	1.176	0.147	7.998	29	1802	2198	0.584	1.001	1.26e-15	3.09e-14	1.176	Hyperactivated
LANCL2	0.805	0.101	7.996	71	1226	1035	0.581	1.001	1.28e-15	3.15e-14	0.805	Hyperactivated
ATP6V1E2	1.275	0.16	7.991	36	370	225	0.636	1.001	1.34e-15	3.28e-14	1.275	Hyperactivated
IFT140	0.917	0.115	7.986	228	2154	805	0.536	1.001	1.39e-15	3.4e-14	0.917	Hyperactivated
CEP250	0.85	0.106	7.986	120	2075	2002	0.567	1.001	1.4e-15	3.41e-14	0.85	Hyperactivated
TBCC	0.737	0.092	7.983	75	1115	1017	0.594	1	1.42e-15	3.47e-14	0.737	Hyperactivated
BTF3L4	0.72	0.09	7.979	28	3258	2298	0.619	1.001	1.47e-15	3.59e-14	0.72	Hyperactivated
SVIL-AS1	0.817	0.102	7.978	63	673	753	0.67	1.001	1.49e-15	3.62e-14	0.817	Hyperactivated
AGBL5	0.883	0.111	7.977	25	1861	770	0.74	1.001	1.5e-15	3.66e-14	0.883	Hyperactivated
CARM1	1.024	0.128	7.974	39	1979	2460	0.68	1.001	1.54e-15	3.73e-14	1.024	Hyperactivated
CENPW	2.283	0.286	7.973	44	402	711	0.667	1.002	1.55e-15	3.75e-14	2.283	Hyperactivated
MEIG1	1.891	0.237	7.972	111	12	7	0.678	1	1.56e-15	3.79e-14	1.891	Hyperactivated
TRDMT1	1.297	0.163	7.97	90	190	303	0.618	1.001	1.59e-15	3.84e-14	1.297	Hyperactivated
ASF1A	0.967	0.121	7.967	43	1125	1141	0.621	1.001	1.62e-15	3.91e-14	0.967	Hyperactivated
CTTN	0.39	0.049	7.966	217	10445	9905	0.581	1.002	1.64e-15	3.95e-14	0.39	Hyperactivated
MOCS1	-0.839	0.105	-7.966	78	678	774	0.515	1.003	1.64e-15	3.96e-14	-0.839	Compensated
INTS2	0.751	0.094	7.965	204	856	619	0.63	1.002	1.66e-15	3.99e-14	0.751	Hyperactivated
VCPIP1	0.643	0.081	7.964	324	1667	2174	0.543	1.002	1.66e-15	3.99e-14	0.643	Hyperactivated
UXS1	1.208	0.152	7.962	16	1503	2087	0.629	1.002	1.7e-15	4.08e-14	1.208	Hyperactivated
NOTCH4	-1.29	0.162	-7.96	79	815	2142	0.484	1.004	1.73e-15	4.14e-14	-1.29	Compensated
NDC1	1.103	0.139	7.959	35	2511	1791	0.712	1.001	1.73e-15	4.14e-14	1.103	Hyperactivated
LSG1	0.503	0.063	7.955	115	2525	1984	0.627	1	1.79e-15	4.28e-14	0.503	Hyperactivated
LY6K	3.96	0.498	7.954	388	83	245	0.642	1.003	1.81e-15	4.32e-14	3.96	Hyperactivated
HMGA1	1.907	0.24	7.953	64	4714	8561	0.626	1	1.82e-15	4.34e-14	1.907	Hyperactivated
YES1	1.477	0.186	7.952	50	3242	4219	0.575	1.001	1.84e-15	4.39e-14	1.477	Hyperactivated
NCK1	1.265	0.159	7.951	64	951	2316	0.715	1.001	1.84e-15	4.4e-14	1.265	Hyperactivated
UBQLN4	0.68	0.086	7.95	476	2565	2619	0.644	1.002	1.86e-15	4.43e-14	0.68	Hyperactivated
MYO10	1.786	0.225	7.948	116	2385	4115	0.715	1	1.89e-15	4.49e-14	1.786	Hyperactivated
TATDN2	0.898	0.113	7.946	41	1386	1928	0.687	1.001	1.92e-15	4.56e-14	0.898	Hyperactivated
SNRPC	0.97	0.122	7.946	63	3177	3003	0.621	1	1.93e-15	4.57e-14	0.97	Hyperactivated
COP1	0.541	0.068	7.946	472	1901	2704	0.571	1.001	1.93e-15	4.57e-14	0.541	Hyperactivated
TONSL	1.043	0.131	7.935	379	739	790	0.549	1	2.11e-15	4.99e-14	1.043	Hyperactivated
EHBP1	1.07	0.135	7.931	45	1594	1975	0.687	1.001	2.17e-15	5.12e-14	1.07	Hyperactivated
ADHFE1	-0.779	0.098	-7.93	325	217	187	0.552	1.001	2.2e-15	5.18e-14	-0.779	Compensated
RNGTT	1.074	0.135	7.93	25	966	1174	0.731	1.001	2.2e-15	5.18e-14	1.074	Hyperactivated
TFB2M	0.568	0.072	7.924	511	862	809	0.554	1.003	2.29e-15	5.4e-14	0.568	Hyperactivated
NUP54	0.757	0.096	7.924	48	1536	1856	0.564	1.001	2.3e-15	5.41e-14	0.757	Hyperactivated
PABPC1P4	-1.238	0.156	-7.922	32	37	155	0.474	1.004	2.34e-15	5.49e-14	-1.238	Compensated
METTL23	0.56	0.071	7.919	160	884	862	0.615	1.002	2.39e-15	5.6e-14	0.56	Hyperactivated
LINC02649	-0.999	0.126	-7.919	121	30	21	0.65	1.002	2.39e-15	5.6e-14	-0.999	Compensated
CMPK1	1.02	0.129	7.919	26	6751	8001	0.631	1.002	2.39e-15	5.6e-14	1.02	Hyperactivated
ACTR3B	1.523	0.192	7.914	49	576	357	0.624	1.001	2.5e-15	5.84e-14	1.523	Hyperactivated
TOMM40L	0.73	0.092	7.913	507	607	1125	0.52	1.001	2.51e-15	5.87e-14	0.73	Hyperactivated
PNPO	0.852	0.108	7.91	104	1874	1019	0.596	1	2.58e-15	6.01e-14	0.852	Hyperactivated
CD24	1.53	0.193	7.909	65	49380	25559	0.56	1.001	2.6e-15	6.05e-14	1.53	Hyperactivated
BRPF1	0.707	0.089	7.908	41	1292	1420	0.593	1	2.62e-15	6.11e-14	0.707	Hyperactivated
GNA13	0.765	0.097	7.903	191	3249	5516	0.603	1.002	2.72e-15	6.32e-14	0.765	Hyperactivated
RARS2	0.677	0.086	7.892	20	1852	1608	0.584	1	2.97e-15	6.89e-14	0.677	Hyperactivated
NGFR	-1.163	0.147	-7.891	158	414	1717	0.231	1.004	2.99e-15	6.94e-14	-1.163	Compensated
DNAJC2	0.941	0.119	7.89	41	1506	1682	0.641	1.001	3.02e-15	7e-14	0.941	Hyperactivated
PSMB4	0.857	0.109	7.883	476	6748	11924	0.506	1.001	3.2e-15	7.4e-14	0.857	Hyperactivated
NDUFAF7	0.719	0.091	7.882	27	525	560	0.673	1	3.21e-15	7.43e-14	0.719	Hyperactivated
TTYH3	2.022	0.257	7.882	65	2579	9934	0.601	1.002	3.23e-15	7.46e-14	2.022	Hyperactivated
ESYT3	2.413	0.306	7.881	72	66	111	0.628	1	3.24e-15	7.46e-14	2.413	Hyperactivated
MNAT1	0.779	0.099	7.881	32	1047	401	0.71	1	3.26e-15	7.51e-14	0.779	Hyperactivated
ZNF623	0.418	0.053	7.879	383	2124	1381	0.525	1.002	3.3e-15	7.59e-14	0.418	Hyperactivated
PRUNE1	0.466	0.059	7.876	471	2201	1331	0.582	1	3.38e-15	7.77e-14	0.466	Hyperactivated
ZNF540	-0.825	0.105	-7.873	66	150	121	0.646	1.002	3.45e-15	7.93e-14	-0.825	Compensated
LRP8	2.424	0.308	7.87	33	473	1011	0.66	1	3.53e-15	8.11e-14	2.424	Hyperactivated
POLRMTP1	-0.929	0.118	-7.866	204	44	32	0.431	1.001	3.67e-15	8.4e-14	-0.929	Compensated
SLC12A5	2.72	0.346	7.864	148	31	54	0.618	1.002	3.71e-15	8.5e-14	2.72	Hyperactivated
C2orf68	0.825	0.105	7.862	22	1794	1463	0.716	1.001	3.77e-15	8.62e-14	0.825	Hyperactivated
RBM12B	-0.455	0.058	-7.862	394	1059	802	0.552	1.003	3.79e-15	8.65e-14	-0.455	Compensated
ODC1	2.033	0.259	7.855	33	1794	3463	0.678	1	3.98e-15	9.08e-14	2.033	Hyperactivated
GARS1	1.127	0.144	7.847	78	4243	7364	0.643	1.001	4.27e-15	9.73e-14	1.127	Hyperactivated
SCAMP3	0.575	0.073	7.844	487	3451	3333	0.555	1.001	4.38e-15	9.96e-14	0.575	Hyperactivated
STK35	0.785	0.1	7.841	82	2658	2096	0.564	1.002	4.46e-15	1.01e-13	0.785	Hyperactivated
ORC3	0.89	0.113	7.841	20	1772	1167	0.68	1.002	4.47e-15	1.01e-13	0.89	Hyperactivated
TSPAN14	0.803	0.103	7.838	36	5179	6709	0.699	1.001	4.58e-15	1.04e-13	0.803	Hyperactivated
C16orf71	1.158	0.148	7.834	228	160	34	0.665	1.001	4.74e-15	1.07e-13	1.158	Hyperactivated
NUP37	0.948	0.121	7.825	19	821	825	0.672	1	5.06e-15	1.14e-13	0.948	Hyperactivated
ATG13	0.61	0.078	7.825	28	4273	4118	0.691	1	5.07e-15	1.15e-13	0.61	Hyperactivated
ZDHHC5	0.565	0.072	7.824	31	6565	5797	0.698	1.001	5.14e-15	1.16e-13	0.565	Hyperactivated
DDX55	0.816	0.104	7.82	25	1054	909	0.69	1	5.27e-15	1.19e-13	0.816	Hyperactivated
ST13P6	-0.695	0.089	-7.816	408	10	9	0.518	1.001	5.46e-15	1.23e-13	-0.695	Compensated
IWS1	0.797	0.102	7.815	5	2656	2927	0.618	1	5.48e-15	1.23e-13	0.797	Hyperactivated
WRNIP1	0.669	0.086	7.81	68	2999	2168	0.606	1	5.72e-15	1.29e-13	0.669	Hyperactivated
FNTA	0.555	0.071	7.809	200	2373	2875	0.435	1.001	5.75e-15	1.29e-13	0.555	Hyperactivated
GMDS-DT	-0.694	0.089	-7.809	70	242	135	0.554	1.002	5.77e-15	1.3e-13	-0.694	Compensated
CCDC39	-0.822	0.105	-7.807	113	181	153	0.589	1.001	5.85e-15	1.31e-13	-0.822	Compensated
STAM	0.594	0.076	7.807	89	1273	1140	0.744	1.002	5.86e-15	1.31e-13	0.594	Hyperactivated
DNAJC9	1.091	0.14	7.803	34	986	844	0.646	1.001	6.04e-15	1.35e-13	1.091	Hyperactivated
TMEM74	3.302	0.424	7.797	426	4	7	0.576	1	6.34e-15	1.42e-13	3.302	Hyperactivated
S100A1	2.678	0.344	7.792	483	1550	1391	0.547	1	6.58e-15	1.47e-13	2.678	Hyperactivated
MFN1	0.614	0.079	7.792	126	2272	2132	0.608	1.001	6.6e-15	1.47e-13	0.614	Hyperactivated
AAR2	0.39	0.05	7.791	126	2589	2312	0.583	1.002	6.64e-15	1.48e-13	0.39	Hyperactivated
METTL21A	1.031	0.132	7.791	21	585	520	0.632	1.001	6.67e-15	1.48e-13	1.031	Hyperactivated
WDR3	1.031	0.132	7.789	47	2319	2467	0.624	1.001	6.74e-15	1.5e-13	1.031	Hyperactivated
RCL1	0.876	0.113	7.786	56	645	697	0.643	1.003	6.93e-15	1.54e-13	0.876	Hyperactivated
RNF34	0.741	0.095	7.784	21	1708	1519	0.679	1.002	7.01e-15	1.55e-13	0.741	Hyperactivated
WDR4	1.233	0.158	7.782	58	431	618	0.644	1.001	7.16e-15	1.59e-13	1.233	Hyperactivated
RBL1	1.381	0.178	7.78	76	642	746	0.581	1.002	7.24e-15	1.6e-13	1.381	Hyperactivated
TCEA1	0.426	0.055	7.776	260	3361	2732	0.525	1.001	7.51e-15	1.66e-13	0.426	Hyperactivated
FANCC	1.201	0.155	7.773	13	821	549	0.64	1	7.65e-15	1.69e-13	1.201	Hyperactivated
HNF1B	4.391	0.565	7.772	85	1	5	0.63	1.001	7.73e-15	1.7e-13	4.391	Hyperactivated
ECT2	1.093	0.141	7.77	122	2581	1186	0.658	1.001	7.84e-15	1.73e-13	1.093	Hyperactivated
COQ3	1.149	0.148	7.768	37	393	289	0.655	1.001	7.94e-15	1.75e-13	1.149	Hyperactivated
MKRN2	0.593	0.076	7.768	39	1454	1454	0.66	1.003	7.99e-15	1.76e-13	0.593	Hyperactivated
FASTKD5	0.762	0.098	7.766	85	898	941	0.643	1	8.1e-15	1.78e-13	0.762	Hyperactivated
RARRES1	6.629	0.854	7.764	91	623	6150	0.63	1.001	8.21e-15	1.8e-13	6.629	Hyperactivated
LSM2	1.066	0.137	7.763	77	1605	1947	0.622	1.002	8.28e-15	1.81e-13	1.066	Hyperactivated
FAM104A	0.406	0.052	7.757	191	978	879	0.556	1.001	8.7e-15	1.9e-13	0.406	Hyperactivated
EBAG9	0.371	0.048	7.754	425	1088	985	0.518	1.002	8.92e-15	1.95e-13	0.371	Hyperactivated
MTMR2	1.484	0.191	7.753	20	1656	2116	0.625	1	8.97e-15	1.96e-13	1.484	Hyperactivated
GMNN	1.205	0.155	7.753	80	748	586	0.613	1.002	8.97e-15	1.96e-13	1.205	Hyperactivated
PLIN2	3.661	0.472	7.751	49	1022	6681	0.648	1	9.13e-15	1.99e-13	3.661	Hyperactivated
CNRIP1	-2.433	0.314	-7.75	27	123	1164	0.554	1.001	9.2e-15	2e-13	-2.433	Compensated
MYO9B	1.14	0.147	7.747	44	2969	8986	0.653	1	9.39e-15	2.04e-13	1.14	Hyperactivated
RGS22	-0.848	0.11	-7.74	424	425	31	0.506	1.005	9.93e-15	2.16e-13	-0.848	Compensated
ETFBKMT	-0.637	0.082	-7.739	64	334	121	0.653	1.001	1.01e-14	2.18e-13	-0.637	Compensated
NDUFAF6	0.601	0.078	7.732	404	1056	592	0.446	1.001	1.06e-14	2.3e-13	0.601	Hyperactivated
SPATA6L	-1.138	0.147	-7.73	54	171	33	0.627	1	1.08e-14	2.33e-13	-1.138	Compensated
PLSCR1	2.065	0.267	7.729	77	1296	4278	0.643	1.001	1.08e-14	2.33e-13	2.065	Hyperactivated
TAP2	4.406	0.57	7.729	68	416	4549	0.59	1	1.08e-14	2.34e-13	4.406	Hyperactivated
SNF8	0.63	0.082	7.724	141	2301	2520	0.518	1	1.13e-14	2.43e-13	0.63	Hyperactivated
RPSAP17	-1.003	0.13	-7.724	478	5	5	0.517	1.001	1.13e-14	2.43e-13	-1.003	Compensated
SRP54	0.611	0.079	7.723	56	3746	2667	0.662	1	1.13e-14	2.44e-13	0.611	Hyperactivated
TRIM46	1.737	0.225	7.721	487	146	193	0.406	1.003	1.15e-14	2.47e-13	1.737	Hyperactivated
DDX42	-0.236	0.031	-7.717	199	7198	5760	0.507	1.002	1.19e-14	2.55e-13	-0.236
METTL15P1	-0.804	0.104	-7.716	92	38	13	0.649	1.003	1.2e-14	2.58e-13	-0.804	Compensated
MOG	5.947	0.771	7.714	62	7	7	0.453	1.001	1.22e-14	2.62e-13	5.947	Hyperactivated
CHODL	3.581	0.464	7.712	44	51	141	0.554	1.002	1.24e-14	2.65e-13	3.581	Hyperactivated
C8orf88	-1.239	0.161	-7.709	383	16	71	0.347	1.005	1.26e-14	2.71e-13	-1.239	Compensated
RPN1	0.834	0.108	7.707	57	15963	15999	0.678	1.001	1.29e-14	2.75e-13	0.834	Hyperactivated
SF3B2	0.545	0.071	7.706	57	11360	11122	0.663	1	1.3e-14	2.77e-13	0.545	Hyperactivated
TFRC	1.608	0.209	7.706	117	5380	7920	0.697	1	1.3e-14	2.77e-13	1.608	Hyperactivated
SLCO5A1	6.644	0.862	7.703	323	13	142	0.609	1	1.33e-14	2.83e-13	6.644	Hyperactivated
POLDIP3	0.793	0.103	7.702	20	5395	4138	0.679	1.001	1.33e-14	2.84e-13	0.793	Hyperactivated
MRPS10	0.556	0.072	7.7	75	2174	1995	0.595	1.001	1.36e-14	2.89e-13	0.556	Hyperactivated
PREB	0.876	0.114	7.695	25	3225	3529	0.791	1	1.42e-14	3.01e-13	0.876	Hyperactivated
NRAS	1.347	0.175	7.694	26	2969	3811	0.659	1	1.42e-14	3.02e-13	1.347	Hyperactivated
NACA2	-0.752	0.098	-7.692	202	7	7	0.481	1	1.45e-14	3.07e-13	-0.752	Compensated
OSBPL2	0.408	0.053	7.685	198	2491	2406	0.594	1.001	1.54e-14	3.25e-13	0.408	Hyperactivated
PLAT	-0.693	0.09	-7.684	211	9810	2422	0.523	1.001	1.55e-14	3.27e-13	-0.693	Compensated
ATP1B3	1.511	0.197	7.673	73	3029	5168	0.781	1.001	1.68e-14	3.54e-13	1.511	Hyperactivated
DNTTIP2	0.629	0.082	7.669	33	3325	3265	0.628	1.001	1.74e-14	3.67e-13	0.629	Hyperactivated
POLH-AS1	1.162	0.152	7.668	77	32	21	0.699	1.002	1.75e-14	3.68e-13	1.162	Hyperactivated
TSPAN9	-0.723	0.094	-7.666	79	4405	4455	0.564	1.001	1.77e-14	3.73e-13	-0.723	Compensated
RPL37P2	-0.926	0.121	-7.666	126	36	47	0.499	1.001	1.78e-14	3.74e-13	-0.926	Compensated
CSMD3	5.24	0.684	7.666	434	25	8	0.571	1.001	1.78e-14	3.74e-13	5.24	Hyperactivated
KDM2A	0.473	0.062	7.665	109	7053	8884	0.528	1.001	1.79e-14	3.75e-13	0.473	Hyperactivated
C4BPA	8.685	1.134	7.659	507	14	135	0.533	1.001	1.87e-14	3.92e-13	8.685	Hyperactivated
WDR77	1.058	0.138	7.658	19	1243	1267	0.613	1	1.89e-14	3.97e-13	1.058	Hyperactivated
SYT14	-1.345	0.176	-7.656	498	44	33	0.283	1.005	1.92e-14	4.01e-13	-1.345	Compensated
EIF3K	0.992	0.13	7.651	62	5611	7820	0.65	1.001	1.99e-14	4.16e-13	0.992	Hyperactivated
EMSY	0.597	0.078	7.649	112	1364	938	0.637	1.003	2.03e-14	4.25e-13	0.597	Hyperactivated
YRDC	0.959	0.125	7.647	30	992	652	0.627	1.003	2.05e-14	4.28e-13	0.959	Hyperactivated
DUSP22	-0.784	0.103	-7.647	202	1082	2519	0.518	1.002	2.06e-14	4.3e-13	-0.784	Compensated
B4GALT2	1.111	0.145	7.645	35	3071	2553	0.542	1	2.1e-14	4.36e-13	1.111	Hyperactivated
SEC13	1	0.131	7.645	41	4542	6166	0.56	1	2.1e-14	4.36e-13	1	Hyperactivated
IDI2-AS1	1.67	0.218	7.643	113	6	4	0.7	1	2.12e-14	4.4e-13	1.67	Hyperactivated
PREX2	-1.234	0.162	-7.643	326	184	1098	0.386	1.002	2.12e-14	4.41e-13	-1.234	Compensated
CHIC2	1.182	0.155	7.641	30	436	753	0.684	1.001	2.15e-14	4.46e-13	1.182	Hyperactivated
TIMM21	0.695	0.091	7.64	38	912	767	0.626	1.002	2.18e-14	4.51e-13	0.695	Hyperactivated
SIKE1	0.929	0.122	7.638	25	1742	1853	0.657	1.001	2.21e-14	4.57e-13	0.929	Hyperactivated
ATXN1	-0.912	0.119	-7.632	94	2166	4158	0.575	1.001	2.3e-14	4.76e-13	-0.912	Compensated
PCTP	0.909	0.119	7.632	170	787	1190	0.5	1	2.31e-14	4.77e-13	0.909	Hyperactivated
NMT1	0.541	0.071	7.631	53	4974	5657	0.619	1.002	2.33e-14	4.81e-13	0.541	Hyperactivated
TRMT6	0.807	0.106	7.627	92	962	959	0.631	1.002	2.41e-14	4.96e-13	0.807	Hyperactivated
DHX57	0.786	0.103	7.625	28	1428	1227	0.647	1.001	2.44e-14	5.03e-13	0.786	Hyperactivated
SEPHS2	0.932	0.122	7.624	207	5498	5062	0.626	1.002	2.47e-14	5.08e-13	0.932	Hyperactivated
LNP1	1.372	0.18	7.623	41	116	121	0.594	1.001	2.47e-14	5.08e-13	1.372	Hyperactivated
FAM86EP	-0.789	0.103	-7.622	34	355	96	0.664	1.002	2.51e-14	5.15e-13	-0.789	Compensated
TAF2	0.642	0.084	7.616	434	1530	1819	0.548	1.001	2.61e-14	5.36e-13	0.642	Hyperactivated
IPO5	0.812	0.107	7.612	57	7693	6490	0.596	1.002	2.69e-14	5.51e-13	0.812	Hyperactivated
ARV1	0.604	0.079	7.612	506	1038	693	0.495	1.001	2.69e-14	5.51e-13	0.604	Hyperactivated
CDKN2A	2.413	0.317	7.612	35	720	1102	0.66	1	2.7e-14	5.51e-13	2.413	Hyperactivated
WAC-AS1	0.753	0.099	7.611	67	1407	1455	0.537	1	2.71e-14	5.54e-13	0.753	Hyperactivated
HECA	1.154	0.152	7.603	47	1722	4048	0.61	1.005	2.9e-14	5.92e-13	1.154	Hyperactivated
DENR	0.726	0.096	7.602	18	4496	3270	0.659	1	2.92e-14	5.95e-13	0.726	Hyperactivated
PEX5	0.556	0.073	7.6	76	2356	1655	0.67	1.001	2.95e-14	6.02e-13	0.556	Hyperactivated
CHST2	4.843	0.638	7.595	77	100	1192	0.677	1	3.08e-14	6.27e-13	4.843	Hyperactivated
EFTUD2	0.788	0.104	7.593	51	4761	5873	0.624	1	3.12e-14	6.33e-13	0.788	Hyperactivated
TGDS	0.708	0.093	7.588	51	498	538	0.614	1	3.24e-14	6.58e-13	0.708	Hyperactivated
PLXDC1	-0.823	0.108	-7.586	125	725	3268	0.435	1.002	3.3e-14	6.7e-13	-0.823	Compensated
NCAPH	1.633	0.215	7.577	27	704	622	0.657	1.003	3.54e-14	7.17e-13	1.633	Hyperactivated
NCOA5	-0.351	0.046	-7.577	147	2966	2430	0.493	1.001	3.54e-14	7.17e-13	-0.351	Compensated
PSMC6	0.554	0.073	7.574	46	3184	2521	0.607	1.001	3.61e-14	7.3e-13	0.554	Hyperactivated
LGALSL	1.188	0.157	7.572	40	1029	715	0.606	1.001	3.69e-14	7.45e-13	1.188	Hyperactivated
JAM2	-2.244	0.296	-7.568	42	263	2292	0.423	1.001	3.79e-14	7.65e-13	-2.244	Compensated
CASP8AP2	1.24	0.164	7.566	26	1306	1048	0.614	1	3.85e-14	7.76e-13	1.24	Hyperactivated
STK40	1.183	0.156	7.566	28	2349	4190	0.664	1	3.85e-14	7.76e-13	1.183	Hyperactivated
COG7	0.452	0.06	7.565	208	1859	888	0.447	1.001	3.89e-14	7.83e-13	0.452	Hyperactivated
PELI1	1.692	0.224	7.561	43	1027	2142	0.713	1.001	4.01e-14	8.05e-13	1.692	Hyperactivated
NUP153-AS1	3.362	0.445	7.555	98	11	70	0.687	1.004	4.19e-14	8.41e-13	3.362	Hyperactivated
ALYREF	1.207	0.16	7.555	145	2126	3149	0.631	1.001	4.2e-14	8.42e-13	1.207	Hyperactivated
SMU1	0.458	0.061	7.545	43	4168	3500	0.648	1.001	4.53e-14	9.07e-13	0.458	Hyperactivated
HORMAD1	13.382	1.775	7.54	483	17	129	0.555	1.001	4.72e-14	9.44e-13	13.382	Hyperactivated
CCM2L	-1.23	0.163	-7.538	111	108	310	0.486	1.001	4.78e-14	9.56e-13	-1.23	Compensated
EFCAB5	1.56	0.207	7.533	84	10	13	0.688	1.001	4.97e-14	9.94e-13	1.56	Hyperactivated
FOXN2	2.085	0.277	7.531	38	400	1453	0.634	1.001	5.05e-14	1.01e-12	2.085	Hyperactivated
NFYC	0.724	0.096	7.527	32	2527	2299	0.616	1.001	5.19e-14	1.04e-12	0.724	Hyperactivated
GPS1	0.689	0.092	7.527	150	4467	3899	0.577	1.001	5.2e-14	1.04e-12	0.689	Hyperactivated
COQ7	0.528	0.07	7.525	225	1285	489	0.522	1.001	5.25e-14	1.05e-12	0.528	Hyperactivated
GPAT4	0.487	0.065	7.522	217	4756	2760	0.571	1	5.38e-14	1.07e-12	0.487	Hyperactivated
RAB12	1.173	0.156	7.522	39	1623	2212	0.611	1	5.41e-14	1.08e-12	1.173	Hyperactivated
TTK	1.715	0.228	7.52	18	805	575	0.565	1.004	5.49e-14	1.09e-12	1.715	Hyperactivated
YARS1	1.244	0.166	7.511	22	4279	5238	0.616	1.001	5.86e-14	1.16e-12	1.244	Hyperactivated
HNRNPK	-0.477	0.063	-7.511	16	34024	24094	0.695	1	5.88e-14	1.17e-12	-0.477	Compensated
STK24	0.937	0.125	7.506	58	3314	3075	0.534	1.005	6.09e-14	1.21e-12	0.937	Hyperactivated
CASC8	3.304	0.44	7.505	455	23	29	0.667	1.001	6.16e-14	1.22e-12	3.304	Hyperactivated
B3GALT2	-1.468	0.196	-7.504	476	9	39	0.414	1.002	6.19e-14	1.22e-12	-1.468	Compensated
PHGDH	2.062	0.275	7.501	68	2997	3168	0.678	1.001	6.33e-14	1.25e-12	2.062	Hyperactivated
TPX2	1.739	0.232	7.498	109	2766	2721	0.645	1	6.48e-14	1.28e-12	1.739	Hyperactivated
SEC63	0.648	0.086	7.495	58	7294	5960	0.568	1	6.63e-14	1.31e-12	0.648	Hyperactivated
FOXS1	-1.287	0.172	-7.489	112	118	273	0.583	1.002	6.95e-14	1.37e-12	-1.287	Compensated
CAMK2G	0.833	0.111	7.486	35	1506	1902	0.697	1.001	7.11e-14	1.4e-12	0.833	Hyperactivated
MMP16	-0.994	0.133	-7.485	376	729	733	0.448	1.006	7.17e-14	1.41e-12	-0.994	Compensated
GNRHR2	-0.519	0.069	-7.484	465	86	47	0.523	1.002	7.24e-14	1.42e-12	-0.519	Compensated
CEP72	0.889	0.119	7.483	111	225	172	0.585	1.002	7.28e-14	1.43e-12	0.889	Hyperactivated
IQGAP3	1.519	0.203	7.48	474	1084	1035	0.587	1.001	7.45e-14	1.46e-12	1.519	Hyperactivated
CLK2	0.598	0.08	7.479	486	1452	1810	0.528	1	7.49e-14	1.47e-12	0.598	Hyperactivated
RCN2	0.846	0.113	7.478	30	3234	2318	0.682	1.002	7.53e-14	1.47e-12	0.846	Hyperactivated
PICSAR	15.163	2.028	7.476	63	4	80	0.652	1.001	7.68e-14	1.5e-12	15.163	Hyperactivated
YKT6	0.825	0.11	7.469	62	4331	6147	0.648	1	8.08e-14	1.58e-12	0.825	Hyperactivated
ACSM1	-1.361	0.182	-7.468	215	555	382	0.501	1	8.12e-14	1.58e-12	-1.361	Compensated
PTK2	0.354	0.047	7.468	403	5235	4121	0.514	1.004	8.14e-14	1.59e-12	0.354	Hyperactivated
RRAGC	0.862	0.115	7.466	37	1139	1854	0.693	1	8.27e-14	1.61e-12	0.862	Hyperactivated
TXNDC12	0.791	0.106	7.463	27	3330	3612	0.655	1.003	8.43e-14	1.64e-12	0.791	Hyperactivated
CCT7	0.81	0.109	7.461	21	12126	8884	0.654	1.001	8.6e-14	1.67e-12	0.81	Hyperactivated
PUS7	1.023	0.137	7.46	48	1169	868	0.802	1.001	8.65e-14	1.68e-12	1.023	Hyperactivated
TBCCD1	0.602	0.081	7.459	98	551	641	0.585	1.001	8.73e-14	1.69e-12	0.602	Hyperactivated
TEAD4	1.376	0.185	7.453	81	602	1009	0.584	1.001	9.13e-14	1.77e-12	1.376	Hyperactivated
RALBP1	0.852	0.114	7.452	36	4605	3764	0.658	1.001	9.21e-14	1.78e-12	0.852	Hyperactivated
IFRD1	1.498	0.201	7.452	45	1269	1891	0.738	1.002	9.21e-14	1.78e-12	1.498	Hyperactivated
MAP4K1	11.261	1.512	7.449	62	22	1271	0.802	1	9.38e-14	1.81e-12	11.261	Hyperactivated
DTNB	1.155	0.155	7.447	24	1493	1081	0.614	1.002	9.56e-14	1.84e-12	1.155	Hyperactivated
EID2	0.651	0.087	7.447	67	609	536	0.642	1	9.58e-14	1.85e-12	0.651	Hyperactivated
ERGIC2	0.714	0.096	7.444	60	2444	2565	0.634	1	9.74e-14	1.87e-12	0.714	Hyperactivated
SEPTIN4	-0.841	0.113	-7.443	186	651	947	0.476	1.001	9.88e-14	1.9e-12	-0.841	Compensated
DDX17	-0.806	0.108	-7.442	20	29863	20199	0.574	1	9.9e-14	1.9e-12	-0.806	Compensated
TKTL1	6.484	0.871	7.441	28	3	16	0.692	1.001	9.97e-14	1.91e-12	6.484	Hyperactivated
ZC3H15	0.791	0.106	7.437	21	3588	3208	0.536	1.002	1.03e-13	1.97e-12	0.791	Hyperactivated
ASCC1	0.788	0.106	7.432	34	1237	1237	0.643	1.002	1.07e-13	2.04e-12	0.788	Hyperactivated
LINC01871	47.892	6.444	7.432	36	0	53	0.758	1.001	1.07e-13	2.04e-12	47.892	Hyperactivated
RGS20	4.439	0.598	7.426	261	6	36	0.598	1.001	1.12e-13	2.13e-12	4.439	Hyperactivated
TRIM27	0.507	0.068	7.425	59	3503	3281	0.633	1	1.13e-13	2.16e-12	0.507	Hyperactivated
ZNF213	0.595	0.08	7.424	225	1513	1001	0.511	1.002	1.14e-13	2.17e-12	0.595	Hyperactivated
RFX1	-0.583	0.079	-7.422	44	1121	825	0.665	1.001	1.15e-13	2.2e-12	-0.583	Compensated
INTS8	0.477	0.064	7.42	402	1809	2101	0.544	1.001	1.17e-13	2.23e-12	0.477	Hyperactivated
ZNF460	1.453	0.196	7.42	62	107	76	0.669	1.001	1.17e-13	2.24e-12	1.453	Hyperactivated
RPRD1B	0.526	0.071	7.419	134	1950	1563	0.573	1.002	1.18e-13	2.25e-12	0.526	Hyperactivated
KRT8P12	1.079	0.146	7.417	90	257	321	0.646	1	1.2e-13	2.27e-12	1.079	Hyperactivated
NR1I3	1.264	0.17	7.417	507	16	30	0.598	1.001	1.2e-13	2.27e-12	1.264	Hyperactivated
ZNNT1	0.948	0.128	7.416	429	123	119	0.553	1	1.21e-13	2.29e-12	0.948	Hyperactivated
CEP76	0.812	0.11	7.415	45	429	264	0.598	1.001	1.22e-13	2.31e-12	0.812	Hyperactivated
TSEN15	0.708	0.096	7.414	485	1161	1684	0.627	1.001	1.22e-13	2.31e-12	0.708	Hyperactivated
GRINA	0.517	0.07	7.408	378	11596	10468	0.567	1	1.28e-13	2.42e-12	0.517	Hyperactivated
PCNA	1.044	0.141	7.403	91	4977	3994	0.653	1.002	1.33e-13	2.51e-12	1.044	Hyperactivated
NUP153	0.907	0.122	7.403	98	3132	3353	0.672	1.001	1.33e-13	2.52e-12	0.907	Hyperactivated
NDC80	1.747	0.236	7.401	51	667	722	0.614	1.003	1.36e-13	2.56e-12	1.747	Hyperactivated
DCAF7	0.479	0.065	7.395	204	5970	5826	0.589	1.002	1.41e-13	2.66e-12	0.479	Hyperactivated
ANKRD40	0.407	0.055	7.395	164	2546	1895	0.509	1.001	1.42e-13	2.67e-12	0.407	Hyperactivated
PGM1	1.472	0.199	7.394	34	2669	4117	0.57	1.003	1.42e-13	2.67e-12	1.472	Hyperactivated
TEK	-1.172	0.159	-7.392	39	229	1748	0.22	1.002	1.45e-13	2.72e-12	-1.172	Compensated
YTHDC1	-0.423	0.057	-7.39	33	4701	3473	0.572	1.002	1.46e-13	2.75e-12	-0.423	Compensated
VPS25	0.828	0.112	7.387	50	2908	1777	0.648	1.001	1.51e-13	2.82e-12	0.828	Hyperactivated
BTBD9	-0.572	0.077	-7.387	73	1592	840	0.585	1.002	1.51e-13	2.82e-12	-0.572	Compensated
ACTR3	1.419	0.192	7.384	13	7447	17719	0.79	1.001	1.54e-13	2.88e-12	1.419	Hyperactivated
RAB4A	0.578	0.078	7.384	498	1504	1983	0.517	1.001	1.54e-13	2.88e-12	0.578	Hyperactivated
IMPA2	2.019	0.273	7.382	46	1053	1426	0.608	1	1.56e-13	2.91e-12	2.019	Hyperactivated
TIMM23	0.891	0.121	7.38	27	2766	2287	0.684	1.001	1.58e-13	2.95e-12	0.891	Hyperactivated
BCAS2	0.645	0.087	7.373	26	1789	1582	0.603	1.001	1.67e-13	3.11e-12	0.645	Hyperactivated
ZMYM6	-0.626	0.085	-7.373	20	740	599	0.684	1.002	1.67e-13	3.12e-12	-0.626	Compensated
TSPOAP1	-0.791	0.107	-7.371	187	1320	505	0.424	1.002	1.69e-13	3.15e-12	-0.791	Compensated
ZDHHC13	1.181	0.16	7.371	42	1230	1027	0.666	1.001	1.7e-13	3.15e-12	1.181	Hyperactivated
LILRA2	-1.435	0.195	-7.368	55	61	328	0.478	1.001	1.73e-13	3.22e-12	-1.435	Compensated
NARF	0.883	0.12	7.365	152	1548	2233	0.542	1.002	1.77e-13	3.28e-12	0.883	Hyperactivated
HDAC2-AS2	1.939	0.263	7.365	41	17	42	0.638	1	1.77e-13	3.28e-12	1.939	Hyperactivated
OTX1	1.811	0.246	7.364	44	188	76	0.616	1.001	1.78e-13	3.31e-12	1.811	Hyperactivated
MAP4K4	1.801	0.245	7.362	18	3550	10806	0.554	1.001	1.81e-13	3.35e-12	1.801	Hyperactivated
CBLN4	-1.123	0.153	-7.362	196	33	100	0.247	1.007	1.81e-13	3.35e-12	-1.123	Compensated
RAB6B	2.092	0.284	7.361	59	291	536	0.559	1.001	1.83e-13	3.38e-12	2.092	Hyperactivated
JOSD1	1.078	0.146	7.358	19	3226	4620	0.671	1.002	1.87e-13	3.45e-12	1.078	Hyperactivated
PFDN4	0.74	0.101	7.351	216	621	785	0.516	1.003	1.97e-13	3.63e-12	0.74	Hyperactivated
ZNF7	0.286	0.039	7.345	378	1026	895	0.465	1.002	2.06e-13	3.79e-12	0.286
VPS29	0.726	0.099	7.344	14	2740	2685	0.65	1.001	2.07e-13	3.81e-12	0.726	Hyperactivated
STAU1	0.379	0.052	7.343	176	7356	6760	0.655	1	2.08e-13	3.83e-12	0.379	Hyperactivated
MAIP1	0.799	0.109	7.342	21	767	661	0.563	1.001	2.1e-13	3.86e-12	0.799	Hyperactivated
EIF4A3	0.55	0.075	7.34	167	4787	4577	0.587	1.001	2.13e-13	3.91e-12	0.55	Hyperactivated
HLF	-0.987	0.134	-7.339	170	388	485	0.375	1.001	2.15e-13	3.94e-12	-0.987	Compensated
LINC02575	2.381	0.324	7.338	62	6	6	0.664	1.001	2.16e-13	3.96e-12	2.381	Hyperactivated
TRAF4	0.791	0.108	7.338	115	4162	3161	0.677	1	2.17e-13	3.98e-12	0.791	Hyperactivated
PAICS	0.894	0.122	7.337	30	9883	3858	0.612	1	2.18e-13	3.99e-12	0.894	Hyperactivated
KDELR2	0.941	0.128	7.336	63	13479	14868	0.636	1.004	2.21e-13	4.04e-12	0.941	Hyperactivated
CDKN2C	1.664	0.227	7.334	34	750	1036	0.58	1.001	2.24e-13	4.08e-12	1.664	Hyperactivated
SLC25A13	1.081	0.148	7.331	47	1143	1310	0.516	1	2.29e-13	4.17e-12	1.081	Hyperactivated
POLQ	1.549	0.211	7.325	39	354	295	0.741	1.002	2.38e-13	4.34e-12	1.549	Hyperactivated
PITPNB	0.872	0.119	7.325	27	3092	4217	0.706	1.002	2.38e-13	4.34e-12	0.872	Hyperactivated
LRRC42	0.827	0.113	7.321	33	1762	1356	0.595	1.001	2.47e-13	4.49e-12	0.827	Hyperactivated
KRT20	11.089	1.516	7.316	83	16	34	0.03	1.023	2.56e-13	4.66e-12	11.089	Hyperactivated
DMRT3	2.816	0.385	7.314	60	26	70	0.617	1	2.6e-13	4.73e-12	2.816	Hyperactivated
RBM4B	-0.354	0.048	-7.313	93	1070	624	0.569	1.001	2.62e-13	4.75e-12	-0.354	Compensated
BOLA3	1.135	0.155	7.313	23	627	500	0.64	1.002	2.62e-13	4.75e-12	1.135	Hyperactivated
MACORIS	-1.318	0.18	-7.311	63	6	19	0.336	1	2.65e-13	4.8e-12	-1.318	Compensated
HSF2	0.652	0.089	7.31	42	865	555	0.587	1.001	2.66e-13	4.82e-12	0.652	Hyperactivated
ENPP2	-1.253	0.171	-7.309	434	533	3975	0.342	1	2.69e-13	4.86e-12	-1.253	Compensated
BPNT1	0.535	0.073	7.308	498	1680	1855	0.516	1.001	2.71e-13	4.9e-12	0.535	Hyperactivated
EFNA1	0.873	0.119	7.307	487	4198	3348	0.612	1.001	2.73e-13	4.92e-12	0.873	Hyperactivated
NOM1	0.621	0.085	7.297	59	1032	1030	0.604	1	2.94e-13	5.3e-12	0.621	Hyperactivated
TK1	1.326	0.182	7.297	166	2488	2560	0.608	1.004	2.95e-13	5.32e-12	1.326	Hyperactivated
SAR1A	0.633	0.087	7.291	26	6599	6531	0.6	1	3.07e-13	5.52e-12	0.633	Hyperactivated
ZNF567	0.797	0.109	7.291	56	353	329	0.616	1.001	3.08e-13	5.54e-12	0.797	Hyperactivated
SCIRT	2.788	0.383	7.289	78	127	348	0.647	1.002	3.13e-13	5.62e-12	2.788	Hyperactivated
KANSL1	-0.5	0.069	-7.288	138	3488	1953	0.526	1.002	3.13e-13	5.63e-12	-0.5	Compensated
DNAJC21	0.458	0.063	7.287	107	2922	2218	0.682	1.001	3.18e-13	5.7e-12	0.458	Hyperactivated
AATF	0.677	0.093	7.285	71	2874	2853	0.598	1.001	3.22e-13	5.78e-12	0.677	Hyperactivated
WTAP	0.74	0.102	7.283	27	3659	4899	0.615	1.001	3.26e-13	5.85e-12	0.74	Hyperactivated
DIABLO	0.805	0.111	7.282	19	483	412	0.648	1.001	3.28e-13	5.87e-12	0.805	Hyperactivated
TSPAN33	2.444	0.336	7.281	47	520	1988	0.609	1.002	3.31e-13	5.92e-12	2.444	Hyperactivated
DGCR8	-0.588	0.081	-7.279	23	1897	1597	0.637	1.001	3.37e-13	6.02e-12	-0.588	Compensated
TTL	1.138	0.156	7.277	8	1636	2177	0.584	1.002	3.41e-13	6.09e-12	1.138	Hyperactivated
NAALADL1	-1.195	0.164	-7.276	47	39	350	0.298	1.002	3.44e-13	6.13e-12	-1.195	Compensated
CFAP36	-0.645	0.089	-7.276	38	2239	956	0.697	1	3.44e-13	6.13e-12	-0.645	Compensated
DYM	0.685	0.094	7.275	27	2752	2217	0.662	1.002	3.46e-13	6.16e-12	0.685	Hyperactivated
LILRA1	-1.644	0.226	-7.272	55	15	134	0.496	1.002	3.55e-13	6.31e-12	-1.644	Compensated
FAM91A1	0.509	0.07	7.271	437	2558	2785	0.525	1.003	3.56e-13	6.33e-12	0.509	Hyperactivated
NCK2	1.618	0.223	7.263	14	1806	3298	0.576	1	3.79e-13	6.72e-12	1.618	Hyperactivated
EIF4EP2	-0.668	0.092	-7.261	161	11	7	0.442	1.001	3.84e-13	6.82e-12	-0.668	Compensated
PTPRB	-0.944	0.13	-7.261	71	696	3264	0.319	1.003	3.85e-13	6.83e-12	-0.944	Compensated
TRAM1	0.572	0.079	7.258	327	7861	13420	0.514	1.001	3.94e-13	6.97e-12	0.572	Hyperactivated
FCRLB	-1.011	0.139	-7.256	505	451	28	0.376	1.001	3.98e-13	7.04e-12	-1.011	Compensated
RDM1P5	1.006	0.139	7.256	124	26	20	0.641	1.001	3.99e-13	7.05e-12	1.006	Hyperactivated
MOGS	0.92	0.127	7.249	25	3205	3158	0.679	1.002	4.21e-13	7.44e-12	0.92	Hyperactivated
H3-3B	0.553	0.076	7.248	163	29314	21764	0.6	1.001	4.23e-13	7.47e-12	0.553	Hyperactivated
SFT2D2	1.513	0.209	7.248	486	2122	5809	0.581	1.001	4.23e-13	7.47e-12	1.513	Hyperactivated
ACIN1	-0.45	0.062	-7.247	52	8255	6289	0.65	1	4.26e-13	7.51e-12	-0.45	Compensated
MRPL51	0.792	0.109	7.241	79	3813	3872	0.567	1.001	4.47e-13	7.86e-12	0.792	Hyperactivated
SF1	-0.438	0.06	-7.24	25	10667	9522	0.555	1	4.48e-13	7.89e-12	-0.438	Compensated
MAK16	0.825	0.114	7.232	69	956	1173	0.577	1	4.78e-13	8.39e-12	0.825	Hyperactivated
ZNF747	0.543	0.075	7.231	209	836	494	0.413	1.001	4.78e-13	8.39e-12	0.543	Hyperactivated
TMEM41A	0.554	0.077	7.231	101	1571	1401	0.673	1.001	4.8e-13	8.43e-12	0.554	Hyperactivated
AFTPH	-0.609	0.084	-7.23	39	3634	1549	0.707	1.001	4.81e-13	8.44e-12	-0.609	Compensated
UNC45B	-1.107	0.153	-7.23	65	10	7	0.602	1.001	4.84e-13	8.48e-12	-1.107	Compensated
EMG1	0.732	0.101	7.226	82	809	730	0.66	1	4.97e-13	8.69e-12	0.732	Hyperactivated
ERI2	0.617	0.085	7.226	214	1079	312	0.556	1	4.98e-13	8.7e-12	0.617	Hyperactivated
HLA-DOB	44.174	6.116	7.222	70	4	586	0.699	1.001	5.12e-13	8.94e-12	44.174	Hyperactivated
SCN1B	-0.981	0.136	-7.222	66	464	316	0.599	1.002	5.14e-13	8.96e-12	-0.981	Compensated
SSB	0.828	0.115	7.219	17	5158	4731	0.728	1.001	5.23e-13	9.13e-12	0.828	Hyperactivated
PPIH	0.97	0.134	7.219	42	1205	1146	0.683	1.001	5.25e-13	9.15e-12	0.97	Hyperactivated
BAG5	0.657	0.091	7.218	32	3035	2570	0.594	1.001	5.29e-13	9.21e-12	0.657	Hyperactivated
EIF3B	0.839	0.116	7.217	72	9268	10297	0.585	1.001	5.31e-13	9.24e-12	0.839	Hyperactivated
RASSF4	9.119	1.264	7.216	33	164	4354	0.673	1.001	5.36e-13	9.31e-12	9.119	Hyperactivated
ELDR	3.155	0.437	7.216	71	1	0	0.652	1.002	5.36e-13	9.31e-12	3.155	Hyperactivated
KIAA1217	-0.681	0.094	-7.213	76	7497	7004	0.493	1.001	5.47e-13	9.49e-12	-0.681	Compensated
ATP5MC3	1.121	0.155	7.213	15	6641	6602	0.603	1.002	5.48e-13	9.5e-12	1.121	Hyperactivated
CCDC30	-0.693	0.096	-7.213	42	455	52	0.46	1.001	5.49e-13	9.51e-12	-0.693	Compensated
TDRD6	4.306	0.597	7.212	72	17	188	0.632	1.002	5.52e-13	9.55e-12	4.306	Hyperactivated
MYH11	-2.11	0.293	-7.21	242	1710	9885	0.249	1.003	5.59e-13	9.66e-12	-2.11	Compensated
LYRM2	0.575	0.08	7.203	29	2231	1412	0.6	1.001	5.88e-13	1.02e-11	0.575	Hyperactivated
STK38L	1.37	0.19	7.203	65	2330	3622	0.583	1.002	5.91e-13	1.02e-11	1.37	Hyperactivated
RCE1	0.621	0.086	7.202	93	920	829	0.673	1	5.94e-13	1.02e-11	0.621	Hyperactivated
ECD	0.519	0.072	7.199	34	2065	1490	0.701	1.002	6.05e-13	1.04e-11	0.519	Hyperactivated
TTC9C	0.679	0.094	7.198	29	917	912	0.704	1.001	6.09e-13	1.05e-11	0.679	Hyperactivated
TMEM97	1.077	0.15	7.195	98	1916	669	0.651	1.001	6.26e-13	1.08e-11	1.077	Hyperactivated
UBA1	0.75	0.104	7.194	30	20186	18174	0.646	1.002	6.28e-13	1.08e-11	0.75	Hyperactivated
RMC1	0.694	0.097	7.188	32	1039	1218	0.697	1.001	6.6e-13	1.13e-11	0.694	Hyperactivated
TOB1	0.777	0.108	7.186	167	7740	2022	0.527	1.002	6.67e-13	1.14e-11	0.777	Hyperactivated
VPS33A	0.657	0.091	7.185	19	1010	956	0.693	1.001	6.73e-13	1.15e-11	0.657	Hyperactivated
ZNF765	0.803	0.112	7.184	55	652	534	0.546	1	6.75e-13	1.16e-11	0.803	Hyperactivated
TREM2	-1.218	0.17	-7.175	73	362	2317	0.479	1.003	7.24e-13	1.24e-11	-1.218	Compensated
BORA	1.482	0.207	7.172	23	242	295	0.686	1.001	7.38e-13	1.26e-11	1.482	Hyperactivated
GOSR1	0.499	0.07	7.17	71	3235	2051	0.629	1.001	7.52e-13	1.29e-11	0.499	Hyperactivated
RB1CC1	0.592	0.083	7.169	257	3258	2911	0.522	1.001	7.55e-13	1.29e-11	0.592	Hyperactivated
LRRC8D-DT	1.905	0.266	7.168	28	24	18	0.647	1.003	7.59e-13	1.3e-11	1.905	Hyperactivated
GEMIN2	0.742	0.103	7.168	50	387	378	0.631	1.001	7.62e-13	1.3e-11	0.742	Hyperactivated
LLPH	0.608	0.085	7.167	50	1109	1342	0.561	1.001	7.65e-13	1.3e-11	0.608	Hyperactivated
LINC02613	2.674	0.373	7.167	35	72	129	0.643	1.001	7.66e-13	1.3e-11	2.674	Hyperactivated
ARMC10	0.587	0.082	7.159	41	2057	1451	0.629	1.001	8.15e-13	1.39e-11	0.587	Hyperactivated
MTHFD1L	2.651	0.37	7.156	43	527	1970	0.688	1.003	8.3e-13	1.41e-11	2.651	Hyperactivated
JMJD6	0.761	0.106	7.155	160	863	1403	0.665	1.001	8.4e-13	1.43e-11	0.761	Hyperactivated
DPRX	3.535	0.494	7.15	65	0	0	0.624	1.001	8.7e-13	1.48e-11	3.535	Hyperactivated
RASGRP4	-1.223	0.171	-7.148	64	31	253	0.487	1.002	8.83e-13	1.5e-11	-1.223	Compensated
CNOT11	0.731	0.102	7.147	21	2890	2162	0.652	1.002	8.86e-13	1.5e-11	0.731	Hyperactivated
BRME1	1.392	0.195	7.144	46	265	140	0.711	1	9.08e-13	1.54e-11	1.392	Hyperactivated
RPS4XP6	-0.927	0.13	-7.144	97	14	11	0.55	1.001	9.1e-13	1.54e-11	-0.927	Compensated
GRHL1	1.233	0.173	7.143	37	2124	1381	0.736	1.003	9.14e-13	1.54e-11	1.233	Hyperactivated
TPRKB	0.852	0.119	7.142	24	1028	821	0.589	1.001	9.23e-13	1.56e-11	0.852	Hyperactivated
RELT	1.723	0.241	7.141	91	162	888	0.614	1	9.24e-13	1.56e-11	1.723	Hyperactivated
ILF2	0.681	0.095	7.139	482	8160	10283	0.553	1.002	9.39e-13	1.58e-11	0.681	Hyperactivated
POLDIP2	0.515	0.072	7.135	100	5716	4550	0.626	1.001	9.71e-13	1.64e-11	0.515	Hyperactivated
MEX3A	1.847	0.259	7.131	472	1271	1264	0.566	1.001	9.95e-13	1.67e-11	1.847	Hyperactivated
DNAJC27	-0.766	0.107	-7.13	25	396	231	0.697	1.001	1e-12	1.69e-11	-0.766	Compensated
SAP30BP	0.557	0.078	7.126	165	2227	2953	0.462	1.001	1.03e-12	1.74e-11	0.557	Hyperactivated
ADO	0.542	0.076	7.124	34	1575	1355	0.632	1.003	1.05e-12	1.76e-11	0.542	Hyperactivated
ABITRAM	0.816	0.115	7.12	15	1149	747	0.724	1.003	1.08e-12	1.81e-11	0.816	Hyperactivated
SIGMAR1	1.038	0.146	7.119	43	3265	2289	0.525	1	1.08e-12	1.82e-11	1.038	Hyperactivated
ERI3	0.847	0.119	7.117	33	2809	1970	0.606	1	1.1e-12	1.84e-11	0.847	Hyperactivated
LMO4	2.416	0.34	7.117	26	2410	5974	0.578	1.001	1.11e-12	1.85e-11	2.416	Hyperactivated
SPATA2	0.426	0.06	7.11	189	1030	758	0.542	1.001	1.16e-12	1.94e-11	0.426	Hyperactivated
PTPN1	0.98	0.138	7.11	191	4474	2536	0.637	1.002	1.16e-12	1.94e-11	0.98	Hyperactivated
ERG	-1.291	0.182	-7.109	55	303	1907	0.459	1.002	1.17e-12	1.95e-11	-1.291	Compensated
EIF1AD	0.645	0.091	7.104	55	1481	1442	0.639	1.001	1.21e-12	2.02e-11	0.645	Hyperactivated
CPSF4	0.849	0.12	7.102	49	989	1126	0.65	1.002	1.23e-12	2.05e-11	0.849	Hyperactivated
ZNF131	0.553	0.078	7.1	89	1542	1395	0.66	1.003	1.25e-12	2.08e-11	0.553	Hyperactivated
ZBTB14	-0.5	0.07	-7.098	43	993	860	0.532	1.001	1.26e-12	2.1e-11	-0.5	Compensated
FGF3	4.68	0.659	7.098	236	1	0	0.561	1.004	1.27e-12	2.1e-11	4.68	Hyperactivated
VENTX	-1.811	0.255	-7.098	20	16	141	0.162	1.009	1.27e-12	2.1e-11	-1.811	Compensated
WDR62	1.164	0.164	7.097	64	606	364	0.72	1.003	1.27e-12	2.11e-11	1.164	Hyperactivated
GDPD3	1.685	0.237	7.096	229	277	108	0.671	1.001	1.29e-12	2.13e-11	1.685	Hyperactivated
MIEF1	0.873	0.123	7.094	21	2418	2524	0.685	1.001	1.3e-12	2.16e-11	0.873	Hyperactivated
RUNX1T1	-1.463	0.206	-7.093	394	93	889	0.341	1.003	1.31e-12	2.17e-11	-1.463	Compensated
RPS27AP5	-0.974	0.137	-7.092	476	23	30	0.438	1.001	1.32e-12	2.19e-11	-0.974	Compensated
MRS2	0.513	0.072	7.087	83	1834	1401	0.654	1.001	1.37e-12	2.26e-11	0.513	Hyperactivated
PPP6R1	0.706	0.1	7.081	57	3553	5285	0.623	1.001	1.43e-12	2.36e-11	0.706	Hyperactivated
RPL23AP42	-0.952	0.134	-7.081	96	95	87	0.558	1	1.43e-12	2.36e-11	-0.952	Compensated
C21orf91	1.595	0.225	7.079	45	712	1586	0.628	1.002	1.45e-12	2.39e-11	1.595	Hyperactivated
APPBP2	0.426	0.06	7.074	211	2784	1678	0.523	1.001	1.51e-12	2.48e-11	0.426	Hyperactivated
RPUSD3	1.06	0.15	7.074	41	1065	1264	0.576	1.001	1.51e-12	2.48e-11	1.06	Hyperactivated
ANKS1A	0.682	0.096	7.072	59	2259	1937	0.542	1.002	1.52e-12	2.5e-11	0.682	Hyperactivated
NUDT3	0.734	0.104	7.072	61	1502	1636	0.661	1	1.53e-12	2.51e-11	0.734	Hyperactivated
KDM1B	0.909	0.129	7.07	93	1358	1455	0.593	1.002	1.55e-12	2.55e-11	0.909	Hyperactivated
UHRF2	0.772	0.109	7.067	60	1652	2081	0.686	1.002	1.58e-12	2.59e-11	0.772	Hyperactivated
PCMT1	0.71	0.1	7.066	34	4410	2847	0.669	1.001	1.6e-12	2.61e-11	0.71	Hyperactivated
SDAD1	0.85	0.12	7.066	51	1624	1702	0.421	1.001	1.6e-12	2.61e-11	0.85	Hyperactivated
RINT1	0.712	0.101	7.064	42	920	849	0.623	1.001	1.61e-12	2.64e-11	0.712	Hyperactivated
TICRR	1.672	0.237	7.064	52	366	388	0.639	1.002	1.62e-12	2.64e-11	1.672	Hyperactivated
IQCG	1.065	0.151	7.061	122	837	838	0.618	1.002	1.66e-12	2.71e-11	1.065	Hyperactivated
TMEM39B	1.264	0.179	7.052	21	613	888	0.658	1	1.77e-12	2.89e-11	1.264	Hyperactivated
TMEM14B	0.572	0.081	7.051	100	2312	1594	0.568	1.001	1.77e-12	2.89e-11	0.572	Hyperactivated
RNF121	0.551	0.078	7.047	78	1133	1302	0.6	1.001	1.83e-12	2.98e-11	0.551	Hyperactivated
PDIA2	2.789	0.396	7.045	229	15	20	0.5	1.002	1.86e-12	3.02e-11	2.789	Hyperactivated
LY6G5C	-0.886	0.126	-7.045	75	116	76	0.653	1.002	1.86e-12	3.03e-11	-0.886	Compensated
CDK8	1.233	0.175	7.044	37	613	944	0.612	1.001	1.87e-12	3.03e-11	1.233	Hyperactivated
WASH9P	-0.921	0.131	-7.044	96	102	111	0.594	1.001	1.87e-12	3.03e-11	-0.921	Compensated
AK2	0.956	0.136	7.043	19	5836	5737	0.639	1.002	1.88e-12	3.06e-11	0.956	Hyperactivated
FPR2	12.909	1.833	7.041	49	1	52	0.687	1.002	1.9e-12	3.09e-11	12.909	Hyperactivated
DYRK2	1.148	0.163	7.041	59	1138	3666	0.674	1.001	1.91e-12	3.09e-11	1.148	Hyperactivated
ATP6V1C2	2.005	0.285	7.04	30	207	295	0.682	1.002	1.93e-12	3.12e-11	2.005	Hyperactivated
IQCB1	0.927	0.132	7.034	38	1011	1160	0.647	1.002	2.01e-12	3.26e-11	0.927	Hyperactivated
PIP4K2B	0.322	0.046	7.032	110	4972	3851	0.604	1.001	2.04e-12	3.3e-11	0.322	Hyperactivated
SUMO1	0.736	0.105	7.031	20	5512	4097	0.639	1	2.05e-12	3.3e-11	0.736	Hyperactivated
RUVBL1	0.849	0.121	7.03	46	2948	2017	0.649	1.001	2.07e-12	3.33e-11	0.849	Hyperactivated
VANGL2	2.087	0.297	7.03	499	1124	1514	0.547	1.001	2.07e-12	3.33e-11	2.087	Hyperactivated
ADGRA2	-0.985	0.14	-7.029	241	568	4876	0.224	1.002	2.08e-12	3.35e-11	-0.985	Compensated
NKIRAS2	0.771	0.11	7.027	52	2074	2321	0.663	1	2.11e-12	3.39e-11	0.771	Hyperactivated
WDR12	0.888	0.126	7.025	21	1498	1147	0.651	1.002	2.14e-12	3.44e-11	0.888	Hyperactivated
FOXC1	2.885	0.411	7.022	66	694	1573	0.626	1.001	2.19e-12	3.52e-11	2.885	Hyperactivated
HNRNPUL1	0.613	0.087	7.021	41	14136	12651	0.669	1	2.2e-12	3.53e-11	0.613	Hyperactivated
DCUN1D1	0.624	0.089	7.02	114	1755	1571	0.657	1.001	2.22e-12	3.57e-11	0.624	Hyperactivated
DHX16	0.488	0.07	7.016	69	2062	1936	0.546	1.004	2.28e-12	3.65e-11	0.488	Hyperactivated
ARHGEF11	0.544	0.078	7.015	479	2926	3310	0.573	1	2.3e-12	3.68e-11	0.544	Hyperactivated
NCBP1	0.9	0.128	7.012	12	2769	2291	0.686	1	2.34e-12	3.75e-11	0.9	Hyperactivated
TRMT12	0.363	0.052	7.012	439	832	636	0.549	1.001	2.35e-12	3.77e-11	0.363	Hyperactivated
R3HDM1	1.233	0.176	7.009	6	1824	2119	0.612	1.001	2.41e-12	3.85e-11	1.233	Hyperactivated
SLC35B2	0.649	0.093	7.008	74	3629	2577	0.639	1.001	2.42e-12	3.87e-11	0.649	Hyperactivated
RGS5	-1.011	0.144	-7.007	503	9158	6162	0.526	1.003	2.44e-12	3.89e-11	-1.011	Compensated
RPSAP47	-0.81	0.116	-7.006	367	10	9	0.436	1.002	2.45e-12	3.91e-11	-0.81	Compensated
AMD1	1.326	0.189	7.006	43	3615	4296	0.704	1	2.45e-12	3.91e-11	1.326	Hyperactivated
RAB29	1.921	0.274	7.003	511	514	2606	0.455	1.001	2.5e-12	3.99e-11	1.921	Hyperactivated
MFGE8	2.599	0.371	7.002	48	4613	14331	0.722	1.001	2.52e-12	4.02e-11	2.599	Hyperactivated
RPL4P4	-1.009	0.144	-7	102	122	148	0.6	1.002	2.55e-12	4.06e-11	-1.009	Compensated
PSMD4	0.61	0.087	6.998	466	5533	6803	0.57	1	2.59e-12	4.12e-11	0.61	Hyperactivated
POLR1G	0.888	0.127	6.996	39	379	272	0.749	1.002	2.64e-12	4.19e-11	0.888	Hyperactivated
IL22RA2	11.468	1.64	6.992	51	5	108	0.674	1	2.7e-12	4.29e-11	11.468	Hyperactivated
PTK7	1.687	0.241	6.992	73	4717	10549	0.559	1.003	2.71e-12	4.29e-11	1.687	Hyperactivated
DNAJA2	0.489	0.07	6.991	45	4445	3243	0.699	1.005	2.73e-12	4.32e-11	0.489	Hyperactivated
RPS6KC1	0.568	0.081	6.99	492	1163	1530	0.551	1.002	2.76e-12	4.36e-11	0.568	Hyperactivated
FAM162B	-1.141	0.163	-6.987	40	15	76	0.275	1.004	2.81e-12	4.44e-11	-1.141	Compensated
NHSL1	1.364	0.195	6.986	47	758	888	0.703	1.001	2.84e-12	4.48e-11	1.364	Hyperactivated
NFYA	0.674	0.097	6.984	73	2645	1819	0.603	1.001	2.88e-12	4.54e-11	0.674	Hyperactivated
SMC4	1.258	0.18	6.983	89	2771	1909	0.647	1.001	2.9e-12	4.57e-11	1.258	Hyperactivated
TMEM72-AS1	3.258	0.467	6.975	30	4	19	0.641	1	3.05e-12	4.81e-11	3.258	Hyperactivated
COLGALT1	1.256	0.18	6.973	47	4272	10285	0.557	1.001	3.11e-12	4.9e-11	1.256	Hyperactivated
NUS1	0.935	0.134	6.971	39	1521	1797	0.735	1.001	3.15e-12	4.96e-11	0.935	Hyperactivated
MAL2	0.722	0.104	6.969	443	9937	6400	0.524	1.001	3.19e-12	5.02e-11	0.722	Hyperactivated
FBXO10	1.379	0.198	6.966	36	180	459	0.626	1.002	3.26e-12	5.13e-11	1.379	Hyperactivated
CACNA1C	-0.799	0.115	-6.964	83	677	767	0.467	1.001	3.3e-12	5.18e-11	-0.799	Compensated
OVOL2	-0.594	0.085	-6.962	93	869	123	0.518	1.001	3.35e-12	5.26e-11	-0.594	Compensated
GPR179	1.644	0.236	6.959	100	13	14	0.611	1.001	3.43e-12	5.38e-11	1.644	Hyperactivated
TXLNA	0.578	0.083	6.958	20	5582	5049	0.713	1	3.46e-12	5.42e-11	0.578	Hyperactivated
C19orf47	0.765	0.11	6.954	53	849	806	0.661	1	3.55e-12	5.55e-11	0.765	Hyperactivated
TRBV7-9	-7.575	1.089	-6.953	79	0	80	0.016	1.033	3.57e-12	5.59e-11	-7.575	Compensated
LINC01914	13.362	1.922	6.953	30	1	32	0.597	1.005	3.58e-12	5.59e-11	13.362	Hyperactivated
KDR	-1.173	0.169	-6.951	33	1440	3560	0.556	1.002	3.62e-12	5.66e-11	-1.173	Compensated
ZNF639	0.723	0.104	6.948	123	1386	1287	0.569	1.001	3.7e-12	5.78e-11	0.723	Hyperactivated
LINC00680	1.054	0.152	6.948	65	212	266	0.619	1.001	3.71e-12	5.78e-11	1.054	Hyperactivated
PDCD10	0.592	0.085	6.945	110	1844	1576	0.622	1	3.77e-12	5.88e-11	0.592	Hyperactivated
PROSER1	1.17	0.169	6.944	19	2508	2534	0.669	1.001	3.82e-12	5.94e-11	1.17	Hyperactivated
ITGB1BP1	0.944	0.136	6.943	36	1532	2709	0.659	1	3.84e-12	5.97e-11	0.944	Hyperactivated
OTUD6B-AS1	0.402	0.058	6.943	384	926	890	0.52	1.002	3.84e-12	5.97e-11	0.402	Hyperactivated
ZNF263	0.392	0.056	6.942	225	1834	1455	0.45	1	3.87e-12	6.01e-11	0.392	Hyperactivated
ZBTB41	0.785	0.113	6.94	475	2359	978	0.438	1.002	3.93e-12	6.1e-11	0.785	Hyperactivated
RPS7	1.196	0.172	6.939	34	16961	23784	0.69	1	3.95e-12	6.13e-11	1.196	Hyperactivated
DDX1	0.535	0.077	6.937	32	6199	4152	0.674	1.002	3.99e-12	6.19e-11	0.535	Hyperactivated
LINC00261	11.936	1.721	6.934	95	1	2	0.1	1.01	4.08e-12	6.32e-11	11.936	Hyperactivated
ADSS2	0.54	0.078	6.933	505	3234	3983	0.535	1.002	4.12e-12	6.37e-11	0.54	Hyperactivated
CWF19L1	0.806	0.116	6.933	11	1193	1280	0.641	1.001	4.13e-12	6.39e-11	0.806	Hyperactivated
RFC2	0.946	0.136	6.931	46	1680	1444	0.663	1.002	4.18e-12	6.45e-11	0.946	Hyperactivated
ZNF207	-0.344	0.05	-6.927	62	7103	6544	0.713	1.001	4.29e-12	6.62e-11	-0.344	Compensated
DMAC1	0.864	0.125	6.927	57	1604	1441	0.651	1	4.29e-12	6.62e-11	0.864	Hyperactivated
NCOA7	2.42	0.349	6.925	45	1299	4766	0.756	1.002	4.36e-12	6.73e-11	2.42	Hyperactivated
RHBDL2	1.812	0.262	6.923	37	175	338	0.713	1.001	4.41e-12	6.79e-11	1.812	Hyperactivated
PSMA3	0.977	0.141	6.917	32	3339	4411	0.618	1	4.6e-12	7.09e-11	0.977	Hyperactivated
MPZ	4.97	0.719	6.916	505	61	146	0.435	1.001	4.65e-12	7.16e-11	4.97	Hyperactivated
RAB43P1	-1.18	0.171	-6.908	41	19	44	0.457	1.001	4.92e-12	7.56e-11	-1.18	Compensated
FAM32A	0.608	0.088	6.903	47	3431	3842	0.619	1.002	5.1e-12	7.83e-11	0.608	Hyperactivated
UBE2C	1.754	0.254	6.902	147	1249	1572	0.559	1.001	5.12e-12	7.87e-11	1.754	Hyperactivated
IL18R1	11.801	1.71	6.901	20	13	448	0.612	1.001	5.15e-12	7.89e-11	11.801	Hyperactivated
FEN1	1.18	0.171	6.897	33	1975	1375	0.694	1.002	5.32e-12	8.16e-11	1.18	Hyperactivated
UBA6	0.961	0.139	6.896	28	2602	2582	0.576	1.001	5.34e-12	8.18e-11	0.961	Hyperactivated
ESF1	0.723	0.105	6.892	97	964	973	0.681	1	5.51e-12	8.43e-11	0.723	Hyperactivated
ACOT1	-0.555	0.081	-6.89	223	354	93	0.483	1.001	5.57e-12	8.52e-11	-0.555	Compensated
ENOPH1	0.944	0.137	6.886	12	2704	1447	0.751	1.003	5.74e-12	8.77e-11	0.944	Hyperactivated
ZBTB10	0.831	0.121	6.886	367	1740	934	0.513	1.002	5.75e-12	8.78e-11	0.831	Hyperactivated
THOC5	0.997	0.145	6.884	31	1350	1579	0.615	1.001	5.84e-12	8.9e-11	0.997	Hyperactivated
GVQW3	0.892	0.13	6.883	110	114	69	0.634	1.001	5.85e-12	8.92e-11	0.892	Hyperactivated
BLM	1.493	0.217	6.883	49	413	454	0.585	1	5.86e-12	8.93e-11	1.493	Hyperactivated
BROX	0.528	0.077	6.883	499	3170	2415	0.586	1.002	5.87e-12	8.93e-11	0.528	Hyperactivated
BUD31	0.752	0.109	6.883	48	1977	1875	0.611	1.001	5.87e-12	8.93e-11	0.752	Hyperactivated
TUBG1	0.933	0.136	6.878	50	2418	1465	0.634	1	6.05e-12	9.2e-11	0.933	Hyperactivated
RPL12P12	-0.893	0.13	-6.876	100	8	8	0.576	1.001	6.14e-12	9.33e-11	-0.893	Compensated
BTG3-AS1	1.709	0.249	6.875	46	18	25	0.546	1.002	6.19e-12	9.39e-11	1.709	Hyperactivated
EPHB3	1.25	0.182	6.873	104	3938	1765	0.631	1	6.29e-12	9.53e-11	1.25	Hyperactivated
SRSF2	-0.402	0.059	-6.871	160	5963	5989	0.544	1.001	6.37e-12	9.65e-11	-0.402	Compensated
GPR180	1.067	0.155	6.871	51	982	958	0.56	1.002	6.39e-12	9.67e-11	1.067	Hyperactivated
C17orf80	0.387	0.056	6.87	190	1334	899	0.603	1.003	6.41e-12	9.69e-11	0.387	Hyperactivated
CCND2	3.574	0.52	6.868	78	338	5286	0.625	0.999	6.51e-12	9.85e-11	3.574	Hyperactivated
VARS1	0.843	0.123	6.867	78	4080	4690	0.636	1	6.56e-12	9.91e-11	0.843	Hyperactivated
IQCK	0.757	0.11	6.867	224	620	334	0.512	1.003	6.56e-12	9.91e-11	0.757	Hyperactivated
LARP4	0.901	0.131	6.867	14	3714	1948	0.583	1.002	6.57e-12	9.91e-11	0.901	Hyperactivated
LINC00624	-1.194	0.174	-6.864	484	41	132	0.226	1.003	6.69e-12	1.01e-10	-1.194	Compensated
CYCS	0.894	0.13	6.863	74	4369	4749	0.517	1.002	6.72e-12	1.01e-10	0.894	Hyperactivated
ELOVL1	0.924	0.135	6.863	36	4120	4658	0.679	1	6.75e-12	1.02e-10	0.924	Hyperactivated
KIAA2013	1.126	0.164	6.863	9	3617	3203	0.714	1.001	6.76e-12	1.02e-10	1.126	Hyperactivated
TIMMDC1	0.669	0.098	6.861	40	2631	2789	0.568	1	6.83e-12	1.03e-10	0.669	Hyperactivated
ARL17A	-0.59	0.086	-6.858	243	53	27	0.504	1.001	6.97e-12	1.05e-10	-0.59	Compensated
PRPF4	0.777	0.113	6.857	23	2321	1880	0.617	1.001	7.01e-12	1.05e-10	0.777	Hyperactivated
PSMC5	0.539	0.079	6.854	200	5377	5971	0.53	1.001	7.18e-12	1.08e-10	0.539	Hyperactivated
KHSRP	0.824	0.12	6.849	21	7843	7191	0.571	1.003	7.45e-12	1.12e-10	0.824	Hyperactivated
PIP4K2C	0.693	0.101	6.848	25	4231	1804	0.672	1.001	7.47e-12	1.12e-10	0.693	Hyperactivated
SEC61A1	0.766	0.112	6.845	47	17898	21612	0.637	1.001	7.64e-12	1.14e-10	0.766	Hyperactivated
POLR2D	0.801	0.117	6.844	5	2046	1693	0.57	1	7.7e-12	1.15e-10	0.801	Hyperactivated
EEF1A1P8	-0.914	0.134	-6.842	119	15	16	0.636	1.001	7.83e-12	1.17e-10	-0.914	Compensated
MRPL18	0.902	0.132	6.841	28	2493	1851	0.745	1.002	7.84e-12	1.17e-10	0.902	Hyperactivated
DBF4	1.178	0.172	6.837	45	603	766	0.586	1	8.07e-12	1.2e-10	1.178	Hyperactivated
UTP23	0.425	0.062	6.836	446	1114	836	0.461	1.003	8.15e-12	1.22e-10	0.425	Hyperactivated
MYH16	1.479	0.216	6.834	50	12	14	0.461	1.002	8.29e-12	1.23e-10	1.479	Hyperactivated
MRPS12	0.967	0.142	6.833	59	1352	1260	0.691	1.001	8.31e-12	1.24e-10	0.967	Hyperactivated
TMEM237	1.041	0.152	6.832	20	1292	950	0.654	1	8.37e-12	1.25e-10	1.041	Hyperactivated
SGMS1-AS1	-0.956	0.14	-6.829	29	395	164	0.686	1.001	8.55e-12	1.27e-10	-0.956	Compensated
RPL10A	-0.743	0.109	-6.828	60	28240	27018	0.592	1	8.62e-12	1.28e-10	-0.743	Compensated
CCHCR1	1	0.147	6.827	69	1269	852	0.612	1.001	8.64e-12	1.28e-10	1	Hyperactivated
ZNF536	1.934	0.284	6.822	76	3	2	0.683	1.001	8.95e-12	1.33e-10	1.934	Hyperactivated
SEM1	1.199	0.176	6.819	47	3404	3898	0.634	1	9.18e-12	1.36e-10	1.199	Hyperactivated
ELMOD3	-0.749	0.11	-6.814	21	1099	935	0.586	1.002	9.47e-12	1.4e-10	-0.749	Compensated
CDK5RAP1	0.526	0.077	6.813	106	1211	1139	0.612	1	9.55e-12	1.41e-10	0.526	Hyperactivated
TBX19	1.97	0.289	6.812	485	67	284	0.605	1	9.6e-12	1.42e-10	1.97	Hyperactivated
NTAQ1	0.365	0.054	6.812	433	548	441	0.513	1.001	9.61e-12	1.42e-10	0.365	Hyperactivated
CSRP1	-0.789	0.116	-6.81	496	12794	15340	0.416	1.001	9.74e-12	1.44e-10	-0.789	Compensated
MAT2A	-0.665	0.098	-6.805	20	9015	5491	0.758	1.001	1.01e-11	1.5e-10	-0.665	Compensated
RPL39P40	3.504	0.515	6.801	46	2	5	0.595	1.002	1.04e-11	1.54e-10	3.504	Hyperactivated
NUF2	1.532	0.225	6.8	503	475	464	0.588	1.001	1.05e-11	1.54e-10	1.532	Hyperactivated
RPS2P48	-0.779	0.115	-6.8	149	5	5	0.492	1.001	1.05e-11	1.54e-10	-0.779	Compensated
DCK	1.141	0.168	6.799	36	1319	1570	0.62	1	1.05e-11	1.55e-10	1.141	Hyperactivated
NUDT19	0.913	0.134	6.796	59	1200	1021	0.693	1.001	1.08e-11	1.58e-10	0.913	Hyperactivated
SLCO1C1	-1.207	0.178	-6.795	54	8	42	0.252	1.001	1.08e-11	1.59e-10	-1.207	Compensated
TMPO	1.176	0.173	6.794	22	4705	4569	0.506	1.002	1.09e-11	1.61e-10	1.176	Hyperactivated
PAMR1	-1.172	0.173	-6.789	54	163	716	0.3	1.005	1.13e-11	1.66e-10	-1.172	Compensated
LINC00987	2.021	0.298	6.787	63	55	157	0.625	1.001	1.14e-11	1.68e-10	2.021	Hyperactivated
TLR5	1.005	0.148	6.787	499	489	686	0.465	1	1.15e-11	1.68e-10	1.005	Hyperactivated
L3MBTL4	2.143	0.316	6.785	40	163	334	0.631	1.001	1.16e-11	1.69e-10	2.143	Hyperactivated
HAUS5	0.867	0.128	6.785	61	890	726	0.735	1.002	1.16e-11	1.7e-10	0.867	Hyperactivated
CHMP4C	0.683	0.101	6.784	357	1055	452	0.571	1.005	1.17e-11	1.7e-10	0.683	Hyperactivated
PLD1	1.813	0.267	6.779	125	384	1391	0.634	1	1.21e-11	1.77e-10	1.813	Hyperactivated
EXOSC9	0.811	0.12	6.778	16	1230	1122	0.628	1.001	1.21e-11	1.77e-10	0.811	Hyperactivated
SYNE1	-0.881	0.13	-6.778	42	1610	4407	0.659	1.002	1.22e-11	1.77e-10	-0.881	Compensated
GLE1	0.623	0.092	6.778	26	3188	1804	0.653	1.005	1.22e-11	1.78e-10	0.623	Hyperactivated
PIPOX	1.478	0.218	6.777	111	52	71	0.635	1.001	1.23e-11	1.79e-10	1.478	Hyperactivated
MTMR4	0.471	0.07	6.776	186	2784	2182	0.567	1.001	1.23e-11	1.8e-10	0.471	Hyperactivated
CAND1	0.664	0.098	6.776	60	8190	6353	0.63	1.001	1.24e-11	1.8e-10	0.664	Hyperactivated
GAPDH	0.998	0.147	6.773	79	93424	85456	0.668	1.001	1.26e-11	1.83e-10	0.998	Hyperactivated
PPP1CB	0.921	0.136	6.772	28	12678	12521	0.582	1.002	1.27e-11	1.85e-10	0.921	Hyperactivated
FAM210A	0.737	0.109	6.77	45	780	656	0.645	1.001	1.29e-11	1.87e-10	0.737	Hyperactivated
CRISPLD1	1.99	0.294	6.77	336	1407	599	0.614	1.003	1.29e-11	1.87e-10	1.99	Hyperactivated
SPCS2	0.454	0.067	6.769	101	2258	1781	0.504	1.003	1.3e-11	1.88e-10	0.454	Hyperactivated
PTGDR	-1.228	0.181	-6.767	45	31	115	0.323	1	1.32e-11	1.91e-10	-1.228	Compensated
ARHGEF2-AS2	1.437	0.212	6.761	475	20	38	0.562	1.003	1.37e-11	1.98e-10	1.437	Hyperactivated
SEC22A	0.489	0.072	6.759	40	755	715	0.579	1	1.39e-11	2.01e-10	0.489	Hyperactivated
CDK1	1.245	0.184	6.756	42	2091	1382	0.686	1.003	1.41e-11	2.04e-10	1.245	Hyperactivated
BHLHE40	-0.785	0.116	-6.755	50	28628	7041	0.522	1.001	1.43e-11	2.06e-10	-0.785	Compensated
SNRPA1	0.907	0.134	6.754	58	1271	1542	0.651	1.001	1.44e-11	2.08e-10	0.907	Hyperactivated
DOLPP1	0.732	0.108	6.753	21	1227	768	0.674	1	1.45e-11	2.09e-10	0.732	Hyperactivated
XRCC6	0.744	0.11	6.752	18	17280	13911	0.639	1.001	1.46e-11	2.11e-10	0.744	Hyperactivated
RPS7P11	-0.842	0.125	-6.751	80	53	75	0.495	1.001	1.46e-11	2.11e-10	-0.842	Compensated
CD34	-1.038	0.154	-6.75	509	1605	7457	0.497	1.005	1.48e-11	2.13e-10	-1.038	Compensated
DDX23	0.644	0.095	6.749	13	6065	5449	0.731	1.001	1.49e-11	2.15e-10	0.644	Hyperactivated
SNRPD3	0.81	0.12	6.748	29	5408	4105	0.66	1.002	1.5e-11	2.15e-10	0.81	Hyperactivated
RPL12P38	-0.546	0.081	-6.747	209	7	6	0.51	1	1.51e-11	2.17e-10	-0.546	Compensated
PPARD	1.108	0.164	6.744	61	1696	3391	0.651	1.001	1.54e-11	2.21e-10	1.108	Hyperactivated
STIP1	0.952	0.141	6.741	28	9267	7066	0.579	1.001	1.58e-11	2.26e-10	0.952	Hyperactivated
TNPO2	0.571	0.085	6.74	40	4875	2932	0.69	1	1.58e-11	2.27e-10	0.571	Hyperactivated
SMARCA4	0.746	0.111	6.74	42	8526	6591	0.668	1.002	1.59e-11	2.27e-10	0.746	Hyperactivated
ZBTB24	0.587	0.087	6.738	50	980	1116	0.668	1	1.61e-11	2.3e-10	0.587	Hyperactivated
RTP4	2.499	0.371	6.738	103	233	898	0.631	1	1.61e-11	2.3e-10	2.499	Hyperactivated
SLC25A51	0.778	0.115	6.734	35	648	583	0.774	1.001	1.65e-11	2.36e-10	0.778	Hyperactivated
PRKCI	0.578	0.086	6.734	126	2397	1680	0.603	1.003	1.66e-11	2.37e-10	0.578	Hyperactivated
PIP5K1A	0.414	0.062	6.73	468	3166	2385	0.567	1	1.69e-11	2.41e-10	0.414	Hyperactivated
FBXO28	0.545	0.081	6.73	507	2364	2285	0.537	1.001	1.69e-11	2.41e-10	0.545	Hyperactivated
LINC00672	1.29	0.192	6.73	112	30	51	0.69	1.002	1.7e-11	2.42e-10	1.29	Hyperactivated
MCF2L2	2.462	0.366	6.727	114	15	52	0.638	1.001	1.73e-11	2.46e-10	2.462	Hyperactivated
RPS4XP14	-0.815	0.121	-6.725	88	12	8	0.587	1.001	1.76e-11	2.51e-10	-0.815	Compensated
PDHX	0.576	0.086	6.724	61	2031	1000	0.628	1	1.77e-11	2.51e-10	0.576	Hyperactivated
PSMC4	0.655	0.097	6.724	59	4106	3839	0.661	1.002	1.77e-11	2.51e-10	0.655	Hyperactivated
TIE1	-1.572	0.234	-6.723	35	599	3067	0.431	1	1.79e-11	2.54e-10	-1.572	Compensated
FGFR2	1.439	0.214	6.721	33	2598	843	0.557	1	1.8e-11	2.56e-10	1.439	Hyperactivated
EEF1AKNMT	0.477	0.071	6.72	474	1800	2307	0.615	1.004	1.81e-11	2.57e-10	0.477	Hyperactivated
SGSH	-0.499	0.074	-6.719	166	1913	1968	0.464	1.002	1.83e-11	2.59e-10	-0.499	Compensated
HNRNPDL	-0.612	0.091	-6.718	12	10159	8070	0.736	1.001	1.84e-11	2.6e-10	-0.612	Compensated
PATL1	1.135	0.169	6.717	22	2463	3243	0.584	1.002	1.85e-11	2.62e-10	1.135	Hyperactivated
OXNAD1	0.677	0.101	6.717	40	477	756	0.664	1.001	1.85e-11	2.62e-10	0.677	Hyperactivated
RBPJL	2.175	0.324	6.715	143	2	2	0.568	1.001	1.88e-11	2.66e-10	2.175	Hyperactivated
FCGR2B	-1.385	0.206	-6.714	504	98	1320	0.434	1.002	1.89e-11	2.67e-10	-1.385	Compensated
TMEM201	1.124	0.167	6.713	13	1042	816	0.693	1.001	1.91e-11	2.69e-10	1.124	Hyperactivated
NIF3L1	0.607	0.091	6.71	26	1238	832	0.557	1.001	1.95e-11	2.75e-10	0.607	Hyperactivated
DUSP6	-1.018	0.152	-6.707	38	2369	4028	0.301	1.005	1.98e-11	2.79e-10	-1.018	Compensated
ODR4	0.523	0.078	6.706	473	1860	851	0.491	1.001	2e-11	2.82e-10	0.523	Hyperactivated
HNRNPA1P48	-0.886	0.132	-6.704	32	135	108	0.655	1.001	2.03e-11	2.85e-10	-0.886	Compensated
MUTYH	1.046	0.156	6.704	31	512	515	0.629	1.001	2.03e-11	2.86e-10	1.046	Hyperactivated
TRABD2A	33.452	4.991	6.703	20	3	306	0.825	1.001	2.05e-11	2.88e-10	33.452	Hyperactivated
PSMC2	0.616	0.092	6.702	41	3967	4824	0.577	1.001	2.05e-11	2.88e-10	0.616	Hyperactivated
FUCA2	0.93	0.139	6.702	44	2952	2972	0.599	1.001	2.05e-11	2.88e-10	0.93	Hyperactivated
RCCD1	1.01	0.151	6.702	46	571	396	0.699	1	2.06e-11	2.89e-10	1.01	Hyperactivated
MED17	0.588	0.088	6.702	27	1589	1368	0.571	1.001	2.06e-11	2.89e-10	0.588	Hyperactivated
CCDC59	0.821	0.123	6.7	32	900	1107	0.678	1	2.08e-11	2.92e-10	0.821	Hyperactivated
NFKBIE	1.718	0.256	6.698	74	470	2204	0.473	1.003	2.11e-11	2.95e-10	1.718	Hyperactivated
PPP4R3B	0.665	0.099	6.698	38	5873	5114	0.708	1.002	2.12e-11	2.96e-10	0.665	Hyperactivated
GATC	0.602	0.09	6.698	20	1365	829	0.701	1.002	2.12e-11	2.96e-10	0.602	Hyperactivated
PSMB5	0.849	0.127	6.696	52	4728	5014	0.708	1	2.15e-11	3e-10	0.849	Hyperactivated
RPL37P6	-0.822	0.123	-6.694	278	22	22	0.504	1.002	2.17e-11	3.03e-10	-0.822	Compensated
NCAPG2	1.021	0.153	6.693	59	1582	1138	0.601	1	2.19e-11	3.05e-10	1.021	Hyperactivated
SIM1	2.127	0.318	6.689	45	115	68	0.659	1	2.25e-11	3.13e-10	2.127	Hyperactivated
APCDD1L	-1.012	0.151	-6.684	210	305	159	0.288	1.004	2.32e-11	3.23e-10	-1.012	Compensated
RPS7P1	-0.736	0.11	-6.683	105	284	418	0.576	1.001	2.34e-11	3.25e-10	-0.736	Compensated
RAB6A	0.569	0.085	6.683	90	7695	7841	0.584	1.001	2.34e-11	3.26e-10	0.569	Hyperactivated
HEY1	-0.731	0.109	-6.681	364	484	607	0.469	1.001	2.37e-11	3.3e-10	-0.731	Compensated
GPI	1.003	0.15	6.678	63	14833	14989	0.61	1	2.42e-11	3.37e-10	1.003	Hyperactivated
PEDS1	0.906	0.136	6.675	197	1301	2209	0.527	1.001	2.47e-11	3.43e-10	0.906	Hyperactivated
GAREM2	1.936	0.29	6.674	23	225	491	0.621	1.003	2.49e-11	3.46e-10	1.936	Hyperactivated
CA10	5.343	0.801	6.672	158	5	21	0.67	1	2.53e-11	3.51e-10	5.343	Hyperactivated
BAIAP3	1.48	0.222	6.67	234	773	165	0.672	1.001	2.55e-11	3.54e-10	1.48	Hyperactivated
UBE2V1	0.517	0.078	6.668	196	329	437	0.542	1.001	2.6e-11	3.59e-10	0.517	Hyperactivated
SYNPO	-1.82	0.273	-6.667	27	1628	10428	0.476	1.001	2.62e-11	3.62e-10	-1.82	Compensated
TPCN2	0.509	0.076	6.666	192	495	986	0.574	1	2.62e-11	3.62e-10	0.509	Hyperactivated
MGME1	0.574	0.086	6.664	93	1382	996	0.589	1	2.66e-11	3.67e-10	0.574	Hyperactivated
TDG	0.972	0.146	6.663	18	1115	1144	0.54	1.002	2.69e-11	3.71e-10	0.972	Hyperactivated
COL14A1	-1.523	0.229	-6.659	435	1179	16549	0.227	1.002	2.75e-11	3.79e-10	-1.523	Compensated
PRPSAP1	0.466	0.07	6.656	156	2111	1687	0.63	1.001	2.8e-11	3.87e-10	0.466	Hyperactivated
PDCD2	0.681	0.102	6.655	30	2551	2205	0.709	1.002	2.84e-11	3.91e-10	0.681	Hyperactivated
ADAMTS4	3.229	0.485	6.653	508	378	4192	0.496	1.001	2.88e-11	3.96e-10	3.229	Hyperactivated
SRP72	0.767	0.115	6.653	30	7073	5659	0.562	1.001	2.88e-11	3.96e-10	0.767	Hyperactivated
MDFI	1.566	0.235	6.649	79	1332	1245	0.67	1.001	2.95e-11	4.06e-10	1.566	Hyperactivated
AKIRIN2	0.85	0.128	6.647	20	1526	2003	0.69	1.001	3e-11	4.12e-10	0.85	Hyperactivated
GBP1	20.603	3.101	6.644	27	244	12662	0.679	1.001	3.05e-11	4.18e-10	20.603	Hyperactivated
TFAM	0.684	0.103	6.643	32	2585	1843	0.592	1.001	3.06e-11	4.21e-10	0.684	Hyperactivated
LINC02608	2.184	0.329	6.641	492	5	3	0.565	1.002	3.11e-11	4.27e-10	2.184	Hyperactivated
RC3H1	-0.48	0.072	-6.641	467	1806	1597	0.51	1.001	3.12e-11	4.28e-10	-0.48	Compensated
DOK1	-1.168	0.176	-6.639	26	895	951	0.578	1.001	3.15e-11	4.32e-10	-1.168	Compensated
CHAF1A	1.067	0.161	6.638	22	1217	1008	0.582	1.001	3.17e-11	4.34e-10	1.067	Hyperactivated
HCCS	0.949	0.143	6.631	27	1001	1192	0.719	1.001	3.33e-11	4.55e-10	0.949	Hyperactivated
SUCO	0.65	0.098	6.63	477	4290	1744	0.599	1	3.37e-11	4.6e-10	0.65	Hyperactivated
SPAAR	4.166	0.628	6.629	43	25	151	0.681	1.002	3.38e-11	4.61e-10	4.166	Hyperactivated
BRD4	0.543	0.082	6.628	57	4886	4997	0.605	1.001	3.4e-11	4.65e-10	0.543	Hyperactivated
ST3GAL1-DT	1.051	0.159	6.627	407	32	37	0.471	1	3.43e-11	4.67e-10	1.051	Hyperactivated
STMP1	0.736	0.111	6.626	51	3235	2672	0.641	1.001	3.46e-11	4.71e-10	0.736	Hyperactivated
SUN2	1.399	0.211	6.625	20	5980	10215	0.621	1.001	3.47e-11	4.72e-10	1.399	Hyperactivated
TCEANC	0.933	0.141	6.625	26	247	227	0.548	1.001	3.47e-11	4.73e-10	0.933	Hyperactivated
KLF11	1.28	0.193	6.623	37	884	1601	0.66	1.002	3.52e-11	4.79e-10	1.28	Hyperactivated
HSPA12B	-1.315	0.199	-6.621	95	230	1260	0.356	1.001	3.58e-11	4.86e-10	-1.315	Compensated
NUP160	1.09	0.165	6.62	28	2572	3267	0.641	1.001	3.59e-11	4.87e-10	1.09	Hyperactivated
NAV1	-0.708	0.107	-6.62	495	3788	2352	0.444	1.002	3.6e-11	4.89e-10	-0.708	Compensated
RBBP8NL	-0.664	0.1	-6.618	193	494	147	0.522	1.002	3.64e-11	4.94e-10	-0.664	Compensated
SINHCAF	1.203	0.182	6.617	61	2053	2080	0.657	1	3.67e-11	4.97e-10	1.203	Hyperactivated
SSR2	0.613	0.093	6.612	476	10579	14427	0.532	1.002	3.79e-11	5.13e-10	0.613	Hyperactivated
PDE7A	1.25	0.189	6.607	315	1122	3522	0.516	1.002	3.92e-11	5.3e-10	1.25	Hyperactivated
CLEC16A	0.441	0.067	6.607	236	1465	1901	0.548	1.002	3.92e-11	5.3e-10	0.441	Hyperactivated
MCM6	1.287	0.195	6.605	7	3157	2964	0.628	1.001	3.97e-11	5.37e-10	1.287	Hyperactivated
NEMP2	1.185	0.179	6.604	25	304	449	0.719	1.003	4.01e-11	5.42e-10	1.185	Hyperactivated
PHF5A	0.971	0.147	6.602	19	1262	1233	0.698	1.003	4.05e-11	5.47e-10	0.971	Hyperactivated
NME1	0.872	0.132	6.602	168	2756	2033	0.617	1.001	4.05e-11	5.47e-10	0.872	Hyperactivated
FBXL6	0.774	0.117	6.601	381	832	1093	0.54	1.002	4.07e-11	5.49e-10	0.774	Hyperactivated
PLOD3	1.256	0.19	6.6	43	3084	4335	0.703	1.001	4.1e-11	5.52e-10	1.256	Hyperactivated
OTUD1	-0.619	0.094	-6.599	79	761	945	0.618	1.001	4.15e-11	5.59e-10	-0.619	Compensated
ANXA13	-1.268	0.192	-6.595	437	10	46	0.271	1.003	4.26e-11	5.74e-10	-1.268	Compensated
FRMD4A	1.129	0.171	6.594	107	813	1722	0.597	1	4.28e-11	5.76e-10	1.129	Hyperactivated
ENAH	0.911	0.138	6.594	504	7696	11816	0.582	1	4.29e-11	5.77e-10	0.911	Hyperactivated
MLF1	0.896	0.136	6.59	92	1223	544	0.697	1.001	4.4e-11	5.91e-10	0.896	Hyperactivated
ABCF2	0.622	0.094	6.588	50	2869	3376	0.684	1.001	4.46e-11	5.98e-10	0.622	Hyperactivated
ZNF17	0.584	0.089	6.587	61	287	292	0.612	1.002	4.48e-11	6.01e-10	0.584	Hyperactivated
CEP89	0.476	0.072	6.586	61	1812	1257	0.622	1.001	4.52e-11	6.06e-10	0.476	Hyperactivated
AGTPBP1	1.519	0.231	6.586	15	620	1113	0.694	1.002	4.53e-11	6.07e-10	1.519	Hyperactivated
GPIHBP1	-1.458	0.222	-6.583	377	71	452	0.264	1.004	4.62e-11	6.19e-10	-1.458	Compensated
ITPRIPL2	1.527	0.232	6.582	225	2161	5188	0.588	1.004	4.64e-11	6.21e-10	1.527	Hyperactivated
AP1S1	0.851	0.129	6.579	44	2599	1873	0.618	1.001	4.73e-11	6.33e-10	0.851	Hyperactivated
HBP1	-0.702	0.107	-6.579	36	3425	2577	0.687	1.001	4.75e-11	6.35e-10	-0.702	Compensated
ZC3HAV1	-0.685	0.104	-6.579	53	3063	3509	0.53	1.002	4.75e-11	6.35e-10	-0.685	Compensated
DDA1	0.789	0.12	6.578	45	1722	1752	0.648	1.002	4.78e-11	6.38e-10	0.789	Hyperactivated
TRBC2	-7.888	1.2	-6.574	73	12	2693	0.162	1.006	4.91e-11	6.55e-10	-7.888	Compensated
ZNF707	0.545	0.083	6.573	383	560	644	0.561	1	4.94e-11	6.59e-10	0.545	Hyperactivated
DDX12P	1.181	0.18	6.573	66	113	101	0.691	1.001	4.94e-11	6.59e-10	1.181	Hyperactivated
IGHMBP2	0.407	0.062	6.572	160	792	726	0.657	1.001	4.97e-11	6.61e-10	0.407	Hyperactivated
CHCHD4	0.765	0.116	6.571	37	700	518	0.605	1.002	5e-11	6.66e-10	0.765	Hyperactivated
RTKN	0.979	0.149	6.571	25	2577	1590	0.638	1.001	5.01e-11	6.66e-10	0.979	Hyperactivated
CD101	2.667	0.406	6.569	44	43	268	0.623	1.002	5.05e-11	6.71e-10	2.667	Hyperactivated
INCENP	1.24	0.189	6.569	28	1105	1076	0.652	1.002	5.07e-11	6.73e-10	1.24	Hyperactivated
NIFK	0.832	0.127	6.569	10	2048	1982	0.661	1	5.07e-11	6.73e-10	0.832	Hyperactivated
GTF2H1	0.559	0.085	6.567	38	1820	2102	0.644	1	5.14e-11	6.81e-10	0.559	Hyperactivated
SUPT16H	0.571	0.087	6.567	41	8318	5773	0.594	1.001	5.14e-11	6.81e-10	0.571	Hyperactivated
FANCI	1.071	0.163	6.567	51	2281	1364	0.703	1.002	5.14e-11	6.81e-10	1.071	Hyperactivated
CRACR2A	-0.866	0.132	-6.565	82	753	339	0.573	1.001	5.2e-11	6.88e-10	-0.866	Compensated
PSRC1	1.213	0.185	6.56	26	592	368	0.659	1.001	5.36e-11	7.09e-10	1.213	Hyperactivated
RPL4P3	-0.957	0.146	-6.557	473	4	5	0.571	1.001	5.5e-11	7.27e-10	-0.957	Compensated
RYR1	1.702	0.26	6.556	63	296	313	0.668	1.001	5.54e-11	7.31e-10	1.702	Hyperactivated
DPY30	0.681	0.104	6.553	25	2125	1104	0.513	1.001	5.64e-11	7.44e-10	0.681	Hyperactivated
DBR1	0.447	0.068	6.55	70	918	766	0.67	1	5.74e-11	7.58e-10	0.447	Hyperactivated
PLAGL2	0.703	0.107	6.55	113	1183	1399	0.585	1.003	5.76e-11	7.59e-10	0.703	Hyperactivated
EMP2	0.84	0.128	6.549	236	10500	6300	0.503	1.002	5.79e-11	7.63e-10	0.84	Hyperactivated
DEPDC1	1.513	0.231	6.549	31	639	528	0.712	1	5.81e-11	7.65e-10	1.513	Hyperactivated
STK16	-0.698	0.107	-6.548	14	1827	1059	0.661	1.001	5.82e-11	7.66e-10	-0.698	Compensated
VCP	0.635	0.097	6.548	45	17007	20488	0.667	1.002	5.83e-11	7.66e-10	0.635	Hyperactivated
CUZD1	1.393	0.213	6.548	22	43	56	0.607	1.001	5.83e-11	7.66e-10	1.393	Hyperactivated
PPA1	1.113	0.17	6.548	26	6182	8765	0.649	1.001	5.84e-11	7.66e-10	1.113	Hyperactivated
TP53RK	0.457	0.07	6.546	152	1233	1210	0.511	1.003	5.91e-11	7.75e-10	0.457	Hyperactivated
CTCFL	3.943	0.602	6.546	207	2	2	0.56	1	5.93e-11	7.77e-10	3.943	Hyperactivated
LTBR	0.706	0.108	6.543	81	4453	4717	0.613	1.002	6.02e-11	7.89e-10	0.706	Hyperactivated
CNOT7	0.724	0.111	6.537	32	4531	3781	0.696	1	6.26e-11	8.2e-10	0.724	Hyperactivated
PARL	0.53	0.081	6.535	121	1777	2221	0.574	1.003	6.36e-11	8.33e-10	0.53	Hyperactivated
PARS2	0.637	0.098	6.534	37	418	239	0.709	1	6.42e-11	8.4e-10	0.637	Hyperactivated
SNAPIN	0.375	0.057	6.533	482	1320	1235	0.546	1	6.43e-11	8.4e-10	0.375	Hyperactivated
NARS1	0.65	0.099	6.533	34	8800	6104	0.583	1.001	6.45e-11	8.43e-10	0.65	Hyperactivated
WNT10A	31.441	4.815	6.53	13	4	296	0.754	1.001	6.59e-11	8.61e-10	31.441	Hyperactivated
CDC7	1.391	0.213	6.529	30	628	494	0.615	1.001	6.64e-11	8.66e-10	1.391	Hyperactivated
EZH2	1.293	0.198	6.527	56	1091	1054	0.62	1	6.7e-11	8.73e-10	1.293	Hyperactivated
FAM219A	1.017	0.156	6.527	46	1062	1257	0.607	1.002	6.71e-11	8.75e-10	1.017	Hyperactivated
YWHAB	0.399	0.061	6.525	138	16859	19661	0.54	1.001	6.78e-11	8.83e-10	0.399	Hyperactivated
SEMA5A	-1.121	0.172	-6.525	107	1769	2582	0.578	1.001	6.82e-11	8.87e-10	-1.121	Compensated
CCDC88A	2.176	0.334	6.524	39	748	2748	0.64	1.001	6.86e-11	8.93e-10	2.176	Hyperactivated
POU5F1B	1.032	0.158	6.523	455	31	23	0.515	1.003	6.88e-11	8.94e-10	1.032	Hyperactivated
LIMK1	1.335	0.205	6.523	45	1567	5057	0.627	1	6.9e-11	8.97e-10	1.335	Hyperactivated
SNRPGP10	-0.832	0.128	-6.522	512	8	9	0.519	1.001	6.93e-11	9e-10	-0.832	Compensated
STAG3	1.554	0.238	6.521	46	149	203	0.71	1.003	6.97e-11	9.04e-10	1.554	Hyperactivated
CCDC24	-0.805	0.123	-6.521	35	1241	156	0.595	1	6.98e-11	9.04e-10	-0.805	Compensated
DYSF	2.147	0.329	6.52	24	603	3139	0.728	1.001	7.02e-11	9.1e-10	2.147	Hyperactivated
DDIAS	1.426	0.219	6.52	47	387	372	0.612	1.001	7.03e-11	9.1e-10	1.426	Hyperactivated
RPN2	0.645	0.099	6.52	124	19076	17842	0.586	1.002	7.04e-11	9.11e-10	0.645	Hyperactivated
DNA2	1.228	0.188	6.519	22	467	325	0.692	1	7.08e-11	9.15e-10	1.228	Hyperactivated
PSMB3	0.749	0.115	6.519	108	4500	5374	0.617	1.001	7.1e-11	9.17e-10	0.749	Hyperactivated
RRP1	1.19	0.183	6.519	61	1464	1928	0.685	1	7.1e-11	9.17e-10	1.19	Hyperactivated
LRP6	0.947	0.145	6.518	56	2530	1645	0.727	1.001	7.1e-11	9.17e-10	0.947	Hyperactivated
DESI2	0.855	0.131	6.518	506	1772	3829	0.541	1.001	7.11e-11	9.18e-10	0.855	Hyperactivated
IL12RB2	3.452	0.53	6.518	32	70	208	0.64	1.001	7.14e-11	9.21e-10	3.452	Hyperactivated
BCCIP	0.747	0.115	6.516	21	3196	2359	0.648	1.001	7.2e-11	9.28e-10	0.747	Hyperactivated
NOL7	0.456	0.07	6.516	106	2241	1813	0.58	1.001	7.23e-11	9.31e-10	0.456	Hyperactivated
CNOT10	0.576	0.088	6.515	14	1782	1364	0.607	1.001	7.25e-11	9.32e-10	0.576	Hyperactivated
YIF1B	0.858	0.132	6.515	71	1509	1747	0.647	1.001	7.25e-11	9.32e-10	0.858	Hyperactivated
TOP2A	1.319	0.202	6.515	98	6441	4180	0.678	1.001	7.26e-11	9.33e-10	1.319	Hyperactivated
SLC39A12	3.066	0.471	6.514	86	6	8	0.529	1.002	7.31e-11	9.38e-10	3.066	Hyperactivated
EEF1A1P19	-0.855	0.131	-6.514	86	117	126	0.556	1.002	7.31e-11	9.38e-10	-0.855	Compensated
TRAT1	-13.615	2.091	-6.512	40	2	254	0.418	1.003	7.4e-11	9.49e-10	-13.615	Compensated
ABAT	1.377	0.212	6.51	231	2670	586	0.536	1.002	7.5e-11	9.61e-10	1.377	Hyperactivated
CHRAC1	0.422	0.065	6.509	399	1213	1542	0.541	1	7.54e-11	9.66e-10	0.422	Hyperactivated
CIP2A	1.538	0.236	6.507	39	459	539	0.658	1	7.67e-11	9.81e-10	1.538	Hyperactivated
RPL19	0.599	0.092	6.506	132	41444	51177	0.633	1.002	7.73e-11	9.89e-10	0.599	Hyperactivated
SART3	0.519	0.08	6.504	20	2825	2678	0.615	1.002	7.81e-11	9.98e-10	0.519	Hyperactivated
UTP15	0.671	0.103	6.503	19	990	774	0.647	1.003	7.87e-11	1.01e-09	0.671	Hyperactivated
API5	0.633	0.097	6.502	29	5522	4903	0.576	1.001	7.9e-11	1.01e-09	0.633	Hyperactivated
RHOB	-1.084	0.167	-6.502	32	26481	13842	0.577	1	7.91e-11	1.01e-09	-1.084	Compensated
STK3	0.451	0.069	6.501	409	1236	1427	0.525	1.001	7.98e-11	1.02e-09	0.451	Hyperactivated
RFC3	1.156	0.178	6.5	25	961	834	0.633	1.001	8.02e-11	1.02e-09	1.156	Hyperactivated
FGF4	11.573	1.782	6.493	237	2	2	0.026	1.021	8.42e-11	1.07e-09	11.573	Hyperactivated
ZNF25	-0.608	0.094	-6.492	58	755	654	0.683	1	8.46e-11	1.08e-09	-0.608	Compensated
RASSF9	-1.12	0.173	-6.492	30	74	377	0.162	1.004	8.47e-11	1.08e-09	-1.12	Compensated
ORAI3	0.779	0.12	6.492	202	738	536	0.551	1.001	8.48e-11	1.08e-09	0.779	Hyperactivated
NUP133	0.409	0.063	6.489	500	2870	2683	0.564	1	8.62e-11	1.09e-09	0.409	Hyperactivated
KIF21A	1.152	0.177	6.489	27	1435	659	0.609	1	8.64e-11	1.1e-09	1.152	Hyperactivated
BAALC-AS1	1.017	0.157	6.483	436	67	64	0.636	1	8.97e-11	1.14e-09	1.017	Hyperactivated
APOM	-0.874	0.135	-6.483	77	129	93	0.654	1.001	8.99e-11	1.14e-09	-0.874	Compensated
NEU3	0.584	0.09	6.479	102	868	659	0.753	1	9.2e-11	1.17e-09	0.584	Hyperactivated
IMPDH1	1.096	0.169	6.479	55	3237	4595	0.555	1.001	9.22e-11	1.17e-09	1.096	Hyperactivated
TAGLN2P1	-0.706	0.109	-6.478	432	16	25	0.522	1.002	9.27e-11	1.17e-09	-0.706	Compensated
C1orf174	0.814	0.126	6.478	13	1025	1149	0.719	1.003	9.31e-11	1.18e-09	0.814	Hyperactivated
DNAJA1	0.875	0.135	6.473	43	10103	11071	0.639	1.003	9.6e-11	1.21e-09	0.875	Hyperactivated
RTCA	0.79	0.122	6.473	17	1646	1615	0.61	1	9.61e-11	1.21e-09	0.79	Hyperactivated
SMARCE1	0.417	0.064	6.473	98	4831	3018	0.678	1.001	9.63e-11	1.22e-09	0.417	Hyperactivated
LRRC8B	1.115	0.172	6.473	27	1673	1562	0.589	1.001	9.63e-11	1.22e-09	1.115	Hyperactivated
TOM1L1	0.584	0.09	6.47	161	2553	445	0.568	1.001	9.79e-11	1.23e-09	0.584	Hyperactivated
POP7	0.872	0.135	6.467	46	1351	971	0.694	1	9.97e-11	1.26e-09	0.872	Hyperactivated
LSM3	0.682	0.105	6.465	37	2253	1907	0.645	1.002	1.01e-10	1.28e-09	0.682	Hyperactivated
TMEM38A	1.462	0.226	6.458	47	344	368	0.71	1	1.06e-10	1.34e-09	1.462	Hyperactivated
DPP3	0.755	0.117	6.455	86	2683	2978	0.532	1.001	1.08e-10	1.36e-09	0.755	Hyperactivated
KLHDC1	-0.788	0.122	-6.454	49	189	99	0.693	1.001	1.09e-10	1.37e-09	-0.788	Compensated
TRMT11	0.786	0.122	6.453	46	496	501	0.628	1.002	1.09e-10	1.37e-09	0.786	Hyperactivated
YPEL5	-0.583	0.09	-6.453	25	4500	4488	0.673	1.001	1.09e-10	1.37e-09	-0.583	Compensated
CDK19	0.924	0.143	6.453	44	2214	1246	0.629	1.003	1.1e-10	1.38e-09	0.924	Hyperactivated
TEFM	0.477	0.074	6.451	62	316	270	0.551	1.001	1.11e-10	1.4e-09	0.477	Hyperactivated
ASNSD1	0.543	0.084	6.448	27	2068	2007	0.587	1.001	1.14e-10	1.42e-09	0.543	Hyperactivated
UTP25	0.624	0.097	6.444	500	1327	1523	0.414	1.002	1.16e-10	1.46e-09	0.624	Hyperactivated
ADSL	0.873	0.136	6.443	23	2277	2628	0.652	1.001	1.17e-10	1.46e-09	0.873	Hyperactivated
CYP39A1	1.989	0.309	6.443	70	118	198	0.664	1	1.17e-10	1.47e-09	1.989	Hyperactivated
RRM2	1.561	0.242	6.441	35	2385	2505	0.574	1.004	1.19e-10	1.49e-09	1.561	Hyperactivated
IGFBP7	-1.361	0.211	-6.44	30	6627	35405	0.506	1	1.19e-10	1.49e-09	-1.361	Compensated
TBC1D23	0.648	0.101	6.438	42	1874	1958	0.617	1	1.21e-10	1.51e-09	0.648	Hyperactivated
EXOSC8	0.859	0.133	6.436	22	920	963	0.553	1.001	1.23e-10	1.53e-09	0.859	Hyperactivated
GGA3	0.399	0.062	6.436	162	1562	2193	0.599	1	1.23e-10	1.53e-09	0.399	Hyperactivated
KMT5A	0.733	0.114	6.43	26	1535	1216	0.607	1.003	1.27e-10	1.59e-09	0.733	Hyperactivated
PLSCR4	-1.232	0.192	-6.43	79	510	2180	0.588	1.002	1.28e-10	1.59e-09	-1.232	Compensated
ATP4B	1.881	0.293	6.428	64	2	1	0.606	1.001	1.29e-10	1.61e-09	1.881	Hyperactivated
COPG1	0.641	0.1	6.427	47	13995	9098	0.64	1.001	1.3e-10	1.62e-09	0.641	Hyperactivated
MTA2	0.728	0.113	6.424	28	4738	5916	0.586	1.002	1.33e-10	1.65e-09	0.728	Hyperactivated
B4GALT4	0.855	0.133	6.423	39	1112	1257	0.708	1.001	1.34e-10	1.67e-09	0.855	Hyperactivated
XPC	-0.599	0.093	-6.421	37	2268	1922	0.63	1.001	1.35e-10	1.68e-09	-0.599	Compensated
PATJ	-0.654	0.102	-6.418	45	7097	1012	0.581	1.002	1.38e-10	1.71e-09	-0.654	Compensated
LSM5	0.615	0.096	6.416	81	1598	1390	0.685	1.002	1.4e-10	1.74e-09	0.615	Hyperactivated
UBE2K	0.71	0.111	6.41	9	6082	3095	0.609	1.001	1.45e-10	1.8e-09	0.71	Hyperactivated
GAB3	-1.996	0.311	-6.41	31	23	692	0.427	1	1.46e-10	1.8e-09	-1.996	Compensated
RPL21P119	-1.205	0.188	-6.408	240	13	26	0.503	1.001	1.48e-10	1.83e-09	-1.205	Compensated
PDCL3	0.816	0.127	6.405	20	1343	1058	0.688	1.002	1.5e-10	1.86e-09	0.816	Hyperactivated
NSMCE4A	0.72	0.112	6.403	31	1435	1115	0.675	1.001	1.52e-10	1.88e-09	0.72	Hyperactivated
RBBP6	-0.377	0.059	-6.402	213	3664	3286	0.545	1.003	1.53e-10	1.89e-09	-0.377	Compensated
PDCD7	0.649	0.101	6.402	14	1048	1083	0.656	1.001	1.53e-10	1.89e-09	0.649	Hyperactivated
TIMELESS	0.993	0.155	6.402	11	2523	1450	0.618	1	1.54e-10	1.9e-09	0.993	Hyperactivated
S1PR2	1.538	0.24	6.398	37	396	1363	0.7	1.001	1.57e-10	1.94e-09	1.538	Hyperactivated
DNAI4	-0.828	0.129	-6.398	31	480	106	0.64	1.003	1.57e-10	1.94e-09	-0.828	Compensated
MTCH2	0.681	0.107	6.395	23	4947	3918	0.711	1.001	1.6e-10	1.98e-09	0.681	Hyperactivated
KIAA1614	-0.835	0.131	-6.395	483	120	230	0.492	1	1.61e-10	1.98e-09	-0.835	Compensated
NUP205	0.896	0.14	6.393	53	3437	3560	0.738	1.002	1.62e-10	2e-09	0.896	Hyperactivated
GTDC1	1.525	0.239	6.387	5	551	1387	0.652	1.001	1.69e-10	2.08e-09	1.525	Hyperactivated
RPS3AP26	-0.963	0.151	-6.387	41	64	60	0.669	1	1.69e-10	2.08e-09	-0.963	Compensated
PARPBP	1.394	0.218	6.387	19	310	316	0.654	1.001	1.7e-10	2.09e-09	1.394	Hyperactivated
VAPB	0.36	0.056	6.386	211	3738	2247	0.57	1.003	1.71e-10	2.09e-09	0.36	Hyperactivated
RPL7P47	-0.974	0.152	-6.385	219	9	10	0.48	1.002	1.72e-10	2.11e-09	-0.974	Compensated
TOMM40	1.03	0.161	6.383	40	2780	2824	0.619	1	1.74e-10	2.13e-09	1.03	Hyperactivated
APEX1	0.619	0.097	6.382	41	7140	6322	0.566	1.002	1.75e-10	2.14e-09	0.619	Hyperactivated
STPG4	2.12	0.332	6.382	42	4	5	0.644	1	1.75e-10	2.15e-09	2.12	Hyperactivated
ARHGEF7	0.448	0.07	6.38	60	2815	2948	0.66	1.001	1.77e-10	2.17e-09	0.448	Hyperactivated
PTGES3	0.668	0.105	6.378	12	15948	11404	0.553	1.002	1.79e-10	2.19e-09	0.668	Hyperactivated
HEATR1	0.812	0.127	6.376	508	1822	2766	0.521	1	1.82e-10	2.23e-09	0.812	Hyperactivated
SUMO2	0.435	0.068	6.372	159	6991	6453	0.564	1	1.86e-10	2.27e-09	0.435	Hyperactivated
WASH4P	-0.728	0.114	-6.372	181	29	25	0.527	1.001	1.86e-10	2.27e-09	-0.728	Compensated
BCL6	-0.758	0.119	-6.372	105	2876	2871	0.569	1.003	1.87e-10	2.28e-09	-0.758	Compensated
MRPL36	0.69	0.108	6.371	111	838	793	0.637	1	1.88e-10	2.29e-09	0.69	Hyperactivated
C6orf136	0.687	0.108	6.371	68	618	464	0.606	1.003	1.88e-10	2.29e-09	0.687	Hyperactivated
RRN3P1	-1.464	0.23	-6.37	235	33	239	0.481	1.001	1.89e-10	2.3e-09	-1.464	Compensated
ARPC2	1.007	0.158	6.367	12	7465	20156	0.709	1	1.92e-10	2.34e-09	1.007	Hyperactivated
RPTOR	0.471	0.074	6.367	156	1933	1596	0.676	1.001	1.93e-10	2.34e-09	0.471	Hyperactivated
MFF	0.71	0.112	6.367	5	2877	2329	0.701	1	1.93e-10	2.35e-09	0.71	Hyperactivated
NUP188	0.685	0.108	6.363	21	3742	3272	0.64	1	1.98e-10	2.4e-09	0.685	Hyperactivated
FABP5	3.39	0.533	6.363	360	209	1347	0.504	1	1.98e-10	2.41e-09	3.39	Hyperactivated
NDUFAF4	1.076	0.169	6.363	36	654	672	0.654	1	1.98e-10	2.41e-09	1.076	Hyperactivated
MRPS18A	0.572	0.09	6.36	79	862	674	0.658	1	2.02e-10	2.45e-09	0.572	Hyperactivated
IMMT	0.577	0.091	6.36	19	5042	4388	0.678	1.003	2.02e-10	2.45e-09	0.577	Hyperactivated
KPNA4	0.579	0.091	6.358	90	4485	5488	0.558	1.001	2.04e-10	2.47e-09	0.579	Hyperactivated
CDC25B	1.626	0.256	6.354	95	1885	4063	0.614	1.001	2.1e-10	2.54e-09	1.626	Hyperactivated
UBE2R2	0.432	0.068	6.352	47	5546	3895	0.635	1.001	2.13e-10	2.57e-09	0.432	Hyperactivated
HAS2-AS1	5.245	0.826	6.352	433	2	61	0.608	1.001	2.13e-10	2.57e-09	5.245	Hyperactivated
ZNF503-AS1	1.94	0.306	6.349	45	12	12	0.632	1	2.16e-10	2.61e-09	1.94	Hyperactivated
MRPS6	1.016	0.16	6.349	43	1319	2071	0.6	1.001	2.17e-10	2.63e-09	1.016	Hyperactivated
MLX	0.595	0.094	6.344	51	1991	2147	0.571	1.002	2.23e-10	2.7e-09	0.595	Hyperactivated
TAL1	-1.607	0.253	-6.344	25	72	287	0.404	1.001	2.24e-10	2.7e-09	-1.607	Compensated
SSBP1	0.737	0.116	6.343	51	2876	2880	0.577	1.003	2.25e-10	2.71e-09	0.737	Hyperactivated
PRMT3	0.723	0.114	6.341	40	898	577	0.724	1.001	2.29e-10	2.76e-09	0.723	Hyperactivated
ST18	2.673	0.422	6.34	258	7	31	0.564	1.001	2.29e-10	2.76e-09	2.673	Hyperactivated
AARD	1.473	0.232	6.34	448	1635	447	0.591	1	2.3e-10	2.77e-09	1.473	Hyperactivated
IARS2	0.462	0.073	6.339	498	6908	5069	0.473	1	2.31e-10	2.78e-09	0.462	Hyperactivated
SETD5	0.648	0.102	6.337	39	5941	5324	0.738	1	2.34e-10	2.81e-09	0.648	Hyperactivated
NUP210	0.957	0.151	6.337	39	6248	4521	0.605	1.001	2.34e-10	2.82e-09	0.957	Hyperactivated
RNF43	0.872	0.138	6.335	192	1492	302	0.707	1.001	2.37e-10	2.85e-09	0.872	Hyperactivated
MPP7	-0.854	0.135	-6.335	67	1961	507	0.686	1	2.38e-10	2.85e-09	-0.854	Compensated
TRIM26	0.614	0.097	6.335	65	3564	4514	0.55	1.001	2.38e-10	2.85e-09	0.614	Hyperactivated
ATXN7L3B	0.687	0.108	6.334	41	7788	4832	0.645	1	2.39e-10	2.86e-09	0.687	Hyperactivated
BTBD10	0.599	0.095	6.334	24	1446	1304	0.659	1.002	2.39e-10	2.87e-09	0.599	Hyperactivated
CD8B	19.391	3.062	6.333	15	10	492	0.659	1	2.41e-10	2.88e-09	19.391	Hyperactivated
CYRIA	3.623	0.572	6.332	28	179	1719	0.632	1.003	2.41e-10	2.89e-09	3.623	Hyperactivated
OBI1	0.79	0.125	6.33	31	662	549	0.674	1.002	2.46e-10	2.94e-09	0.79	Hyperactivated
PPIF	1.117	0.177	6.326	49	4368	4520	0.637	1.001	2.52e-10	3.01e-09	1.117	Hyperactivated
DCAF15	0.868	0.137	6.324	46	1020	1401	0.56	1.001	2.56e-10	3.05e-09	0.868	Hyperactivated
C1orf198	0.992	0.157	6.323	504	2969	6704	0.497	1.003	2.57e-10	3.07e-09	0.992	Hyperactivated
SLC39A4	0.959	0.152	6.322	377	772	630	0.595	1.002	2.58e-10	3.08e-09	0.959	Hyperactivated
CCDC18	1.316	0.208	6.321	25	237	340	0.595	1.001	2.59e-10	3.09e-09	1.316	Hyperactivated
HAPLN3	5.454	0.863	6.317	48	271	3259	0.707	1	2.67e-10	3.18e-09	5.454	Hyperactivated
RBM39	-0.308	0.049	-6.316	123	11157	7697	0.513	1.001	2.69e-10	3.2e-09	-0.308	Compensated
HSPA1L	-0.67	0.106	-6.316	78	195	99	0.601	1.001	2.69e-10	3.2e-09	-0.67	Compensated
XRCC2	1.27	0.201	6.315	50	347	255	0.527	1.002	2.7e-10	3.21e-09	1.27	Hyperactivated
ZNF526	0.554	0.088	6.315	38	710	716	0.618	1	2.7e-10	3.22e-09	0.554	Hyperactivated
SNAP47	0.365	0.058	6.314	502	1577	1526	0.541	1.003	2.72e-10	3.23e-09	0.365	Hyperactivated
FAHD2A	1.011	0.16	6.312	24	643	561	0.737	1	2.76e-10	3.28e-09	1.011	Hyperactivated
RAB9A	1.077	0.171	6.311	27	1099	1661	0.627	1.001	2.77e-10	3.29e-09	1.077	Hyperactivated
SOX8	-1.7	0.269	-6.31	230	164	632	0.141	1.004	2.8e-10	3.32e-09	-1.7	Compensated
ATP5PF	0.788	0.125	6.308	42	3449	3395	0.651	1	2.83e-10	3.36e-09	0.788	Hyperactivated
PRXL2A	0.83	0.132	6.306	37	5624	3341	0.588	1.001	2.86e-10	3.39e-09	0.83	Hyperactivated
TMEM123	1.504	0.239	6.3	21	13791	19097	0.735	1.001	2.98e-10	3.53e-09	1.504	Hyperactivated
TPD52L2	0.454	0.072	6.297	200	4562	7232	0.56	1.001	3.03e-10	3.59e-09	0.454	Hyperactivated
PSMF1	0.444	0.071	6.292	92	5800	5795	0.6	1.001	3.13e-10	3.7e-09	0.444	Hyperactivated
LURAP1	-1.226	0.195	-6.288	27	40	41	0.703	1	3.21e-10	3.79e-09	-1.226	Compensated
GHITM	0.633	0.101	6.287	27	9523	7471	0.558	1.001	3.23e-10	3.82e-09	0.633	Hyperactivated
ODC1-DT	1.823	0.29	6.286	33	10	29	0.586	1.003	3.26e-10	3.85e-09	1.823	Hyperactivated
MED21	0.502	0.08	6.285	67	1425	1012	0.626	1	3.27e-10	3.86e-09	0.502	Hyperactivated
DDX19A	0.623	0.099	6.284	16	1883	2189	0.677	1.003	3.3e-10	3.89e-09	0.623	Hyperactivated
RCSD1	4.464	0.711	6.283	487	71	2454	0.436	1.001	3.33e-10	3.92e-09	4.464	Hyperactivated
TIPARP	-0.8	0.127	-6.281	92	1753	2174	0.593	1.001	3.36e-10	3.96e-09	-0.8	Compensated
PCNT	0.699	0.111	6.278	69	2228	2017	0.691	1.003	3.42e-10	4.03e-09	0.699	Hyperactivated
RGS4	-1.383	0.22	-6.277	505	341	1497	0.389	1.001	3.45e-10	4.06e-09	-1.383	Compensated
EBNA1BP2	0.746	0.119	6.277	35	3316	2566	0.626	1.004	3.46e-10	4.07e-09	0.746	Hyperactivated
TRIM39	0.428	0.068	6.275	63	651	679	0.637	1	3.5e-10	4.11e-09	0.428	Hyperactivated
BICD1	1.344	0.214	6.269	55	447	1011	0.573	1.002	3.63e-10	4.26e-09	1.344	Hyperactivated
RPL21P75	-0.976	0.156	-6.269	71	19	32	0.568	1.002	3.64e-10	4.27e-09	-0.976	Compensated
FHL5	-2.144	0.342	-6.269	34	29	235	0.353	1.003	3.64e-10	4.27e-09	-2.144	Compensated
ZNF638	-0.505	0.081	-6.267	22	7307	4082	0.672	1.001	3.68e-10	4.32e-09	-0.505	Compensated
HEBP2	0.876	0.14	6.266	50	4408	4273	0.721	1.001	3.7e-10	4.34e-09	0.876	Hyperactivated
MYCBPAP	-0.707	0.113	-6.266	164	108	13	0.618	1	3.7e-10	4.34e-09	-0.707	Compensated
BRI3	1.221	0.195	6.266	41	1853	4364	0.685	1.003	3.71e-10	4.34e-09	1.221	Hyperactivated
ZWINT	1.095	0.175	6.263	32	2118	1077	0.614	1.002	3.77e-10	4.41e-09	1.095	Hyperactivated
C2orf50	-0.984	0.157	-6.262	28	102	10	0.456	1.002	3.79e-10	4.43e-09	-0.984	Compensated
PET117	0.611	0.098	6.26	92	199	109	0.606	1	3.85e-10	4.5e-09	0.611	Hyperactivated
FAM83D	1.555	0.248	6.259	129	624	808	0.605	1.001	3.86e-10	4.51e-09	1.555	Hyperactivated
MALSU1	0.681	0.109	6.259	80	636	797	0.559	1.002	3.87e-10	4.51e-09	0.681	Hyperactivated
SH2D2A	8.081	1.291	6.259	477	14	580	0.614	1.001	3.88e-10	4.52e-09	8.081	Hyperactivated
CHERP	0.55	0.088	6.255	47	2592	1823	0.627	1	3.97e-10	4.63e-09	0.55	Hyperactivated
SNRPD1	0.914	0.146	6.251	32	2489	2281	0.668	1.001	4.09e-10	4.77e-09	0.914	Hyperactivated
UQCC1	0.415	0.066	6.249	123	1790	1024	0.537	1.001	4.12e-10	4.8e-09	0.415	Hyperactivated
BCAT1	2.94	0.471	6.248	60	373	2700	0.571	1.004	4.14e-10	4.82e-09	2.94	Hyperactivated
THUMPD1	0.49	0.078	6.247	214	3251	2767	0.565	1.001	4.18e-10	4.86e-09	0.49	Hyperactivated
PSORS1C3	3.055	0.489	6.246	70	3	9	0.731	1.004	4.21e-10	4.9e-09	3.055	Hyperactivated
GNG13	1.555	0.249	6.245	229	39	4	0.627	1	4.23e-10	4.92e-09	1.555	Hyperactivated
ADIPOQ	-6.366	1.019	-6.245	99	98	4698	0.037	1.035	4.24e-10	4.92e-09	-6.366	Compensated
RPL22P1	-0.835	0.134	-6.242	123	35	40	0.571	1.003	4.32e-10	5.01e-09	-0.835	Compensated
ZNF473	0.648	0.104	6.241	46	703	524	0.619	1	4.34e-10	5.03e-09	0.648	Hyperactivated
PANK2	0.409	0.065	6.241	102	1250	1638	0.597	1.001	4.36e-10	5.05e-09	0.409	Hyperactivated
SAP130	0.737	0.118	6.239	6	1805	1626	0.553	1.002	4.42e-10	5.12e-09	0.737	Hyperactivated
RNF103	-0.654	0.105	-6.237	16	3839	1146	0.612	1.001	4.47e-10	5.18e-09	-0.654	Compensated
MRPL19	0.675	0.108	6.236	29	2263	1717	0.654	1	4.48e-10	5.19e-09	0.675	Hyperactivated
MAGEL2	-3.035	0.487	-6.235	15	10	192	0.039	1.02	4.53e-10	5.24e-09	-3.035	Compensated
CNIH4	0.722	0.116	6.232	507	1625	2056	0.549	1.002	4.61e-10	5.33e-09	0.722	Hyperactivated
C1orf54	-0.812	0.13	-6.23	471	146	924	0.543	1.001	4.65e-10	5.38e-09	-0.812	Compensated
KRT8P45	-0.869	0.14	-6.227	478	79	36	0.453	1.001	4.74e-10	5.47e-09	-0.869	Compensated
NRM	0.998	0.16	6.227	70	830	854	0.65	1.001	4.75e-10	5.48e-09	0.998	Hyperactivated
DGUOK	0.838	0.135	6.226	24	1887	1749	0.493	1.001	4.8e-10	5.53e-09	0.838	Hyperactivated
SOS1	1.004	0.161	6.225	28	2491	3767	0.574	1.001	4.83e-10	5.56e-09	1.004	Hyperactivated
POLE2	0.956	0.154	6.222	52	305	190	0.651	1	4.9e-10	5.65e-09	0.956	Hyperactivated
ARPC1B	1.882	0.302	6.222	48	3037	14867	0.526	1.002	4.92e-10	5.66e-09	1.882	Hyperactivated
DKK4	-0.844	0.136	-6.221	217	9	1	0.589	1.002	4.94e-10	5.68e-09	-0.844	Compensated
CCDC86	0.982	0.158	6.22	33	1195	1140	0.698	1.001	4.98e-10	5.73e-09	0.982	Hyperactivated
IL7R	-6.345	1.02	-6.219	101	46	3925	0.366	1.002	5e-10	5.75e-09	-6.345	Compensated
RPL23AP18	-0.822	0.132	-6.217	492	7	6	0.526	1.003	5.06e-10	5.81e-09	-0.822	Compensated
PWP1	0.541	0.087	6.214	21	2481	2461	0.553	1.001	5.18e-10	5.94e-09	0.541	Hyperactivated
BUD23	0.772	0.124	6.213	47	3969	3186	0.5	1.002	5.21e-10	5.98e-09	0.772	Hyperactivated
UTP6	0.562	0.091	6.212	56	1877	2640	0.636	1.002	5.22e-10	5.98e-09	0.562	Hyperactivated
LLGL2	0.627	0.101	6.211	166	4691	1956	0.584	1.001	5.25e-10	6.02e-09	0.627	Hyperactivated
MIR1-1HG-AS1	-1.128	0.182	-6.211	191	1	3	0.342	1.002	5.27e-10	6.04e-09	-1.128	Compensated
DOCK7	1.108	0.179	6.209	44	2221	2279	0.698	1.001	5.33e-10	6.1e-09	1.108	Hyperactivated
SMAP1	0.776	0.125	6.209	35	588	618	0.617	1.003	5.35e-10	6.12e-09	0.776	Hyperactivated
PSPH	0.878	0.141	6.206	62	729	688	0.67	1.001	5.45e-10	6.23e-09	0.878	Hyperactivated
DDX11-AS1	0.985	0.159	6.205	62	48	20	0.705	1	5.47e-10	6.25e-09	0.985	Hyperactivated
FBXO17	1.404	0.226	6.205	59	330	390	0.572	1.001	5.48e-10	6.26e-09	1.404	Hyperactivated
SLC66A1L	2.955	0.476	6.204	92	20	102	0.639	1.004	5.51e-10	6.29e-09	2.955	Hyperactivated
WIZ	0.621	0.1	6.202	54	3373	2743	0.727	1	5.58e-10	6.37e-09	0.621	Hyperactivated
TMEM204	-1.138	0.184	-6.201	230	479	2602	0.546	1	5.61e-10	6.39e-09	-1.138	Compensated
MLF2	0.594	0.096	6.201	81	10337	6853	0.572	1.002	5.62e-10	6.41e-09	0.594	Hyperactivated
XPOT	0.866	0.14	6.199	42	5067	5415	0.56	1	5.69e-10	6.48e-09	0.866	Hyperactivated
TMEM26	-1.012	0.163	-6.198	38	1050	169	0.227	1.006	5.73e-10	6.53e-09	-1.012	Compensated
SNX11	0.396	0.064	6.197	113	1158	1496	0.609	1.001	5.76e-10	6.55e-09	0.396	Hyperactivated
ME2	1.434	0.232	6.195	22	1428	2693	0.63	1	5.85e-10	6.65e-09	1.434	Hyperactivated
MRPS9	0.875	0.141	6.192	15	1270	1156	0.547	1.002	5.92e-10	6.73e-09	0.875	Hyperactivated
MMD	1.511	0.244	6.191	165	381	1752	0.417	1.001	5.97e-10	6.78e-09	1.511	Hyperactivated
FAM107B	-0.774	0.125	-6.186	98	4546	5614	0.68	1	6.19e-10	7.02e-09	-0.774	Compensated
CYP1B1	6.947	1.123	6.185	30	870	14045	0.614	1	6.2e-10	7.04e-09	6.947	Hyperactivated
DKC1	0.915	0.148	6.185	33	3725	3707	0.636	1	6.2e-10	7.04e-09	0.915	Hyperactivated
YME1L1	0.546	0.088	6.183	61	8900	7882	0.572	1	6.29e-10	7.13e-09	0.546	Hyperactivated
ZBTB18	1.922	0.311	6.182	504	1904	2496	0.533	1.001	6.35e-10	7.19e-09	1.922	Hyperactivated
STXBP6	2.171	0.351	6.178	38	63	137	0.532	1	6.49e-10	7.34e-09	2.171	Hyperactivated
NGRN	0.512	0.083	6.177	52	2259	1260	0.695	1.001	6.54e-10	7.4e-09	0.512	Hyperactivated
TMEM147	0.743	0.12	6.175	63	3594	2598	0.723	1.001	6.6e-10	7.47e-09	0.743	Hyperactivated
RP9	0.787	0.128	6.175	84	307	377	0.716	1.001	6.61e-10	7.47e-09	0.787	Hyperactivated
KANK3	-1.521	0.246	-6.175	31	75	489	0.409	1.001	6.63e-10	7.49e-09	-1.521	Compensated
YBX3	1.466	0.238	6.173	64	3494	8890	0.687	1	6.68e-10	7.55e-09	1.466	Hyperactivated
APIP	0.552	0.089	6.173	61	980	652	0.642	1.001	6.7e-10	7.57e-09	0.552	Hyperactivated
PRELID3A	1.027	0.166	6.171	43	212	83	0.651	1.001	6.79e-10	7.66e-09	1.027	Hyperactivated
IFNAR2	1.598	0.259	6.169	45	345	1633	0.697	1.002	6.86e-10	7.74e-09	1.598	Hyperactivated
CEACAM19	1.572	0.255	6.168	41	158	224	0.67	1.001	6.92e-10	7.79e-09	1.572	Hyperactivated
ZC3H7A	-0.352	0.057	-6.168	239	2363	2265	0.541	1.002	6.93e-10	7.8e-09	-0.352	Compensated
BOLA1	0.664	0.108	6.167	459	633	414	0.507	1.001	6.96e-10	7.83e-09	0.664	Hyperactivated
SBSPON	-0.857	0.139	-6.167	338	1174	633	0.428	1.001	6.96e-10	7.83e-09	-0.857	Compensated
PLEKHG6	1.093	0.177	6.165	81	630	584	0.598	1.001	7.04e-10	7.91e-09	1.093	Hyperactivated
EEF1A1P38	-0.915	0.148	-6.165	209	11	16	0.54	1.002	7.07e-10	7.94e-09	-0.915	Compensated
MIPOL1	-0.636	0.103	-6.163	64	1053	103	0.624	1	7.13e-10	8.01e-09	-0.636	Compensated
PPP1R3D	0.536	0.087	6.162	201	916	502	0.588	1	7.18e-10	8.05e-09	0.536	Hyperactivated
C2CD3	0.467	0.076	6.161	88	1922	1288	0.648	1.001	7.23e-10	8.1e-09	0.467	Hyperactivated
PALD1	-1.225	0.199	-6.16	28	357	1891	0.521	1.001	7.29e-10	8.17e-09	-1.225	Compensated
LIN54	0.901	0.146	6.157	12	921	687	0.572	1.001	7.4e-10	8.29e-09	0.901	Hyperactivated
RDM1	1.23	0.2	6.156	61	50	21	0.658	1.001	7.48e-10	8.37e-09	1.23	Hyperactivated
PLPBP	0.289	0.047	6.155	242	2298	2259	0.562	1.001	7.49e-10	8.38e-09	0.289
SYT11	-1.116	0.181	-6.154	475	309	2102	0.462	1.001	7.57e-10	8.47e-09	-1.116	Compensated
MYBL2	1.887	0.307	6.153	139	1615	2957	0.609	1.002	7.6e-10	8.5e-09	1.887	Hyperactivated
GPN3	0.579	0.094	6.153	14	1093	777	0.645	1.001	7.61e-10	8.51e-09	0.579	Hyperactivated
LINC02609	1.766	0.287	6.153	29	80	157	0.528	1.001	7.62e-10	8.51e-09	1.766	Hyperactivated
SPATS2	0.677	0.11	6.152	14	1894	1391	0.628	1.001	7.67e-10	8.57e-09	0.677	Hyperactivated
ATP1A2	-1.218	0.198	-6.151	495	230	228	0.491	1.002	7.69e-10	8.57e-09	-1.218	Compensated
BRIP1	0.981	0.16	6.148	201	465	278	0.557	1.001	7.87e-10	8.77e-09	0.981	Hyperactivated
EIF2B3	0.707	0.115	6.146	26	1327	1207	0.599	1	7.97e-10	8.88e-09	0.707	Hyperactivated
CHCHD3	0.618	0.1	6.146	50	2226	2050	0.539	1.001	7.97e-10	8.88e-09	0.618	Hyperactivated
AHSA2P	-0.867	0.141	-6.145	43	1778	1063	0.634	1.003	7.99e-10	8.9e-09	-0.867	Compensated
ABCC10	0.633	0.103	6.144	76	888	1416	0.633	1	8.04e-10	8.94e-09	0.633	Hyperactivated
SLC25A33	1.119	0.182	6.144	13	657	562	0.753	1	8.07e-10	8.97e-09	1.119	Hyperactivated
TBKBP1	-0.723	0.118	-6.143	92	486	796	0.544	1.002	8.1e-10	9e-09	-0.723	Compensated
E2F8	1.602	0.261	6.142	43	248	292	0.635	1.001	8.13e-10	9.03e-09	1.602	Hyperactivated
CARS2	0.654	0.107	6.142	61	2224	1861	0.652	1.001	8.14e-10	9.04e-09	0.654	Hyperactivated
OPRK1	6.206	1.011	6.14	262	8	49	0.601	1.002	8.26e-10	9.16e-09	6.206	Hyperactivated
RBMS3	-2.653	0.432	-6.138	15	275	1992	0.462	1.001	8.37e-10	9.28e-09	-2.653	Compensated
CASP16P	1.337	0.218	6.135	225	59	15	0.667	0.999	8.53e-10	9.45e-09	1.337	Hyperactivated
RBBP7	0.901	0.147	6.134	33	10089	4558	0.73	1	8.56e-10	9.48e-09	0.901	Hyperactivated
EIF4EBP2	0.73	0.119	6.133	27	8486	9198	0.729	1.001	8.64e-10	9.56e-09	0.73	Hyperactivated
PSMB1	0.819	0.134	6.132	30	7207	6980	0.688	1	8.68e-10	9.6e-09	0.819	Hyperactivated
MCL1	0.541	0.088	6.132	481	10269	31896	0.616	1.001	8.7e-10	9.62e-09	0.541	Hyperactivated
ATP5MF	0.893	0.146	6.131	49	3853	3579	0.655	1	8.71e-10	9.63e-09	0.893	Hyperactivated
ZMYND12	-0.691	0.113	-6.129	39	223	40	0.622	1.001	8.83e-10	9.75e-09	-0.691	Compensated
BCL7B	0.573	0.093	6.128	45	1917	2269	0.607	1.002	8.88e-10	9.81e-09	0.573	Hyperactivated
CCDC137	0.864	0.141	6.126	149	969	1480	0.547	1.002	8.99e-10	9.92e-09	0.864	Hyperactivated
ZNF121	0.814	0.133	6.125	38	1760	1280	0.6	1.001	9.08e-10	1e-08	0.814	Hyperactivated
ZNF571-AS1	1.264	0.206	6.125	66	56	44	0.654	1.001	9.09e-10	1e-08	1.264	Hyperactivated
SRSF3	-0.371	0.061	-6.123	65	12421	11538	0.606	1	9.16e-10	1.01e-08	-0.371	Compensated
SFXN5	-0.941	0.154	-6.123	21	1975	463	0.739	1	9.17e-10	1.01e-08	-0.941	Compensated
NCCRP1	2.255	0.368	6.122	61	349	899	0.662	1.001	9.23e-10	1.02e-08	2.255	Hyperactivated
TUBD1	0.366	0.06	6.122	223	441	410	0.562	1.001	9.25e-10	1.02e-08	0.366	Hyperactivated
HAPLN2	-0.839	0.137	-6.121	475	10	2	0.549	1.001	9.29e-10	1.02e-08	-0.839	Compensated
ABCA10	-1.326	0.217	-6.121	196	43	258	0.291	1.006	9.33e-10	1.02e-08	-1.326	Compensated
RAB21	0.419	0.068	6.12	63	3459	2812	0.597	1.001	9.39e-10	1.03e-08	0.419	Hyperactivated
RTKN2	1.346	0.22	6.119	42	389	512	0.705	1.002	9.43e-10	1.04e-08	1.346	Hyperactivated
MIR4653	1.503	0.246	6.117	44	13	12	0.619	1.001	9.52e-10	1.04e-08	1.503	Hyperactivated
IGBP1	-0.897	0.147	-6.116	12	3358	2369	0.705	1	9.57e-10	1.05e-08	-0.897	Compensated
CCDC40	-0.605	0.099	-6.112	167	749	107	0.626	1	9.86e-10	1.08e-08	-0.605	Compensated
LINC01137	-0.755	0.124	-6.11	29	395	186	0.664	1.001	9.99e-10	1.09e-08	-0.755	Compensated
MCM5	1.371	0.224	6.11	25	2438	3642	0.666	1.001	9.99e-10	1.09e-08	1.371	Hyperactivated
PRC1	1.119	0.183	6.109	46	2702	1345	0.596	1.001	1e-09	1.1e-08	1.119	Hyperactivated
TMEM214	0.725	0.119	6.109	25	6134	6039	0.615	1.002	1e-09	1.1e-08	0.725	Hyperactivated
ANKRD33B	4.013	0.657	6.107	112	49	618	0.588	1.002	1.01e-09	1.11e-08	4.013	Hyperactivated
CD40LG	-16.349	2.677	-6.107	20	1	215	0.033	1.023	1.01e-09	1.11e-08	-16.349	Compensated
WNT9B	-0.982	0.161	-6.105	72	5	18	0.267	1.006	1.03e-09	1.12e-08	-0.982	Compensated
PCYT1A	0.424	0.069	6.102	115	3014	3778	0.657	1	1.04e-09	1.14e-08	0.424	Hyperactivated
NDUFAF8	0.843	0.138	6.102	153	704	672	0.631	1.002	1.05e-09	1.14e-08	0.843	Hyperactivated
ZC3H4	-0.458	0.075	-6.102	26	2726	2088	0.632	1.002	1.05e-09	1.14e-08	-0.458	Compensated
TTC4	0.541	0.089	6.102	35	160	132	0.554	1.001	1.05e-09	1.14e-08	0.541	Hyperactivated
KCNN3	-1.01	0.166	-6.1	485	123	642	0.551	1.001	1.06e-09	1.15e-08	-1.01	Compensated
LINC00271	-0.679	0.111	-6.1	53	55	6	0.637	1.001	1.06e-09	1.16e-08	-0.679	Compensated
RPS15AP12	-0.783	0.128	-6.099	498	23	24	0.509	1.001	1.06e-09	1.16e-08	-0.783	Compensated
DDX49	0.858	0.141	6.096	47	2311	2092	0.686	1	1.08e-09	1.18e-08	0.858	Hyperactivated
SUPT7L	0.465	0.076	6.095	27	1905	1694	0.631	1.002	1.09e-09	1.19e-08	0.465	Hyperactivated
CDK4	0.699	0.115	6.092	30	3057	3340	0.606	1.001	1.11e-09	1.21e-08	0.699	Hyperactivated
PTENP1	-0.862	0.142	-6.089	46	52	62	0.441	1	1.13e-09	1.23e-08	-0.862	Compensated
FXR1	0.349	0.057	6.088	112	6625	4080	0.552	1	1.14e-09	1.24e-08	0.349	Hyperactivated
CRYBG1	1.397	0.229	6.086	61	3687	5735	0.553	1.001	1.16e-09	1.25e-08	1.397	Hyperactivated
UNC5D	3.377	0.555	6.086	123	8	6	0.653	1.001	1.16e-09	1.26e-08	3.377	Hyperactivated
HAX1	0.43	0.071	6.084	478	3165	3094	0.56	1.002	1.17e-09	1.27e-08	0.43	Hyperactivated
FUT4	2.348	0.386	6.081	25	165	821	0.583	1	1.19e-09	1.29e-08	2.348	Hyperactivated
DUSP12	0.465	0.076	6.08	507	511	644	0.471	1.001	1.2e-09	1.3e-08	0.465	Hyperactivated
FER1L6	-0.745	0.123	-6.077	440	20	4	0.532	1.002	1.22e-09	1.32e-08	-0.745	Compensated
NUP107	0.52	0.086	6.077	72	2174	2062	0.615	1	1.23e-09	1.33e-08	0.52	Hyperactivated
KIF3C	1.176	0.194	6.076	24	1277	899	0.602	1	1.23e-09	1.33e-08	1.176	Hyperactivated
EDC3	0.442	0.073	6.075	25	1958	1359	0.676	1.001	1.24e-09	1.34e-08	0.442	Hyperactivated
ADCY4	-1.233	0.203	-6.074	38	245	1285	0.311	1.003	1.25e-09	1.35e-08	-1.233	Compensated
PLOD1	1.45	0.239	6.072	9	8321	12076	0.613	1.002	1.26e-09	1.36e-08	1.45	Hyperactivated
C1S	20.844	3.433	6.072	80	409	54707	0.734	1	1.27e-09	1.36e-08	20.844	Hyperactivated
EDN3	-1.158	0.191	-6.071	204	84	192	0.02	1.047	1.27e-09	1.37e-08	-1.158	Compensated
CLPB	0.756	0.125	6.071	88	732	766	0.563	1.001	1.27e-09	1.37e-08	0.756	Hyperactivated
RMDN2	-0.951	0.157	-6.07	29	137	207	0.698	1.001	1.28e-09	1.38e-08	-0.951	Compensated
CEP57	0.776	0.128	6.068	20	1917	1739	0.698	1.002	1.3e-09	1.4e-08	0.776	Hyperactivated
ZNF761	0.607	0.1	6.067	64	1088	680	0.707	1.003	1.3e-09	1.4e-08	0.607	Hyperactivated
PPP1CA	0.529	0.087	6.066	121	6889	8093	0.552	1.001	1.31e-09	1.41e-08	0.529	Hyperactivated
TOR1A	0.448	0.074	6.065	21	2348	2092	0.682	1	1.32e-09	1.41e-08	0.448	Hyperactivated
NDUFB3	0.787	0.13	6.065	25	1597	1470	0.778	1.003	1.32e-09	1.41e-08	0.787	Hyperactivated
TXNRD1	1.298	0.214	6.061	21	3714	4735	0.613	1.001	1.35e-09	1.45e-08	1.298	Hyperactivated
LRFN1	1.059	0.175	6.059	68	295	193	0.734	1.001	1.37e-09	1.47e-08	1.059	Hyperactivated
LINC00886	-0.791	0.131	-6.058	92	213	38	0.597	1	1.38e-09	1.48e-08	-0.791	Compensated
PSMD10P2	1.912	0.316	6.056	99	1	1	0.604	1.003	1.39e-09	1.49e-08	1.912	Hyperactivated
PPP1R18	1.601	0.264	6.055	69	1179	8459	0.519	1.002	1.4e-09	1.5e-08	1.601	Hyperactivated
WDR75	0.741	0.122	6.052	26	2281	2194	0.483	1.002	1.43e-09	1.53e-08	0.741	Hyperactivated
NF2	0.733	0.121	6.05	29	2394	2065	0.54	1.003	1.45e-09	1.55e-08	0.733	Hyperactivated
VPS35L	0.545	0.09	6.048	224	2429	2521	0.465	1.002	1.47e-09	1.57e-08	0.545	Hyperactivated
TSEN34	0.593	0.098	6.046	50	2952	1728	0.601	1	1.48e-09	1.58e-08	0.593	Hyperactivated
LINC01232	1.724	0.285	6.046	61	79	236	0.718	1.001	1.48e-09	1.58e-08	1.724	Hyperactivated
GOLPH3-DT	0.902	0.149	6.046	102	80	104	0.675	1.001	1.49e-09	1.59e-08	0.902	Hyperactivated
DHX8	0.468	0.077	6.044	56	3434	3094	0.554	1.001	1.5e-09	1.6e-08	0.468	Hyperactivated
YAE1	0.532	0.088	6.042	65	477	376	0.65	1.001	1.52e-09	1.62e-08	0.532	Hyperactivated
ELMO2	0.475	0.079	6.042	154	2426	2809	0.598	1	1.52e-09	1.62e-08	0.475	Hyperactivated
EIF6	0.622	0.103	6.042	124	4519	4720	0.613	1.002	1.53e-09	1.62e-08	0.622	Hyperactivated
FH	0.479	0.079	6.04	498	3059	3320	0.458	1.001	1.54e-09	1.64e-08	0.479	Hyperactivated
TCF7L1	1.867	0.309	6.037	20	1106	2380	0.591	1.001	1.57e-09	1.67e-08	1.867	Hyperactivated
MYO15B	-0.737	0.122	-6.033	166	1529	1186	0.589	1.001	1.61e-09	1.71e-08	-0.737	Compensated
MAP3K13	0.574	0.095	6.033	102	1913	1516	0.689	1.001	1.61e-09	1.71e-08	0.574	Hyperactivated
JAGN1	0.689	0.114	6.032	43	1846	1582	0.553	1	1.62e-09	1.72e-08	0.689	Hyperactivated
UBAC2	0.513	0.085	6.029	57	3653	3810	0.632	1.001	1.64e-09	1.75e-08	0.513	Hyperactivated
SMN1	-0.645	0.107	-6.029	62	263	184	0.586	1.002	1.65e-09	1.75e-08	-0.645	Compensated
CSPP1	0.45	0.075	6.028	320	820	601	0.559	1	1.66e-09	1.75e-08	0.45	Hyperactivated
PHF19	1.235	0.205	6.028	22	889	1741	0.456	1.002	1.66e-09	1.76e-08	1.235	Hyperactivated
ISCA2	0.726	0.12	6.028	15	950	648	0.644	1.001	1.66e-09	1.76e-08	0.726	Hyperactivated
RPL37AP1	-0.895	0.148	-6.027	135	15	16	0.518	1.001	1.67e-09	1.77e-08	-0.895	Compensated
ZFAND1	0.349	0.058	6.027	356	1217	1164	0.599	1.003	1.67e-09	1.77e-08	0.349	Hyperactivated
TMPO-AS1	1.191	0.198	6.026	22	145	98	0.61	1.002	1.68e-09	1.77e-08	1.191	Hyperactivated
DRG1	0.663	0.11	6.025	29	3313	2154	0.649	1.001	1.69e-09	1.78e-08	0.663	Hyperactivated
QSER1	0.808	0.134	6.025	59	2846	2250	0.586	1.001	1.69e-09	1.79e-08	0.808	Hyperactivated
SGO1	1.351	0.224	6.025	29	257	252	0.716	1.003	1.69e-09	1.79e-08	1.351	Hyperactivated
ADCK1	0.898	0.149	6.024	16	439	414	0.673	1.002	1.7e-09	1.79e-08	0.898	Hyperactivated
C5orf34-AS1	2.641	0.438	6.023	86	5	20	0.767	1.001	1.71e-09	1.8e-08	2.641	Hyperactivated
NSRP1	0.379	0.063	6.022	81	1977	1429	0.654	1	1.72e-09	1.81e-08	0.379	Hyperactivated
EEF1A1P4	-0.827	0.137	-6.022	56	23	25	0.57	1.002	1.72e-09	1.82e-08	-0.827	Compensated
EMC3-AS1	1.011	0.168	6.022	42	171	140	0.754	1	1.72e-09	1.82e-08	1.011	Hyperactivated
SEC61G	0.925	0.154	6.019	63	2291	2571	0.669	1	1.75e-09	1.84e-08	0.925	Hyperactivated
BPNT2	0.388	0.064	6.018	277	6040	5109	0.545	1.001	1.77e-09	1.86e-08	0.388	Hyperactivated
TRERF1	-0.931	0.155	-6.017	75	1652	1097	0.51	1.002	1.77e-09	1.87e-08	-0.931	Compensated
INIP	0.61	0.101	6.017	24	1936	1511	0.616	1	1.78e-09	1.87e-08	0.61	Hyperactivated
RUSC1-AS1	0.847	0.141	6.017	484	169	157	0.57	1.002	1.78e-09	1.87e-08	0.847	Hyperactivated
RETREG3	0.547	0.091	6.016	51	5768	3349	0.607	1.001	1.78e-09	1.87e-08	0.547	Hyperactivated
TBRG4	0.775	0.129	6.016	60	2448	2824	0.635	1	1.79e-09	1.87e-08	0.775	Hyperactivated
RNF182	2.359	0.392	6.015	104	54	77	0.622	1.001	1.8e-09	1.89e-08	2.359	Hyperactivated
TMEM33	0.807	0.134	6.014	8	4530	2588	0.677	1.001	1.81e-09	1.9e-08	0.807	Hyperactivated
DSC2	1.96	0.326	6.012	33	2866	5983	0.599	1.001	1.83e-09	1.92e-08	1.96	Hyperactivated
CBX1	0.471	0.078	6.011	111	4861	3440	0.548	1.001	1.85e-09	1.94e-08	0.471	Hyperactivated
AP3M2	0.374	0.062	6.01	212	1407	843	0.581	1.001	1.85e-09	1.94e-08	0.374	Hyperactivated
RTF2	0.254	0.042	6.01	200	3951	4669	0.542	1.001	1.86e-09	1.94e-08	0.254
FDPS	0.68	0.113	6.009	484	2598	4379	0.563	1.001	1.86e-09	1.95e-08	0.68	Hyperactivated
ST8SIA1	2.706	0.45	6.009	58	130	668	0.479	1.001	1.86e-09	1.95e-08	2.706	Hyperactivated
TNF	3.684	0.613	6.009	77	34	300	0.631	1.001	1.86e-09	1.95e-08	3.684	Hyperactivated
HOXB4	-0.757	0.126	-6.007	118	402	225	0.551	1.001	1.9e-09	1.98e-08	-0.757	Compensated
ICAM2	-0.987	0.164	-6.003	204	106	894	0.428	1	1.93e-09	2.02e-08	-0.987	Compensated
NAV3	-0.988	0.165	-6.002	45	746	345	0.378	1.002	1.95e-09	2.03e-08	-0.988	Compensated
ANKLE1	1.723	0.287	6.002	45	33	58	0.639	1.001	1.95e-09	2.03e-08	1.723	Hyperactivated
ARMC6	0.777	0.129	6.001	49	1587	1495	0.726	1.002	1.96e-09	2.04e-08	0.777	Hyperactivated
ZNF687	0.366	0.061	6.001	465	2379	1484	0.53	1	1.96e-09	2.04e-08	0.366	Hyperactivated
MED13	0.59	0.098	6	202	4593	3590	0.496	1.001	1.97e-09	2.05e-08	0.59	Hyperactivated
OSCP1	-0.694	0.116	-6	29	880	118	0.708	1	1.97e-09	2.05e-08	-0.694	Compensated
FGFR1OP2	0.462	0.077	6	66	1253	1947	0.649	1.003	1.98e-09	2.06e-08	0.462	Hyperactivated
DUSP11	0.503	0.084	5.999	24	1062	1165	0.63	1.001	1.99e-09	2.07e-08	0.503	Hyperactivated
WDCP	0.669	0.112	5.998	27	538	492	0.646	1.001	1.99e-09	2.07e-08	0.669	Hyperactivated
NUCKS1	0.439	0.073	5.997	511	16877	15408	0.543	1	2e-09	2.08e-08	0.439	Hyperactivated
HEATR5B	-0.655	0.109	-5.995	27	2796	1527	0.627	1.001	2.04e-09	2.11e-08	-0.655	Compensated
SUGT1	0.712	0.119	5.994	15	2829	1809	0.699	1.001	2.05e-09	2.13e-08	0.712	Hyperactivated
SRSF9	0.649	0.108	5.993	20	3755	3163	0.626	1.002	2.06e-09	2.13e-08	0.649	Hyperactivated
UAP1	0.597	0.1	5.992	511	3763	4347	0.527	1	2.07e-09	2.14e-08	0.597	Hyperactivated
FAM228B	-0.717	0.12	-5.991	27	342	204	0.649	1.002	2.09e-09	2.16e-08	-0.717	Compensated
MAD2L1	1.235	0.206	5.99	14	1170	889	0.741	1.001	2.09e-09	2.17e-08	1.235	Hyperactivated
ARF3	0.607	0.101	5.989	17	14010	8068	0.697	1.001	2.12e-09	2.19e-08	0.607	Hyperactivated
FBXO22	0.528	0.088	5.989	25	1692	1142	0.625	1.001	2.12e-09	2.19e-08	0.528	Hyperactivated
PIGW	0.817	0.136	5.984	66	545	488	0.658	1.001	2.18e-09	2.25e-08	0.817	Hyperactivated
RNF24	1.064	0.178	5.983	102	1876	2697	0.61	1.001	2.19e-09	2.26e-08	1.064	Hyperactivated
DZIP1	2.072	0.346	5.981	53	238	1144	0.613	1.001	2.22e-09	2.29e-08	2.072	Hyperactivated
MAP2	1.527	0.255	5.979	15	704	715	0.691	1.001	2.24e-09	2.31e-08	1.527	Hyperactivated
URB1	0.768	0.128	5.977	45	2229	2194	0.64	1.002	2.27e-09	2.34e-08	0.768	Hyperactivated
EPHB1	1.794	0.3	5.974	62	132	258	0.594	1	2.32e-09	2.39e-08	1.794	Hyperactivated
SLC31A1	1.092	0.183	5.971	23	2828	4225	0.647	1	2.36e-09	2.43e-08	1.092	Hyperactivated
EFNA4	1.04	0.174	5.971	486	645	1023	0.618	1	2.36e-09	2.43e-08	1.04	Hyperactivated
LRRC8C	3.219	0.539	5.97	28	377	2892	0.767	1.001	2.37e-09	2.44e-08	3.219	Hyperactivated
DNMT3B	1.381	0.231	5.969	111	332	407	0.607	1.002	2.39e-09	2.46e-08	1.381	Hyperactivated
TMEM185B	0.721	0.121	5.969	10	1448	951	0.683	1	2.39e-09	2.46e-08	0.721	Hyperactivated
MIX23	0.727	0.122	5.968	38	679	445	0.621	1.002	2.41e-09	2.48e-08	0.727	Hyperactivated
CSDE1	0.721	0.121	5.965	26	29233	32743	0.634	1.001	2.45e-09	2.51e-08	0.721	Hyperactivated
EMC8	0.858	0.144	5.964	22	1294	1378	0.687	1.001	2.47e-09	2.53e-08	0.858	Hyperactivated
OR7E38P	1.465	0.246	5.963	40	156	229	0.644	1.001	2.47e-09	2.53e-08	1.465	Hyperactivated
GP5	-1.79	0.3	-5.961	120	2	20	0.426	1.004	2.51e-09	2.58e-08	-1.79	Compensated
AEN	0.775	0.13	5.96	52	1126	1471	0.599	1.001	2.52e-09	2.59e-08	0.775	Hyperactivated
CENPX	0.815	0.137	5.959	147	1824	1410	0.591	1.002	2.53e-09	2.59e-08	0.815	Hyperactivated
ZNF530	0.772	0.13	5.959	59	201	181	0.656	1.001	2.54e-09	2.6e-08	0.772	Hyperactivated
PLAC9	-2.164	0.363	-5.957	42	42	836	0.281	1.005	2.58e-09	2.64e-08	-2.164	Compensated
MINCR	0.598	0.1	5.956	384	193	62	0.603	1.002	2.59e-09	2.65e-08	0.598	Hyperactivated
B4GALNT2	2.153	0.362	5.956	150	102	129	0.617	1.001	2.59e-09	2.65e-08	2.153	Hyperactivated
XKR9	1.576	0.265	5.956	327	45	37	0.606	1	2.59e-09	2.65e-08	1.576	Hyperactivated
DNAJC5B	7.561	1.27	5.955	321	6	146	0.585	1.003	2.6e-09	2.65e-08	7.561	Hyperactivated
MED26	0.607	0.102	5.952	51	415	448	0.736	1.003	2.65e-09	2.71e-08	0.607	Hyperactivated
NOP58	0.886	0.149	5.95	20	3930	3617	0.623	1	2.68e-09	2.73e-08	0.886	Hyperactivated
STT3A	0.876	0.147	5.95	9	11200	7969	0.683	1	2.68e-09	2.74e-08	0.876	Hyperactivated
TLCD1	0.937	0.157	5.95	114	606	268	0.731	1	2.69e-09	2.74e-08	0.937	Hyperactivated
RSF1	0.398	0.067	5.949	128	3528	2378	0.661	1.004	2.69e-09	2.74e-08	0.398	Hyperactivated
[truncated: 18,846 more rows]

## Sheet: COADREAD
gene	estimate	std.error	z_comp	n_aneup	eup_reads	stroma_reads	n_eff	Rhat	p.value	adj.p	compensation	type
GTF2H2C	-0.896	0.046	-19.408	79	145	164	0.371	1.001	6.54e-84	9.66e-80	-0.896	Compensated
RBM12	-0.792	0.054	-14.768	349	4546	4873	0.394	1.002	2.37e-49	1.75e-45	-0.792	Compensated
POFUT1	1.441	0.108	13.367	347	4314	4191	0.586	1.001	9.42e-41	4.64e-37	1.441	Hyperactivated
TNNC2	4.427	0.338	13.112	364	208	164	0.671	1.001	2.83e-39	1.04e-35	4.427	Hyperactivated
PSPC1	-0.795	0.063	-12.674	252	1722	1336	0.547	1	8.26e-37	2.44e-33	-0.795	Compensated
ZSWIM3	1.358	0.113	12.028	363	234	234	0.627	1.001	2.54e-33	6.26e-30	1.358	Hyperactivated
NSF	-0.759	0.067	-11.288	112	2453	2178	0.607	1.004	1.51e-29	3.18e-26	-0.759	Compensated
SPATA25	1.888	0.178	10.619	363	28	27	0.658	1.001	2.42e-26	4.47e-23	1.888	Hyperactivated
CPNE1	1.655	0.156	10.608	349	5198	4142	0.644	1.001	2.73e-26	4.47e-23	1.655	Hyperactivated
DDX27	1.018	0.1	10.184	360	2862	2655	0.492	1.002	2.34e-24	3.45e-21	1.018	Hyperactivated
HNRNPL	-0.8	0.08	-9.937	19	9647	7357	0.638	1.001	2.87e-23	3.85e-20	-0.8	Compensated
HNRNPA2B1	-0.726	0.074	-9.817	163	36533	33596	0.566	1.002	9.5e-23	1.17e-19	-0.726	Compensated
SRSF6	-0.57	0.059	-9.722	362	6980	6103	0.374	1.002	2.42e-22	2.75e-19	-0.57	Compensated
RPS2P7	-1.211	0.125	-9.652	364	47	26	0.434	1.001	4.84e-22	5.1e-19	-1.211	Compensated
TP53RK	0.976	0.103	9.465	361	1064	959	0.577	1.001	2.94e-21	2.9e-18	0.976	Hyperactivated
RTF2	0.528	0.056	9.381	349	3821	4259	0.542	1.002	6.53e-21	6.03e-18	0.528	Hyperactivated
SLC13A3	3.299	0.366	9.025	361	136	118	0.634	1.001	1.79e-19	1.56e-16	3.299	Hyperactivated
PLAGL2	1.297	0.144	8.997	347	2409	2022	0.581	1.001	2.32e-19	1.91e-16	1.297	Hyperactivated
ZNF341	-0.627	0.07	-8.97	348	370	375	0.47	1.001	2.96e-19	2.3e-16	-0.627	Compensated
C8orf33	1.168	0.131	8.885	189	3124	1947	0.646	1	6.4e-19	4.73e-16	1.168	Hyperactivated
OSER1-DT	1.583	0.18	8.794	366	200	162	0.572	1.002	1.44e-18	1.01e-15	1.583	Hyperactivated
PTMAP5	-0.872	0.101	-8.678	218	387	448	0.547	1	4.04e-18	2.71e-15	-0.872	Compensated
MOCS3	0.85	0.098	8.634	356	607	488	0.593	1.002	5.91e-18	3.79e-15	0.85	Hyperactivated
HNRNPK	-0.76	0.088	-8.612	16	27111	23930	0.652	1	7.17e-18	4.41e-15	-0.76	Compensated
NEK3	1.2	0.143	8.412	238	1037	675	0.599	1.002	4.02e-17	2.38e-14	1.2	Hyperactivated
PPP1R3D	0.789	0.094	8.4	351	533	662	0.567	1.002	4.45e-17	2.53e-14	0.789	Hyperactivated
TTI1	0.452	0.055	8.209	347	1494	1571	0.542	1.001	2.22e-16	1.22e-13	0.452	Hyperactivated
TCAP	1.882	0.23	8.196	40	29	28	0.724	1.001	2.49e-16	1.32e-13	1.882	Hyperactivated
CTNNBL1	0.571	0.071	8.054	349	2254	2598	0.593	1.001	8.02e-16	4.09e-13	0.571	Hyperactivated
NELFCD	0.681	0.085	8.016	355	3946	2948	0.559	1	1.1e-15	5.4e-13	0.681	Hyperactivated
TMTC4	0.74	0.093	7.936	232	1308	1061	0.689	1.001	2.09e-15	9.94e-13	0.74	Hyperactivated
ZC3HAV1	-0.572	0.074	-7.739	85	2922	3891	0.683	1.001	9.99e-15	4.61e-12	-0.572	Compensated
AAR2	0.394	0.051	7.721	349	2103	2269	0.552	1.001	1.15e-14	5.15e-12	0.394	Hyperactivated
TOX2	-0.364	0.047	-7.682	366	270	456	0.386	1.001	1.57e-14	6.82e-12	-0.364	Compensated
ERBB2	1.231	0.161	7.631	43	9237	5025	0.707	1	2.33e-14	9.83e-12	1.231	Hyperactivated
TSPY26P	0.784	0.103	7.587	347	203	330	0.56	1.003	3.27e-14	1.34e-11	0.784	Hyperactivated
APMAP	0.575	0.077	7.468	221	5731	5957	0.62	1.002	8.16e-14	3.26e-11	0.575	Hyperactivated
MMP8	1.1	0.149	7.389	8	41	75	0.628	1.002	1.48e-13	5.77e-11	1.1	Hyperactivated
KANSL1	-0.641	0.087	-7.348	84	2662	2853	0.594	1.001	2.02e-13	7.46e-11	-0.641	Compensated
PROSER1	0.876	0.119	7.347	236	3495	2383	0.657	1	2.02e-13	7.46e-11	0.876	Hyperactivated
BCAS1	-0.541	0.075	-7.245	358	3064	4747	0.473	1.001	4.34e-13	1.56e-10	-0.541	Compensated
OSER1	0.645	0.089	7.223	366	1570	1369	0.539	1.001	5.07e-13	1.78e-10	0.645	Hyperactivated
CRCP	0.678	0.094	7.183	78	1931	1477	0.584	1.002	6.81e-13	2.34e-10	0.678	Hyperactivated
NEURL2	1.048	0.146	7.176	363	25	21	0.565	1.001	7.16e-13	2.4e-10	1.048	Hyperactivated
PTPRA	0.425	0.059	7.152	141	3887	4226	0.64	1.002	8.56e-13	2.81e-10	0.425	Hyperactivated
DHX9	-0.525	0.074	-7.139	35	9750	9531	0.624	1.002	9.39e-13	3.02e-10	-0.525	Compensated
ZNF663P	3.224	0.454	7.098	361	11	11	0.631	1.001	1.26e-12	3.97e-10	3.224	Hyperactivated
WASHC5	0.376	0.054	6.985	196	3102	4139	0.678	1.001	2.86e-12	8.79e-10	0.376	Hyperactivated
SNHG11	0.83	0.119	6.959	348	322	149	0.534	1.002	3.42e-12	1.03e-09	0.83	Hyperactivated
SRRT	-0.667	0.098	-6.83	89	5642	4347	0.674	1.001	8.51e-12	2.51e-09	-0.667	Compensated
TRA2A	-0.5	0.074	-6.761	156	2830	2851	0.571	1	1.37e-11	3.98e-09	-0.5	Compensated
MIEN1	0.988	0.146	6.75	43	1841	1015	0.731	1.001	1.47e-11	4.19e-09	0.988	Hyperactivated
ATP9A	0.961	0.143	6.733	360	5751	4988	0.574	1	1.66e-11	4.63e-09	0.961	Hyperactivated
HLA-DRB6	-0.186	0.028	-6.717	191	1470	2764	0.011	1.209	1.86e-11	5.08e-09	-0.186
PIGU	0.621	0.093	6.712	347	1434	970	0.512	1.001	1.92e-11	5.16e-09	0.621	Hyperactivated
NUDCD3	0.536	0.08	6.707	146	4300	4069	0.757	1	1.99e-11	5.26e-09	0.536	Hyperactivated
SSBL3P1	-0.803	0.121	-6.641	150	38	30	0.662	1.001	3.12e-11	8.08e-09	-0.803	Compensated
GTF3A	0.893	0.136	6.573	261	5428	3691	0.714	1	4.93e-11	1.26e-08	0.893	Hyperactivated
PCBP2P2	-0.754	0.115	-6.563	164	258	236	0.612	1.002	5.26e-11	1.31e-08	-0.754	Compensated
TMEM255B	0.904	0.138	6.562	241	365	459	0.659	1.001	5.31e-11	1.31e-08	0.904	Hyperactivated
SLC2A10	-0.49	0.075	-6.525	361	1483	2188	0.52	1	6.81e-11	1.65e-08	-0.49	Compensated
GPALPP1	0.735	0.113	6.49	247	1031	998	0.638	1.001	8.56e-11	2.01e-08	0.735	Hyperactivated
KL	1.24	0.191	6.49	240	48	63	0.712	1.002	8.58e-11	2.01e-08	1.24	Hyperactivated
NPM1P6	-0.855	0.133	-6.438	159	25	24	0.666	1	1.21e-10	2.79e-08	-0.855	Compensated
GGT7	1.224	0.19	6.429	346	672	519	0.639	1.002	1.28e-10	2.91e-08	1.224	Hyperactivated
TAF4	0.519	0.081	6.427	348	1154	963	0.565	1.001	1.3e-10	2.92e-08	0.519	Hyperactivated
HNRNPU	-0.57	0.089	-6.385	36	20687	20459	0.625	1	1.72e-10	3.78e-08	-0.57	Compensated
DPM1	0.58	0.092	6.276	356	1683	1883	0.441	1.002	3.48e-10	7.56e-08	0.58	Hyperactivated
PTDSS1	0.522	0.085	6.155	168	4273	3414	0.694	1	7.51e-10	1.61e-07	0.522	Hyperactivated
DUSP15	1.595	0.259	6.149	345	60	34	0.604	1	7.78e-10	1.64e-07	1.595	Hyperactivated
NRF1	-0.466	0.076	-6.135	81	846	774	0.683	1.001	8.53e-10	1.78e-07	-0.466	Compensated
PSME3IP1	0.568	0.093	6.124	17	3092	2293	0.682	1.002	9.1e-10	1.87e-07	0.568	Hyperactivated
RBMX	-0.797	0.13	-6.117	11	8476	5628	0.704	1.001	9.53e-10	1.93e-07	-0.797	Compensated
RNF6	0.433	0.071	6.097	251	2206	2430	0.654	1.002	1.08e-09	2.15e-07	0.433	Hyperactivated
IQANK1	0.893	0.148	6.014	183	1095	696	0.654	1.001	1.81e-09	3.56e-07	0.893	Hyperactivated
GZF1	0.379	0.063	6.005	192	918	1040	0.678	1.001	1.91e-09	3.72e-07	0.379	Hyperactivated
HNRNPA3P5	-0.642	0.107	-5.977	213	17	20	0.547	1.002	2.28e-09	4.36e-07	-0.642	Compensated
SLA2	-0.24	0.04	-5.972	349	181	334	0.357	1.002	2.34e-09	4.43e-07	-0.24
KCTD12	-0.379	0.064	-5.964	235	4375	7485	0.435	1.001	2.45e-09	4.59e-07	-0.379	Compensated
DCAF13	0.544	0.091	5.962	175	2485	2196	0.683	1.001	2.49e-09	4.59e-07	0.544	Hyperactivated
GCC1	0.45	0.076	5.955	83	1523	1641	0.638	1.002	2.61e-09	4.7e-07	0.45	Hyperactivated
GGACT	-0.586	0.098	-5.955	233	351	313	0.544	1	2.61e-09	4.7e-07	-0.586	Compensated
LINC00261	-0.559	0.095	-5.893	196	2924	4323	0.416	1.003	3.79e-09	6.71e-07	-0.559	Compensated
CD2BP2-DT	0.847	0.144	5.892	34	105	96	0.645	1	3.82e-09	6.71e-07	0.847	Hyperactivated
KAT8	0.636	0.109	5.827	30	1517	891	0.68	1.001	5.63e-09	9.78e-07	0.636	Hyperactivated
HAR1B	-0.369	0.064	-5.816	346	34	60	0.081	1.017	6.03e-09	1.04e-06	-0.369	Compensated
GOLPH3	-0.414	0.071	-5.811	57	5953	5950	0.658	1	6.22e-09	1.06e-06	-0.414	Compensated
SLC12A9	0.88	0.152	5.789	89	2539	1406	0.688	1.003	7.08e-09	1.19e-06	0.88	Hyperactivated
LAPTM4B	0.988	0.171	5.781	175	5632	3842	0.72	1	7.41e-09	1.23e-06	0.988	Hyperactivated
TMEM248	0.426	0.074	5.777	76	7217	6801	0.72	1.001	7.59e-09	1.25e-06	0.426	Hyperactivated
GRB7	1.025	0.178	5.761	43	1851	662	0.681	1	8.36e-09	1.36e-06	1.025	Hyperactivated
LNX2	0.488	0.085	5.746	262	1558	1449	0.685	1.001	9.12e-09	1.46e-06	0.488	Hyperactivated
TPT1-AS1	0.841	0.146	5.742	246	368	337	0.623	1	9.34e-09	1.48e-06	0.841	Hyperactivated
HNRNPA1P4	-0.721	0.126	-5.708	158	15	17	0.625	1.001	1.14e-08	1.79e-06	-0.721	Compensated
PLCG1	0.507	0.089	5.686	356	3134	3683	0.529	1.002	1.3e-08	2.02e-06	0.507	Hyperactivated
ASXL1	0.349	0.062	5.678	346	3119	3659	0.538	1.001	1.36e-08	2.1e-06	0.349	Hyperactivated
FITM2	0.804	0.142	5.667	366	881	519	0.556	1	1.45e-08	2.21e-06	0.804	Hyperactivated
CUX1	0.628	0.112	5.614	88	6920	5840	0.615	1	1.98e-08	2.98e-06	0.628	Hyperactivated
SMAD9	-0.774	0.138	-5.591	225	605	641	0.629	1.002	2.26e-08	3.37e-06	-0.774	Compensated
RPL12P4	-0.789	0.142	-5.575	345	65	63	0.546	1.002	2.48e-08	3.66e-06	-0.789	Compensated
ATP6V1C1	0.341	0.061	5.555	183	2882	3833	0.718	1.001	2.78e-08	4.07e-06	0.341	Hyperactivated
MIPEPP3	0.721	0.131	5.499	241	40	35	0.558	1.003	3.82e-08	5.53e-06	0.721	Hyperactivated
CHCHD7	0.614	0.112	5.497	146	1233	724	0.698	1.001	3.86e-08	5.53e-06	0.614	Hyperactivated
ZHX2	-0.37	0.067	-5.494	192	1525	2099	0.648	1.002	3.92e-08	5.55e-06	-0.37	Compensated
SLAIN1	-0.436	0.079	-5.493	234	206	334	0.599	1	3.95e-08	5.55e-06	-0.436	Compensated
STK4-AS1	1.002	0.182	5.492	364	8	8	0.617	1.001	3.99e-08	5.55e-06	1.002	Hyperactivated
STAU1	0.245	0.045	5.48	361	7424	7540	0.492	1.002	4.26e-08	5.88e-06	0.245
KLF5	-0.587	0.107	-5.471	269	13864	9382	0.553	1	4.47e-08	6.11e-06	-0.587	Compensated
HERPUD2	0.313	0.057	5.451	151	1534	1856	0.736	1.002	5e-08	6.77e-06	0.313	Hyperactivated
LRRC37A2	-0.561	0.104	-5.397	154	150	172	0.616	1	6.78e-08	9.1e-06	-0.561	Compensated
SLC8A3	0.592	0.11	5.393	5	16	28	0.629	1.001	6.93e-08	9.22e-06	0.592	Hyperactivated
ACSS2	-0.594	0.111	-5.37	346	4843	2852	0.507	1	7.89e-08	1.04e-05	-0.594	Compensated
SNPH	-0.449	0.084	-5.366	139	392	644	0.619	1.001	8.05e-08	1.05e-05	-0.449	Compensated
PABPC1L	1.116	0.208	5.361	364	610	378	0.605	1.001	8.26e-08	1.07e-05	1.116	Hyperactivated
TCFL5	0.652	0.122	5.346	348	556	434	0.584	1.001	8.97e-08	1.15e-05	0.652	Hyperactivated
RHEB	0.58	0.109	5.33	82	2871	2516	0.702	1.001	9.84e-08	1.25e-05	0.58	Hyperactivated
FAM217B	0.64	0.12	5.314	351	648	718	0.512	1.001	1.07e-07	1.35e-05	0.64	Hyperactivated
NFATC2	0.498	0.094	5.297	359	874	1403	0.536	1.001	1.18e-07	1.47e-05	0.498	Hyperactivated
SRSF1	-0.56	0.106	-5.295	23	9287	9335	0.661	1.003	1.19e-07	1.47e-05	-0.56	Compensated
PLTP	0.559	0.106	5.286	362	4703	7734	0.502	1.003	1.25e-07	1.54e-05	0.559	Hyperactivated
MED30	0.578	0.11	5.275	186	487	329	0.606	1.003	1.32e-07	1.62e-05	0.578	Hyperactivated
HNF4A	0.66	0.126	5.242	366	6957	2918	0.618	1.003	1.59e-07	1.93e-05	0.66	Hyperactivated
TRMT6	0.518	0.099	5.23	149	1086	954	0.641	1.002	1.69e-07	2.03e-05	0.518	Hyperactivated
LYSMD1	0.517	0.099	5.208	34	344	334	0.712	1	1.9e-07	2.27e-05	0.517	Hyperactivated
TRIM39	0.477	0.092	5.182	15	483	521	0.728	1	2.2e-07	2.6e-05	0.477	Hyperactivated
HSPH1	0.676	0.131	5.171	244	7730	8157	0.659	1	2.33e-07	2.73e-05	0.676	Hyperactivated
PSME2P2	-0.39	0.076	-5.164	235	169	250	0.629	1.004	2.42e-07	2.81e-05	-0.39	Compensated
ZNF696	0.578	0.112	5.163	177	317	214	0.551	1.002	2.44e-07	2.81e-05	0.578	Hyperactivated
SUGT1-DT	1.022	0.198	5.161	236	32	15	0.576	1.001	2.45e-07	2.81e-05	1.022	Hyperactivated
B4GALT5	-0.275	0.053	-5.147	363	6598	8845	0.441	1.004	2.65e-07	2.99e-05	-0.275
PXMP4	0.505	0.098	5.147	348	749	561	0.603	1	2.65e-07	2.99e-05	0.505	Hyperactivated
CUL4A	0.281	0.055	5.144	241	5111	4846	0.605	1.001	2.69e-07	3.01e-05	0.281
MTG2	0.478	0.093	5.141	349	1376	1089	0.546	1	2.74e-07	3.04e-05	0.478	Hyperactivated
FOXA2	-0.714	0.139	-5.124	197	1832	979	0.641	1	2.99e-07	3.3e-05	-0.714	Compensated
RSRP1	-0.612	0.119	-5.118	88	2578	2566	0.694	1.002	3.08e-07	3.36e-05	-0.612	Compensated
YAE1	0.811	0.158	5.118	151	753	474	0.648	1.001	3.09e-07	3.36e-05	0.811	Hyperactivated
CDS2	0.383	0.075	5.113	143	3061	3894	0.673	1.001	3.17e-07	3.42e-05	0.383	Hyperactivated
CTCF	-0.396	0.078	-5.104	16	3487	3507	0.625	1.002	3.32e-07	3.55e-05	-0.396	Compensated
FLT1	-0.226	0.045	-5.072	259	2293	3958	0.461	1	3.93e-07	4.18e-05	-0.226
TGIF2	0.494	0.098	5.056	351	1474	1756	0.509	1.001	4.29e-07	4.52e-05	0.494	Hyperactivated
LAMP1	0.357	0.071	5.052	241	16876	19544	0.646	1.001	4.37e-07	4.58e-05	0.357	Hyperactivated
NUFIP1	0.49	0.097	5.032	248	526	458	0.639	1.001	4.86e-07	5.06e-05	0.49	Hyperactivated
ARL11	0.913	0.182	5.021	243	181	204	0.629	1.003	5.13e-07	5.3e-05	0.913	Hyperactivated
TM9SF4	0.355	0.071	5.011	347	5612	4968	0.478	1.001	5.41e-07	5.55e-05	0.355	Hyperactivated
UBAC2	0.381	0.076	5.007	234	4376	3747	0.513	1.002	5.52e-07	5.63e-05	0.381	Hyperactivated
BAK1P1	-0.507	0.102	-4.987	346	14	17	0.553	1.002	6.12e-07	6.19e-05	-0.507	Compensated
KAT14	0.494	0.099	4.983	173	847	542	0.681	1.001	6.25e-07	6.28e-05	0.494	Hyperactivated
MRPL45	0.755	0.152	4.964	31	1908	748	0.692	1.001	6.89e-07	6.88e-05	0.755	Hyperactivated
ACOT8	0.614	0.124	4.954	363	929	610	0.566	1.002	7.27e-07	7.2e-05	0.614	Hyperactivated
MOSPD3	0.739	0.149	4.95	89	667	466	0.678	1	7.42e-07	7.31e-05	0.739	Hyperactivated
PPP1R16B	-0.166	0.034	-4.931	349	753	1437	0.39	1.002	8.17e-07	7.99e-05	-0.166
ABHD12	0.563	0.114	4.927	225	3376	2349	0.697	1	8.36e-07	8.13e-05	0.563	Hyperactivated
PRR15	0.918	0.187	4.91	164	3369	1710	0.646	1	9.09e-07	8.73e-05	0.918	Hyperactivated
CASC3	0.419	0.085	4.91	33	4586	4554	0.598	1.001	9.1e-07	8.73e-05	0.419	Hyperactivated
MARF1	-0.436	0.089	-4.909	43	3442	4287	0.655	1.001	9.17e-07	8.74e-05	-0.436	Compensated
SRSF7	-0.583	0.119	-4.903	14	5998	4590	0.673	1	9.42e-07	8.91e-05	-0.583	Compensated
USPL1	0.469	0.096	4.9	243	987	930	0.716	1.001	9.6e-07	9.03e-05	0.469	Hyperactivated
HLA-DRB5	0.295	0.06	4.894	171	5454	10192	0.678	1.001	9.86e-07	9.21e-05	0.295
PMEPA1	0.599	0.123	4.891	357	8418	12296	0.61	1.001	1e-06	9.33e-05	0.599	Hyperactivated
LINC00525	1.02	0.209	4.881	143	25	23	0.662	1.004	1.05e-06	9.74e-05	1.02	Hyperactivated
MYLK2	-0.486	0.1	-4.863	345	16	20	0.512	1.001	1.15e-06	0.000106	-0.486	Compensated
MMP24	0.674	0.139	4.854	348	124	182	0.658	1.002	1.21e-06	0.00011	0.674	Hyperactivated
C19orf12	0.366	0.076	4.837	21	1091	1296	0.718	1.004	1.32e-06	0.000119	0.366	Hyperactivated
UBE2Q1	0.335	0.069	4.826	33	3710	3463	0.673	1.001	1.39e-06	0.000126	0.335	Hyperactivated
NUDCD1	0.454	0.094	4.824	175	1436	1588	0.615	1	1.41e-06	0.000126	0.454	Hyperactivated
SMN1	-0.766	0.159	-4.818	63	212	159	0.703	1.001	1.45e-06	0.000129	-0.766	Compensated
UBL3	0.44	0.091	4.817	248	2441	3002	0.688	1	1.46e-06	0.000129	0.44	Hyperactivated
LINC00653	0.963	0.202	4.766	174	28	21	0.642	1.001	1.88e-06	0.000165	0.963	Hyperactivated
PEDS1	-0.34	0.071	-4.76	361	2001	1959	0.442	1.001	1.93e-06	0.000169	-0.34	Compensated
PSPC1P1	-0.665	0.14	-4.751	233	7	8	0.616	1	2.03e-06	0.000176	-0.665	Compensated
MYH16	0.557	0.117	4.746	91	31	53	0.713	1.003	2.07e-06	0.000179	0.557	Hyperactivated
COL9A3	1.874	0.397	4.722	348	497	294	0.518	1.003	2.33e-06	0.0002	1.874	Hyperactivated
SNX21	0.306	0.065	4.718	364	618	893	0.463	1.001	2.38e-06	0.000203	0.306	Hyperactivated
TMEM243	0.631	0.134	4.715	90	761	518	0.719	1.001	2.41e-06	0.000205	0.631	Hyperactivated
DUSP22	-0.437	0.093	-4.707	55	1574	1668	0.625	1.001	2.51e-06	0.000212	-0.437	Compensated
BCAS4	0.651	0.139	4.698	358	339	394	0.552	1.001	2.63e-06	0.000221	0.651	Hyperactivated
SIRPG	-0.252	0.054	-4.686	139	175	325	0.654	1.001	2.79e-06	0.000232	-0.252
SQLE	0.609	0.13	4.678	195	3383	3019	0.687	1.002	2.9e-06	0.000241	0.609	Hyperactivated
TASP1	0.412	0.089	4.653	142	571	545	0.62	1.001	3.27e-06	0.00027	0.412	Hyperactivated
ITGB8-AS1	0.934	0.201	4.652	163	81	39	0.646	1.003	3.29e-06	0.00027	0.934	Hyperactivated
TM9SF2	0.373	0.08	4.64	235	14658	16800	0.604	1.001	3.48e-06	0.000284	0.373	Hyperactivated
ZC3H7A	-0.421	0.091	-4.62	21	1775	1850	0.677	1.001	3.85e-06	0.000312	-0.421	Compensated
STK24	0.308	0.067	4.619	236	4893	5055	0.592	1	3.86e-06	0.000312	0.308	Hyperactivated
SUPT20H	0.386	0.084	4.616	225	1855	1985	0.526	1.003	3.92e-06	0.000314	0.386	Hyperactivated
SLAMF6	0.363	0.079	4.613	36	320	589	0.653	1	3.96e-06	0.000316	0.363	Hyperactivated
RBM33	-0.42	0.091	-4.61	89	2689	2694	0.724	1	4.04e-06	0.00032	-0.42	Compensated
PRDM10	-0.529	0.115	-4.606	5	643	741	0.536	1.002	4.1e-06	0.000324	-0.529	Compensated
WFDC2	-0.388	0.085	-4.586	363	4023	6096	0.585	1.001	4.51e-06	0.000354	-0.388	Compensated
COMMD6	0.522	0.114	4.583	239	2514	1932	0.638	1.001	4.58e-06	0.000358	0.522	Hyperactivated
ST13P4	-0.604	0.132	-4.568	243	6	7	0.635	1.001	4.92e-06	0.000383	-0.604	Compensated
SMPD5	0.64	0.14	4.563	181	16	17	0.729	1.001	5.04e-06	0.00039	0.64	Hyperactivated
PFDN4	0.593	0.13	4.556	352	839	973	0.48	1.002	5.21e-06	0.000401	0.593	Hyperactivated
TMEM120A	0.679	0.149	4.545	73	1582	1208	0.703	1	5.5e-06	0.00042	0.679	Hyperactivated
ZBTB46	-0.218	0.048	-4.544	345	435	736	0.472	1.001	5.52e-06	0.00042	-0.218
RRN3	-0.448	0.099	-4.538	43	2327	2057	0.647	1.002	5.68e-06	0.00043	-0.448	Compensated
UFC1	0.573	0.126	4.536	36	4016	2313	0.734	1.002	5.74e-06	0.000432	0.573	Hyperactivated
SACS	-0.279	0.062	-4.525	242	877	1466	0.555	1.001	6.04e-06	0.000452	-0.279
LUC7L2	-0.445	0.098	-4.523	86	1512	1260	0.649	1.001	6.09e-06	0.000454	-0.445	Compensated
TCEA2	0.383	0.085	4.515	343	475	793	0.576	1	6.32e-06	0.000469	0.383	Hyperactivated
FNTA	0.419	0.093	4.513	110	2191	1731	0.756	1.002	6.39e-06	0.000472	0.419	Hyperactivated
ZFR	-0.374	0.083	-4.497	31	4743	5002	0.74	1.001	6.89e-06	0.000506	-0.374	Compensated
EYA1	1.041	0.232	4.493	155	94	95	0.633	1.001	7.02e-06	0.000513	1.041	Hyperactivated
POGK	0.402	0.09	4.489	38	3266	3201	0.634	1.001	7.15e-06	0.000518	0.402	Hyperactivated
MRAS	0.299	0.067	4.489	15	804	1529	0.685	1.001	7.16e-06	0.000518	0.299
SALL4	0.736	0.164	4.487	359	142	192	0.586	1.003	7.24e-06	0.000522	0.736	Hyperactivated
PCCA	-0.708	0.158	-4.482	236	2732	1848	0.668	1.001	7.41e-06	0.000531	-0.708	Compensated
AP5Z1	0.614	0.137	4.477	149	1992	1523	0.736	1.001	7.58e-06	0.000541	0.614	Hyperactivated
RARA	0.449	0.101	4.456	35	1955	2109	0.634	1	8.33e-06	0.000592	0.449	Hyperactivated
HCK	-0.145	0.033	-4.449	347	1475	2826	0.284	1.009	8.63e-06	0.00061	-0.145
WASH9P	-0.743	0.167	-4.447	46	85	57	0.713	1.002	8.69e-06	0.000611	-0.743	Compensated
RARA-AS1	0.535	0.12	4.446	34	134	114	0.568	1.002	8.74e-06	0.000612	0.535	Hyperactivated
MAFB	-0.139	0.031	-4.425	353	1667	3217	0.335	1	9.63e-06	0.000669	-0.139
PCMT1	0.492	0.111	4.425	9	3038	2776	0.75	1.001	9.65e-06	0.000669	0.492	Hyperactivated
AGR2	-0.577	0.13	-4.424	182	44970	56855	0.62	1.003	9.69e-06	0.000669	-0.577	Compensated
ST13P6	-0.581	0.132	-4.409	182	12	11	0.59	1.002	1.04e-05	0.000713	-0.581	Compensated
SEPHS2	0.585	0.133	4.396	35	5023	3483	0.562	1.002	1.1e-05	0.000755	0.585	Hyperactivated
PHACTR3	0.733	0.167	4.39	354	121	187	0.63	1.002	1.13e-05	0.000771	0.733	Hyperactivated
POLR3B	0.535	0.122	4.385	13	614	461	0.643	1.001	1.16e-05	0.000786	0.535	Hyperactivated
CHMP4B	0.36	0.082	4.379	348	9418	9207	0.505	1.002	1.19e-05	0.000803	0.36	Hyperactivated
RAB5IF	0.589	0.135	4.375	349	1366	853	0.61	1.001	1.22e-05	0.000817	0.589	Hyperactivated
UBE2I	0.483	0.111	4.37	24	5303	3553	0.639	1.002	1.24e-05	0.000829	0.483	Hyperactivated
URI1	0.411	0.094	4.351	19	3543	2781	0.657	1.002	1.36e-05	0.000903	0.411	Hyperactivated
ZNF143	-0.445	0.103	-4.335	9	796	811	0.642	1.001	1.46e-05	0.000966	-0.445	Compensated
VPS41	0.295	0.068	4.332	150	2581	3240	0.611	1.001	1.48e-05	0.000974	0.295
COMMD7	0.43	0.099	4.331	346	2174	2095	0.544	1	1.49e-05	0.000975	0.43	Hyperactivated
TPD52L2	0.241	0.056	4.329	344	6692	8163	0.594	1.002	1.5e-05	0.000978	0.241
RPS7P10	-0.702	0.163	-4.322	241	45	31	0.73	1.001	1.54e-05	0.001	-0.702	Compensated
SLPI	-0.385	0.089	-4.313	363	3394	4745	0.448	1.002	1.61e-05	0.00104	-0.385	Compensated
CPSF6	-0.473	0.11	-4.313	15	4096	3840	0.685	1.003	1.61e-05	0.00104	-0.473	Compensated
FAM220A	0.296	0.069	4.303	154	812	961	0.672	1.002	1.69e-05	0.00108	0.296
MANBAL	-0.356	0.083	-4.292	348	2639	2459	0.457	1.002	1.77e-05	0.00113	-0.356	Compensated
COX5BP6	0.822	0.192	4.286	233	8	5	0.568	1.004	1.82e-05	0.00116	0.822	Hyperactivated
IFT52	0.31	0.073	4.275	362	1240	1498	0.514	1.001	1.92e-05	0.00121	0.31	Hyperactivated
SNAI2	-0.166	0.039	-4.275	133	678	1291	0.656	1	1.92e-05	0.00121	-0.166
DNAJC3-DT	0.715	0.168	4.268	232	139	96	0.62	1.002	1.97e-05	0.00124	0.715	Hyperactivated
TDRKH	0.512	0.12	4.263	37	547	494	0.555	1.001	2.02e-05	0.00126	0.512	Hyperactivated
NOL4L	0.445	0.105	4.262	346	2590	2157	0.548	1	2.03e-05	0.00126	0.445	Hyperactivated
OVOL2	-0.596	0.14	-4.249	172	483	203	0.606	1.001	2.15e-05	0.00133	-0.596	Compensated
RPL19	0.581	0.137	4.237	34	46934	19677	0.813	1.001	2.26e-05	0.0014	0.581	Hyperactivated
LINC00365	0.923	0.218	4.229	245	33	17	0.658	1.001	2.34e-05	0.00144	0.923	Hyperactivated
FABP5P1	-0.637	0.151	-4.221	270	3	3	0.496	1	2.43e-05	0.00149	-0.637	Compensated
FABP4	-0.185	0.044	-4.218	166	331	645	0.12	1.008	2.46e-05	0.0015	-0.185
CDC16	0.269	0.064	4.205	233	2631	1992	0.549	1	2.61e-05	0.00158	0.269
PDRG1	0.472	0.112	4.204	345	1008	681	0.584	1	2.62e-05	0.00158	0.472	Hyperactivated
PRUNE1	0.416	0.099	4.204	37	1266	1009	0.673	1	2.63e-05	0.00158	0.416	Hyperactivated
CASC11	0.98	0.234	4.195	208	6	3	0.572	1.001	2.73e-05	0.00164	0.98	Hyperactivated
PARP4	0.385	0.092	4.19	251	7140	7319	0.59	1.001	2.78e-05	0.00166	0.385	Hyperactivated
ZNF207	-0.471	0.113	-4.172	27	7577	6317	0.693	1.002	3.02e-05	0.0018	-0.471	Compensated
ZFP64	-0.28	0.067	-4.167	358	1183	1026	0.398	1.002	3.08e-05	0.00183	-0.28
TBC1D13	0.461	0.111	4.165	19	1556	1561	0.672	1	3.12e-05	0.00184	0.461	Hyperactivated
ZCCHC3	0.389	0.093	4.161	144	1172	953	0.627	1.001	3.18e-05	0.00187	0.389	Hyperactivated
DGKZP1	-0.53	0.127	-4.158	247	73	57	0.722	1	3.2e-05	0.00188	-0.53	Compensated
PRKAR2B	-0.227	0.055	-4.141	87	644	1223	0.67	1	3.46e-05	0.00202	-0.227
EZH2	-0.49	0.118	-4.139	87	1400	875	0.661	1	3.5e-05	0.00203	-0.49	Compensated
DYRK3	0.312	0.075	4.133	35	229	400	0.702	1.001	3.58e-05	0.00207	0.312	Hyperactivated
STARD3	0.478	0.116	4.132	40	2105	2014	0.61	1.001	3.6e-05	0.00208	0.478	Hyperactivated
ENTPD6	0.573	0.139	4.128	224	6534	2619	0.623	1.001	3.66e-05	0.0021	0.573	Hyperactivated
RAE1	0.309	0.075	4.127	354	1864	1474	0.45	1.001	3.67e-05	0.0021	0.309	Hyperactivated
COPS6	0.607	0.147	4.124	91	3871	2269	0.679	1.002	3.73e-05	0.00212	0.607	Hyperactivated
NBPF9	-0.514	0.125	-4.123	43	340	353	0.622	1.001	3.73e-05	0.00212	-0.514	Compensated
ESRP1	-0.41	0.1	-4.117	175	5179	2445	0.559	1	3.84e-05	0.00217	-0.41	Compensated
BRI3	0.548	0.134	4.098	90	3729	3430	0.676	1.001	4.16e-05	0.00234	0.548	Hyperactivated
FERMT1	0.649	0.159	4.088	148	9650	5318	0.669	1.001	4.35e-05	0.00244	0.649	Hyperactivated
PPP1R35	0.705	0.173	4.083	90	771	322	0.617	1.001	4.45e-05	0.00249	0.705	Hyperactivated
CTCFL	-0.188	0.046	-4.082	355	24	45	0.214	1.005	4.47e-05	0.00249	-0.188
NRAV	-0.538	0.132	-4.078	13	370	303	0.67	1	4.55e-05	0.00252	-0.538	Compensated
ARL17A	-0.408	0.1	-4.078	154	45	66	0.672	1.001	4.55e-05	0.00252	-0.408	Compensated
SOGA1	0.306	0.075	4.073	347	2364	3815	0.585	1	4.63e-05	0.00255	0.306	Hyperactivated
STX4	0.461	0.113	4.069	30	2340	2381	0.618	1.003	4.72e-05	0.00259	0.461	Hyperactivated
FARP1	0.612	0.15	4.068	236	3161	2597	0.708	1.001	4.73e-05	0.00259	0.612	Hyperactivated
CYCSP34	0.912	0.224	4.063	240	15	8	0.621	1.001	4.84e-05	0.00264	0.912	Hyperactivated
PPP1R10	-0.503	0.124	-4.044	15	4050	3314	0.742	1.002	5.26e-05	0.00286	-0.503	Compensated
ZNF34	0.353	0.088	4.039	196	186	201	0.701	1.002	5.36e-05	0.00289	0.353	Hyperactivated
NTSR1	-0.338	0.084	-4.039	349	262	449	0.343	1.003	5.37e-05	0.00289	-0.338	Compensated
RNF216	0.277	0.069	4.037	156	2512	3039	0.612	1.001	5.41e-05	0.0029	0.277
TMEM41B	-0.498	0.123	-4.036	27	1873	1661	0.758	1	5.44e-05	0.00291	-0.498	Compensated
ZNF707	0.412	0.102	4.023	184	460	393	0.589	1.001	5.75e-05	0.00307	0.412	Hyperactivated
DYNLRB1	0.414	0.103	4.022	348	4004	3457	0.488	1.002	5.78e-05	0.00307	0.414	Hyperactivated
KDM7A-DT	0.7	0.174	4.018	87	745	345	0.56	1.001	5.86e-05	0.0031	0.7	Hyperactivated
KCTD7	0.406	0.101	4.018	77	536	701	0.731	1	5.88e-05	0.0031	0.406	Hyperactivated
NSMCE2	0.376	0.094	4.015	195	851	894	0.65	1.001	5.94e-05	0.00312	0.376	Hyperactivated
PGAP3	0.702	0.175	4.006	42	1933	898	0.658	1.001	6.17e-05	0.00323	0.702	Hyperactivated
ENY2	0.274	0.068	4.003	176	2178	2469	0.741	1.003	6.26e-05	0.00327	0.274
IGF2-AS	0.933	0.233	4	45	15	15	0.649	1.002	6.33e-05	0.00328	0.933	Hyperactivated
RBM12B	-0.405	0.101	-4	175	797	951	0.638	1.002	6.34e-05	0.00328	-0.405	Compensated
ACSS1	0.583	0.146	3.998	222	2657	1555	0.614	1.001	6.38e-05	0.00329	0.583	Hyperactivated
FRY	-0.309	0.077	-3.985	239	972	1501	0.667	1.001	6.76e-05	0.00348	-0.309	Compensated
PABPC1	0.405	0.102	3.983	187	59510	24891	0.673	1.001	6.8e-05	0.00349	0.405	Hyperactivated
PYCR3	0.652	0.164	3.982	178	1055	514	0.677	1	6.83e-05	0.00349	0.652	Hyperactivated
ZNF623	0.327	0.082	3.978	183	1426	1384	0.657	1	6.95e-05	0.00354	0.327	Hyperactivated
HARBI1	0.442	0.111	3.972	11	207	209	0.668	1	7.13e-05	0.00362	0.442	Hyperactivated
UTP23	0.405	0.102	3.971	174	868	791	0.686	1.002	7.17e-05	0.00362	0.405	Hyperactivated
EEF1AKMT1	0.465	0.117	3.968	242	271	195	0.627	1.002	7.25e-05	0.00365	0.465	Hyperactivated
STYXL1	0.525	0.133	3.96	73	1257	911	0.719	1.002	7.5e-05	0.00377	0.525	Hyperactivated
MGME1	0.346	0.088	3.95	172	1044	764	0.613	1.001	7.82e-05	0.00391	0.346	Hyperactivated
EIF4BP6	-0.656	0.166	-3.94	89	104	97	0.628	1.003	8.14e-05	0.00406	-0.656	Compensated
CHTF8	-0.404	0.103	-3.934	18	4907	4961	0.628	1	8.35e-05	0.00415	-0.404	Compensated
MTRF1	0.388	0.099	3.932	239	401	326	0.582	1.001	8.41e-05	0.00417	0.388	Hyperactivated
FTH1P7	-0.333	0.085	-3.929	240	78	108	0.609	1.001	8.52e-05	0.0042	-0.333	Compensated
MON1B	0.427	0.109	3.929	14	2933	2435	0.616	1.003	8.53e-05	0.0042	0.427	Hyperactivated
SNRPEP2	-0.689	0.176	-3.927	51	22	13	0.759	1.002	8.58e-05	0.00421	-0.689	Compensated
RPL23AP7	-0.371	0.095	-3.924	19	143	173	0.57	1.001	8.7e-05	0.00425	-0.371	Compensated
DHX35	0.241	0.062	3.923	348	747	772	0.521	1.001	8.73e-05	0.00426	0.241
PAGR1	-0.437	0.112	-3.918	47	333	295	0.766	1.002	8.91e-05	0.00433	-0.437	Compensated
DENND3	-0.225	0.057	-3.916	191	1667	2613	0.554	1.002	9e-05	0.00436	-0.225
NOD1	0.31	0.079	3.909	161	720	970	0.735	1.001	9.28e-05	0.00448	0.31	Hyperactivated
GLE1	0.397	0.102	3.906	19	2487	1996	0.669	1.001	9.39e-05	0.00452	0.397	Hyperactivated
TSC22D4	0.446	0.114	3.904	90	2605	2464	0.638	1.001	9.46e-05	0.00454	0.446	Hyperactivated
ITPKB	0.303	0.078	3.902	29	1708	2608	0.686	1.001	9.52e-05	0.00455	0.303	Hyperactivated
ACTB	-0.366	0.094	-3.902	151	328123	393992	0.649	1	9.54e-05	0.00455	-0.366	Compensated
ATP11A	0.49	0.125	3.901	244	3293	2851	0.689	1.001	9.57e-05	0.00455	0.49	Hyperactivated
RPL12P12	-0.608	0.156	-3.894	181	11	10	0.568	1	9.84e-05	0.00466	-0.608	Compensated
TP53INP1	-0.227	0.058	-3.887	177	1695	2905	0.74	1.001	0.000101	0.00478	-0.227
SHLD1	0.629	0.162	3.886	149	319	164	0.641	1	0.000102	0.00479	0.629	Hyperactivated
CCDC71L	0.29	0.075	3.884	87	2271	3612	0.678	1.002	0.000103	0.00481	0.29
PSEN2	0.489	0.126	3.881	29	970	831	0.7	1	0.000104	0.00484	0.489	Hyperactivated
ITGAL	-0.144	0.037	-3.881	41	1192	2318	0.6	1.002	0.000104	0.00484	-0.144
DLGAP4	-0.233	0.06	-3.881	349	4928	5922	0.461	1.003	0.000104	0.00484	-0.233
DCTN5	0.368	0.095	3.879	22	4764	4607	0.641	1	0.000105	0.00486	0.368	Hyperactivated
CEP89	0.352	0.091	3.874	18	1097	960	0.587	1.001	0.000107	0.00494	0.352	Hyperactivated
HNRNPA1P38	-0.652	0.169	-3.868	180	10	10	0.729	1.001	0.00011	0.00505	-0.652	Compensated
SIRPB2	-0.159	0.041	-3.863	140	190	370	0.48	1.001	0.000112	0.00513	-0.159
CHD4	-0.344	0.089	-3.854	33	12045	12853	0.657	1.002	0.000116	0.00532	-0.344	Compensated
PI4KB	0.353	0.092	3.849	34	3001	2888	0.676	1.004	0.000119	0.00541	0.353	Hyperactivated
PHF11	0.301	0.078	3.846	242	1286	1703	0.609	1.001	0.00012	0.00545	0.301	Hyperactivated
GRHL2	-0.32	0.083	-3.845	187	1828	699	0.599	1.004	0.00012	0.00545	-0.32	Compensated
ARFGEF1	0.4	0.104	3.844	149	3751	3921	0.587	1	0.000121	0.00547	0.4	Hyperactivated
ZFAND2A-DT	0.565	0.147	3.839	158	140	116	0.701	1.002	0.000123	0.00553	0.565	Hyperactivated
EXOC4	0.32	0.083	3.839	75	3571	3364	0.714	1	0.000123	0.00553	0.32	Hyperactivated
RPL13AP25	-0.305	0.079	-3.839	223	518	758	0.655	1	0.000123	0.00553	-0.305	Compensated
PDP1	0.348	0.091	3.836	173	1767	2265	0.685	1.003	0.000125	0.00558	0.348	Hyperactivated
NDUFAF6	0.367	0.096	3.835	176	497	372	0.576	1.001	0.000126	0.00558	0.367	Hyperactivated
WIPF2	0.3	0.078	3.834	36	3433	3789	0.616	1.002	0.000126	0.00558	0.3
ZNF831	-0.169	0.044	-3.834	355	80	152	0.148	1.008	0.000126	0.00558	-0.169
HES1	-0.669	0.174	-3.833	21	3196	1397	0.619	1	0.000127	0.00558	-0.669	Compensated
MTUS2	-0.395	0.103	-3.832	253	23	34	0.424	1.002	0.000127	0.00558	-0.395	Compensated
CRYL1	0.624	0.163	3.832	249	2535	1205	0.524	1.002	0.000127	0.00558	0.624	Hyperactivated
KDM5B	0.473	0.124	3.831	34	3453	3595	0.683	1.001	0.000128	0.00559	0.473	Hyperactivated
GTF2F2	0.405	0.106	3.828	246	1598	1252	0.632	1.001	0.000129	0.00563	0.405	Hyperactivated
GRID2IP	0.659	0.172	3.824	155	52	40	0.584	1.001	0.000131	0.0057	0.659	Hyperactivated
VSTM2L	1.019	0.267	3.823	347	127	96	0.585	1.002	0.000132	0.00572	1.019	Hyperactivated
GRTP1	0.436	0.114	3.819	241	1068	440	0.624	1.002	0.000134	0.00578	0.436	Hyperactivated
TLR5	0.407	0.107	3.811	28	167	257	0.658	1	0.000138	0.00595	0.407	Hyperactivated
ADA	-0.36	0.095	-3.808	366	614	787	0.515	1.001	0.00014	0.00601	-0.36	Compensated
LINC00265	0.653	0.172	3.802	150	209	147	0.705	1.001	0.000143	0.00614	0.653	Hyperactivated
TOX3	0.684	0.18	3.797	28	1587	641	0.737	1	0.000147	0.00626	0.684	Hyperactivated
SRSF3	-0.395	0.104	-3.793	14	13406	11976	0.723	1.001	0.000149	0.00632	-0.395	Compensated
ZNF830	0.479	0.126	3.789	24	691	556	0.626	1.001	0.000151	0.00641	0.479	Hyperactivated
OPRL1	-0.154	0.041	-3.787	340	93	174	0.508	1.001	0.000153	0.00646	-0.154
ELF1	0.324	0.086	3.786	240	4079	4672	0.572	1	0.000153	0.00646	0.324	Hyperactivated
RRS1	0.495	0.131	3.785	148	1506	724	0.647	1	0.000154	0.00647	0.495	Hyperactivated
CMTR1	0.328	0.087	3.767	15	2570	2768	0.668	1.002	0.000165	0.00694	0.328	Hyperactivated
RGCC	0.349	0.093	3.762	239	717	1074	0.559	1	0.000168	0.00704	0.349	Hyperactivated
HLA-H	-0.319	0.085	-3.761	104	2612	3979	0.628	1	0.000169	0.00705	-0.318	Compensated
RHPN1-AS1	0.727	0.193	3.76	177	47	29	0.649	1	0.00017	0.00706	0.727	Hyperactivated
SRSF2	-0.41	0.109	-3.759	27	6807	6129	0.586	1.001	0.000171	0.00708	-0.41	Compensated
TNS3	0.281	0.075	3.758	144	8412	12858	0.565	1	0.000171	0.00708	0.281
EVI2B	-0.183	0.049	-3.756	28	741	1445	0.492	1.001	0.000173	0.00712	-0.183
SAMHD1	-0.153	0.041	-3.753	342	6034	10753	0.498	1.002	0.000175	0.00718	-0.153
WDFY2	-0.27	0.072	-3.751	239	702	926	0.687	1.002	0.000176	0.0072	-0.27
SENP2	0.366	0.098	3.751	16	1634	1657	0.657	1.001	0.000176	0.0072	0.366	Hyperactivated
MORF4L1P1	-0.345	0.092	-3.749	29	328	477	0.64	1.002	0.000178	0.00724	-0.345	Compensated
RPRD1B	0.204	0.055	3.748	348	2181	2590	0.556	1.002	0.000178	0.00724	0.204
SLC12A9-AS1	0.749	0.2	3.746	89	35	16	0.712	1.001	0.000179	0.00728	0.749	Hyperactivated
TRIM25	-0.476	0.127	-3.743	23	3739	3494	0.694	1.001	0.000182	0.00737	-0.476	Compensated
FUBP3	-0.345	0.092	-3.74	19	3016	2982	0.712	1.001	0.000184	0.00744	-0.345	Compensated
TRIQK	-0.406	0.109	-3.729	159	1381	1469	0.578	1.001	0.000192	0.00773	-0.406	Compensated
TP53BP2	0.274	0.073	3.726	29	1946	2269	0.667	1.001	0.000194	0.00779	0.274
XRN2	0.269	0.072	3.721	184	4954	5079	0.609	1	0.000199	0.00796	0.269
N4BP2L1	0.533	0.144	3.715	238	378	408	0.659	1.002	0.000203	0.0081	0.533	Hyperactivated
DIDO1	0.253	0.068	3.714	348	3514	3699	0.58	1.001	0.000204	0.0081	0.253
UBAP1	0.255	0.069	3.714	38	2952	3193	0.625	1	0.000204	0.0081	0.255
NBPF25P	-0.395	0.106	-3.708	38	46	57	0.712	1.005	0.000209	0.00827	-0.395	Compensated
FAM83D	-0.311	0.084	-3.706	349	1701	1987	0.51	1.001	0.00021	0.0083	-0.311	Compensated
POP4	0.363	0.098	3.706	21	1401	1135	0.657	1.001	0.000211	0.0083	0.363	Hyperactivated
PAXIP1-DT	0.595	0.16	3.705	79	398	155	0.638	1.001	0.000211	0.0083	0.594	Hyperactivated
DSCC1	0.423	0.114	3.703	190	554	517	0.654	1.001	0.000213	0.00834	0.423	Hyperactivated
EPSTI1	0.295	0.08	3.701	246	3551	6181	0.629	1.001	0.000215	0.00838	0.295
KLHL7	0.289	0.078	3.695	157	1058	1439	0.661	1.001	0.00022	0.00856	0.289
MAPRE1	0.214	0.058	3.692	347	7323	9246	0.52	1	0.000222	0.00864	0.214
RNPS1	0.387	0.105	3.688	21	5769	3292	0.689	1.001	0.000226	0.00876	0.387	Hyperactivated
SLC4A1AP	0.418	0.113	3.683	5	1238	1347	0.7	1.001	0.00023	0.00889	0.418	Hyperactivated
TOP1MT	0.559	0.152	3.683	177	2049	692	0.589	1.001	0.000231	0.00889	0.559	Hyperactivated
SPATA13	0.375	0.102	3.682	257	2225	2164	0.634	1.002	0.000231	0.00889	0.375	Hyperactivated
CNBD2	0.628	0.171	3.681	347	7	7	0.636	1	0.000232	0.00891	0.628	Hyperactivated
FKBP4	0.456	0.124	3.676	46	8572	5007	0.698	1	0.000237	0.00907	0.456	Hyperactivated
ZFP41	0.499	0.136	3.672	176	433	307	0.662	1.001	0.000241	0.0092	0.499	Hyperactivated
TOMM34	0.393	0.107	3.664	364	2501	1728	0.493	1.002	0.000248	0.00946	0.393	Hyperactivated
PDPR	-0.31	0.085	-3.663	80	2343	2926	0.653	1.001	0.000249	0.00946	-0.31	Compensated
BCL7B	0.369	0.101	3.66	75	2237	2061	0.609	1.001	0.000252	0.00954	0.369	Hyperactivated
PAN3	0.394	0.108	3.658	260	2004	2005	0.668	1.001	0.000254	0.00959	0.394	Hyperactivated
ZNF853	0.505	0.138	3.655	155	270	366	0.664	1	0.000257	0.00967	0.505	Hyperactivated
ARPC1B	0.412	0.113	3.652	91	9735	10511	0.684	1	0.00026	0.00978	0.412	Hyperactivated
GATAD1	0.407	0.111	3.65	87	1810	1360	0.646	1.002	0.000262	0.00981	0.407	Hyperactivated
TSNARE1	0.505	0.139	3.638	164	674	406	0.69	1.001	0.000275	0.0103	0.505	Hyperactivated
DNAJC15	0.52	0.143	3.633	248	3045	2860	0.637	1.001	0.00028	0.0104	0.52	Hyperactivated
ZNF862	0.534	0.147	3.633	89	450	375	0.637	1.005	0.00028	0.0104	0.534	Hyperactivated
E2F5	0.447	0.123	3.631	161	648	490	0.734	1	0.000283	0.0105	0.447	Hyperactivated
B3GLCT	-0.275	0.076	-3.625	246	589	724	0.634	1.001	0.000289	0.0107	-0.274
M6PR	0.33	0.091	3.624	18	4056	4541	0.743	1.001	0.00029	0.0107	0.329	Hyperactivated
TOP1	-0.269	0.074	-3.618	354	6471	7520	0.504	1.001	0.000297	0.0109	-0.269
HEY1	-0.216	0.06	-3.612	170	334	534	0.641	1	0.000304	0.0112	-0.216
CLEC5A	-0.167	0.046	-3.611	93	296	574	0.264	1.004	0.000305	0.0112	-0.167
DECR1	-0.313	0.087	-3.611	163	2980	2888	0.632	1.001	0.000305	0.0112	-0.313	Compensated
RREB1	-0.399	0.111	-3.609	13	3667	3778	0.52	1.001	0.000307	0.0112	-0.399	Compensated
CASS4	-0.14	0.039	-3.604	349	166	317	0.343	1.001	0.000313	0.0114	-0.14
LINC01003	0.645	0.179	3.603	78	218	85	0.773	1.001	0.000315	0.0114	0.645	Hyperactivated
KCNQ2	-0.265	0.074	-3.597	346	69	126	0.243	1.01	0.000322	0.0117	-0.265
SIGLEC1	-0.182	0.051	-3.595	142	778	1495	0.523	1	0.000325	0.0117	-0.182
MRPS10	0.403	0.112	3.592	26	2058	1902	0.757	1.001	0.000328	0.0118	0.403	Hyperactivated
IST1	0.247	0.069	3.588	17	6709	6928	0.731	1	0.000334	0.012	0.247
SNRPB2	0.41	0.115	3.58	162	2545	2286	0.656	1	0.000344	0.0123	0.41	Hyperactivated
DZANK1	0.455	0.127	3.578	176	126	134	0.621	1	0.000346	0.0123	0.454	Hyperactivated
UBQLN4	0.359	0.1	3.578	36	2533	2111	0.682	1.001	0.000346	0.0123	0.359	Hyperactivated
SUPT7L	0.339	0.095	3.572	5	1754	1763	0.733	1.001	0.000354	0.0126	0.339	Hyperactivated
SAMD9L	-0.214	0.06	-3.57	87	1602	3002	0.571	1	0.000358	0.0127	-0.214
GLIDR	-0.461	0.129	-3.568	67	41	46	0.676	1	0.00036	0.0128	-0.461	Compensated
ZNF317	0.312	0.087	3.564	6	1739	1575	0.683	1.001	0.000366	0.0129	0.311	Hyperactivated
RPS15AP1	-0.442	0.124	-3.562	184	86	82	0.565	1.001	0.000368	0.0129	-0.441	Compensated
YARS2	0.448	0.126	3.562	29	973	628	0.672	1.001	0.000368	0.0129	0.448	Hyperactivated
DPY19L2P3	0.484	0.136	3.545	164	73	77	0.635	1.001	0.000393	0.0138	0.483	Hyperactivated
TRGC2	-0.17	0.048	-3.544	171	59	113	0.46	1	0.000394	0.0138	-0.17
CCM2L	-0.154	0.043	-3.543	347	126	226	0.451	1.001	0.000396	0.0138	-0.154
PI3	-0.221	0.062	-3.536	364	8589	15093	0.226	1.004	0.000406	0.0141	-0.221
STX16	0.365	0.103	3.535	357	2458	2341	0.556	1.002	0.000408	0.0142	0.365	Hyperactivated
ZNF212	0.304	0.086	3.527	84	642	610	0.629	1.001	0.00042	0.0146	0.303	Hyperactivated
LINC01006	0.703	0.199	3.526	88	386	160	0.756	1.004	0.000422	0.0146	0.703	Hyperactivated
RPSAP54	-0.453	0.128	-3.524	241	55	46	0.618	1.001	0.000424	0.0146	-0.453	Compensated
DHRS12	0.433	0.123	3.515	239	388	260	0.671	1.002	0.00044	0.0152	0.433	Hyperactivated
DEDD	0.214	0.061	3.514	36	1498	1495	0.725	1	0.000442	0.0152	0.214
WBP11	0.296	0.084	3.507	28	4423	4060	0.692	1.001	0.000453	0.0155	0.296
CD2BP2	0.326	0.093	3.507	34	3600	3741	0.67	1	0.000453	0.0155	0.326	Hyperactivated
CCL5	-0.213	0.061	-3.505	24	1804	3480	0.764	1.003	0.000457	0.0156	-0.213
ARRDC1-AS1	0.515	0.147	3.504	25	378	222	0.663	1	0.000458	0.0156	0.515	Hyperactivated
CYTH3	0.237	0.068	3.502	153	1719	2759	0.632	1.001	0.000461	0.0156	0.236
PREX2	-0.189	0.054	-3.502	150	266	499	0.604	1.002	0.000462	0.0156	-0.189
JAG1	-0.303	0.087	-3.501	142	6456	8685	0.692	1.001	0.000463	0.0156	-0.303	Compensated
APTX	0.335	0.096	3.499	39	1316	1003	0.682	1.002	0.000467	0.0157	0.334	Hyperactivated
NAXD	0.263	0.075	3.496	247	2064	1692	0.632	1.001	0.000473	0.0159	0.263
DCUN1D2	0.333	0.095	3.493	243	517	425	0.564	1.002	0.000477	0.016	0.332	Hyperactivated
RIDA	0.487	0.14	3.489	178	658	393	0.722	1	0.000484	0.0161	0.487	Hyperactivated
SLC25A13	0.365	0.105	3.489	88	1704	1542	0.72	1.001	0.000485	0.0161	0.365	Hyperactivated
TMBIM6	0.37	0.106	3.488	18	43400	35202	0.763	1	0.000486	0.0161	0.37	Hyperactivated
SAP18	0.301	0.086	3.488	239	5428	3957	0.662	1	0.000486	0.0161	0.301	Hyperactivated
MAPK15	0.721	0.207	3.488	184	219	129	0.756	1.001	0.000486	0.0161	0.721	Hyperactivated
ZNF337	0.497	0.143	3.485	217	93	92	0.678	1.001	0.000493	0.0163	0.496	Hyperactivated
ZNF343	0.32	0.092	3.484	140	560	593	0.64	1	0.000493	0.0163	0.32	Hyperactivated
LCP1	-0.138	0.04	-3.483	243	7026	13512	0.436	1.004	0.000496	0.0164	-0.138
PDXDC1	-0.368	0.106	-3.477	41	8128	6040	0.735	1	0.000507	0.0167	-0.368	Compensated
EIF6	0.462	0.133	3.472	348	6686	3835	0.557	1.001	0.000517	0.017	0.462	Hyperactivated
SOX21	-0.22	0.063	-3.466	223	11	21	0.023	1.028	0.000529	0.0173	-0.22
FAM110B	-0.128	0.037	-3.458	140	174	331	0.691	1.001	0.000545	0.0178	-0.128
IGF2	0.899	0.26	3.457	45	40225	17475	0.822	1.002	0.000545	0.0178	0.899	Hyperactivated
CA3-AS1	-0.386	0.112	-3.455	162	17	25	0.629	1.002	0.00055	0.0179	-0.386	Compensated
ZP3	0.715	0.207	3.447	77	437	142	0.826	1.001	0.000567	0.0184	0.715	Hyperactivated
TP53RK-DT	0.625	0.181	3.446	360	4	4	0.553	1.001	0.00057	0.0184	0.624	Hyperactivated
CPSF4	0.443	0.129	3.439	91	1241	751	0.724	1	0.000584	0.0189	0.443	Hyperactivated
ZNF335	-0.299	0.087	-3.433	363	1173	1034	0.561	1	0.000597	0.0193	-0.299
KIAA1614	0.295	0.086	3.429	37	154	255	0.749	1.003	0.000605	0.0195	0.295
NOP2	0.435	0.127	3.426	33	2652	1386	0.705	1	0.000612	0.0196	0.435	Hyperactivated
ORAI2	0.351	0.102	3.425	88	1645	2268	0.742	1	0.000614	0.0197	0.351	Hyperactivated
DNAJC5	0.292	0.085	3.42	344	4877	4925	0.571	1	0.000626	0.02	0.292
TSPAN13	-0.402	0.117	-3.419	181	5772	6952	0.58	1	0.000629	0.02	-0.401	Compensated
TRPA1	-0.252	0.074	-3.419	158	700	1231	0.617	1.001	0.000629	0.02	-0.252
YKT6	0.244	0.071	3.413	145	5151	5788	0.761	1.002	0.000644	0.0204	0.243
ARHGEF11	0.335	0.098	3.407	36	3046	2999	0.774	1	0.000658	0.0208	0.335	Hyperactivated
VKORC1L1	0.261	0.077	3.404	78	3307	3450	0.736	1.002	0.000664	0.021	0.261
ZNF263	0.344	0.101	3.397	24	1528	1050	0.704	1	0.000681	0.0215	0.344	Hyperactivated
TGM2	0.201	0.059	3.397	348	13827	25538	0.508	1.003	0.000682	0.0215	0.201
RASSF5	0.192	0.057	3.396	35	1206	2252	0.747	1	0.000684	0.0215	0.192
NEUROD2	0.361	0.106	3.39	37	7	12	0.709	1	0.000699	0.0219	0.361	Hyperactivated
TMEM71	-0.261	0.077	-3.389	182	248	420	0.601	1.001	0.000701	0.0219	-0.261
RFX5	-0.284	0.084	-3.388	34	2343	2934	0.678	1	0.000705	0.022	-0.284
PRPF6	0.391	0.116	3.387	344	5486	3799	0.598	1.001	0.000706	0.022	0.391	Hyperactivated
SEMG1	-0.227	0.067	-3.386	364	100	181	0.201	1.009	0.00071	0.0221	-0.227
TSG101	0.395	0.117	3.384	12	3334	2699	0.652	1	0.000714	0.0221	0.395	Hyperactivated
NOMO2	-0.371	0.11	-3.383	67	685	741	0.631	1.001	0.000716	0.0222	-0.371	Compensated
YWHAB	0.203	0.06	3.382	364	20403	25078	0.403	1.001	0.00072	0.0222	0.203
ELP3	0.346	0.102	3.38	26	1707	1464	0.572	1.001	0.000725	0.0224	0.346	Hyperactivated
TRIM4	0.313	0.093	3.375	91	1802	1822	0.759	1	0.000739	0.0227	0.313	Hyperactivated
MCM8	0.388	0.115	3.374	148	1043	1113	0.633	1	0.000742	0.0228	0.388	Hyperactivated
ZNF526	0.434	0.129	3.37	13	756	549	0.579	1	0.000752	0.023	0.433	Hyperactivated
RRAGA	0.307	0.091	3.367	40	3423	3654	0.617	1.005	0.00076	0.0232	0.307	Hyperactivated
NDE1	-0.343	0.102	-3.357	43	1796	1656	0.623	1.001	0.000789	0.024	-0.342	Compensated
NDFIP2	0.371	0.11	3.357	240	3974	3534	0.678	1.001	0.000789	0.024	0.371	Hyperactivated
NCALD	-0.293	0.087	-3.355	187	787	1119	0.733	1.001	0.000793	0.0241	-0.293
POR	0.536	0.16	3.354	73	5323	3102	0.697	1	0.000796	0.0241	0.536	Hyperactivated
SAE1	0.394	0.118	3.349	14	5690	4615	0.759	1.001	0.000811	0.0245	0.393	Hyperactivated
TP53TG1	0.594	0.178	3.345	90	383	214	0.752	1	0.000822	0.0248	0.594	Hyperactivated
LGMNP1	-0.241	0.072	-3.344	211	47	73	0.765	1	0.000825	0.0249	-0.24
KIAA0895	-0.411	0.123	-3.344	151	336	375	0.656	1	0.000826	0.0249	-0.41	Compensated
ARGLU1	0.333	0.1	3.342	246	2815	2819	0.646	1.001	0.000833	0.025	0.333	Hyperactivated
SAYSD1	0.391	0.117	3.339	17	801	464	0.735	1	0.000841	0.0251	0.391	Hyperactivated
WIPI2	0.266	0.08	3.339	150	3581	3403	0.623	1.001	0.000841	0.0251	0.265
BRCC3	-0.476	0.143	-3.333	25	2249	1878	0.658	1.001	0.000859	0.0256	-0.476	Compensated
RPSAP47	-0.496	0.149	-3.333	170	12	9	0.683	1	0.000859	0.0256	-0.496	Compensated
COPS5	0.241	0.072	3.324	148	2465	1975	0.63	1.001	0.000886	0.0263	0.241
RPS4XP16	-0.447	0.135	-3.324	239	21	14	0.61	1.001	0.000887	0.0263	-0.447	Compensated
CDX2	-0.432	0.13	-3.324	263	8715	5801	0.671	1.001	0.000887	0.0263	-0.432	Compensated
SPIDR	0.197	0.059	3.322	131	1982	1903	0.694	1.002	0.000894	0.0264	0.197
KRT40	1.198	0.361	3.319	34	120	75	0.851	1	0.000903	0.0266	1.197	Hyperactivated
CASP2	-0.311	0.094	-3.302	94	2790	2540	0.678	1	0.00096	0.0282	-0.311	Compensated
COL14A1	-0.149	0.045	-3.301	192	3752	7204	0.665	1	0.000964	0.0283	-0.149
INTS9	0.353	0.107	3.293	30	956	760	0.686	1.001	0.000993	0.0291	0.353	Hyperactivated
STAT5B	0.293	0.089	3.292	26	3677	4759	0.606	1.004	0.000993	0.0291	0.293
TLCD1	0.588	0.179	3.29	31	612	192	0.741	1	0.001	0.0293	0.587	Hyperactivated
LY96	-0.123	0.037	-3.282	163	216	422	0.647	1.001	0.00103	0.0299	-0.122
NUCKS1	0.385	0.117	3.282	35	11590	12935	0.734	1.002	0.00103	0.0299	0.385	Hyperactivated
POLB	0.325	0.099	3.282	108	885	901	0.651	1.001	0.00103	0.0299	0.325	Hyperactivated
DNTTIP1	0.342	0.104	3.279	364	2711	3032	0.477	1.003	0.00104	0.0302	0.341	Hyperactivated
PRKRIP1	0.345	0.105	3.275	89	867	664	0.681	1.004	0.00106	0.0305	0.345	Hyperactivated
MYO1G	-0.131	0.04	-3.275	144	872	1669	0.531	1.002	0.00106	0.0305	-0.131
DDX11	0.537	0.164	3.273	29	1234	636	0.682	1.001	0.00106	0.0306	0.536	Hyperactivated
CRNKL1	0.247	0.075	3.272	181	1830	1939	0.624	1	0.00107	0.0307	0.247
NAP1L4	0.303	0.093	3.269	9	5856	4729	0.667	1	0.00108	0.0309	0.303	Hyperactivated
PDCD5	0.481	0.147	3.268	19	2591	1211	0.766	1.001	0.00108	0.031	0.481	Hyperactivated
PEA15	0.248	0.076	3.268	36	8248	12480	0.672	1.001	0.00108	0.031	0.248
BUD23	0.382	0.117	3.265	74	3971	2621	0.626	1.004	0.00109	0.0312	0.382	Hyperactivated
TIMELESS	0.432	0.132	3.264	16	2292	1908	0.638	1	0.0011	0.0312	0.432	Hyperactivated
EIF3H	0.27	0.083	3.264	174	10064	5656	0.637	1.002	0.0011	0.0312	0.269
ASTE1	0.422	0.13	3.26	11	420	368	0.635	1.003	0.00111	0.0316	0.422	Hyperactivated
EPDR1	0.52	0.16	3.259	148	1398	1523	0.576	1.001	0.00112	0.0316	0.519	Hyperactivated
PCID2	0.24	0.074	3.258	241	2037	1662	0.567	1.002	0.00112	0.0317	0.24
NKILA	0.284	0.087	3.257	357	206	356	0.563	1	0.00113	0.0317	0.283
TULP3	0.234	0.072	3.257	45	1098	1182	0.635	1	0.00113	0.0317	0.234
DERL1	0.179	0.055	3.256	193	4283	5036	0.609	1.001	0.00113	0.0317	0.178
PAN3-AS1	0.476	0.146	3.253	258	39	31	0.601	1.001	0.00114	0.032	0.475	Hyperactivated
SLC46A3	0.28	0.086	3.252	257	1374	2048	0.533	1	0.00114	0.032	0.28
EEF1DP3	-0.228	0.07	-3.252	240	13	22	0.594	1.002	0.00115	0.032	-0.228
ABALON	-0.275	0.085	-3.251	345	67	91	0.513	1.004	0.00115	0.0321	-0.274
ABITRAM	0.433	0.133	3.247	19	974	691	0.68	1	0.00117	0.0324	0.433	Hyperactivated
PSME3	0.322	0.099	3.246	22	7047	6178	0.702	1.001	0.00117	0.0325	0.322	Hyperactivated
ZNF394	0.254	0.078	3.243	91	940	874	0.79	1	0.00118	0.0327	0.253
ADIPOR2	0.263	0.081	3.242	53	5228	5191	0.646	1.004	0.00119	0.0328	0.262
STX6	0.258	0.08	3.241	37	2054	2291	0.71	1.002	0.00119	0.0329	0.258
DNAJA3	0.491	0.152	3.231	22	3597	1107	0.662	1.002	0.00123	0.034	0.491	Hyperactivated
DUS4L	0.469	0.145	3.23	88	309	190	0.567	1.003	0.00124	0.034	0.469	Hyperactivated
HIBADH	0.331	0.102	3.23	164	2404	2047	0.682	1	0.00124	0.034	0.331	Hyperactivated
MOGAT3	0.677	0.21	3.228	90	716	296	0.809	1.001	0.00125	0.0341	0.676	Hyperactivated
TOR1AIP1	0.278	0.086	3.228	37	2615	3691	0.653	1	0.00125	0.0341	0.278
TPTE2P5	0.682	0.211	3.226	240	22	15	0.593	1.002	0.00125	0.0342	0.681	Hyperactivated
IL21R	-0.13	0.04	-3.222	24	264	515	0.298	1.003	0.00127	0.0347	-0.129
FSCN1	-0.261	0.081	-3.217	150	5276	8836	0.573	1.001	0.00129	0.0352	-0.261
RIPK2	0.219	0.069	3.2	157	1428	1914	0.692	1	0.00137	0.0372	0.219
PLPBP	0.296	0.092	3.2	68	2909	2635	0.59	1.002	0.00137	0.0372	0.295
CDC42SE1	0.219	0.069	3.198	34	4680	6397	0.693	1	0.00138	0.0374	0.219
YBX1P10	-0.534	0.167	-3.197	40	185	167	0.663	1	0.00139	0.0375	-0.534	Compensated
NCOA6	0.249	0.078	3.193	346	3681	3860	0.522	1.002	0.00141	0.0379	0.249
TRA2B	-0.339	0.106	-3.192	14	6419	6310	0.715	1.001	0.00141	0.038	-0.339	Compensated
GLMP	0.3	0.094	3.191	36	2034	2685	0.692	1.001	0.00142	0.0381	0.3
PABPC3	-0.462	0.145	-3.189	246	93	59	0.707	1	0.00143	0.0382	-0.461	Compensated
PTENP1	-0.355	0.111	-3.189	39	50	70	0.616	1.001	0.00143	0.0382	-0.354	Compensated
CA2	-0.185	0.058	-3.189	162	4929	9329	0.636	1	0.00143	0.0382	-0.184
SLITRK6	-0.475	0.149	-3.188	211	640	891	0.512	1.001	0.00143	0.0382	-0.474	Compensated
TMEM199	0.272	0.085	3.187	33	693	674	0.673	1	0.00144	0.0383	0.271
CHN2	0.673	0.211	3.186	164	943	477	0.686	1.001	0.00144	0.0383	0.672	Hyperactivated
DHX40	0.344	0.108	3.186	28	1939	1970	0.734	1.001	0.00144	0.0383	0.343	Hyperactivated
EIF2AK1	0.25	0.078	3.181	153	8059	5571	0.663	1.001	0.00147	0.0389	0.249
HGH1	0.435	0.137	3.176	179	1731	939	0.592	1.001	0.00149	0.0394	0.434	Hyperactivated
MRPS31P5	0.634	0.2	3.172	239	42	39	0.645	1.001	0.00152	0.04	0.633	Hyperactivated
SNRPA	-0.463	0.146	-3.167	16	3331	1649	0.7	1.001	0.00154	0.0405	-0.462	Compensated
TSPYL5	-0.152	0.048	-3.167	168	341	642	0.592	1.001	0.00154	0.0405	-0.151
TCF23	0.352	0.111	3.166	6	18	32	0.678	1.001	0.00155	0.0406	0.351	Hyperactivated
TBCC	0.348	0.11	3.161	27	991	798	0.695	1	0.00157	0.0412	0.347	Hyperactivated
TSPAN14	0.317	0.1	3.16	12	5438	5470	0.671	1.002	0.00158	0.0412	0.316	Hyperactivated
BPIFB1	-0.239	0.076	-3.155	347	18	33	0.097	1.012	0.0016	0.0418	-0.238
MAU2	0.41	0.13	3.153	8	2787	2461	0.665	1	0.00162	0.0421	0.409	Hyperactivated
MKRN2	0.313	0.099	3.152	5	1545	1420	0.658	1.001	0.00162	0.0422	0.313	Hyperactivated
C1orf198	0.27	0.086	3.151	31	3420	4381	0.682	1	0.00163	0.0422	0.269
PTP4A3	0.561	0.178	3.145	182	2234	1249	0.6	1.002	0.00166	0.0431	0.56	Hyperactivated
DCAF8	0.294	0.094	3.139	36	2199	2079	0.708	1	0.00169	0.0438	0.294
DBF4B	0.484	0.154	3.136	19	449	299	0.679	1.002	0.00171	0.0441	0.483	Hyperactivated
STK3	0.288	0.092	3.136	180	990	1214	0.73	1.001	0.00171	0.0441	0.288
MTIF3	0.295	0.094	3.134	261	1439	1047	0.636	1.001	0.00172	0.0443	0.294
GTF2E1	0.31	0.099	3.134	11	719	780	0.678	1.001	0.00173	0.0443	0.31	Hyperactivated
PLCB4	0.749	0.239	3.131	147	4767	2423	0.774	1.001	0.00174	0.0446	0.747	Hyperactivated
SPATS2	0.29	0.093	3.13	18	1411	1498	0.624	1.002	0.00175	0.0448	0.29
ZNF689	0.288	0.092	3.129	39	622	651	0.696	1.001	0.00175	0.0448	0.287
SLITRK5	-0.354	0.113	-3.127	210	34	55	0.516	1.002	0.00176	0.045	-0.353	Compensated
UPF3A	0.324	0.104	3.125	235	1126	934	0.615	1.001	0.00178	0.0453	0.324	Hyperactivated
GTF2IRD1	0.512	0.164	3.123	72	2485	915	0.619	1	0.00179	0.0455	0.511	Hyperactivated
CREB3	0.323	0.104	3.119	40	2457	2788	0.775	1.001	0.00181	0.046	0.322	Hyperactivated
RNF139	0.221	0.071	3.117	195	1516	1828	0.629	1.002	0.00182	0.0462	0.221
ZNF658	-0.398	0.128	-3.115	46	62	67	0.7	1.001	0.00184	0.0465	-0.397	Compensated
ARHGEF2	0.337	0.108	3.115	36	3666	3936	0.651	1.004	0.00184	0.0465	0.336	Hyperactivated
TRPC4AP	0.182	0.058	3.113	347	5405	5534	0.515	1.001	0.00185	0.0466	0.182
BMP2	-0.333	0.107	-3.112	148	1017	1328	0.715	1.001	0.00186	0.0467	-0.333	Compensated
SLA	-0.053	0.017	-3.112	184	1108	2161	0.192	1.003	0.00186	0.0467	-0.053
PSMA7	0.381	0.123	3.105	349	9376	7052	0.504	1.003	0.0019	0.0478	0.381	Hyperactivated
VOPP1	0.289	0.093	3.1	130	2323	2687	0.755	1.001	0.00194	0.0485	0.288
ATP6V1H	0.215	0.069	3.099	135	2095	2112	0.628	1.003	0.00194	0.0486	0.215
KIF26B	0.271	0.088	3.097	36	1278	2358	0.702	1.002	0.00195	0.0487	0.27
C20orf204	0.754	0.243	3.097	342	52	36	0.554	1.001	0.00196	0.0487	0.752	Hyperactivated
RASL11A	-0.286	0.092	-3.095	260	2118	2897	0.648	1.001	0.00197	0.0489	-0.285
GLCCI1	0.255	0.083	3.093	169	587	932	0.736	1	0.00198	0.0492	0.255
TRAFD1	0.272	0.088	3.092	13	2357	3128	0.688	1.001	0.00199	0.0493	0.272
NCOA5	-0.169	0.055	-3.09	362	2225	2289	0.499	1.002	0.002	0.0495	-0.169
TMEM176A	0.544	0.176	3.09	83	8083	5401	0.636	1.001	0.002	0.0495	0.543	Hyperactivated
PRKDC	0.316	0.102	3.088	130	12546	14409	0.653	1.003	0.00202	0.0497	0.316	Hyperactivated
RUNX1T1	-0.18	0.058	-3.077	158	311	584	0.611	1.001	0.00209	0.0515	-0.179
UQCC1	0.241	0.079	3.074	348	1624	1286	0.461	1.003	0.00211	0.0519	0.241
GAS8	-0.416	0.136	-3.071	29	677	393	0.703	1	0.00213	0.0523	-0.415	Compensated
AHR	-0.275	0.09	-3.058	188	4604	6479	0.654	1.001	0.00223	0.0546	-0.274
CDK5	0.384	0.126	3.055	84	816	569	0.566	1.002	0.00225	0.055	0.383	Hyperactivated
PLOD3	0.512	0.168	3.052	90	7318	3433	0.706	1.001	0.00227	0.0554	0.511	Hyperactivated
SETDB1	0.255	0.084	3.05	35	1595	1467	0.685	1	0.00228	0.0557	0.254
NEIL2	0.434	0.142	3.05	24	976	851	0.487	1.002	0.00229	0.0557	0.433	Hyperactivated
AMZ2	0.367	0.12	3.047	31	2076	1708	0.682	1	0.00231	0.0561	0.366	Hyperactivated
BLVRA	-0.25	0.082	-3.047	145	1065	1736	0.675	1.002	0.00231	0.0561	-0.249
OGDH	-0.294	0.097	-3.046	145	7983	7844	0.513	1.001	0.00232	0.0561	-0.294
AQP1	0.33	0.108	3.043	160	3357	4943	0.759	1	0.00234	0.0565	0.329	Hyperactivated
PIK3CB	0.399	0.131	3.043	15	2329	2230	0.646	1.001	0.00235	0.0566	0.398	Hyperactivated
PIGT	-0.289	0.095	-3.04	364	8327	6063	0.567	1.001	0.00237	0.057	-0.289
SERP2	0.659	0.217	3.039	249	88	73	0.617	1.001	0.00237	0.057	0.658	Hyperactivated
KATNA1	0.352	0.116	3.039	9	766	591	0.662	1.002	0.00238	0.057	0.351	Hyperactivated
BOP1	0.509	0.167	3.038	194	4050	1697	0.64	1.001	0.00238	0.0572	0.508	Hyperactivated
CYREN	0.19	0.062	3.035	74	931	1178	0.654	1.002	0.00241	0.0576	0.189
ASB6	0.377	0.124	3.034	18	1316	1032	0.564	1.001	0.00241	0.0577	0.377	Hyperactivated
BRAP	0.239	0.079	3.033	13	1312	1243	0.663	1.001	0.00242	0.0577	0.239
LAMA5	-0.333	0.11	-3.03	349	5247	6629	0.522	1.001	0.00244	0.0582	-0.332	Compensated
BIVM	0.302	0.1	3.027	227	715	723	0.578	1	0.00247	0.0588	0.301	Hyperactivated
CWC25	0.233	0.077	3.026	29	1043	1079	0.734	1.001	0.00248	0.0588	0.233
CSNK2A1	0.207	0.068	3.026	140	5283	5158	0.629	1.001	0.00248	0.0588	0.206
IKZF1	-0.108	0.036	-3.024	142	824	1604	0.577	1.003	0.00249	0.059	-0.107
ZFAS1	-0.455	0.151	-3.018	359	3898	1923	0.547	1.001	0.00255	0.0602	-0.454	Compensated
ZBED5	0.399	0.132	3.016	10	1516	1173	0.703	1	0.00256	0.0604	0.398	Hyperactivated
GID8	0.156	0.052	3.015	347	3829	3445	0.597	1.002	0.00257	0.0604	0.156
NCF1B	-0.121	0.04	-3.015	85	61	119	0.214	1.003	0.00257	0.0604	-0.12
PPIL1	0.388	0.129	3.014	14	1802	1396	0.615	1.001	0.00257	0.0604	0.387	Hyperactivated
RADIL	-0.208	0.069	-3.008	149	73	132	0.622	1	0.00263	0.0617	-0.207
HFE	-0.366	0.122	-3.005	9	637	694	0.596	1	0.00266	0.0622	-0.365	Compensated
XKR4	-0.177	0.059	-3.003	140	17	32	0.248	1.004	0.00267	0.0623	-0.176
ARL4A	0.415	0.138	3.003	158	1220	1105	0.635	1.001	0.00267	0.0623	0.414	Hyperactivated
TMEM67	0.331	0.11	3.003	174	318	363	0.652	1.001	0.00268	0.0623	0.331	Hyperactivated
CADPS2	-0.348	0.116	-3.001	79	1399	1711	0.566	1.001	0.00269	0.0626	-0.347	Compensated
SHC1	0.232	0.077	2.996	34	5961	7848	0.664	1	0.00273	0.0634	0.231
COG6	0.261	0.087	2.995	234	1463	1671	0.601	1.003	0.00275	0.0637	0.261
MRM2	-0.194	0.065	-2.993	154	1444	1309	0.681	1.002	0.00276	0.0639	-0.193
ELOC	0.272	0.091	2.992	163	1988	1885	0.683	1.001	0.00277	0.0641	0.272
MSC-AS1	-0.136	0.045	-2.991	158	223	425	0.625	1.002	0.00278	0.0642	-0.136
MBTPS1	-0.236	0.079	-2.99	23	6103	6475	0.649	1	0.00279	0.0644	-0.236
LANCL2	-0.265	0.089	-2.989	132	1050	766	0.582	1	0.0028	0.0644	-0.264
FAM131B	0.574	0.192	2.987	94	319	360	0.65	1.001	0.00282	0.0647	0.572	Hyperactivated
EBAG9	0.278	0.093	2.981	176	1175	1054	0.699	1.003	0.00288	0.066	0.278
INSM1	-0.229	0.077	-2.979	185	180	325	0.199	1.002	0.00289	0.0662	-0.228
MAF1	0.322	0.108	2.975	180	4841	3926	0.585	1.002	0.00293	0.067	0.321	Hyperactivated
PDIA3P1	-0.42	0.141	-2.973	41	218	180	0.731	1	0.00295	0.0673	-0.419	Compensated
SF1	-0.349	0.117	-2.971	5	11133	10184	0.653	1.001	0.00297	0.0676	-0.348	Compensated
C20orf197	-0.148	0.05	-2.971	351	7	14	0.062	1.007	0.00297	0.0676	-0.148
CDCA7L	-0.414	0.139	-2.969	162	1125	702	0.658	1.003	0.00299	0.0678	-0.413	Compensated
RAD51D	0.349	0.118	2.969	25	763	664	0.662	1.002	0.00299	0.0678	0.348	Hyperactivated
ANKRD27	0.368	0.124	2.968	19	2366	1464	0.646	1.001	0.003	0.068	0.367	Hyperactivated
TRAM1	0.235	0.079	2.967	154	11643	17067	0.606	1	0.00301	0.0681	0.234
LINC00654	0.609	0.205	2.965	156	288	277	0.662	1	0.00302	0.0683	0.607	Hyperactivated
TMCO3	-0.244	0.082	-2.965	240	3268	3942	0.641	1.001	0.00303	0.0683	-0.244
LINC00562	0.592	0.2	2.963	237	12	10	0.637	1	0.00304	0.0684	0.591	Hyperactivated
ELAVL1	-0.321	0.108	-2.963	5	4361	3271	0.684	1	0.00304	0.0684	-0.32	Compensated
DSTYK	0.266	0.09	2.961	35	950	1318	0.758	1.001	0.00306	0.0688	0.265
L3MBTL1	0.522	0.176	2.959	362	221	197	0.583	1.002	0.00309	0.0692	0.521	Hyperactivated
XRCC2	-0.428	0.145	-2.958	78	390	303	0.647	1.001	0.00309	0.0692	-0.426	Compensated
PKD1L1	0.433	0.147	2.956	143	81	93	0.641	1.002	0.00312	0.0694	0.432	Hyperactivated
CIT	0.465	0.157	2.956	14	1407	1001	0.645	1.001	0.00312	0.0694	0.463	Hyperactivated
TLDC2	0.446	0.151	2.956	345	549	308	0.554	1.002	0.00312	0.0694	0.444	Hyperactivated
COG4	0.388	0.131	2.956	17	2870	1884	0.546	1.002	0.00312	0.0694	0.386	Hyperactivated
C7orf31	0.421	0.143	2.952	161	188	189	0.642	1	0.00316	0.0702	0.42	Hyperactivated
ANKS1A	0.307	0.104	2.951	16	2761	2793	0.637	1	0.00317	0.0702	0.306	Hyperactivated
UTP4	0.396	0.134	2.95	18	2559	1499	0.709	1	0.00318	0.0703	0.395	Hyperactivated
BLCAP	-0.252	0.086	-2.949	349	3959	3546	0.44	1.002	0.00318	0.0704	-0.252
FBXL20	0.308	0.104	2.948	35	1112	1218	0.639	1	0.0032	0.0706	0.307	Hyperactivated
RAF1	0.23	0.078	2.945	7	4285	4190	0.72	1	0.00323	0.0711	0.23
HOXA1	0.535	0.182	2.944	163	73	62	0.667	1.002	0.00324	0.0712	0.534	Hyperactivated
LINC00659	-0.333	0.113	-2.943	349	78	103	0.596	1.002	0.00325	0.0714	-0.332	Compensated
TMEM99	0.468	0.159	2.943	33	313	249	0.635	1	0.00325	0.0714	0.467	Hyperactivated
ANKEF1	0.33	0.112	2.941	145	732	516	0.624	1.001	0.00327	0.0716	0.329	Hyperactivated
YTHDF1	0.132	0.045	2.941	345	3324	3254	0.573	1.001	0.00328	0.0717	0.132
PTPRB	-0.374	0.127	-2.939	17	1850	1960	0.697	1.001	0.00329	0.0718	-0.373	Compensated
AUTS2	0.473	0.161	2.939	74	2492	1664	0.691	1.002	0.0033	0.0718	0.472	Hyperactivated
RNASEL	0.302	0.103	2.938	35	693	929	0.754	1.002	0.0033	0.0718	0.301	Hyperactivated
BORA	0.309	0.105	2.938	260	447	389	0.532	1.002	0.0033	0.0718	0.308	Hyperactivated
RIMS4	-0.127	0.043	-2.937	365	28	53	0.237	1.003	0.00331	0.072	-0.127
RYR1	0.218	0.074	2.937	17	75	132	0.59	1	0.00332	0.072	0.217
PRSS36	0.369	0.126	2.936	30	132	148	0.63	1.003	0.00332	0.072	0.368	Hyperactivated
MYLPF	0.506	0.173	2.936	35	15	6	0.69	1	0.00333	0.072	0.505	Hyperactivated
CHRNA6	0.397	0.135	2.934	105	6	10	0.653	1.001	0.00335	0.0723	0.396	Hyperactivated
GNGT2	-0.168	0.057	-2.932	21	84	159	0.664	1.001	0.00337	0.0726	-0.167
ZNF572	0.458	0.156	2.931	195	111	74	0.556	1.002	0.00338	0.0727	0.457	Hyperactivated
STRBP	-0.373	0.127	-2.93	19	2532	1897	0.635	1.002	0.00339	0.0729	-0.372	Compensated
KRT18	0.483	0.165	2.927	18	59173	41929	0.687	1.003	0.00342	0.0734	0.481	Hyperactivated
SRGAP2	0.263	0.09	2.925	35	1138	1746	0.657	1.002	0.00345	0.0738	0.262
URM1	0.444	0.152	2.925	19	3251	1555	0.77	1	0.00345	0.0738	0.442	Hyperactivated
ANLN	-0.335	0.115	-2.923	151	2687	2917	0.73	1	0.00346	0.074	-0.334	Compensated
UBE2D3P1	-0.345	0.118	-2.919	143	18	20	0.67	1.001	0.00352	0.075	-0.344	Compensated
POLH	-0.27	0.093	-2.918	27	549	543	0.696	1	0.00352	0.075	-0.269
MRPL32	-0.303	0.104	-2.916	141	1857	1536	0.653	1.001	0.00354	0.0754	-0.302	Compensated
THBD	-0.122	0.042	-2.914	191	1445	2665	0.622	1.003	0.00356	0.0756	-0.121
POLR2J	0.474	0.163	2.914	90	1402	606	0.679	1	0.00356	0.0756	0.472	Hyperactivated
TAF11	0.28	0.096	2.914	25	1260	1230	0.686	1	0.00357	0.0756	0.279
TTC13	0.349	0.12	2.913	30	862	769	0.648	1.001	0.00358	0.0758	0.348	Hyperactivated
ALG8	0.424	0.145	2.912	8	1580	1037	0.625	1.001	0.00359	0.0759	0.422	Hyperactivated
GET4	0.408	0.14	2.91	150	231	135	0.752	1.001	0.00361	0.0761	0.407	Hyperactivated
MTERF3	0.298	0.102	2.906	170	708	542	0.661	1.001	0.00366	0.0772	0.296
PIP4K2B	0.217	0.075	2.904	29	2824	3268	0.747	1.001	0.00369	0.0776	0.217
BTBD3	-0.265	0.091	-2.9	141	1793	1834	0.669	1.001	0.00373	0.0783	-0.264
CCDC97	0.333	0.115	2.899	14	2043	1767	0.671	1.001	0.00374	0.0785	0.331	Hyperactivated
CHTOP	-0.211	0.073	-2.897	35	3742	3099	0.683	1.001	0.00376	0.0789	-0.21
TMEM168	-0.393	0.136	-2.895	79	1958	1345	0.627	1	0.0038	0.0794	-0.392	Compensated
PSMD3	0.362	0.125	2.894	35	7227	4186	0.686	1.001	0.0038	0.0794	0.361	Hyperactivated
MPHOSPH8	0.2	0.069	2.894	249	2568	2953	0.589	1.002	0.00381	0.0794	0.199
ESD	-0.293	0.101	-2.893	237	4271	3355	0.623	1	0.00381	0.0794	-0.292
CSTF1	-0.158	0.055	-2.893	348	1666	1502	0.437	1.001	0.00382	0.0794	-0.158
OSTF1	0.294	0.102	2.893	17	2324	2599	0.635	1.001	0.00382	0.0794	0.293
GOLGA7	0.231	0.08	2.89	100	2469	2728	0.72	1.001	0.00385	0.0798	0.23
SMIM26	0.334	0.116	2.889	175	1018	611	0.683	1.001	0.00386	0.08	0.333	Hyperactivated
CTF1	0.268	0.093	2.887	37	116	188	0.648	1.001	0.00389	0.0804	0.267
DDX19B	0.331	0.115	2.884	17	638	493	0.644	1.001	0.00393	0.0811	0.33	Hyperactivated
NACA4P	-0.414	0.144	-2.881	188	24	16	0.655	1.001	0.00396	0.0817	-0.412	Compensated
UBTF	-0.294	0.102	-2.88	18	5972	6037	0.694	1.002	0.00398	0.0819	-0.292
GJA3	-0.266	0.092	-2.879	242	45	74	0.19	1.005	0.00399	0.082	-0.265
DRAM1	0.238	0.083	2.877	14	2222	3720	0.674	1	0.00401	0.0824	0.237
ZGPAT	0.302	0.105	2.876	346	327	320	0.557	1	0.00402	0.0825	0.301	Hyperactivated
C16orf91	0.452	0.157	2.875	24	692	297	0.699	1.001	0.00404	0.0827	0.45	Hyperactivated
LACTB2	0.373	0.13	2.875	154	1224	1225	0.708	1	0.00404	0.0827	0.372	Hyperactivated
ARNT	0.2	0.07	2.871	35	2526	3412	0.683	1	0.00409	0.0836	0.199
SLC25A32	0.255	0.089	2.869	175	1500	1685	0.594	1.003	0.00412	0.084	0.254
STK31	0.492	0.172	2.866	157	147	175	0.747	1.001	0.00416	0.0848	0.49	Hyperactivated
DGCR8	-0.425	0.149	-2.862	8	1705	1380	0.561	1.001	0.00421	0.0856	-0.423	Compensated
ADAP2	-0.16	0.056	-2.861	28	567	1039	0.658	1.001	0.00422	0.0857	-0.16
MYL9	0.142	0.05	2.861	350	15194	28951	0.484	1.001	0.00423	0.0858	0.141
PHLDA1	0.457	0.16	2.855	11	7710	7271	0.703	1.002	0.0043	0.0872	0.455	Hyperactivated
ETV3	0.26	0.091	2.853	36	1806	2214	0.662	1	0.00433	0.0876	0.259
RHBDD2	0.381	0.134	2.851	73	3480	2968	0.742	1	0.00436	0.088	0.38	Hyperactivated
PAXIP1	-0.281	0.098	-2.85	79	1002	737	0.577	1.001	0.00438	0.0883	-0.279
BTN2A1	0.303	0.106	2.848	11	1768	1982	0.658	1.002	0.0044	0.0887	0.302	Hyperactivated
VPS45	0.239	0.084	2.847	36	1226	1341	0.629	1	0.00441	0.0888	0.238
TRMT12	0.394	0.139	2.845	195	437	350	0.644	1	0.00444	0.0891	0.392	Hyperactivated
WIZ	0.347	0.122	2.845	7	2892	2573	0.671	1.002	0.00444	0.0892	0.346	Hyperactivated
NOMO1	-0.307	0.108	-2.843	51	2004	1568	0.647	1.001	0.00447	0.0895	-0.305	Compensated
POLR2C	0.345	0.122	2.842	17	3458	2261	0.71	1	0.00449	0.0898	0.344	Hyperactivated
ZNHIT1	0.42	0.148	2.837	90	3371	1764	0.661	1.001	0.00455	0.0909	0.419	Hyperactivated
TSFM	0.368	0.13	2.835	16	1447	1073	0.645	1	0.00459	0.0916	0.366	Hyperactivated
MAPKAPK5	-0.333	0.118	-2.834	25	2296	1381	0.699	1	0.0046	0.0918	-0.332	Compensated
CDK8	0.208	0.073	2.831	254	1511	1484	0.555	1.001	0.00464	0.0923	0.207
MRPL15	0.314	0.111	2.83	135	2633	2086	0.613	1.002	0.00465	0.0923	0.313	Hyperactivated
CYP7B1	-0.132	0.047	-2.83	146	112	216	0.626	1.001	0.00465	0.0923	-0.131
IL23A	0.44	0.156	2.83	16	178	149	0.658	1.001	0.00466	0.0923	0.438	Hyperactivated
TUBD1	0.325	0.115	2.829	31	331	324	0.532	1.001	0.00466	0.0923	0.323	Hyperactivated
RBBP4P1	-0.423	0.15	-2.829	34	20	20	0.624	1.002	0.00467	0.0923	-0.421	Compensated
GIMAP4	-0.141	0.05	-2.826	84	1102	2099	0.633	1.001	0.00471	0.093	-0.14
AATF	0.305	0.108	2.825	27	3416	2858	0.617	1.001	0.00472	0.0931	0.303	Hyperactivated
XRCC5	0.309	0.109	2.824	6	15591	13992	0.742	1.001	0.00474	0.0933	0.307	Hyperactivated
PECAM1	-0.123	0.044	-2.824	30	8100	15462	0.687	1	0.00475	0.0933	-0.123
LRCH1	0.223	0.079	2.823	242	1947	2541	0.671	1.001	0.00475	0.0933	0.222
RPS21	0.51	0.181	2.822	350	22301	12698	0.578	1.001	0.00477	0.0936	0.507	Hyperactivated
TSC22D1-AS1	0.409	0.145	2.821	248	47	43	0.458	1.001	0.00478	0.0937	0.407	Hyperactivated
SPRYD7	0.253	0.09	2.82	243	813	682	0.482	1.001	0.00481	0.094	0.252
TARBP2	0.465	0.165	2.816	19	1264	478	0.699	1	0.00487	0.0951	0.463	Hyperactivated
NT5C3A	-0.322	0.114	-2.812	160	1997	1895	0.666	1.001	0.00492	0.096	-0.32	Compensated
CPNE3	0.241	0.086	2.811	159	5472	6129	0.741	1	0.00494	0.0962	0.24
ASH2L	0.181	0.064	2.811	74	2140	2218	0.639	1	0.00494	0.0962	0.18
SNHG17	0.46	0.164	2.81	348	1307	747	0.59	1.001	0.00496	0.0962	0.458	Hyperactivated
MSL1	0.206	0.073	2.81	33	4168	4194	0.715	1.004	0.00496	0.0962	0.205
TNNT2	0.588	0.209	2.809	35	43	27	0.749	1	0.00496	0.0962	0.585	Hyperactivated
GTF3C3	0.367	0.131	2.807	9	1783	1522	0.724	1	0.005	0.0967	0.365	Hyperactivated
TUBGCP3	0.164	0.058	2.807	242	1566	1567	0.609	1.001	0.00501	0.0967	0.163
ARPC5L	0.405	0.144	2.806	20	2436	1488	0.724	1.001	0.00501	0.0967	0.403	Hyperactivated
ACTR3B	0.36	0.128	2.806	78	407	267	0.659	1.003	0.00502	0.0968	0.358	Hyperactivated
HAR1A	-0.187	0.067	-2.804	345	146	248	0.662	1.001	0.00505	0.097	-0.186
MAPK13	0.406	0.145	2.804	14	6790	3275	0.67	1.007	0.00505	0.097	0.404	Hyperactivated
CLDN4	0.457	0.163	2.803	75	32814	19776	0.608	1.002	0.00506	0.097	0.455	Hyperactivated
VGF	0.387	0.138	2.803	90	331	495	0.688	1	0.00506	0.097	0.385	Hyperactivated
SMOX	0.371	0.132	2.803	147	1138	1067	0.646	1	0.00507	0.097	0.369	Hyperactivated
ZFPM2	-0.153	0.055	-2.802	168	179	336	0.692	1	0.00509	0.0972	-0.153
CDH17	-0.416	0.148	-2.801	174	20044	11515	0.677	1	0.00509	0.0972	-0.414	Compensated
RNF32	0.515	0.184	2.799	86	152	62	0.626	1.001	0.00512	0.0977	0.512	Hyperactivated
SUCLA2	0.275	0.098	2.799	237	2157	2163	0.56	1.001	0.00513	0.0978	0.274
SOX21-AS1	-0.221	0.079	-2.796	225	11	19	0.073	1.02	0.00517	0.0985	-0.22
PUF60	0.376	0.134	2.794	181	6772	3872	0.679	1	0.00521	0.099	0.374	Hyperactivated
E2F6	0.348	0.125	2.792	9	492	412	0.614	1	0.00523	0.0993	0.346	Hyperactivated
NAA20	0.268	0.096	2.792	181	2556	2259	0.56	1.001	0.00524	0.0993	0.266
ATP7B	0.394	0.141	2.792	239	1164	765	0.681	1	0.00524	0.0993	0.392	Hyperactivated
CA3	0.514	0.184	2.791	162	43	32	0.69	1.001	0.00526	0.0994	0.512	Hyperactivated
LIG3	0.315	0.113	2.789	25	1613	1326	0.697	1.001	0.00529	0.0998	0.314	Hyperactivated
YY1AP1	0.21	0.075	2.789	35	1912	1990	0.674	1.001	0.00529	0.0998	0.209
ATIC	0.438	0.157	2.782	6	5329	2028	0.628	1.001	0.00541	0.102	0.436	Hyperactivated
SEMG2	-0.121	0.043	-2.781	364	13	24	0.005	1.163	0.00541	0.102	-0.12
RBM14	-0.374	0.135	-2.781	5	3046	2448	0.658	1	0.00542	0.102	-0.372	Compensated
SLC25A44	0.225	0.081	2.779	36	1633	1853	0.619	1.001	0.00545	0.102	0.224
KCNG1	0.62	0.223	2.778	356	60	53	0.576	1.001	0.00546	0.102	0.617	Hyperactivated
MRPS31	0.231	0.083	2.778	240	770	614	0.581	1.001	0.00547	0.102	0.229
COQ10A	0.297	0.107	2.778	16	239	291	0.748	1	0.00547	0.102	0.296
GRK1	0.672	0.242	2.777	238	13	8	0.804	1	0.00549	0.102	0.668	Hyperactivated
HNRNPA1P8	-0.438	0.158	-2.776	88	12	12	0.63	1.003	0.0055	0.103	-0.435	Compensated
TROAP	0.502	0.181	2.774	18	980	360	0.712	1.001	0.00554	0.103	0.5	Hyperactivated
ZNF200	-0.329	0.119	-2.769	25	594	512	0.694	1.001	0.00563	0.105	-0.327	Compensated
ZSCAN25	0.221	0.08	2.767	90	789	776	0.685	1.001	0.00566	0.105	0.22
ERV3-1	0.37	0.134	2.765	78	497	627	0.706	1	0.00569	0.106	0.368	Hyperactivated
GAS6-AS1	0.607	0.22	2.762	241	429	217	0.722	1.001	0.00575	0.107	0.603	Hyperactivated
VIRMA	0.174	0.063	2.757	176	2669	2983	0.665	1.001	0.00583	0.108	0.173
ATP6V1F	0.349	0.127	2.756	79	3923	3420	0.689	1.001	0.00584	0.108	0.347	Hyperactivated
VPS36	0.243	0.088	2.756	239	2924	3092	0.492	1.002	0.00585	0.108	0.242
SLC41A1	0.263	0.095	2.755	35	1303	1831	0.714	1.002	0.00587	0.108	0.261
CYB5B	0.412	0.15	2.755	18	8091	6170	0.645	1	0.00587	0.108	0.41	Hyperactivated
ATP5F1EP2	-0.301	0.109	-2.75	269	72	81	0.692	1.002	0.00596	0.11	-0.299
KAT7	0.245	0.089	2.749	22	2018	2133	0.637	1	0.00599	0.11	0.244
PDIA4	-0.282	0.103	-2.745	90	19210	19678	0.572	1.001	0.00605	0.111	-0.28
FBXL3	0.213	0.078	2.744	234	2236	3027	0.688	1.001	0.00607	0.111	0.212
POLR1D	0.222	0.081	2.742	263	4492	2756	0.622	1.001	0.00611	0.112	0.221
RABL2B	-0.349	0.127	-2.741	5	628	584	0.626	1	0.00612	0.112	-0.347	Compensated
NLRC3	-0.195	0.071	-2.741	23	345	632	0.79	1	0.00613	0.112	-0.193
SMURF1	0.203	0.074	2.737	94	2777	3510	0.709	1.001	0.00619	0.113	0.202
THAP12P7	-0.276	0.101	-2.737	161	14	22	0.623	1	0.00619	0.113	-0.274
PAXIP1-AS2	-0.26	0.095	-2.737	80	172	227	0.797	1.002	0.00619	0.113	-0.258
CCDC34	0.471	0.172	2.736	12	878	482	0.702	1.001	0.00623	0.113	0.468	Hyperactivated
PTPA	0.34	0.124	2.735	19	7356	6658	0.711	1.001	0.00623	0.113	0.337	Hyperactivated
CCDC25	0.315	0.115	2.735	23	1899	1702	0.589	1.002	0.00625	0.113	0.313	Hyperactivated
SETD4	0.36	0.132	2.732	7	669	459	0.713	1	0.0063	0.114	0.357	Hyperactivated
ACBD6	0.327	0.12	2.727	37	1448	770	0.698	1.001	0.00639	0.116	0.325	Hyperactivated
PNPO	0.373	0.137	2.725	20	1495	977	0.642	1.003	0.00642	0.116	0.371	Hyperactivated
PAQR4	0.442	0.162	2.725	23	1334	705	0.683	1	0.00642	0.116	0.439	Hyperactivated
NMRK1	0.338	0.124	2.724	17	748	766	0.72	1.001	0.00645	0.116	0.336	Hyperactivated
TMEM176B	0.393	0.145	2.721	83	11413	11404	0.67	1.001	0.00651	0.117	0.391	Hyperactivated
ABI3	-0.17	0.062	-2.721	21	832	1495	0.666	1.001	0.00651	0.117	-0.168
SBDS	0.297	0.109	2.72	76	4199	4310	0.69	1	0.00652	0.117	0.295
COPRS	0.36	0.132	2.72	27	1358	1091	0.725	1.002	0.00653	0.117	0.358	Hyperactivated
PODXL	-0.221	0.081	-2.719	78	6214	9903	0.541	1.001	0.00655	0.117	-0.219
PRG4	0.289	0.106	2.717	35	73	137	0.601	1.001	0.00659	0.118	0.287
MMP16	-0.167	0.061	-2.714	158	166	312	0.614	1.001	0.00665	0.119	-0.166
PLAT	-0.133	0.049	-2.711	110	5363	9783	0.662	1.001	0.0067	0.12	-0.132
DYNC1I2	0.29	0.107	2.71	6	3965	4172	0.681	1	0.00672	0.12	0.288
EFCAB8	0.568	0.21	2.709	347	6	7	0.618	1.002	0.00675	0.12	0.564	Hyperactivated
CHRAC1	0.202	0.075	2.708	188	1485	1293	0.638	1.001	0.00676	0.12	0.201
CALR	-0.318	0.117	-2.705	6	52201	57263	0.737	1	0.00683	0.121	-0.315	Compensated
HOXC4	0.275	0.102	2.704	18	60	110	0.656	1.001	0.00685	0.121	0.273
IKBKB	0.192	0.071	2.704	107	2026	2008	0.651	1.002	0.00685	0.121	0.191
PELATON	-0.136	0.05	-2.704	362	359	656	0.404	1.002	0.00685	0.121	-0.135
C9orf78	0.319	0.118	2.704	18	3036	2799	0.66	1.001	0.00686	0.121	0.317	Hyperactivated
PARP11	0.236	0.087	2.703	45	513	734	0.66	1	0.00686	0.121	0.234
TBX21	-0.188	0.069	-2.701	19	59	113	0.636	1.001	0.00691	0.122	-0.186
TIGAR	0.296	0.11	2.7	45	805	872	0.664	1.002	0.00693	0.122	0.294
AOAH	0.462	0.171	2.698	150	1054	1011	0.614	1.001	0.00697	0.122	0.458	Hyperactivated
TMEM216	0.42	0.156	2.698	5	755	413	0.637	1.001	0.00698	0.122	0.418	Hyperactivated
ARPC1A	0.287	0.106	2.697	91	6002	4344	0.666	1.001	0.00699	0.122	0.285
ADIPOR1	0.221	0.082	2.697	35	5542	5142	0.6	1.001	0.00699	0.122	0.219
NORAD	0.253	0.094	2.697	348	15612	18319	0.537	1.002	0.007	0.122	0.251
MAVS	0.281	0.104	2.696	154	5606	4771	0.751	1	0.00702	0.123	0.279
WASH4P	-0.439	0.163	-2.696	33	20	20	0.701	1.001	0.00702	0.123	-0.436	Compensated
TFEC	-0.138	0.051	-2.691	82	293	569	0.296	1.004	0.00712	0.124	-0.137
TRG-AS1	-0.122	0.045	-2.69	178	81	156	0.549	1.001	0.00714	0.124	-0.121
EDEM3	0.347	0.129	2.69	36	3153	3689	0.675	1.001	0.00715	0.124	0.345	Hyperactivated
ZC3H13	0.233	0.087	2.688	243	3523	4494	0.727	1.001	0.0072	0.125	0.231
TANGO6	0.269	0.1	2.688	17	829	947	0.694	1	0.0072	0.125	0.267
KIAA0040	0.285	0.106	2.686	36	2428	3157	0.703	1.002	0.00724	0.125	0.283
NBEA	-0.211	0.078	-2.686	227	216	378	0.623	1	0.00724	0.125	-0.209
SERF1B	-0.334	0.125	-2.684	63	20	26	0.64	1.002	0.00727	0.126	-0.332	Compensated
AP1S1	0.449	0.167	2.683	90	3680	1533	0.678	1.004	0.00729	0.126	0.446	Hyperactivated
CKAP4	0.332	0.124	2.679	13	7455	8934	0.683	1.001	0.00738	0.127	0.329	Hyperactivated
VPS52	0.295	0.11	2.676	15	2250	1745	0.713	1.001	0.00746	0.129	0.293
RPL30	0.339	0.127	2.674	178	22175	11053	0.576	1.001	0.00749	0.129	0.336	Hyperactivated
KPNA7	0.361	0.135	2.673	92	41	49	0.651	1.001	0.00751	0.129	0.358	Hyperactivated
SERINC3	0.14	0.052	2.671	366	8863	10976	0.456	1.002	0.00756	0.13	0.139
BRD1	-0.379	0.142	-2.67	5	2131	1546	0.637	1.004	0.00758	0.13	-0.376	Compensated
GAPDHP2	-0.367	0.137	-2.67	142	11	12	0.569	1.002	0.00758	0.13	-0.364	Compensated
CLN5	0.196	0.073	2.67	234	580	699	0.672	1	0.00759	0.13	0.194
TAX1BP1	0.245	0.092	2.667	163	7214	8135	0.663	1	0.00764	0.13	0.243
FBRS	0.289	0.108	2.667	42	3909	3538	0.65	1	0.00765	0.13	0.287
BCDIN3D	-0.351	0.132	-2.667	18	236	202	0.646	1.003	0.00765	0.13	-0.348	Compensated
TOR1B	0.319	0.12	2.667	18	2519	2777	0.54	1.002	0.00766	0.13	0.317	Hyperactivated
N4BP2L2	0.329	0.124	2.663	238	2881	3262	0.628	1.001	0.00775	0.132	0.327	Hyperactivated
[truncated: 19,977 more rows]

## Sheet: HNSC
gene	estimate	std.error	z_comp	n_aneup	eup_reads	stroma_reads	n_eff	Rhat	p.value	adj.p	compensation	type
[truncated: 20,845 more rows]

[truncated: 8 more sheets: KIRC, LUAD, LUSC, OV, panWGD-, panWGD+, PRAD, SKCM]
