# Supplementary material for: A compendium of Amplification-Related Gain Of Sensitivity genes in human cancer
Source: Nat Commun. 2025 Jan 27;16:1077. doi: 10.1038/s41467-025-56301-2 (PMC11772776; doi:10.1038/s41467-025-56301-2)
Supplement: Supplementary file 7 — Supplementary Data 4 [file 41467_2025_56301_MOESM7_ESM.xlsx]

## Sheet: ORF_DMSO_2019-02
Construct Barcode	Construct IDs	GENE SYMBOL	BEST GENE MATCH	H2077 DMSO	BE2C DMSO	NB69 DMSO	LAN-1 DMSO	Meljuso DMSO	OVCAR4 DMSO	OVSAHO DMSO	Kura DMSO	BT474 DMSO	D283 DMSO	D458 DMSO	T47D-DMSO	SKBr3-DMSO	LnCaP DMSO	TC32 DMSO	SK-NEP-1 ORF_DMSO	WM266-4 DMSO	H2077 LFC DMSO/ETP	BE2C LFC DMSO/ETP	NB69 LFC DMSO/ETP	LAN-1 LFC DMSO/ETP	Meljuso LFC DMSO/ETP	OVCAR4 LFC DMSO/ETP	OVSAHO LFC DMSO/ETP	Kura LFC DMSO/ETP	BT474 LFC DMSO/ETP	D283 LFC DMSO/ETP	D458 LFC DMSO/ETP	T47D LFC DMSO/ETP	SKBr3 LFC DMSO/ETP	LnCAP LFC DMSO/ETP	TC32 LFC	SKNEP1 LFC	WM266-4 LFC
GACGAATCAGGCCCTCGAACGTCA	TRCN0000465206	ZDHHC11	ZDHHC11	3.9	4.2	4.01	3.94	3.94	3.95	4.07	3.68	4.02	3.84	3.38	4.03	4.27	4.15	4.34	3.99	3.76	-0.08	0.23	0.14	-0.03	-0.21	-0.16	0.01	-0.34	0.03	-0.2	-1.07	0.1	0.08	-0.07	0.15	-0.21	-0.18
GTTTCATACTGTAAGCTGGCCCCG	TRCN0000465207	LMOD1	LMOD1	5.16	5.1	4.98	4.95	4.39	3.68	3.58	3.42	3.93	4.95	5.93	4.17	4.15	4.53	4.53	4.21	4.13	-0.03	-0.02	0.08	-0.21	-0.01	0.08	-0.03	-0.39	-0.12	-0.29	2.52	-0.45	-0.04	-0.26	0.13	-0.1	-0.63
CCAAGAGATCCAATCTGACACCAC	TRCN0000465209	PFKFB1	PFKFB1	6	5.97	5.74	5.83	4.39	5.23	5.39	5.02	5.23	6.11	1.16	4.82	4.63	6.43	4.53	4.88	6	0	0	-0.11	-0.08	-0.47	0.11	0.08	0.04	0.02	0.1	-3.19	0.04	-0.45	0.39	-0.16	-0.02	0.08
GTAGGGTCACACACTAGCGGCTCG	TRCN0000465210	NKAIN4	NKAIN4	6.81	6.95	6.94	6.79	6.7	6.63	6.44	6.9	6.73	7.01	7.06	6.82	6.96	6.91	6.89	6.96	6.92	0.12	0.06	0	0.1	0	0	-0.06	0.28	0.1	0.14	-0.08	0.15	0.15	-0.13	0.02	0.1	0.07
CTCCTTCAACCCACCTAAAAGTCG	TRCN0000465211	MRPS18A	MRPS18A	5.78	5.89	5.74	5.84	5.63	5.53	5.31	5.44	5.43	5.79	5.18	5.44	5.49	5.96	5.4	5.52	5.52	0.04	0	-0.06	0.1	0.13	0.01	-0.04	0.09	-0.09	0.17	0.04	-0.02	-0.04	0.22	-0.17	0.01	0.04
CTCTTTTCGCGTAAAATAGAAACC	TRCN0000465212	TICAM1	TICAM1	6.18	6.44	6.45	6.32	5.95	5.64	6.01	5.94	6.04	6.61	6	5.88	6.11	5.94	5.8	5.79	5.84	-0.15	0.02	0.23	0.1	-0.16	0.13	0.2	0	0.11	0.25	-0.2	-0.04	0.01	-0.16	-0.03	-0.17	-0.12
TTCGTACTCCGGTTCCTGTGCTTC	TRCN0000465213	RHOG	RHOG	6.32	6.47	6.34	6.48	6.82	6.62	6.62	6.81	6.83	6.53	6.9	6.98	6.78	6.22	6.79	6.75	6.27	0.01	0.16	-0.08	0.1	0.06	-0.03	0.11	0.08	0.12	0.2	-0.06	0.25	0	-0.05	-0.04	-0.03	-0.17
TTTTAGCCTGGCGAAAACTGCTGC	TRCN0000465214	TRIT1	TRIT1	5.44	5.47	5.76	5.36	5.57	5.15	5.42	5.22	5.5	5.36	5.81	5.76	5.63	4.62	5.6	5.5	5.17	-0.12	0.01	0.58	-0.09	-0.04	0.14	0.2	-0.27	0.08	-0.37	0.6	-0.16	0.2	-0.42	-0.18	-0.05	-0.48
TTCATTACCATAACTCGGTGGCCA	TRCN0000465215	CCDC114	CCDC114	5.31	5.34	5.45	5.44	5.12	4.82	4.85	4.87	5.07	5.45	5.85	5.02	5.15	5.18	5.08	5.18	4.9	-0.17	-0.07	0.18	-0.05	0.11	0.01	-0.13	-0.27	-0.04	0.03	0.63	-0.25	0.04	-0.03	-0.04	-0.02	-0.4
TTTGTAGACCATAAGGTCTAAGTT	TRCN0000465216	HAGHL	HAGHL	5.32	4.8	4.6	5.07	4.65	4.16	4.43	4.56	4.76	4.6	3.06	4.95	4.96	4.68	4.82	4.7	4.28	0.08	-0.19	-0.46	-0.06	-0.22	-0.3	-0.01	-0.04	-0.16	-0.61	-0.39	-0.37	-0.14	-0.5	-0.05	-0.14	-0.58
CACATGGCTGGCATCATGTCGTCG	TRCN0000465217	NABP2	NABP2	6.21	6.08	5.96	6.13	5.77	5.79	5.79	5.9	5.7	6.09	5.4	5.9	5.59	6.42	5.99	5.74	6.22	-0.03	-0.07	-0.31	-0.11	-0.1	-0.1	0	0.13	-0.28	0.12	-0.31	0.11	-0.33	-0.08	0.31	0.02	0.1
TGAGATCCACAGATCATGAGACCC	TRCN0000465218	TTC23L	TTC23L	5.19	5.47	5.59	5.43	5.95	6.09	6.01	5.9	5.97	5.66	5.39	5.89	5.63	5.73	5.95	5.98	5.69	-0.27	-0.12	-0.02	-0.07	0.21	0.06	-0.08	-0.08	0.02	0.17	-0.94	0.28	-0.16	0.16	0.11	0.24	-0.03
TCATACTGACGGTTCCCCACTCGG	TRCN0000465219	C3orf49	C3orf49	6.6	6.78	6.79	6.59	7.5	7.44	7.33	7.41	7.32	6.84	5.46	7.42	7.26	6.91	7.43	7.52	6.63	0.08	0.03	0.14	0.01	0.15	0.1	-0.02	0.03	0.04	0.14	-2.13	0.1	0.01	0.35	0.07	0.17	-0.18
ATAAAGCACCCGCTCCGACAGGGA	TRCN0000465220	CELF6	CELF6	5.08	4.68	4.6	4.7	4.53	4.12	3.94	4.18	4.8	4.65	4.08	4.52	4.7	4.95	3.97	4.54	4.43	0.11	-0.17	-0.26	-0.15	-0.21	-0.37	-0.25	-0.2	0.19	-0.31	-0.38	-0.14	-0.15	-0.17	-0.72	-0.18	0.02
ACGCATCCCATACATCCGCCCGGC	TRCN0000465222	PGAP3	PGAP3	4.65	4.61	4.53	4.65	4.86	4.38	4.42	3.5	4.12	4.08	1.21	4.49	4.6	4.79	4.74	4.49	4.79	-0.07	-0.19	-0.11	-0.16	0.11	-0.05	-0.09	-0.94	-0.46	-0.61	-1.64	-0.25	-0.16	-0.04	0.16	-0.07	0.22
GAATTTTCGTTAAGGGGTCCCCTT	TRCN0000465224	HSD17B3	HSD17B3	4.63	5	4.54	4.66	4.61	4.26	4.4	4.03	4.51	4.69	2.75	4.4	4.52	3.41	4.57	4.39	3.99	-0.4	0.09	-0.17	-0.08	-0.13	0.27	0.21	-0.31	0.19	-0.31	-1.48	-0.72	0.15	-0.92	-0.23	-0.28	-0.42
GTCGCAGCGTATTGCCTGGATTGT	TRCN0000465225	ANLN	ANLN	5.82	5.88	6.13	5.86	5.73	5.55	5.51	5.47	5.57	5.83	2.67	5.56	5.45	5.79	5.71	5.74	5.66	-0.02	0.11	0.36	-0.03	0.12	0.13	-0.06	-0.01	0.1	-0.13	-1.99	-0.14	0.06	0.08	0.02	0.04	-0.05
GGCGTAGGCCCCCGCTTTAAAGTG	TRCN0000465226	C5orf46	C5orf46	5.83	5.99	5.96	6.13	6.03	5.87	5.69	5.88	6	5.24	5.25	5.93	5.84	6.45	5.99	6.12	6.07	0.05	0.2	0.01	0.13	0.13	-0.08	-0.13	0.12	0.09	-0.38	0.14	0.03	-0.03	0.65	0.25	0.18	0.05
TATGGCCAGAGTCTATGCAAGGAA	TRCN0000465229	FAM217A	FAM217A	5.61	5.87	6.11	5.6	5.97	5.95	6.08	5.65	6	5.89	3.9	5.99	5.73	5.52	6.12	5.95	5.76	-0.12	0.03	0.45	-0.06	0.15	0.06	0.06	-0.47	0.11	-0.02	-1.18	0.18	0.07	-0.22	0.09	0.1	-0.37
ATGACCTGTCCGCCTTCAGTTGTT	TRCN0000465230	KCTD1	KCTD1	5.55	4.68	4.69	5.5	4.64	5.34	5.42	5.36	5.61	5.52	5.83	4.35	4.74	4.81	5.74	5.59	3.9	0.13	-0.69	-0.6	0.07	-1	0.05	0.1	-0.09	0.12	0	-0.32	-1.41	-0.71	-0.21	0.04	0.08	-1.46
TTTGATACAAACCTCAAATCAGCC	TRCN0000465231	CDK17	CDK17	3.99	4.43	4.16	4.42	3.93	3.22	3.74	3.31	3.84	4.29	0	3.8	3.51	3.65	3.76	3.82	3.95	-0.59	-0.13	-0.27	-0.18	0.19	-0.09	0.08	-0.41	0.18	-0.47	-1.13	-0.23	-0.02	-0.37	-0.11	0.22	-0.74
CTCGCCGGGAATAAGATTTCCTCC	TRCN0000465232	ODF2	ODF2	0	0	0	0	0	0	0	0	0	0	0	0	0	0	0	0	0	0	0	0	0	0	0	0	0	0	0	0	0	0	0	0	0	0
TCGCGGCCTCATCCCCCGAATAAA	TRCN0000465233	ATOX1	ATOX1	7.09	7.21	7.18	7.12	7.07	6.95	6.99	7.27	7.01	7.06	7.72	7.08	7.06	7.35	6.94	7.19	7.53	0.19	0.18	-0.02	0.06	0.15	-0.21	0.15	0.25	0.07	0.26	0.59	0.32	0.09	0.22	-0.01	0.23	0.34
CATACCCCGGGCCCCCAGCACACC	TRCN0000465234	ZBTB24	ZBTB24	6.22	5.97	6	6.07	6.18	6.46	6.16	6	5.98	6.08	8.44	6.2	6.03	6.11	5.98	6.05	6.25	0.27	-0.03	0	0.09	0.21	0.19	-0.1	0.04	-0.06	0.33	2.27	0.35	0.11	0.08	-0.03	0.02	0.35
CGGCGTACCTGTGTTTTGATTGAG	TRCN0000465236	DPH3	DPH3	7.01	7.16	7.07	7.04	7.01	7.45	7.14	7.79	7.1	7.2	7.84	7.31	7.12	7.79	7.7	7.18	7.63	0.24	0.09	-0.19	0.09	-0.03	-0.22	-0.09	0.55	-0.05	0.65	0.53	0.49	-0.02	0.31	0.77	0.09	0.41
AATGCATAAGCAGAACTCAGAGTC	TRCN0000465237	LILRA4	LILRA4	4.39	4.82	4.73	4.76	4.2	4.04	4.32	4.04	4.58	4.89	3.7	4.53	4.53	3.92	4.71	4.31	4.06	-0.45	0.03	0.25	0.03	-0.43	0.26	0.11	-0.4	0.16	-0.23	-0.39	-0.31	-0.07	-0.42	0	-0.23	-0.69
CGGCAGATCCCCCCACGAACCTTC	TRCN0000465238	EIF4A2	EIF4A2	5.96	6.21	6.38	6.03	6.35	6.81	6.48	6.3	6.16	6.2	5.74	6.08	6.05	6.43	5.89	6.28	6.57	-0.03	0.05	0.2	0.02	0.39	0.32	-0.05	0.08	-0.13	0.26	0.5	0.15	-0.03	0.18	-0.05	0.14	0.27
CTTAGCCTAGCTGATTATTTGTTA	TRCN0000465239	CELF5	CELF5	4.78	4.64	4.54	4.94	4.21	4.5	4.3	4.21	4.56	4.84	5.24	4.43	4.42	5.11	4.42	4.28	4.27	-0.47	-0.31	-0.39	-0.18	-0.55	0.03	-0.34	-0.29	-0.16	-0.4	0	-0.58	-0.4	0.08	-0.02	-0.27	-0.36
ATCCTCCAGCGTATTCTTCTACCC	TRCN0000465240	C11orf73	C11orf73	3.55	3.53	3.71	3.71	3.32	2.87	2.85	2.66	3.02	3.55	3.51	3.4	3.07	3.27	3.34	2.98	3.59	-0.2	-0.15	-0.01	-0.18	-0.11	0.16	-0.14	-0.24	-0.09	-0.21	0.54	-0.1	-0.04	-0.38	-0.19	-0.2	-0.28
CCTATAATATTCCAAGTGTCTTTA	TRCN0000465241	HAGHL	HAGHL	5.95	6.06	5.42	5.86	5.87	5.61	6.02	5.69	5.95	6.11	7.76	5.77	6.02	5.33	5.44	5.61	5.29	0.11	0.31	-0.32	0.15	-0.08	0.12	0.14	-0.35	0.07	0.33	1.81	-0.29	0.17	-0.05	-0.25	-0.19	-0.23
AACCCCGAAGTTTGTATTGGCTTT	TRCN0000465242	SIRPA	SIRPA	3.19	3.76	3.91	4.12	3.39	3.35	3.4	2.79	3.6	4.13	1.85	3.76	3.69	3.36	3.55	3.33	3.63	-0.88	-0.24	0	-0.06	-0.53	-0.07	-0.24	-0.73	-0.06	-0.15	-2.05	-0.22	-0.03	-0.57	-0.25	-0.32	-0.19
CTTGCTTCCATTTGGCCACTCGGC	TRCN0000465243	ZMAT4	ZMAT4	6.83	6.91	6.74	6.74	7.43	7.37	7.3	7.43	7.46	6.75	7.24	7.51	7.46	6.76	7.4	7.46	6.82	0.18	0.2	-0.08	0	0.01	-0.11	0.03	0.05	0.13	0.14	0.05	0.13	0.06	0	-0.08	0.03	-0.04
TGGCACCTCTATTGTTGAAATTCC	TRCN0000465244	NCOA4	NCOA4	5.02	5.29	5.05	4.99	5.37	5.76	5.98	5.41	5.66	5.29	5.89	5.5	5.43	5.61	5.5	5.26	5.33	-0.13	0.2	-0.09	-0.11	-0.08	0.15	0.15	-0.42	0.05	0.07	0.26	0.14	-0.03	1.08	0.06	-0.08	-0.06
CACGAATGCACACACAACGACCCG	TRCN0000465245	SP2	SP2	7.43	7.56	7.69	7.37	7.41	7.67	7.42	7.68	7.33	7.67	8.11	7.42	7.29	8.23	7.36	7.33	7.93	0.16	0.14	0.13	0.08	0.12	-0.05	-0.04	0.34	-0.15	0.51	0.21	0.43	-0.11	0.43	0.07	0.07	0.63
CTAGCATGTCGTGCTTTATCCATG	TRCN0000465246	MAPKAPK5	MAPKAPK5	5.35	5.76	5.47	5.4	4.67	4.36	3.85	4.27	4.55	4.94	2.13	4.38	4.07	5	4.35	4.29	5.42	-0.22	0.44	0.2	-0.04	0.3	0.18	-0.57	-0.02	0.04	-0.66	-1.28	-0.06	-0.45	-0.31	0.14	-0.05	-0.08
AGGCCGCTTCAGATCCCCCCAATG	TRCN0000465247	ACPP	ACPP	5.14	5.16	5.33	5.25	5.45	5.47	5.45	5.15	5.29	5.17	5.17	5.24	5.35	5.26	5.44	5.37	5.42	-0.09	0.06	-0.02	-0.04	0.29	0.13	0.04	-0.25	-0.05	-0.12	-0.32	-0.11	0	-0.02	0.07	0.09	-0.2
CTGCCAGGTTTGACATAATTAATT	TRCN0000465248	SEC61A2	SEC61A2	1.98	2.02	1.45	2.1	2.67	1.98	2.27	2.06	1.97	1.81	0	1.95	1.41	1.85	1.83	1.54	1.55	-1.02	0.34	-0.97	-0.39	-0.29	0.12	-0.56	-0.13	-0.66	-1.28	-0.44	-1.31	-0.78	-0.42	-0.41	-0.84	-0.5
CATGAGTTGCAACCCAAACGAATT	TRCN0000465249	DSCR9	DSCR9	6.51	6.61	6.71	6.72	7.04	7.09	7.02	7.31	7.05	6.75	7.48	7.06	6.94	6.87	6.78	7.02	7.16	-0.11	-0.09	-0.11	0.09	0.12	0	0.05	0.3	0.04	0.25	0	0.22	-0.11	0.04	-0.14	0.06	0.41
TATTCTCTTCAGGCCTAAATGACA	TRCN0000465250	C14orf142	NO_MATCH_238	3.95	4.12	4.09	4.3	4.16	3.77	3.71	3.92	4.18	3.56	0.5	4.18	3.69	4.09	3.89	4.03	4.12	-0.62	-0.12	-0.34	-0.22	-0.19	-0.13	-0.5	-0.11	-0.16	-1.23	-2.28	-0.56	-0.36	0.07	-0.42	-0.01	-0.5
ACATGAAGGACGGCGCTCCTATCG	TRCN0000465251	GSTTP1	XLOC_l2_009500	6.54	6.75	6.82	6.66	6.45	6.43	6.49	6.69	6.43	6.49	5.82	6.61	6.34	6.9	6.27	6.48	6.87	-0.05	0.02	-0.01	-0.01	0.11	-0.19	0.16	0.24	0.05	-0.04	-0.32	0.22	-0.14	0.21	-0.18	0.07	0.05
ATTATGAATCCCTAAAAGGTGACA	TRCN0000465252	TMED5	TMED5	6.49	6.42	6.47	6.47	6.62	5.99	6.03	5.78	6.46	6.24	6.41	6.6	6.46	5.46	6.6	6.37	5.67	0.07	0.02	0.24	0.02	0.1	0.12	0.03	-0.54	0.21	-0.4	1	-0.25	0.13	-0.47	-0.15	-0.22	-0.65
CTCCACCCCGAGGCCGGGTTTTAG	TRCN0000465253	MYO1C	MYO1C	3.14	2.88	2.76	2.87	3.68	3.36	3.54	3.32	3.37	2.8	0.27	3.68	3.2	3.01	3.6	3.61	2.41	-0.3	-0.5	-0.13	-0.39	-0.11	0.14	-0.37	-0.18	-0.45	-0.84	-1.24	-0.33	-0.69	-0.13	-0.03	0.02	-0.19
CACGGGTCACACGGCCGTGAAAAT	TRCN0000465254	C12orf75	NO_MATCH_91	7.69	7.88	7.85	7.78	7.9	7.97	7.81	8.15	7.8	7.69	7.53	7.82	7.84	8.32	7.53	7.93	8.17	0.16	0.27	0	0.16	0.17	-0.14	0.03	0.38	0.04	0.39	-0.15	0.33	0.08	0.34	-0.17	0.17	0.38
GTCACGATCCTCAATATGTACTGG	TRCN0000465255	GJA3	GJA3	5.23	4.89	4.62	5.11	4.17	3.86	4.86	4.87	4.26	4.82	4.87	4.66	4.54	4.11	4.74	5.19	3.44	-0.33	-0.26	-0.6	-0.06	-1.14	-0.8	-0.11	-0.15	-0.56	-0.35	0.4	-0.96	-0.85	-0.81	0.03	-0.04	-1.05
TGGGTTGCTTGTCCAAACATGATT	TRCN0000465256	MPG	MPG	6.42	6.33	6.48	6.36	4.18	4.48	4.49	4.6	4.34	6.57	3.8	4.42	4.63	6.66	4.07	4.6	6.37	0.26	-0.01	0.15	0.05	0.01	0.11	0.01	0.12	-0.12	0.45	0.37	0.42	0.27	0.13	-0.19	0.41	0.32
CCAGGCGTACTCATATGTTAAATG	TRCN0000465257	RHNO1	RHNO1	7.79	7.91	7.78	7.75	7.89	8.73	8.33	8.92	8.48	6.98	7.15	8.35	8.64	7.59	8.04	8.54	7.96	0.05	0.11	-0.18	-0.03	-0.42	0	-0.28	0.33	-0.03	-0.58	-1.44	0.13	0.09	-0.36	0.19	0.09	0.14
CTAGCTAATTCGCGGACTACCATC	TRCN0000465258	TMED10	TMED10	7.43	7.58	7.55	7.36	8.01	7.94	7.75	8.01	7.81	7.4	7.18	7.92	7.89	7.47	7.73	7.94	7.43	0.07	0.12	0.13	0	0.16	-0.04	-0.05	0.17	0.02	0.02	-0.25	0.13	0.07	-0.01	-0.17	0.01	0.08
CCGTCCAGCCGGTATACATTTAAA	TRCN0000465260	CLDN10	CLDN10	5.98	6.24	6.48	6.31	5.95	6.1	5.92	6.16	5.84	6.21	5.89	5.79	6.11	6.49	5.73	5.99	6.58	-0.15	0.03	0.26	0.01	0.02	0.14	0.08	0.28	0.05	0.1	-0.03	0.04	0.19	0.2	-0.03	0.06	0.19
CCCGGCCCACGTAACTTCTTTGTG	TRCN0000465261	SLC47A1	SLC47A1	6.6	6.75	6.55	6.56	6.3	6.59	6.26	6.56	6.19	6.93	6.97	6.09	6.16	7	5.92	6.13	6.7	0.17	0.31	-0.04	0.1	0.16	0.14	-0.1	0.34	-0.02	0.58	0.16	0.25	-0.07	-0.01	-0.11	0.06	0.31
GATGGAACCCTTTCTCTATATGGT	TRCN0000465262	INTS7	INTS7	1.9	3.32	1.93	2.32	2.25	1.9	2.63	2.18	2.33	2.59	0	2.17	2.44	1.51	2.41	2.07	2.52	-0.82	0.68	-0.46	-0.14	-0.01	0.13	0.44	-0.26	0.14	-0.6	-0.9	-0.26	0.18	-0.13	-0.19	-0.41	0.06
AGGAATGTTACTACTGCAGGTCGC	TRCN0000465263	SNX24	SNX24	6.73	7.06	7.05	6.98	7.55	7.54	7.67	7.51	7.56	7	6.92	7.68	7.52	6.63	7.55	7.49	7.15	-0.02	0.21	0.08	0.06	0.16	0.02	0.22	-0.02	0.07	0.19	-0.42	0.19	-0.01	-0.28	-0.09	-0.09	0.03
TCGCCCCGCTTATTGGGACAGCGC	TRCN0000465265	PPP1R8	PPP1R8	5.6	5.35	5.62	5.74	5.37	5.6	5.59	5.92	5.76	6.01	5.71	5.89	5.69	5.76	5.22	5.17	5.58	-0.04	-0.33	-0.17	-0.03	-0.27	-0.2	-0.12	0.19	0.03	0.35	-0.03	0.17	-0.06	-0.13	0.01	-0.53	-0.26
CCGGTTTATGTGTTTCTCGGTTTC	TRCN0000465266	BNIP1	BNIP1	6.34	6.43	6.25	6.08	6.24	6.4	6.31	6.28	6.16	6.2	5.38	6.06	6.2	6.42	6.22	6.32	6.39	0.22	0.22	0	-0.11	0.16	0.06	0.07	0.07	-0.06	0.18	-0.43	0.03	0.04	0.04	0.02	0.09	0.29
TGCACAATCACATTTAATCCTCGT	TRCN0000465267	GCLM	GCLM	6.52	6.68	6.78	6.38	6.88	6.98	6.92	7.11	6.7	6.33	5.46	6.58	6.5	6.81	6.58	6.83	7.17	0.27	0.26	0.25	0.02	0.31	-0.02	0.03	0.34	0.01	0.12	-1.17	0.19	-0.08	0.39	0.01	0.35	0.67
CTATTTCCCGGATACTTTTTCGAA	TRCN0000465268	NUP210P1	NUP210P1	6.36	6.18	6.29	6.23	6.29	6.31	6.2	6.19	6.18	6.37	6.32	6.35	6.25	6.19	6.1	6.38	6.23	0.26	-0.08	-0.02	0.09	-0.01	0.07	0.08	0.13	0.09	0.27	0.5	0.2	0.09	-0.1	-0.14	0.06	0.13
GTAGATCGGTAGTCGGGCTAACAC	TRCN0000465269	OTX1	OTX1	6.27	4.55	4.74	6.21	5.06	5.19	4.71	4.61	4.97	5.95	5.49	5.28	5.17	4.59	5.72	5.62	4.77	-0.13	-1.37	-1.35	-0.15	-0.85	-0.3	-0.73	-0.9	-0.87	-0.46	0.43	-0.63	-0.76	-1.6	0.06	-0.17	-0.99
CATAATTAAGGTCCATATACTGTT	TRCN0000465270	GRIA1	GRIA1	4.41	4.38	4.23	4.2	4.97	4.56	5.41	4.72	4.88	3.72	2.86	4.79	4.97	3.55	4.9	4.74	3.6	-0.16	0.18	0.1	-0.02	-0.2	-0.1	0.27	-0.35	0.1	-0.81	0.26	-0.21	0.2	-0.27	-0.14	-0.14	-0.38
GACACAACAGCATGCGGAGCAAAC	TRCN0000465271	AKR7A3	AKR7A3	4.22	4.37	4.2	4.22	2.82	2.75	2.23	2.85	2.57	4.09	3.6	2.5	2.99	4.81	3.67	2.98	4.42	0.02	0.05	-0.13	-0.03	-0.23	0.09	-0.5	0.17	-0.3	-0.24	0.86	-0.46	0.05	0.67	0.51	0.05	0.18
TAAGAAGCCTATATGGTCTCCTCT	TRCN0000465272	CD7	CD7	7.05	7.78	7.32	7.13	6.61	6.82	7.57	7.02	6.63	7.29	6.44	6.77	6.73	7.31	6.6	6.64	7.1	0.08	0.59	0.19	0.15	-0.02	0.13	0.7	0.13	-0.01	0.22	-0.95	0.12	0.04	0.28	-0.1	0.02	0.14
ACGGAGATAGTGCAGGTACTCAAA	TRCN0000465273	SUGT1P1	XLOC_007668	5.81	5.88	5.74	5.74	6.5	6.38	6.34	6.37	6.47	5.44	5.19	6.44	6.38	6.04	6.4	6.68	5.91	0.2	0.22	-0.13	0.01	0.15	-0.14	0.08	0.09	0.1	-0.09	-1.1	0.08	0.02	0.18	-0.05	0.27	-0.02
AATTCTCGGGCCTTAAGCACTAAC	TRCN0000465274	TUBA1C	TUBA1C	5.62	5.82	5.84	5.93	5.97	5.07	5.33	4.95	5.74	5.93	4.47	5.78	5.88	4.4	6.03	5.53	5.03	-0.31	-0.15	0.24	0	0.12	0.31	0.02	-0.79	0.17	-0.22	-0.62	-0.32	0.18	-0.84	-0.05	-0.3	-1.02
CTGGCGAGGCTTCTGCTGCCTTGG	TRCN0000465275	MAPKAP1	MAPKAP1	5.32	5.55	5.57	5.57	6.45	6.53	6.65	6.15	6.42	5.52	5.89	6.25	6.26	5.86	6.52	6.45	5.78	-0.37	-0.14	0.01	-0.06	0.06	0.13	0.02	-0.28	0.01	-0.15	0.06	-0.04	-0.04	0.12	0.15	0.08	0
GATCAGAGAATTTTGGATAAAAAA	TRCN0000465276	GALK1	GALK1	5.94	6.06	5.84	6.06	4.36	4.02	4.55	4.41	4.36	5.81	4.16	4.35	4.15	5.34	4.59	4.19	5.21	-0.19	0.07	0.01	0.02	-0.16	0.12	0.33	0.15	0.02	-0.35	-0.16	-0.3	-0.27	-0.25	0.21	-0.23	-0.25
CATCTCTTCCAATATTACACACAT	TRCN0000465277	DYNLL1	DYNLL1	7.76	7.7	7.5	7.59	8.33	8.06	8.06	8.24	8.15	7.78	8.15	8.24	8.24	7.58	8.05	8.13	7.63	0.22	0.02	-0.15	0.08	0.17	-0.1	0.09	0.1	0.15	0.29	0	0.12	0.12	0.09	-0.14	-0.05	0.12
CAGCACTGCACGGCCGCGGCCATT	TRCN0000465278	HLA-DPB1	HLA-DPB1	5.76	5.9	5.79	5.87	5.5	5.78	5.56	5.35	5.53	5.73	4.93	5.62	5.56	5.94	5.25	5.55	5.83	-0.01	0.01	-0.04	0.06	-0.07	0.04	-0.12	-0.12	-0.07	0.02	-0.51	0.04	-0.01	0.1	-0.16	0.08	0.13
CAGTTCAGCTACACACAGTAATTT	TRCN0000465280	AAMDC	AAMDC	3.76	3.21	2.94	3.36	3.68	3.54	3.64	3.62	3.49	2.92	1.37	3.95	3.77	3.67	3.68	3.85	3.43	-0.35	-0.24	-0.75	-0.32	-0.46	-0.17	-0.29	0.04	-0.52	-0.98	-2.02	-0.2	-0.13	-0.19	-0.02	0.12	-0.39
GCCATTATGCCAACTTATAGTTTG	TRCN0000465281	HOMEZ	HOMEZ	7.01	6.99	6.87	6.82	7.13	6.97	7.09	6.97	7.02	6.82	8.68	7.2	7.01	6.67	7.03	7.27	6.54	0.21	0.33	0.14	0.11	-0.02	-0.06	0.11	-0.04	0.06	0.02	1.33	0.13	-0.08	0.04	-0.1	0.09	-0.06
TTCCCAGCGCTGCTCTCCTCGTAG	TRCN0000465282	MSMO1	MSMO1	3.68	3.84	4.17	3.84	5.09	5.05	4.86	4.66	4.78	3.93	2.91	4.89	4.55	3.61	5.06	4.9	3.66	-0.39	0	0.24	-0.17	-0.07	0.18	-0.14	-0.27	-0.29	-0.3	-1.04	-0.37	-0.35	-0.31	-0.08	0.03	-0.21
CGGCTGAAAAAAAGTGGGTGCGAG	TRCN0000465283	ATP6V0C	ATP6V0C	6.82	7.01	6.92	6.85	7.39	7.85	7.53	7.97	7.49	7.23	7.75	7.52	7.4	7.48	7.31	7.71	7.31	0.09	0.09	-0.17	0.05	0.13	-0.02	-0.14	0.36	-0.09	0.63	-0.02	0.36	-0.15	0.17	0.04	0.29	0.46
TGTTACAAGAGCCCCTCTGACCCG	TRCN0000465284	MIF4GD	MIF4GD	5.96	6.02	6.01	5.91	5.75	6.2	6.32	5.71	5.84	6.11	7.4	5.98	5.82	6.13	5.87	5.83	5.93	0.07	0.03	0.03	0.03	-0.05	0.07	0.26	-0.24	-0.11	0.17	1.53	0.29	-0.02	0.21	-0.01	0.03	0.02
ATGAAGCAAAAACATACAATAAAT	TRCN0000465286	TCP10	TCP10L2	4.5	4.14	4.37	4.41	3.92	3.39	3.56	3.55	3.67	4.46	5.15	3.51	3.6	3.47	4.05	3.48	3.86	0.03	-0.19	0.16	0.02	-0.03	0.03	-0.04	-0.15	0.01	-0.11	2.28	-0.44	0.09	-0.36	0.3	-0.18	-0.28
CCCACCGCCAACCTTGGGCGTTCT	TRCN0000465287	RECK	RECK	6.09	5.9	6.09	5.93	5.95	6.25	5.82	6.17	5.86	5.82	5.56	5.87	5.89	6.33	5.72	5.9	6.23	0.29	0.1	0.17	0.06	0.09	0.03	-0.23	0.22	-0.08	0.01	-0.1	0.07	0.03	0.37	-0.17	0.09	0.35
TCGGGGTTTTAGCGGAATGCCGCG	TRCN0000465288	HHIPL2	HHIPL2	4.66	5.09	4.66	4.99	5.2	5	5.51	4.75	5.11	5.14	0.7	5.09	5.08	4.68	5.2	4.89	5.26	-0.49	0.16	-0.4	-0.1	0.16	-0.01	0.17	-0.51	-0.07	0	-2.59	-0.09	-0.11	-0.79	0.11	-0.18	0.29
CATCACCGGTGACCCACTTACAAA	TRCN0000465289	KRT19	KRT19	5.75	5.97	5.99	5.92	5.7	5.9	5.78	5.84	5.65	5.87	3.57	5.6	5.84	6.32	5.87	5.71	5.92	-0.23	0.01	-0.04	0.06	-0.1	0.07	-0.14	0	-0.16	-0.13	-1.88	-0.1	-0.01	0.17	0.09	-0.05	0.31
CTCATCTTCGCTGTGGTCCTGTTG	TRCN0000465290	KRCC1	KRCC1	6.77	6.15	6.17	6.65	6.83	6.66	6.35	6.33	6.73	6.27	5.65	6.52	6.59	6.55	6.59	6.6	6.68	0.09	-0.48	-0.47	-0.02	0.07	0.07	-0.17	-0.12	0.14	-0.33	0.17	-0.08	0.06	-0.12	-0.14	-0.1	-0.06
TGGTCACCCCCCTTCGGCACCTGG	TRCN0000465291	CALM2	CALM2	6.81	7.05	7.15	6.94	5.81	6.14	5.9	6.1	5.84	6.99	2.72	5.8	5.67	7.5	5.77	5.7	7.22	-0.07	0.07	0.09	-0.01	0.09	-0.05	0.02	0.15	-0.1	0.17	-2.49	0.04	-0.36	0.28	-0.02	-0.15	0.16
CTTGTGTCCGAAAAACGAACGGCA	TRCN0000465292	SLC25A48	SLC25A48	5.9	6.1	5.98	6.01	5.87	6.13	6.09	6.23	6.16	6.18	6.74	6.14	6.2	5.34	5.96	6.21	5.93	-0.04	0.19	-0.04	0.03	-0.29	-0.05	-0.01	0.1	0.02	0.37	0.9	-0.11	-0.04	-0.52	-0.28	0.05	0.16
CCTCGATACTTAAATCTGTCCCAA	TRCN0000465293	C2orf88	C2orf88	7.18	7.08	6.92	6.88	7.21	7.19	7.04	7.17	7.05	7.22	6.31	6.91	7.01	7.44	6.74	7.25	7.34	0.38	0.11	-0.15	-0.01	0.18	-0.19	0.01	0.12	0.06	0.45	-0.6	0.1	-0.05	0.21	-0.24	0.13	0.39
CCCGTGTGTCGTACAAGTTACCCT	TRCN0000465294	MPP1	MPP1	5.22	5.34	5.4	5.26	4.27	4.34	4.32	4.16	4.52	5.34	4.09	4.32	4.51	5.39	4.43	4.14	5.51	-0.08	0.06	0.12	-0.12	-0.07	0.14	-0.1	-0.12	0.11	0.08	-0.81	-0.02	0.09	0.18	0.02	-0.04	-0.02
CAGCAGTATATACTTAGGCTTGGT	TRCN0000465295	OTOA	OTOA	0	0.05	0.59	0.59	0.33	0.56	0.71	0.47	0.6	1.48	0	0.22	0.51	0	0.56	0.22	0.4	-1.47	-0.27	-0.25	-0.64	-0.8	0.13	-0.2	-0.42	-0.48	-0.11	-0.42	-1.26	-0.22	-1.03	-0.02	-0.47	-0.54
CAAAAGTAGTTTCGTAATGAATAT	TRCN0000465297	C1orf210	C1orf210	6.95	6.81	6.77	6.75	7.04	7.07	7	7.18	6.99	6.91	7.28	7.02	6.99	6.66	6.73	7.08	6.97	0.24	0.11	0	0.07	0.08	0	-0.02	0.23	0.01	0.22	0.29	0.14	0.09	0.18	-0.14	0.12	0.18
ACAAGTGTAGACGTAAATCTCAAT	TRCN0000465298	FOXR2	FOXR2	4.55	4.81	4.43	4.35	3.69	4.24	4.93	4.24	4.01	3.66	0.87	5.94	4.63	4.3	9.61	5.43	4.6	-1.63	-1.24	-1.63	-1.4	-1.9	-0.91	-1.19	-1.37	-1.87	-2.34	-2.01	-0.22	-1.42	-0.91	2.36	-1.02	-1.31
CCTTACTATAAAGAACGGAATGAC	TRCN0000465299	PPP2R3C	PPP2R3C	4.62	4.85	4.87	4.58	4.94	4.98	5.01	4.82	4.98	4.74	7.77	4.82	4.73	4.58	5.19	4.8	4.61	-0.09	0.22	0.25	-0.07	0.02	0.14	-0.07	-0.27	0.03	-0.02	3.17	-0.04	-0.01	0.16	0.24	-0.13	-0.22
ACAAGGGACTACCACAAAACGTCA	TRCN0000465301	LCMT1	LCMT1	5.24	5.37	5.54	5.42	5.44	5.72	5.56	5.48	5.51	5.31	3.84	5.63	5.58	5.22	5.56	5.55	5.73	-0.14	-0.05	0.12	-0.04	0.21	0.32	0.11	0.1	0.08	-0.06	-0.69	0.33	0.3	-0.44	0.14	0.19	0.11
AGCGCAAGTGCCCGGTGGGACTGC	TRCN0000465302	ASB9	ASB9	6.03	6.37	6.49	6.5	7.12	7.5	7.29	7.28	7.26	6.64	6.61	7.24	7.22	6.59	7.27	7.42	6.38	-0.26	-0.11	0.09	0.08	-0.11	0.08	-0.04	-0.04	-0.02	0.32	-0.61	0	-0.02	0.12	-0.08	0.23	-0.21
GCTGCAATGAATCTATTGGTGTCC	TRCN0000465303	MGC34796	MGC34796	7.07	7.26	6.89	7.14	7.7	7.46	7.49	7.6	7.55	7.1	7.85	7.57	7.55	7.39	7.55	7.65	7.18	0.17	0.17	-0.37	0.15	0.22	-0.06	0.12	0.19	0.11	0.21	0.31	0.09	0.04	0.26	-0.05	0.07	0.23
AATTAATGTAGTTTTCACTTTCTC	TRCN0000465304	RRAGC	RRAGC	5.22	5.34	5.48	5.55	5.19	4.23	5.13	4.19	5.42	5.22	5.7	5.2	5.56	3.7	5.31	4.74	4.06	-0.08	-0.13	0.53	0.24	-0.13	0.2	0.42	-0.9	0.53	-0.26	0.98	-0.47	0.6	-0.71	-0.17	-0.52	-1.32
AACGTATAACAGACTGGCGGCGAA	TRCN0000465305	PUS7L	PUS7L	2.3	2	2.27	2.19	2.75	2.45	2.91	2.01	2.79	3.83	0	2.78	2.61	1.87	3.23	2.46	1.76	-0.15	-0.19	-0.16	-0.13	-0.09	0.02	0.22	-1.01	0.11	0.72	-1.48	-0.38	-0.1	-0.27	0.09	-0.41	-0.41
TCCGCGTCGTTCTCTCACTGACAT	TRCN0000465306	SPATC1L	SPATC1L	5.52	5.59	5.66	5.56	4.99	4.93	4.82	4.79	4.91	5.37	4.33	4.98	4.86	5.22	4.85	4.91	5.52	-0.09	0.01	-0.01	0.01	-0.06	-0.05	-0.22	-0.08	-0.12	-0.02	-1.08	-0.18	-0.23	-0.39	0	0.02	0.33
CCGACAAATGACTTCGTTAGGTGT	TRCN0000465307	NUDT4	NUDT4	6.7	6.82	6.72	6.65	6.47	6.67	6.71	6.69	6.42	6.59	5.53	6.52	6.48	7.23	6.31	6.48	6.95	-0.03	0.05	-0.16	0	-0.02	0.03	0.12	0.3	-0.12	0.02	-1.07	0.24	-0.05	0.34	-0.01	-0.03	0.36
GAGCCAATAGGTTGGGCTGGTAGC	TRCN0000465308	PCBD2	PCBD2	7.06	7.21	7.15	7.11	7.17	6.94	6.89	7.02	6.98	6.94	7.37	6.82	7.18	6.71	7.09	7.19	7.2	0.17	0.14	0.07	0.06	0.09	-0.11	0.09	0.15	0.03	-0.03	0.28	-0.15	0.18	-0.55	-0.16	0	0.11
ATGAAACTCTTAGAACAAGTGTAC	TRCN0000465309	ADAMTSL1	ADAMTSL1	5.05	5.26	5.14	5.23	4.97	4.59	4.72	4.26	5.08	5.28	4.15	5.04	5.09	4.3	4.94	4.73	4.84	-0.2	-0.08	0.14	-0.05	0.05	0.19	-0.01	-0.67	0.34	-0.16	0.15	-0.14	0.26	-0.64	-0.26	-0.15	-0.62
GCACACGTCCTCGGGAGCTTGCGT	TRCN0000465310	FEZ1	FEZ1	5.31	5.26	5.54	5.52	5.79	5.53	5.49	5.32	5.71	5.4	6.37	5.82	5.75	5.11	5.69	5.77	5.24	-0.15	-0.14	0.18	0.02	-0.09	-0.08	-0.23	-0.25	-0.03	-0.09	1.13	-0.08	-0.13	-0.27	-0.14	0.02	-0.11
GCCAACATGTGCCCTCTAACCCGT	TRCN0000465311	ENOX2	ENOX2	5.47	5.43	5.52	5.46	6.42	6.38	6.15	6.2	6.25	5.14	6.32	6.41	6.25	5.66	6.28	6.44	5.32	-0.08	-0.17	-0.15	-0.17	0.04	0.05	-0.16	-0.07	-0.08	-0.48	0.06	0.06	0.03	0.15	-0.05	0.09	-0.23
ACGATTGTTGGAAAAATCTGAGGT	TRCN0000465312	PAM16	PAM16	6.53	6.47	6.45	6.45	7.07	6.85	6.91	6.86	7.08	6.51	8.38	6.94	7.11	5.78	7.15	6.96	6.41	0.24	0.12	0.04	0.08	0.14	-0.08	0.06	-0.1	0.11	0.29	1.25	-0.01	0.12	-0.49	0.09	-0.05	-0.1
GCCTACCTGTGCTGAACTGAAAGG	TRCN0000465313	THSD4	THSD4	5.78	5.66	5.53	5.62	5.45	5.25	5.45	5.26	5.29	5.63	5.19	5.26	5.42	5.31	5.48	5.27	5.14	0.19	-0.04	-0.03	-0.08	-0.01	0.13	-0.01	-0.09	-0.13	-0.08	-0.4	-0.11	0.03	-0.4	-0.08	-0.15	-0.24
AGCCAGTACTCTATTCCGAAGGCA	TRCN0000465314	FAM86B1	XLOC_l2_011027	6.65	6.67	6.74	6.76	6.64	6.56	6.62	6.62	6.59	6.75	5.34	6.74	6.69	6.75	6.31	6.7	6.99	0.08	0.06	-0.03	0.07	0.1	-0.05	0.2	0	0.06	0.28	-0.94	0.25	0.14	0.01	-0.26	0.24	0.16
ATCCGACCTACTTATATGGAAAGC	TRCN0000465315	NPRL3	NPRL3	5.16	5.1	5.26	5.12	4.88	4.6	4.93	4.55	4.69	5.18	4.49	4.89	4.93	4.75	4.91	4.5	4.35	-0.01	0.03	0.17	-0.09	0.03	-0.03	0.24	-0.24	-0.1	-0.15	-0.78	-0.19	0.08	-0.09	-0.11	-0.19	-0.6
CTTTACACTATGACCCAGCCACCA	TRCN0000465316	GPATCH2	GPATCH2	4.95	4.83	4.6	4.74	5.17	4.69	5.03	4.81	4.77	5.02	2.32	4.68	4.72	4.54	5.1	4.96	4.93	0.14	0.2	-0.14	-0.07	0.18	-0.04	0.2	0.01	0.04	0.16	-2.09	-0.33	-0.09	-0.3	0.06	-0.01	0.04
TACGGATACCTTGCGCACCCCACG	TRCN0000465317	DGCR2	DGCR2	5.71	5.94	5.73	5.82	5.31	5.52	5.78	5.78	5.62	5.93	2.56	5.6	5.74	5.42	5.11	5.13	5.41	-0.26	0.09	-0.07	-0.17	-0.35	0	-0.1	-0.06	-0.26	-0.04	-2.22	-0.16	-0.03	-0.49	-0.45	-0.42	-0.36
TAAAACCAATTAGCCTCCCGTGAG	TRCN0000465318	FGFRL1	FGFRL1	6.72	6.84	6.89	6.98	5.31	5.46	4.69	6.09	5.58	7.27	6.43	5.34	5.59	6.56	5.49	5.11	6.57	-0.34	-0.13	-0.11	-0.01	-0.16	0.24	-0.74	0.38	0.02	0.23	1.33	-0.16	0.01	-0.36	0.21	-0.26	-0.13
GGACCGAGACGTCTTAACCAATAT	TRCN0000465319	SMPDL3A	SMPDL3A	7.15	7.31	7.44	7.15	7.03	7.24	7.25	6.96	7.14	7.04	5.53	6.89	7.13	7.2	6.93	7.09	7.37	0.1	0.19	0.34	0.09	0	0.11	0.01	-0.12	0.14	-0.06	-1.29	0.04	0.27	-0.05	-0.15	0.03	0.2
TCTATGAGACGTCATCGCGGCCTG	TRCN0000465320	APEX1	APEX1	6.46	6.46	6.49	6.46	6.63	6.61	6.39	6.38	6.55	6.45	5.94	6.62	6.47	6.13	6.45	6.55	6.37	-0.03	-0.03	0.09	-0.07	0.09	0.12	-0.06	-0.12	0.05	0.11	-0.39	-0.02	-0.12	-0.17	-0.15	-0.01	-0.12
ACTGATACGCAAATTACATGTGGA	TRCN0000465321	LIPF	LIPF	4.55	4.39	4.83	4.56	5.5	5.58	5.58	4.9	5.46	4.37	5.49	5.61	5.55	4.47	5.63	5.18	4.69	-0.06	-0.04	0.27	-0.07	-0.01	0.11	0.07	-0.48	-0.03	-0.43	1.01	-0.01	0.14	0.04	0.03	-0.25	-0.25
CTCTGAGACGCTGCAATCGACGAT	TRCN0000465322	TMEM35	TMEM35	6.5	5.77	6.24	6.5	7.27	7.3	6.16	7.39	7.06	6.49	6.29	5.14	7.26	6.66	7.28	7.29	6.71	0.02	-0.65	-0.32	-0.09	0	-0.1	-0.88	0.22	-0.21	-0.02	-0.33	-1.51	-0.01	-0.1	0.05	0.01	0.11
CACTGGCTCCTTCTACCGCATGGG	TRCN0000465323	NAP1L1	NAP1L1	4.84	5.05	5.01	4.74	5.27	5.27	5.58	5.29	5.13	4.57	0.19	5.19	5.26	5.05	5.12	5.34	4.86	-0.21	0.08	0.11	-0.15	-0.11	-0.14	0.05	0.06	-0.25	-0.49	-4.86	-0.1	-0.14	0.08	0.05	0.04	-0.04
TTTCGGCACTACCTGGTCAGCATA	TRCN0000465325	VAPB	VAPB	6.41	6.73	6.79	6.62	6.97	6.64	6.57	6.52	6.85	6.55	6.72	6.99	6.89	6.29	7.02	6.77	6.63	-0.16	0.13	0.25	0.07	0.09	0.03	0.03	-0.24	0.04	-0.07	0.43	-0.01	0.02	-0.26	0.06	-0.14	-0.09
GCCTATTAACACACTAGCACTATA	TRCN0000465326	HSPB8	HSPB8	6.19	6.19	6.3	6.14	4.87	4.67	4.48	4.57	4.76	5.95	4.36	4.83	4.9	5.98	4.63	4.43	5.87	-0.03	0.19	0.17	0.04	0.02	0.16	-0.11	0.01	0.04	-0.26	-0.43	-0.09	0.08	-0.14	-0.06	-0.46	-0.18
TATGCTCCCACTTTCACTCCAGTA	TRCN0000465327	CNPPD1	CNPPD1	5.07	5.36	5.12	5	5.34	5.15	5.39	5.59	5.34	5.09	4.89	5.66	5.46	4.8	5.4	5.08	4.86	-0.12	0.26	0.12	-0.03	-0.17	0	-0.17	0.09	-0.19	-0.27	-1.31	0	0.05	-0.26	0	-0.23	-0.14
CGGGGACCCTCTCATCGACTCACT	TRCN0000465328	FCER1G	FCER1G	7.03	7.15	7.14	7.08	7.28	7.52	7.37	7.72	7.18	7.11	7.46	7.27	7.19	7.7	6.95	7.38	7.78	0.2	0.04	-0.19	0.01	0.13	-0.15	0.01	0.56	-0.04	0.37	0.17	0.32	-0.02	0.36	-0.1	0.32	0.6
TACTTCCACCACCCCACACTTTTC	TRCN0000465329	KLHDC3	KLHDC3	7.54	7.71	7.86	7.57	7.72	7.56	7.6	7.55	7.47	7.38	7.61	7.56	7.46	7.64	7.65	7.43	7.87	0.13	0.16	0.32	0.08	0.27	0.04	0.15	0.09	0.09	0.09	-0.47	0.2	0.13	0.13	0.14	0.08	0.22
CGATGGGTATCCCTGACTGTTAGA	TRCN0000465330	EAF1	EAF1	6.5	6.18	6.26	6.4	6.24	6.73	6.56	6.91	6.5	6.6	5.69	6.21	6.28	7.13	6.33	6.5	6.79	0.11	-0.32	-0.41	-0.07	-0.12	-0.07	-0.16	0.38	-0.09	0.22	-0.74	0	-0.14	0.29	-0.02	0.17	0.45
AAGGGCAGGACCAAACTTTCATAA	TRCN0000465331	FAIM	FAIM	0.33	0.28	0.35	0.69	0.52	0.06	0.18	0.09	0.24	0.36	1.68	0.51	0.66	0.27	0.65	0.64	0	-0.81	-0.26	-0.24	-0.21	-0.14	-0.08	-0.13	-0.32	-0.14	-1.1	1.14	-1.27	0.05	-0.28	0.06	0.2	-0.42
ATTGTATTCATGGAATAGACGTCA	TRCN0000465332	CAMKK1	CAMKK1	4.83	4.86	4.86	5.08	3.69	3.22	3.54	2.96	3.75	4.97	2.94	3.86	3.96	3.81	3.99	3.43	4	-0.29	-0.1	0.09	-0.07	-0.22	0.15	0.04	-0.96	0.09	-0.68	0.01	-0.37	0.06	-0.56	-0.04	-0.34	-1.08
GGTATGAGCGCGGTGGTCAGGCCT	TRCN0000465333	MTERF1	MTERF1	6.15	6.23	6.48	6.16	6.33	6.44	6.4	6.19	6.39	6.3	2.11	6.28	6.43	6.44	6.23	6.48	6.42	0.05	-0.04	0.19	-0.08	0.01	0.16	-0.02	-0.17	0.14	0.04	-2.76	0.09	0.26	0.38	-0.26	0.1	-0.08
ACGTCGTCGTCGGAAGCTCCGACC	TRCN0000465334	S100A16	S100A16	5.13	4.97	5	5.18	4.95	4.41	4.42	4.58	4.8	5.09	4.92	4.98	4.96	4.75	5.03	4.76	4.65	0.16	-0.02	-0.05	-0.09	0	-0.03	-0.07	-0.18	-0.03	-0.09	0.23	-0.22	0.01	-0.17	-0.11	-0.13	-0.62
ACTGCCCCGGTTCACTACGAAAGA	TRCN0000465336	FAM177A1	FAM177A1	6.97	6.81	7.03	6.91	7.29	7.25	7.11	7.22	7.26	6.79	4.94	7.32	7.35	6.94	7.28	7.22	6.97	0.01	-0.15	0.08	0	0.06	0	-0.04	0	0.02	-0.16	-1.43	-0.02	-0.07	-0.1	-0.02	-0.02	0.02
GTCAAATGTCTTGGATAACAATGT	TRCN0000465337	CENPA	CENPA	7.45	7.26	7.11	7.35	7.79	7.2	7.2	7.51	7.54	6.95	7.56	7.66	7.75	6.93	7.41	7.6	6.96	0.1	-0.06	-0.25	0.01	0.07	-0.36	-0.06	0.1	0.11	-0.31	0.28	-0.12	0.07	-0.37	-0.29	-0.06	-0.18
GATCTCGCCGAGCCAAACTTGCCT	TRCN0000465338	MSI2	MSI2	4.5	4.58	4.39	4.62	3.82	3.55	3.17	3.07	3.57	4.47	5.91	3.91	3.91	3.87	4.35	4.11	4.1	-0.13	-0.09	-0.13	0.06	0.27	0.11	-0.28	-0.49	0.18	-0.19	2.33	0.15	0.28	-0.54	0.33	0.2	-0.35
GCAAGTGGATTTAGGATTTTGTCT	TRCN0000465339	RPL34	RPL34	4.89	4.71	4.7	4.81	5.38	5.27	5.17	5.32	5.32	4.33	0.43	5.5	5.2	5.07	5.2	5.38	4.54	-0.23	0.15	-0.27	-0.22	-0.22	-0.12	-0.19	0.15	-0.07	-0.86	-2.77	-0.23	-0.11	0.16	-0.04	-0.11	-0.34
AACGATCCGCACGGGGCTGGTTCT	TRCN0000465340	P2RX5	P2RX5	3.43	3.41	3.86	3.79	3.32	3.27	3.26	3.13	3.32	3.45	0.97	3.59	3.63	2.98	3.22	2.93	3.56	-0.31	-0.27	0.27	-0.02	-0.11	0.09	-0.03	-0.21	-0.08	-0.22	-1.96	-0.19	0.31	-0.43	-0.15	-0.39	-0.09
TGGATACTAGCATGCCCCTATGTG	TRCN0000465341	RBMX	RBMX	4.57	4.81	5.09	4.83	5.39	5.93	5.91	5.73	5.94	4.3	0.27	5.71	5.73	4.61	6.03	5.83	4.76	-0.42	-0.2	0.18	-0.17	-0.37	0.01	-0.28	-0.19	-0.06	-0.68	-4.69	-0.13	-0.11	-0.56	0.37	-0.02	-0.02
CTCCTTCTTTCGTAAAACACAACA	TRCN0000465342	JAK3	JAK3	4.82	4.48	4.23	4.47	2.88	2.46	3.27	2.71	3.22	4.09	0	3.01	2.63	3.92	2.83	2.78	3.39	-0.24	-0.35	-0.48	-0.27	-0.64	-0.16	-0.06	-0.48	-0.18	-1.03	-0.95	-0.66	-0.84	-0.65	-0.34	-0.34	-0.7
GCCTTGGGAGACATTCGGCGACTC	TRCN0000465344	HN1	HN1	6.44	6.46	6.34	6.34	7.06	6.85	6.64	7	6.82	6.52	8.21	6.98	7.02	6.36	7.07	7.1	6.42	0.26	0.06	0.07	0.01	0.1	0	-0.05	0.26	0.04	0.22	1.61	0.1	0.1	0.1	0.07	0.09	0.04
ACAAAGGCTTGAAGTAACCCCAAC	TRCN0000465345	TEKT4	TEKT4	5.3	5.45	5.46	5.49	5.11	5.19	5.29	5.01	5.24	5.72	7.98	5.19	5.34	5.25	5.08	5.19	5.22	-0.18	-0.07	0.05	-0.06	-0.01	0.15	0.01	-0.25	-0.07	0.03	2.19	0	0.15	-0.4	-0.15	-0.14	-0.11
GAGCAGATTCTGTGTGGGACTGTG	TRCN0000465347	NAA10	NAA10	6.73	6.73	6.75	6.6	6.77	6.5	6.57	6.59	6.51	6.75	7.23	6.67	6.82	6.64	6.82	6.66	6.74	0.33	0.23	0.16	0.09	0.16	-0.05	0.23	0.17	0.03	0.32	0.05	0.03	0.26	0.02	0.11	0.04	0.15
TAGGGTCCGCGCCGTGCGTGGTAC	TRCN0000465348	TMCC2	TMCC2	5.9	5.71	5.95	5.73	5.44	5.55	5.46	5.24	5.23	5.82	5.81	5.41	5.49	5.47	5.32	5.29	5.86	0.26	0.1	0.21	0.04	-0.04	0.09	0.01	-0.09	-0.24	0.15	-0.04	0.07	0.05	-0.33	-0.08	-0.04	0.31
TCTAAAATACATGATCTGAAATTC	TRCN0000465350	ANGPTL4	ANGPTL4	6.17	6.16	5.95	6.14	6.01	5.95	6.14	5.96	6.09	6.42	6.52	5.9	6.17	5.74	6.02	5.95	5.18	0	0.01	0.02	0	-0.13	0.2	0.1	-0.11	0.08	0.33	0.14	-0.23	0.19	-0.16	0.01	-0.01	-0.43
GCGCTCTGATTACTGATGGCAGGT	TRCN0000465351	YIPF5	YIPF5	3.87	3.15	3.54	3.56	1.38	0.71	0.77	1.11	1.44	3.04	0	1.06	1.49	4.16	0.97	0.71	4.01	0.24	-0.4	-0.25	-0.01	0.12	-0.64	-0.51	-0.2	0.3	-0.7	0	-0.4	0.03	0.28	-0.46	-0.63	0.13
GATGGCAATATAAGTGATGTTCTC	TRCN0000465352	GTF2IRD2B	GTF2IRD2B	3.38	3.6	3.95	3.4	0.97	0.72	0.21	0.3	1.06	3.34	0	0.98	0.69	2.59	0.72	0.72	4.05	-0.55	-0.06	0.68	-0.08	-0.25	0.12	-0.68	-0.41	0.29	-0.59	-0.35	0.24	-0.15	0.1	0.05	-0.07	0.61
ACTAATAACATTGGTCCGTTAACG	TRCN0000465353	ASS1	ASS1	4.36	4.64	4.64	4.49	4.53	4.48	4.55	4.52	4.7	4.44	5.43	4.66	4.78	4.05	4.35	4.76	4.28	-0.26	-0.06	0.15	-0.22	-0.04	0.17	-0.04	-0.15	0.11	-0.32	-0.05	-0.21	0.2	-0.46	-0.32	0.11	-0.53
TGCGAGTGCCCGGAAGGCCCCTTA	TRCN0000465354	CLDND1	CLDND1	5.15	5.31	5.29	5.12	5.48	5.76	5.27	5.61	5.43	5.15	6.04	5.27	5.17	5.55	5.49	5.15	5.49	-0.04	0.29	0.15	-0.04	0.13	0.05	-0.38	0.15	-0.06	0.02	0.43	-0.03	-0.07	0.52	0.13	0.03	0.26
TTGATTTCCAGTGCGAGAAGACCG	TRCN0000465355	HMX2	HMX2	4.34	3.38	3.73	4.21	2.67	3.05	2.63	3.03	3.28	3.81	1.68	2.79	3	3.41	4.18	3.55	2.99	-0.82	-1.27	-1.09	-0.77	-1.38	-0.56	-1.13	-0.79	-0.96	-1.12	-1.03	-1.62	-1.31	-1.38	0.62	-0.53	-1.31
TCCAACTCCGTTTCATGTGCTCTT	TRCN0000465356	CCDC85C	NO_MATCH_242	5.67	5.7	5.66	5.78	5.43	5.57	5.54	5.62	5.48	5.4	6.37	5.39	5.52	5.88	5.3	5.66	5.88	-0.07	-0.01	-0.12	0.09	-0.14	0.04	0.07	0.1	0.01	-0.13	0.46	-0.15	0.07	0.01	-0.11	0.25	0.13
CTTACTCGAGAAGCCTAGGAGATG	TRCN0000465358	ZNF302	ZNF302	3.43	4.15	4.2	3.69	1.42	1.58	1.76	1.17	1.24	4.04	0	1.43	1.21	3.74	1.56	1.39	3.95	-0.5	0.12	0.32	-0.26	-0.29	0.22	0.42	-0.6	-0.24	0.08	-0.83	-0.08	-0.11	-0.11	0.27	0.05	-0.05
TGGTCTACGAGAATGCGCTCGCGA	TRCN0000465359	HSP90AA1	HSP90AA1	2.99	3.24	3.24	3.06	3.4	3.23	3.81	3.39	3.5	3.1	0.81	3.56	3.68	3.83	3.91	3.46	2.67	-0.37	-0.02	0.15	-0.16	-0.16	-0.25	-0.09	-0.51	-0.34	-0.19	-1.74	-0.23	0.08	0.91	0.37	0.06	-0.17
AGACAGAAGGTACACGGATGGCGA	TRCN0000465360	ECH1	ECH1	4.5	4.75	4.5	4.78	4.61	4.79	4.57	4.61	4.52	5.07	5.73	4.78	4.55	5.11	4.37	4.3	5.05	-0.22	0.01	-0.27	-0.01	0.01	0.27	-0.19	0.02	-0.19	0.2	0.75	0.19	0.07	0.12	-0.28	-0.27	0.02
CACACGATAAGACCAAAGCAAGTG	TRCN0000465361	P2RY2	P2RY2	5.33	3.69	4.25	5.09	5.07	3.15	3.53	3.89	5.47	4.92	2.79	4.66	5	5.57	4.31	5.25	5.75	0.01	-1.17	-0.68	-0.06	0.09	-0.79	-1.5	-1.06	-0.2	-0.09	-0.98	-0.23	-0.66	-0.1	-0.16	-0.02	0.2
CCGTTCCGGCGGTTCACGTTACCG	TRCN0000465363	PLA2G1B	PLA2G1B	6.52	6.64	6.52	6.54	6.38	6.32	6.11	6.3	6.28	6.32	6.23	6.35	6.29	6.71	6.19	6.35	6.56	0.16	0.12	-0.05	0.02	0.07	-0.09	-0.06	0.02	0.08	0.1	-0.38	0.23	0.01	0.05	-0.09	0.07	0.11
GTCTTCGCCATCGCGTTCTGGAAC	TRCN0000465365	DOC2A	DOC2A	5.06	5.17	4.92	5.33	4.99	4.26	4.57	4.37	4.93	5	3.54	5.04	5.09	4.75	5.26	5.15	4.54	-0.24	0.11	0.08	0.13	-0.11	0	0.01	-0.28	0.13	-0.4	-1.02	-0.25	0.12	-0.37	-0.06	0.08	-0.61
CATTCTTCTTCGGCTCAAGACAAA	TRCN0000465366	ETNK2	ETNK2	5.93	6.29	6.1	6.15	4.87	4.83	4.63	4.86	4.84	6.05	4.27	4.79	4.61	5.78	4.75	4.46	5.71	-0.26	0.08	0.01	0.03	-0.04	0.11	-0.07	0.19	0.04	0	-0.67	-0.07	-0.23	-0.17	-0.12	-0.26	-0.14
CCCCCTCCTCTAAACAATTGGTAC	TRCN0000465367	PXK	PXK	6.2	6.08	6.33	6.15	5.04	5.48	5.46	5.22	5.11	6.28	1.83	4.92	4.72	6.33	4.4	5.06	6.47	0.06	-0.08	0.18	0.02	-0.02	0.13	0.05	-0.04	-0.1	0.15	-2.82	-0.05	-0.38	0.1	-0.77	0.09	0.24
GCCACGCCGAGCGCAGACTGGTCG	TRCN0000465369	DYRK3	DYRK3	6.99	6.87	6.93	7.02	5.26	5.05	5.35	5	5.06	7.12	0	5.19	4.62	7.08	5	4.86	7.23	0	-0.24	-0.09	-0.08	0.07	0.12	0.21	-0.13	0.15	0.04	-3.93	0.25	-0.07	-0.01	-0.01	-0.1	0.01
ACCTCTACGGAGATGCGAGGACGA	TRCN0000465370	SDF2L1	SDF2L1	6.29	6.27	6.08	6.24	5.58	5.46	5.46	5.53	5.65	6.27	5.37	5.67	5.5	6.29	5.7	5.3	5.83	0.12	0.13	-0.13	0.01	0.04	0.06	0.02	0.06	0.11	0.25	-0.19	0.09	-0.1	0.04	0.16	-0.2	-0.38
GTTCGGCAACTTGGTCATTCCTGG	TRCN0000465371	CUL3	CUL3	1.2	1.69	1.49	1.92	2.08	2.4	2.5	1.93	2.66	1.01	0	2.9	3.05	0.83	1.69	1.96	1.49	-1.43	-0.48	-0.35	-0.76	-0.77	0.07	-0.32	-0.85	-0.09	-1.88	-0.62	-0.52	0.15	-0.43	-0.95	-0.95	-0.66
CCGACGGGGCTAGTGATCGCCAGG	TRCN0000465372	WFDC11	WFDC11	6.93	6.95	6.87	6.65	7.73	7.85	7.65	7.94	7.58	6.58	6.44	7.71	7.6	7.29	7.32	7.7	7.44	0.33	0.14	-0.14	-0.01	0.16	-0.21	-0.08	0.42	-0.07	0.2	-0.93	0.37	-0.06	0.13	-0.06	0.11	0.59
AGCACGGGCACTTTCCCCGGGACC	TRCN0000465373	NHLRC1	NHLRC1	6.02	6.25	6.24	6.22	6.09	6.27	6.19	6.29	6.2	6.19	6.13	6.14	6.11	6.54	6.21	6.11	6.37	-0.17	-0.1	-0.03	-0.02	0.07	0.01	-0.01	0.18	-0.02	-0.01	0.02	0.2	-0.06	0.21	0.11	0.05	0.07
AAGCCATATTTCATAACCAGGTTG	TRCN0000465374	SPINT1	SPINT1	4.89	4.34	4.53	4.76	4.16	3.9	4.19	4.04	4.45	4.61	3.83	4.32	4.34	4.31	4.6	4.07	3.81	0.01	-0.44	0.03	-0.01	-0.37	-0.05	0.06	-0.23	0.09	-0.23	-0.61	-0.55	-0.18	-0.01	-0.04	-0.3	-0.68
TAACGATTTAATCCCGCAGACTTT	TRCN0000465375	CCDC148	CCDC148	5.97	5.96	5.93	5.8	5.89	6.01	5.9	6	5.77	5.72	6.61	5.89	5.72	5.69	5.93	5.84	5.88	0.21	0.05	0.11	0.02	0.15	0.09	0.1	0.08	-0.05	-0.09	0.57	0.07	0.13	0.21	0.03	0.02	-0.02
CGCAATTACCGCCGTCAACACTGT	TRCN0000465376	MAP3K6	MAP3K6	3.89	3.71	4.27	3.94	2.54	2.51	2.57	2.33	2.72	3.75	0	2.49	2.38	3.93	2.71	2.44	3.86	-0.5	-0.36	0.37	-0.11	-0.32	0.14	-0.44	-0.46	-0.21	-0.35	-1.63	-0.55	-0.63	-0.27	0.3	0.04	-0.03
ACACAAAGACGATGAGACGCTTTT	TRCN0000465377	BMPR1A	BMPR1A	5.21	5.34	4.91	5.44	4.65	4.95	5.15	4.58	5.13	5.48	4.39	4.67	4.42	5.02	4.44	4.69	5.29	-0.36	-0.12	-0.55	-0.07	-0.17	0.09	0.07	-0.46	0.17	-0.33	-0.77	-0.15	-0.31	-0.34	-0.43	-0.02	-0.65
ACTTAGACCCCAACGAAGTGAACA	TRCN0000465378	TNFRSF6B	TNFRSF6B	7.2	7.06	6.82	7.19	6.69	6.26	6.39	6.83	6.64	7.09	4.8	6.71	6.65	7.33	6.82	6.64	6.93	0.06	-0.01	-0.5	-0.03	0.08	-0.41	0.07	0.26	0.06	0.14	-0.96	0.05	-0.06	-0.13	0.08	0.02	0.03
ACGTGGGATAATGCGCGGCGTATT	TRCN0000465379	CRYGA	CRYGA	7.47	7.54	7.44	7.45	7.95	7.89	7.89	8.16	7.87	7.69	8.42	8.02	8.01	7.33	7.8	7.95	7.48	0.17	0.14	-0.03	0.08	0.06	-0.11	0.12	0.29	0.05	0.33	0.5	0.14	0.08	-0.1	-0.1	0.1	-0.02
ATAATCAGGTGTGAAATCTATCAG	TRCN0000465381	REEP2	REEP2	4.73	4.69	4.87	4.74	2.59	2.4	2.08	2.57	2.61	4.77	1.74	2.32	2.64	4.35	2.85	2.64	3.93	-0.03	-0.07	0.32	0.02	-0.04	-0.01	-0.37	-0.1	-0.05	-0.08	-0.12	-0.56	0.16	-0.14	0.12	0.03	-0.66
ATGGCGATGCACTGGCCCACATGA	TRCN0000465383	MGST3	MGST3	4.35	3.87	3.95	5.02	4.34	4.97	4.59	4.21	6.44	4.8	8.01	4.35	6.1	3.18	4.29	4.63	3.85	-1.16	-0.69	-0.85	-0.77	-1.19	-0.83	-0.91	-1.57	-0.01	-0.91	2.96	-1.14	-0.43	-1.77	-0.04	-0.89	-1.21
GACGCGACGGTGTGGAGACCGTAT	TRCN0000465384	MGST3	MGST3	5.91	6.16	6.19	6.08	6.59	6.3	6.24	6.07	6.5	5.84	5.33	6.68	6.55	5.96	6.53	6.62	5.84	-0.08	0.11	0.18	0.01	-0.08	-0.07	-0.02	-0.13	0.06	0.09	-1.21	0.07	0.08	-0.07	-0.19	0.03	-0.11
CTACCTAATATATCTTACTAATCC	TRCN0000465385	RENBP	RENBP	5.36	5.57	5.43	5.44	6.14	6.11	6.2	5.81	6.05	5.75	4.63	6.11	6.06	5.16	5.89	6.12	5.3	-0.28	-0.05	-0.17	-0.13	-0.12	0.19	-0.02	-0.33	-0.16	0.17	-1.59	-0.07	-0.21	-0.4	-0.25	-0.1	-0.33
TTGAGTTATACTACCGACGATTTG	TRCN0000465386	SLC37A3	SLC37A3	1.42	0.94	0.72	0.93	1.9	1.62	2.1	1.58	1.57	0.39	0	2.14	1.57	0.34	1.26	1.49	0.82	-0.92	0.12	-0.75	-1.04	-0.78	0.09	-0.48	-0.34	-1.12	-1.97	-1.03	-1.15	-0.47	-1.32	-0.57	-0.61	-0.8
GCTCCTCCCCAGGGTTGCAGGGTG	TRCN0000465387	S100A7	S100A7	5.78	5.84	6	5.7	5.64	5.35	5.39	5.51	5.66	5.49	6.95	5.58	5.69	5.94	5.81	5.74	5.62	0.03	0	0.26	0.06	-0.03	-0.15	-0.06	0.17	0.12	-0.34	1.71	-0.13	-0.04	0.17	0.14	-0.06	-0.21
TCACCAAACTGTGCCACGGGTCGA	TRCN0000465389	STEAP1B	STEAP1B	7.01	7.07	7.07	7.06	7.22	7.33	7.15	7.15	7.03	7.11	6.16	7.19	7.09	7.41	7.01	7.05	7.2	0.11	-0.04	0.03	0	0.21	0.01	0.01	0.1	-0.04	0.23	-1.02	0.22	-0.02	0.15	-0.09	-0.03	0.1
ATCGGCAAGCCATCCCTGGATCAC	TRCN0000465390	SHC1	SHC1	4.4	4.21	4.41	4.52	4.28	4	4.22	4.04	4.59	4.61	4.18	4.5	4.69	4.26	4.46	4.27	4.11	-0.16	-0.19	0.03	-0.01	-0.18	-0.06	-0.09	-0.36	0.2	-0.1	-0.21	-0.2	0.06	-0.11	-0.07	-0.08	-0.54
CTGTAGTTTTTCCGGGCTATACTC	TRCN0000465391	PLK1	PLK1	3.9	3.98	4.07	3.95	2.82	2.62	2.55	2.26	3	4.13	3.71	2.25	2.59	3.42	2.84	2.42	3.13	-0.76	-0.28	0.06	-0.41	-0.21	0.03	-0.57	-0.5	-0.01	-0.38	0.53	-0.92	-0.13	-0.57	0.06	-0.22	-0.62
AATTCTTTGTGAAACAGAGTACAT	TRCN0000465392	ARHGAP8	ARHGAP8	4.16	3.97	4.03	4.02	3.52	2.83	3.35	2.69	3.94	3.98	2.13	3.78	3.91	2.07	4.04	3.81	2.91	-0.24	-0.01	0.33	-0.24	-0.44	0.07	-0.06	-1.15	0.14	-0.64	-1.15	-0.74	0.1	-1.43	-0.04	-0.23	-0.66
CCGAGCTAACCTATAGCACCACCA	TRCN0000465393	PTK2	PTK2	4.94	4.84	5.06	4.96	4.14	4.59	4.37	3.98	4.35	4.73	6.73	3.84	4.35	4.8	4.3	4.46	5.26	-0.26	-0.32	0.07	-0.13	-0.29	0.16	-0.26	-0.44	-0.21	-0.39	3.97	-0.38	-0.13	-0.31	0.04	0.09	0.19
GGTAACAGCCCATGAAGGTGTATG	TRCN0000465394	SUB1	SUB1	6.99	7.12	7.27	7.03	7.96	7.94	7.82	8.22	7.78	7.11	8.7	7.84	7.92	7.44	7.74	8.08	7.44	0.16	0.08	0.1	0.09	0.19	-0.12	0.01	0.44	-0.02	0.28	0.7	0.2	0.15	0.08	-0.18	0.12	0.31
CCCGTTATTTACTGAGACAACGAC	TRCN0000465395	COL20A1	COL20A1	4.5	4.69	4.35	4.53	4.31	4.54	4.86	4.15	4.5	4.6	2.11	4.46	4.3	4.33	4.67	4.53	4.2	-0.3	0.09	-0.34	-0.11	-0.33	-0.01	-0.03	-0.65	-0.33	-0.2	-1.76	-0.14	-0.43	-0.21	0.34	0.13	-0.21
ATGTGTGAGAATGTTATACCAGTC	TRCN0000465396	SLC48A1	SLC48A1	5.93	5.8	5.89	5.89	5.9	5.27	5.62	5.53	5.71	5.68	5.91	5.95	5.71	5.29	5.76	5.55	5.59	0.18	-0.01	0.07	0.05	0.13	-0.18	0.18	-0.16	0.06	-0.19	0.13	-0.06	-0.04	-0.28	-0.13	-0.21	-0.18
CGTGTAGCACCTTCTGGCTCTCTA	TRCN0000465397	HMGN2	HMGN2	6.25	6.5	6.22	6.27	6.39	6.65	6.68	6.64	6.49	6.04	1.96	6.29	6.32	6.94	5.96	6.34	6.99	0	0.19	-0.27	0	0.2	-0.1	0.24	0.34	0.12	0.05	-3.88	0.15	-0.11	0.34	-0.14	0.17	0.67
CCCAGAGACAACCCGCAAACTTCG	TRCN0000465400	AGBL3	AGBL3	5.05	5.58	5.35	5.28	5.51	5.76	5.93	5.69	5.81	5.53	7.03	5.44	5.36	5.53	5.63	5.27	5.62	-0.46	0.12	-0.03	-0.11	-0.05	-0.05	-0.04	-0.17	0.12	0.04	2.28	-0.03	-0.06	0.17	0.04	-0.1	0.1
CACGCCTATTGTCCATGACACCGT	TRCN0000465401	CALML5	CALML5	5.7	5.81	5.86	5.93	5.36	5.47	5.56	5.49	5.26	5.59	7.08	5.32	5.29	6.21	5.1	5.34	5.98	-0.17	0.01	-0.13	0.07	-0.06	-0.12	0.06	0.35	-0.23	-0.24	1.47	-0.09	-0.13	0.27	-0.12	0.06	0.27
CTAGCGAGATACATAGTTCGCTAC	TRCN0000465402	FGFR2	FGFR2	5.53	5.01	5.17	4.85	4.38	4.46	4.8	4.61	4.39	5.3	1.37	4.92	4.01	4.25	4.57	5.22	5.31	-0.09	-0.43	-0.2	-0.61	-0.22	-0.01	-0.15	-0.19	-0.28	-0.49	-1.8	0.3	-0.54	-1.07	0.02	0.3	-0.11
TCTTATTACGTTTGTAATGTCAAA	TRCN0000465403	ELOVL5	ELOVL5	4.96	4.61	4.62	4.83	5.36	4.91	5.08	4.96	5.42	4.71	3.88	5.48	5.24	4.25	5.25	5.2	3.31	0.1	-0.19	-0.1	0.03	0.04	-0.09	-0.08	-0.2	0.16	-0.17	-1.41	-0.07	-0.1	-0.14	-0.19	-0.12	-0.88
TCGGGACTCCCCCGGGGGTGGAAC	TRCN0000465404	OGFOD3	OGFOD3	5.68	5.88	5.89	5.67	5.91	5.79	5.69	5.75	5.91	5.85	5.95	5.89	5.98	5.96	5.72	5.74	5.7	-0.01	0.08	0.07	-0.08	0.02	0.03	-0.24	-0.22	-0.13	0.01	-0.08	-0.11	-0.09	-0.06	-0.21	-0.2	0.14
GGGTTACTCTTTATCGCTAATTCC	TRCN0000465406	BCAN	BCAN	4.3	4.08	3.78	4.07	4	4.05	4.41	3.93	3.9	4.06	1.55	4.03	4.39	3.52	4.38	4.27	3.32	-0.26	0.03	-0.29	-0.24	-0.47	0.17	-0.08	-0.43	-0.46	-0.54	-1.94	-0.58	-0.02	-0.73	0.06	0.11	-0.51
GCAGCCAAAGCAAGGATGCCCGGA	TRCN0000465407	HEY2	HEY2	6.27	5.24	5.49	6.25	5.62	6.48	6.15	6.4	6.56	6.15	0.81	6.33	6.26	6.41	6.51	6.27	5.55	-0.05	-1.21	-0.77	-0.11	-0.78	-0.01	-0.39	0.03	0.06	-0.16	-3.3	-0.08	-0.26	-0.18	0.08	-0.16	-0.52
CACCCATAGAAGAATTACCGCCGA	TRCN0000465408	NPIPA2	NPIPA1	8.24	8.37	8.32	8.26	8.43	8.47	8.28	8.77	8.3	8.35	7.88	8.41	8.34	8.91	8.18	8.36	8.87	0.2	0.18	-0.12	0.1	0.16	-0.24	-0.03	0.46	0.05	0.43	-0.43	0.33	0.04	0.3	0	0.1	0.5
AGGGACTCCATCAGTGAATGTACC	TRCN0000465409	GPR180	GPR180	6.88	7.05	7.02	7.04	6.9	6.86	6.85	6.75	6.91	7.16	7.12	7	6.91	7.12	6.68	6.77	7.24	0.09	0.05	0.02	0.04	0.15	-0.06	0.17	-0.08	0.15	0.3	0	0.24	0.08	0	-0.24	-0.08	0.01
GTCTAATCTTTCATAAAAATGCCG	TRCN0000465411	PEA15	PEA15	5.37	5.61	5.27	5.34	4.44	4.2	4.1	4.57	4.68	5.25	5.65	4.72	4.94	4.36	4.27	4.76	3.05	-0.02	0.23	0.01	0.08	-0.41	-0.04	-0.25	0.16	0.25	-0.21	0.87	-0.33	0.41	-0.61	-0.47	-0.06	-1.46
GAGTGACTGTGTTGATCTTGACTA	TRCN0000465413	HIGD1A	HIGD1A	4.16	3.86	4.07	3.94	3.95	3.28	3.38	3.46	3.58	3.5	5.15	3.82	3.49	3.68	3.79	3.65	3.8	-0.29	-0.2	0.05	-0.32	-0.31	-0.43	-0.4	-0.01	-0.35	-0.81	1.73	-0.58	-0.14	-0.52	-0.31	-0.24	-0.55
TTTGTTCTGCCATCCCTCGTATTC	TRCN0000465414	RNF5	RNF5	4.92	4.51	4.58	4.63	4.42	3.98	4.33	3.76	4.38	4.3	3.18	4.4	4.42	3.64	4.52	4.29	4.04	0.33	-0.18	0.13	-0.01	-0.28	-0.11	0.26	-0.7	0.02	-0.47	-0.93	-0.44	-0.08	-0.78	-0.07	-0.22	-0.85
AGTCCGAGTGCTACAAAAACAAAT	TRCN0000465415	ATF6B	ATF6B	5.29	5.26	5.24	5.42	5.06	4.77	4.97	4.75	4.99	5.58	4.36	5.26	5.37	5.1	5.05	5.28	5.31	-0.06	-0.13	-0.09	-0.02	-0.03	-0.09	0.03	-0.37	-0.08	0.13	-0.73	0.02	0.17	-0.24	-0.21	0.13	-0.17
CACCCCAAGATATTCTTCGATTAC	TRCN0000465417	RPL30	RPL30	7.48	7.57	7.54	7.36	7.75	7.84	7.88	8.1	7.69	7.6	7.48	7.86	7.81	7.77	7.83	7.93	7.96	0.13	0.21	-0.01	-0.03	0.12	-0.21	0.13	0.43	-0.01	0.5	-0.25	0.36	0.11	-0.18	0.14	0.24	0.38
AATATCTCAGCGAGGGGATTAATA	TRCN0000465420	SYT16	SYT16	3.24	3.18	3.12	3.23	3.92	3.17	3.92	3.31	3.97	2.84	3	4.1	4.04	2.51	4.01	3.92	2.27	-0.33	-0.17	0.09	-0.18	-0.06	0.15	0.23	-0.65	0.26	-1.04	0.01	-0.36	0.42	-0.02	-0.08	-0.18	-1.17
TATATAACATACCCTTTCGAAGCT	TRCN0000465421	DYNC1H1	DYNC1H1	6.13	6.13	6.08	6.05	5.97	6.07	5.92	5.92	5.87	6.22	5.7	6.09	5.97	5.7	5.86	5.97	5.57	0.01	-0.02	-0.03	0.01	-0.08	0.27	0.08	-0.08	0.01	0.24	-0.04	-0.02	0.04	-0.16	-0.12	-0.01	-0.31
AACTCAGCGCCAGAGCCATAACGC	TRCN0000465422	OSMR	OSMR	5.83	5.97	6.23	6.19	6.52	6.11	6.13	6.16	6.27	5.99	6.12	6.65	6.37	5.58	6.65	6.37	5.83	-0.09	-0.1	0.23	0.06	0.07	-0.05	0.09	-0.13	0.08	-0.01	-0.17	0.09	0.11	-0.51	0.01	-0.03	-0.34
CAAGGTCACGGCCACGCTCGGAAA	TRCN0000465423	LINC00486	LINC00486	7.38	7.54	7.49	7.38	8.02	7.88	7.85	8	7.84	7.07	7.31	7.91	7.91	7.9	7.76	8	7.86	0.23	0.37	0.04	0.14	0.24	-0.14	0.03	0.26	0	0.19	-0.22	0.3	0.07	0.29	-0.05	0.2	0.44
AGAGGACCTCTTTCGGCACCTCGG	TRCN0000465424	TSNARE1	TSNARE1	4.92	5.07	5.2	5.14	5.02	5.22	5.3	5.16	5.18	5.28	2.75	5.29	5.25	4.45	5.24	5.21	4.67	-0.34	-0.07	0.15	-0.16	-0.27	0.24	-0.06	-0.22	-0.18	-0.04	-1.65	-0.22	-0.03	-0.32	-0.02	0.06	-0.44
AGGCCAAGTTCTGACCGGTTATAA	TRCN0000465425	TMEM80	TMEM80	6.65	6.63	6.5	6.71	7.41	7.31	7.42	7.4	7.38	6.67	7.87	7.33	7.42	6.35	7.07	7.29	6.82	0.23	0.07	-0.07	0.16	0.21	-0.05	0.26	0.07	0.19	0.3	0.4	0.15	0.16	-0.3	-0.24	0.01	0.06
GCAAACGGCGACAATCATTATAGC	TRCN0000465427	BRAT1	BRAT1	7.08	7.24	7.04	7.05	6.87	6.91	6.77	7.1	6.82	7.42	8.06	6.83	6.75	7.52	6.64	6.74	7.54	0.18	0.23	-0.08	0.03	0.16	0.04	-0.03	0.3	0.08	0.41	1.41	0.15	0.04	0.39	-0.05	0.01	0.38
TGTAATTCTTAACGTAACGTACCT	TRCN0000465428	ZNF641	ZNF641	6.74	6.99	7.12	6.86	7.38	7.55	7.47	7.44	7.43	7.06	7.21	7.45	7.42	6.86	7.17	7.2	7.04	-0.07	0.1	0.15	0.06	0.12	0.15	0.05	-0.08	0.04	0.2	-0.1	0.17	0.18	0.28	-0.24	-0.14	0.1
GCTCTGGAGTCGTTACAGTTTAGG	TRCN0000465429	DTX4	DTX4	5.91	5.99	5.98	5.99	3.14	2.97	3.18	3.12	3.41	6.18	0	2.91	3.12	5.67	3.31	2.7	5.66	-0.21	-0.06	0.12	-0.06	-0.07	0.19	0.05	-0.23	0.07	0.03	-2.23	-0.25	-0.01	-0.22	-0.07	-0.61	-0.21
GCGACATGGAAGAGCTAACTACAT	TRCN0000465430	KIAA1324L	KIAA1324L	3.65	4.16	4.22	4.03	4.38	4	4.52	3.64	3.89	3.72	1.33	3.8	3.91	4.04	4.44	3.84	3.52	-0.59	0	0.25	0.02	0.01	0.19	0.26	-0.74	-0.41	-0.63	-1.67	-0.49	-0.06	0.32	0.16	-0.59	-0.39
TCGACCCCCGCCGTCGCCAGGTTG	TRCN0000465431	TAC4	TAC4	6.65	6.52	6.48	6.52	6.41	6.17	5.95	6.27	6.22	5.97	5.28	6.39	6.29	6.8	6.16	6.24	6.62	0.3	0.17	-0.1	0	0.14	-0.15	-0.17	0.27	0.01	-0.08	-0.65	0.22	0	-0.01	-0.06	0.04	0.12
CCTCGTCACCTTATTCTCTAAGCA	TRCN0000465432	A1BG	A1BG	5.86	5.62	5.47	5.63	5.28	5.16	5.26	5.4	5.24	5.64	5.54	5.41	5.39	6.02	5.4	5.25	5.67	0	0.01	-0.4	-0.23	-0.06	-0.32	-0.13	0.19	-0.12	0.08	0.93	0.05	-0.09	-0.01	0.1	0.04	0.18
TACAGATGCCATTAACTCAATACA	TRCN0000465433	RWDD4	RWDD4	6.52	6.51	6.74	6.53	6.92	7.07	6.98	7.13	6.9	6.67	6.34	7	6.82	6.96	6.79	7.01	6.73	0.14	-0.02	0.15	0.15	0.09	-0.07	0.12	0.21	0.1	0.29	-0.24	0.26	0.07	0.47	-0.09	0.14	0.28
AATGCGTTATGTGTCGTTGCAGGT	TRCN0000465435	PLAT	PLAT	3.66	3.37	3.42	3.64	3.94	3.47	4.48	3.71	4.13	3.6	6.2	3.98	4.33	2.93	4.41	3.97	2.35	-0.36	-0.46	-0.24	-0.25	-0.42	0.12	0.38	-0.35	-0.13	-0.69	1.96	-0.76	0.09	-0.06	0.13	-0.3	-1.36
AATCGGCGTTGTGACCCGCCTTGA	TRCN0000465436	ATP1B1	ATP1B1	4.43	4.52	4.58	4.64	2.18	1.77	1.77	1.89	2.07	4.2	0.1	2.4	2.56	3.44	2.43	2.18	3.66	-0.22	0.01	0.28	-0.06	-0.23	0.06	-0.2	-0.21	0.02	-0.64	-1.7	-0.33	0.18	-0.71	-0.02	-0.08	-0.88
ATTTCCATTAATTAGTAACCGTTT	TRCN0000465437	ZC2HC1A	ZC2HC1A	4.82	4.76	4.92	4.97	4.69	4.11	4.41	4.09	4.69	4.59	3.66	4.98	4.69	3.49	4.78	4.66	3.52	-0.1	-0.03	0.32	0.07	-0.16	0.27	0.15	-0.56	0.28	-0.56	-0.7	-0.18	0.02	-0.62	-0.31	-0.28	-1.19
TCGCGTGACTATGAAGTCCGGGAA	TRCN0000465438	SLC25A30	SLC25A30	5.77	5.93	5.99	6.02	6.87	7	6.73	6.77	6.81	5.85	6.15	6.83	6.67	6.09	6.76	6.78	6.25	-0.07	0.01	0.03	0.14	0.19	0.02	-0.08	0.08	0.04	0.09	-0.06	0.18	-0.09	-0.01	-0.02	0.04	0.09
GCGCTGAGTGGGCAGAGTTCCATA	TRCN0000465440	CSTA	CSTA	6.81	6.69	6.5	6.57	6.67	6.35	6.37	6.52	6.52	6.66	6.2	6.58	6.5	7.19	6.37	6.59	6.72	0.41	0.11	-0.13	0.07	0.19	-0.13	0.1	0.25	0.11	0.4	-0.12	0.21	0.16	0.51	-0.17	0.04	0.2
CCTGACTAGTTGCCCATCCCATAG	TRCN0000465441	IFT80	IFT80	1.73	2.27	2.8	2.3	2.13	2.75	2.55	1.95	2.67	2.65	0	2.19	2.23	2.39	2.5	2.39	1.56	-0.46	0.41	0.87	0.07	-0.71	0.08	-0.32	-0.78	-0.11	0.28	-0.62	-0.44	0.03	0.58	-0.12	-0.16	-0.89
GCTCCCAAGCAGACGTAGGAGGGG	TRCN0000465442	PRICKLE3	PRICKLE3	5.07	5.2	5.31	5.11	4.94	4.82	5.32	4.69	4.89	5.01	5.96	4.9	4.72	5.19	5.07	4.77	5.08	-0.36	-0.15	-0.04	-0.23	-0.15	0.07	0.3	-0.42	-0.11	-0.47	1.05	-0.19	-0.47	-0.21	0.15	-0.19	0.01
GGGTGATCCCACGCAGCTGAACCT	TRCN0000465443	SMIM2	SMIM2	6.51	6.65	6.48	6.44	6.45	6.46	6.41	6.64	6.47	6.62	6.19	6.57	6.4	6.96	6.52	6.64	6.82	0.13	0.2	-0.17	0.02	0.05	-0.19	-0.01	0.24	0.1	0.23	-0.08	0.14	-0.03	0.22	0.05	0.18	0.24
TTTCCCTAACCATGTGAATACAGC	TRCN0000465444	FLT3	FLT3	2.7	3.57	3.34	3.39	2.79	1.52	2.36	1.62	2.31	3.18	2.56	2.51	2.53	2.21	2.79	2.16	2.26	-1.21	0.24	0.02	-0.47	0.34	-0.47	-0.05	-0.94	-0.06	-0.97	1.31	-0.42	0.31	-1.07	0.26	-0.04	-0.63
GTGGGTAACAGGAGCAGAAACGGG	TRCN0000465445	GBP3	GBP3	6.02	6.11	6.13	6.05	6.7	6.44	6.52	6.32	6.46	5.92	6.73	6.53	6.45	6.07	6.7	6.7	5.99	-0.02	0.03	0.17	0.05	0.09	0.06	0.22	-0.02	0.1	-0.11	0.03	-0.02	-0.02	-0.17	-0.03	0.1	0.06
TTGACAGCCTACGGCAATACTGTC	TRCN0000465446	PRAMEF15	PRAMEF15	5.99	5.84	5.98	6.01	6	5.85	5.91	5.99	6.11	5.6	2.99	5.93	6.1	5.48	6.12	5.84	5.59	-0.06	-0.19	0.14	-0.08	-0.15	0.07	-0.19	-0.16	0.05	-0.5	-2.06	-0.24	0.01	-0.06	-0.06	-0.26	-0.49
ACTCTCAGAGATTCTTAGAGGTAA	TRCN0000465448	MSC	MSC	5.45	5.25	5.84	5.36	4.14	4.85	3.51	4.13	3.79	4.75	0.81	4.09	5.56	2.91	5.46	4.14	3.74	-0.14	-0.34	0.13	-0.2	-1.15	-0.05	-1.29	-0.86	-1.32	-0.63	-3.45	-1.26	0.26	-2.39	0.25	-0.92	-1.28
CCCTTGGCCACCCGTCCCCTTTTA	TRCN0000465449	LSM2	LSM2	5.92	6.11	6.16	5.87	5.84	6.04	5.92	5.97	5.7	5.44	7.64	5.94	5.9	5.96	5.81	6.02	6.1	0.21	0.31	0.14	0.01	-0.11	-0.05	0.04	0.12	-0.16	-0.02	1.38	0.25	-0.12	0.11	-0.06	0.06	0.13
CCGAAAGCAACTTGTTGGTTTCAC	TRCN0000465450	SH3BP5	SH3BP5	5.94	6.12	6.19	6.04	4.47	4.57	4.52	4.35	4.59	6.26	2.85	4.26	4.61	6.32	4.44	4.67	5.83	-0.31	0.09	0.15	0.04	-0.19	0.03	-0.2	-0.17	-0.01	0.18	-0.4	-0.18	-0.09	0.14	-0.13	0.12	0.04
ACCGAGGTCTATATCCGGGTCAAT	TRCN0000465451	RWDD3	RWDD3	5.77	6.04	5.87	5.91	5.86	6.06	5.86	5.97	6.01	5.75	6.22	5.95	6.07	5.45	5.8	5.98	6.16	-0.01	0.24	-0.04	0.02	-0.01	0.09	0.01	0.05	0.12	0.05	0.25	0.15	0.23	-0.42	-0.14	0.01	-0.04
ACTCTCTGTTATTACCTATAAACG	TRCN0000465452	PRKCE	PRKCE	4.78	4.74	4.86	4.86	3.75	3.32	4.43	4.04	4.11	4.89	0.87	4.2	3.96	3.9	3.78	4	3.36	-0.37	-0.17	0.09	-0.21	-0.51	-0.16	0.31	-0.36	0.03	-0.28	-1.45	-0.25	-0.09	-0.7	0.25	0.03	-1.66
TGACGAGAATAAGATGAGGTGATC	TRCN0000465453	C8orf74	C8orf74	5.77	5.56	5.65	5.42	5.23	5.51	5.55	5.73	5.24	5.55	3.97	5.17	4.94	5.87	5.31	5.32	5.87	0.15	-0.14	0	-0.07	0.15	0.04	-0.03	0.35	-0.23	0.2	-0.38	-0.03	-0.38	0.14	0.24	0.09	0.2
TGCGGGACTCTAGATTTATACGTA	TRCN0000465455	F3	F3	7.59	7.68	7.71	7.6	6.9	7.56	7.28	7.43	7.17	7.74	7.96	6.95	6.95	8.04	6.77	7.15	7.88	0.05	0.1	0.04	0.07	0	0.15	-0.03	0.19	0.04	0.21	1.2	0.11	-0.09	0.25	-0.18	0.13	0.28
TACGGGCAGCTAATTAATAGCCAA	TRCN0000465456	NUDT16P1	XLOC_l2_009889	6.77	6.84	6.77	6.73	6.73	6.89	6.86	6.97	6.74	6.81	7.68	6.71	6.73	7.11	6.69	6.81	7.06	0.11	0.13	-0.11	0.01	0.05	-0.09	0.08	0.27	-0.02	0.25	0.22	0.08	-0.07	0.26	0.07	0.22	0.3
ACTCAATCTGAGCTGACAATACGA	TRCN0000465457	L3MBTL4	L3MBTL4	5.54	5.49	5.65	5.54	5.33	5.3	5.86	5.02	5.43	5.24	2.99	5.55	5.37	5.31	5.53	5.44	5.69	-0.13	-0.07	0.31	-0.04	-0.22	0.25	0.38	-0.57	-0.06	-0.56	-1.1	-0.09	-0.01	0.24	-0.02	-0.11	-0.28
GGAACTAAGGTATCGAAAGTCAGG	TRCN0000465458	GDI2	GDI2	5.97	6.08	6.18	6.01	6.61	6.63	6.77	6.17	6.58	5.96	6.29	6.62	6.57	6.06	6.61	6.53	6.4	-0.19	-0.18	0.12	-0.11	0.08	0.04	-0.01	-0.26	-0.12	-0.37	0.25	0.02	0.1	-0.02	0.1	-0.11	0.15
CCATCTGCTCGAATATGACCAGGT	TRCN0000465460	SPRY4	SPRY4	5.32	5.93	6.12	5.93	6.11	6.34	6.09	6.23	6.1	6.02	6.38	5.92	6.01	6.23	6.1	6	6.2	-0.52	-0.02	0.1	0.06	-0.04	0.16	-0.14	0.05	-0.18	0.1	-0.26	-0.02	-0.15	0.06	0.29	0.01	0.56
TTCACAATTCCGATAGGGCGTGTC	TRCN0000465462	DNAJC17	DNAJC17	4.94	4.52	4.58	4.81	3.45	3.63	3.61	2.99	3.49	4.47	1.74	3.6	3.18	4.41	3.51	3.34	4.35	-0.15	-0.42	0.02	0	-0.24	0.27	-0.06	-0.39	-0.12	-0.56	0.17	-0.36	-0.65	-0.78	-0.18	-0.38	-0.44
GACATATTAACCCTTGTCTACTCG	TRCN0000465464	MRFAP1L1	MRFAP1L1	5.87	5.78	5.6	5.72	5.96	5.61	5.64	5.84	5.77	5.43	5.86	6.12	6.04	5.38	6.11	5.97	5.31	-0.06	-0.09	-0.18	0.03	-0.24	-0.15	-0.17	-0.07	-0.22	-0.51	0.12	-0.31	-0.12	-0.42	-0.01	-0.13	-0.1
TGGTAGACTAATACCTAGCTCCGG	TRCN0000465466	R3HCC1L	R3HCC1L	6.29	6.62	6.45	6.32	6.73	7.05	6.88	7.14	6.81	6.37	3.94	6.9	6.76	6.86	6.47	6.89	6.69	0.11	0.33	-0.1	0.04	0.07	0.01	0.03	0.34	0.08	0.26	-2.77	0.34	-0.02	0.3	-0.16	0.15	0.24
ATCCAGACACCCCATTGTTGGCTG	TRCN0000465467	PI3	PI3	5.92	5.71	5.86	5.96	5.85	5.57	5.55	5.62	5.77	5.53	5.05	5.85	5.82	5.79	5.69	5.71	5.93	0.18	-0.12	0.06	0.12	0.07	-0.07	0.14	-0.05	0.21	-0.06	-0.61	0.04	0.19	0.18	-0.14	-0.03	-0.04
ATTCGTTTGTTTACACGGACATTG	TRCN0000465468	KCTD5	KCTD5	4.49	4.23	4.52	4.12	3.96	2.9	3.29	3.25	3.88	4.58	2.11	3.68	3.91	4.38	4.41	4.1	3.5	-0.18	-0.31	0.11	-0.32	-0.1	-0.49	-0.04	-0.04	-0.09	-0.41	-1.74	-0.54	-0.51	-0.14	0.45	0.04	-0.71
CCTGACATCCTCTCCATTGTTAGG	TRCN0000465469	PKD2L2	PKD2L2	5.43	5.17	5.4	5.29	5.93	5.74	5.82	6.08	5.69	5.26	4.85	5.6	5.48	5.29	5.41	5.28	4.91	0.14	-0.06	0.25	0.08	0.28	0.09	-0.07	0.17	0.07	0.05	-0.24	0.08	-0.07	0.12	-0.08	-0.28	-0.19
ACTCTTCGTACTGGACCCTGATAT	TRCN0000465470	ZYG11B	Zyg11b	5.03	5.52	5.83	5.62	5.88	5.69	5.74	5.57	5.84	5.7	4.93	5.95	5.78	5.22	6.07	5.61	5.55	-0.57	-0.2	0.24	0.02	0.13	0.13	0.07	-0.21	0.22	-0.04	-0.66	0.02	0.08	-0.3	0.03	-0.23	-0.2
GCCATTATACATATATCTAATTCC	TRCN0000465471	CLEC1B	CLEC1B	5.46	5.5	5.57	5.32	2.8	2.28	2.44	2.56	2.07	5.35	0	2.55	2.55	4.65	2.51	2.92	5	0.08	0.06	0.3	-0.02	0.45	-0.05	0.03	-0.17	-0.51	-0.01	-0.96	0.05	0	-0.26	-0.06	0.35	-0.28
TTACAGCAACTGCTGCAGTGGCAG	TRCN0000465472	TBC1D23	Tbc1d23	4.99	5.18	4.96	5.03	5.03	5.19	4.86	5	5.01	4.7	0.19	5.01	5.14	4.65	5.36	4.82	5.11	0.02	0.05	0.13	-0.03	0.09	0.27	-0.08	0.06	-0.05	-0.34	-3.31	-0.12	0.37	-0.24	0.28	-0.25	0.03
CCCTCCAGGCTGTGCGCTCCAAGG	TRCN0000465473	HCFC1R1	HCFC1R1	8	8.12	8.18	8	8.74	8.76	8.61	9	8.79	8.2	9.16	8.64	8.65	8.72	8.27	8.67	8.39	0.21	0.22	0	0.07	0.16	-0.17	0.06	0.37	0.12	0.61	0.12	0.36	-0.08	0.31	-0.18	0.24	0.31
TCTCGCCGCCATCCATGCGACATT	TRCN0000465474	SCRN2	SCRN2	5.92	5.95	5.87	5.89	5.35	5.47	5.59	5.29	5.63	5.99	1.02	5.41	5.63	5.71	5.43	5.23	5.5	0.03	0.04	0.03	-0.01	-0.11	0.1	0.07	-0.21	0.06	0.19	-4.44	-0.12	0.04	-0.05	-0.08	-0.16	-0.21
AAGCAACCACGATGACCGTACCTA	TRCN0000465475	FAM209B	FAM209B	5.6	5.29	5.27	5.47	5.44	4.87	5.06	4.74	5.17	4.92	2.76	5.52	5.39	5.27	5.44	5.19	5.32	0.36	0.08	-0.14	0.09	0.13	-0.03	0.14	-0.28	0.03	-0.25	-1.46	0.07	0.25	-0.03	0	-0.08	-0.08
ACAGTTACATAATATATGATCTCA	TRCN0000465477	DNAJC30	DNAJC30	7.26	7.24	7.2	7.27	6.68	6.87	6.66	6.88	6.79	7.32	6.17	6.63	6.86	6.78	6.58	6.64	6.98	0.11	-0.01	-0.07	0.06	0.01	0.23	0	0.05	0.12	0.29	-0.63	-0.02	0.23	-0.39	-0.17	-0.07	-0.21
GCCTGGGCGCCTGACCTGTTGATT	TRCN0000465478	FAM134C	FAM134C	4.57	4.07	4.38	4.09	3.8	3.89	3.99	3.76	4.02	3.96	0.87	3.88	3.74	3.22	3.88	3.2	3.51	-0.08	-0.26	0.06	-0.38	-0.6	-0.11	-0.24	-0.08	-0.28	-0.51	-2.54	-0.76	-0.31	-1.13	-0.02	-0.79	-0.57
CGCCACAGTTGATGACTAATCCAG	TRCN0000465479	COMMD8	COMMD8	7.68	7.78	7.86	7.62	7.81	8.16	7.84	8.27	7.74	7.81	7.57	7.74	7.53	8.47	7.62	7.85	8.43	0.21	0.12	0	-0.02	0.29	-0.02	-0.08	0.51	-0.02	0.47	-0.14	0.41	-0.12	0.41	0.1	0.21	0.61
CGGTCCGACATGAATCACGGGTCG	TRCN0000465481	PDXK	NO_MATCH_133	5.56	5.51	5.68	5.47	4.56	4.57	4.56	4.38	4.29	4.82	1.62	4.54	4.15	6.2	4.27	4.4	6.33	0.03	0.2	0.02	-0.22	-0.22	-0.16	-0.17	-0.11	-0.45	-0.73	-2.02	-0.03	-0.24	0.25	-0.09	0.03	0.47
CCATTATGGCCAACCTAAACGCTT	TRCN0000465483	NDUFV3	NDUFV3	6.12	6.11	6.04	6.13	6.13	6.27	6.17	6.12	6.03	6.4	8.08	5.86	6.13	5.78	6.08	5.94	6.1	-0.06	-0.04	-0.1	0.03	0.01	0.17	-0.14	-0.1	-0.14	0.3	1.66	-0.18	0.06	-0.23	0.07	-0.1	0.05
CGGAAGATATTGTACATCACAGAT	TRCN0000465484	DLST	DLST	7.97	8.08	8.03	7.9	8.15	8.51	8.41	8.43	8.2	7.97	5.18	7.98	7.98	8.45	7.85	8.11	8.4	0.13	0.14	0.04	-0.02	0.2	0.11	0	0.23	-0.01	0.24	-2.51	0.25	-0.1	0.32	-0.12	0.14	0.33
AAACATGAGATCAGGTGTTCACAT	TRCN0000465485	SPOCK3	SPOCK3	5.05	5.16	5.04	5.04	5.17	4.95	5.15	4.53	5.25	4.79	6.11	5.35	5.28	4.08	5.52	5.14	4.27	-0.09	0.11	0.32	-0.08	-0.15	0.11	0.01	-0.7	0	-0.6	0.78	-0.31	0.28	-0.37	0.04	-0.22	-0.76
CTTCATACGAATATCCAGTACGGA	TRCN0000465486	SCML4	SCML4	7.27	7.24	7.18	7.14	6.84	6.76	6.56	6.92	6.76	7.4	7.03	6.73	6.83	7.16	6.8	6.71	6.7	0.19	0.11	0.05	0.13	0.12	0.12	-0.06	0.25	0.11	0.33	-0.17	0.08	0.14	0.02	0	-0.01	0.07
AGTTACTTACTTAGACCATTCTAT	TRCN0000465487	SREK1	SREK1	4.82	5.15	5.29	5.19	5.77	5.49	5.87	4.94	5.91	5.07	2.89	5.71	5.94	4.02	5.28	5.95	4.31	-0.52	-0.08	0.45	-0.03	-0.1	0.17	0.08	-0.97	0.21	-0.51	-2.07	-0.31	0.31	-0.49	-0.53	-0.12	-0.98
TGCAACCTTCTACTGTCCGTCGAG	TRCN0000465488	TMEM242	TMEM242	7.7	7.64	7.81	7.69	7.9	8.09	8.05	8.16	7.88	7.48	7.71	7.94	7.71	8.11	7.65	7.8	8.05	0.26	0.13	0.03	0.13	0.24	-0.14	0.06	0.25	0.02	0.19	-0.3	0.34	-0.01	0.28	-0.09	0.07	0.32
GTGGTAATTTTAACGGACCCTATA	TRCN0000465489	PTPN9	PTPN9	1.77	2.44	1.34	1.94	1.79	2.1	1.96	1.44	1.69	1.78	0.1	1.45	1.4	1.12	2.14	1.56	1.56	-0.32	0.44	-0.57	-0.47	0.05	0.4	0.16	-0.18	0.08	-0.54	-0.99	-0.48	-0.31	-0.49	0.03	-0.2	-0.35
GAGATCAGAGCTTCTTTAACGTAA	TRCN0000465490	TMEM177	TMEM177	6.89	6.56	6.51	6.68	7	6.73	6.93	6.87	6.96	6.42	7.47	7.02	7.22	4.84	6.99	7.16	6.09	0.26	0	0.04	0.14	-0.12	0.06	0.1	-0.02	0.02	-0.16	0.72	-0.1	0.28	-1.36	-0.27	0.05	-0.32
ATCGAATGGTCTAGCAACGGAAGC	TRCN0000465491	EBNA1BP2	EBNA1BP2	5.57	5.49	5.49	5.5	6.06	5.85	5.91	5.6	6.09	5.17	5.88	6.08	6.09	4.94	6.14	6.06	5.09	-0.1	-0.02	0.21	0.03	-0.09	0.01	-0.07	-0.4	-0.09	-0.58	0.57	-0.32	-0.16	-0.47	-0.11	-0.11	-0.35
GTATCAACCCGAAACAATTTACCT	TRCN0000465492	GLOD4	GLOD4	6.42	6.74	6.61	6.58	7.29	7.08	7.03	6.8	7.11	6.16	5.27	7.37	7.37	6.29	7.59	7.36	6.16	-0.26	0.17	0.07	-0.01	-0.06	0.14	-0.01	-0.23	-0.01	-0.57	-0.8	-0.07	0.21	-0.13	0.17	-0.01	-0.31
CTCGCACGTAGCCTCCAGTGACCG	TRCN0000465493	AFTPH	AFTPH	7.12	7.21	7.19	7.13	7.22	7.26	7.06	7.31	7.1	7.19	8.14	7.11	7.15	7.64	7.41	7.27	7.59	0.22	0.13	-0.02	0.09	0.18	-0.15	0	0.22	0.01	0.37	0.39	0.21	-0.01	0.41	0.36	0.21	0.37
CAGACCACATTCCGAAGATTATTA	TRCN0000465494	MAEL	MAEL	6.23	6.34	6.49	6.3	6.42	6.5	6.48	6.24	6.33	6.21	5.08	6.4	6.08	6.36	6.47	6.46	6.34	-0.11	0.05	0.17	0.05	0.15	0.1	-0.02	-0.19	-0.01	-0.02	-1.24	0.2	-0.22	0.02	0.17	0.11	-0.01
CAATGGGAACAACATCACCCATAG	TRCN0000465495	PTMS	PTMS	5.86	5.86	5.74	5.73	5.52	5.75	5.51	5.51	5.6	5.87	6.73	5.23	5.28	5.92	5.21	5.65	5.84	0.09	0.01	-0.07	-0.09	0.07	0	-0.06	0.11	0.07	0.2	1.17	-0.29	-0.24	-0.01	-0.05	0.11	0.33
TTTCGGCCACACCAAGTTGAAAGT	TRCN0000465496	BARX1	BARX1	5.29	4.82	4.73	4.89	4.32	3.99	4.11	4.1	4.25	4.87	0.87	4.43	4.44	4.56	4.31	4.08	4.69	0.25	-0.08	-0.08	0.03	-0.03	-0.23	-0.08	-0.12	-0.09	-0.16	-2.51	-0.06	-0.02	-0.23	0.02	-0.22	-0.09
ACCCGCCCGAGAACTTTAAAAATA	TRCN0000465498	MUSK	MUSK	4.39	4.23	4.45	4.35	3.67	3.79	4.08	3.61	3.54	4.5	0.1	3.68	3.29	3.98	3.72	3.23	4.46	-0.35	-0.14	0.11	-0.29	-0.22	0.42	0.1	-0.33	-0.28	-0.27	-2.07	-0.25	-0.47	-0.17	-0.14	-0.61	-0.01
TGATATCTACTCCAGACAAAGCCG	TRCN0000465499	SNX16	SNX16	7.71	7.65	7.86	7.79	6.48	6.76	6.75	6.76	6.06	7.78	5.84	6.69	5.98	7.82	6.48	6.35	8.15	0.15	-0.19	0.14	0.08	0.08	0.15	0.09	0.05	-0.36	0.17	-0.17	0.36	-0.24	0.14	-0.03	-0.02	0.18
CTAACCAATAGCTGTCCCTCGACA	TRCN0000465500	PELO	PELO	5.39	5.35	5.32	5.14	4.73	4.88	4.82	4.79	4.66	5.18	1.07	4.62	4.61	4.94	4.68	4.86	5.02	0.25	0.04	0.13	-0.02	-0.07	0.17	-0.17	-0.01	-0.17	0.05	-3.8	-0.11	-0.13	-0.15	-0.11	0.08	0.06
CTGAATGTTGTTTTAGAGTTACGA	TRCN0000465501	CBLB	CBLB	3.2	4.29	3.69	3.54	4.02	3.34	4.16	3.57	3.81	3.59	0	3.82	3.95	3.03	3.88	3.91	3.29	-1.2	0.51	0.07	-0.36	-0.33	-0.09	-0.07	-0.66	-0.25	-0.83	-2.02	-0.61	-0.19	-0.09	-0.15	0.05	-0.24
AAGACGAAGACGTGCTCCCATTTC	TRCN0000465502	NDRG2	NDRG2	4.84	4.94	4.86	4.99	4.8	4.48	4.69	4.29	5.1	4.93	5.4	4.72	4.8	4.36	5.19	4.48	4.5	-0.27	-0.05	-0.02	-0.01	-0.14	0.1	0.03	-0.53	0.09	-0.29	0.55	-0.47	-0.35	-0.55	0.08	-0.38	-0.58
GACTGATGGCTCGCGAGCTCGCTT	TRCN0000465503	JUNB	JUNB	6.13	6.27	5.71	6.14	4.19	5.12	5.08	4.72	5.91	5.29	5.8	5.99	6.25	5.71	6	6.03	3.77	-0.07	0.02	-0.48	-0.1	-1.57	-0.25	-0.46	-0.79	0.16	-0.82	0.29	0.01	0.39	-0.57	-0.04	0.2	-1.18
CCTACGACCGATCGCTCAAAGTCC	TRCN0000465504	ZNF706	ZNF706	8.06	8.18	7.98	7.98	8.34	8.31	8.22	8.49	8.17	8.17	9.21	8.27	8.17	8.64	8.09	8.29	8.63	0.24	0.22	-0.18	0.03	0.31	-0.18	0.1	0.4	0.09	0.51	0.89	0.4	0.05	0.42	0.04	0.2	0.51
TAAGCGGCACAAGTTCCCCTCGAC	TRCN0000465505	SPHK1	SPHK1	5.68	5.8	5.99	5.93	4.69	5.11	5.06	4.91	4.7	5.82	3.11	4.74	4.71	6.4	4.69	4.87	6.05	-0.26	-0.08	0.02	0.05	-0.01	0.06	0.05	0.07	-0.16	-0.13	-1.9	-0.1	-0.12	0.27	-0.06	-0.03	0.15
AACGAACAACTGCCAGGCCTATTC	TRCN0000465506	RBKS	RBKS	5.57	5.52	5.86	5.81	4.46	4.47	4.36	4.12	4.53	5.69	4.62	4.5	4.84	5.6	4.57	4.41	5.55	-0.16	-0.14	0.21	0.05	-0.08	0.19	-0.02	-0.2	0.18	-0.14	0.72	-0.2	0.55	0.1	-0.07	0.03	-0.31
CTAAAGTGTTCGTGTCGTCAGGAT	TRCN0000465507	MTMR7	MTMR7	3.6	3.95	3.56	3.63	4.73	4.78	4.99	4.44	4.6	3.76	2.54	4.7	5.07	3.15	5.04	4.33	3.93	-0.25	0.2	-0.24	-0.17	-0.05	0.23	0.05	-0.58	-0.17	-0.24	-1.44	-0.04	0.51	-0.61	0.13	-0.29	0.01
AGACACAACGTTAATAATACAATT	TRCN0000465508	CRYBA4	CRYBA4	6.48	6.48	6.64	6.45	6.71	6.73	6.74	6.75	6.76	6.6	5.76	6.75	6.82	6.44	6.65	6.66	6.39	0.08	-0.04	0.14	0.01	0.07	0.04	0.01	-0.05	0.04	0.14	-1.27	-0.03	0.18	-0.15	-0.07	-0.09	-0.04
CCTGTGTACTCGTGCACAGTCAAC	TRCN0000465509	BVES	BVES	7.13	7.29	7.28	7.03	7.41	7.63	7.53	7.54	7.4	7.33	7.21	7.33	7.44	7.52	7.49	7.37	7.26	0.11	0.19	0.16	0	-0.01	0.09	-0.02	0.05	0	0.34	-0.27	0.12	0.14	0.46	0.06	0.06	0.23
TCTCCAGATTTCTTGGTATAGCAG	TRCN0000465510	POU5F2	POU5F2	6.65	6.89	6.54	6.69	6.79	6.95	7.23	7.03	7.2	6.98	7.98	7.42	7	6	6.89	6.81	6.99	-0.13	0.1	-0.19	-0.08	-0.19	0.1	0.28	-0.04	0.21	0.24	0.86	0.37	-0.02	-0.37	-0.04	-0.1	0.33
GCAAACATGCCGTACGGTATCAAG	TRCN0000465511	NHLRC4	NHLRC4	5.01	4.99	4.78	4.91	5.85	5.63	5.5	6.11	5.69	3.74	3.33	5.5	5.59	4.9	5.56	6	5.4	-0.27	0.19	-0.34	-0.24	0.01	0.04	-0.31	0.63	-0.1	-1.51	-1.51	-0.55	-0.11	0.04	-0.01	0.23	0.21
TACGGGCCCGTGCACATTAAAAAG	TRCN0000465512	KRTAP9-2	KRTAP9-2	6.66	7.06	7.27	6.65	6.52	6.9	6.8	6.96	6.65	6.48	6.61	6.75	6.42	6.34	6.21	6.68	7.15	0.02	0.38	0.46	0	-0.24	-0.04	-0.02	0.14	-0.18	-0.11	-0.8	-0.01	-0.38	-0.38	-0.34	-0.04	0.4
TGCTCATTGTATTAAGGTGATTTC	TRCN0000465513	HRASLS5	HRASLS5	7	7.02	7.14	7.07	7.31	7.66	7.59	7.56	7.44	7.16	7.72	7.46	7.43	7.34	7.29	7.19	7.19	0.07	-0.09	0.08	0.05	0.15	0.08	0.1	0.13	0.05	0.24	0.09	0.29	0.07	0.16	-0.03	-0.07	0.2
ACGGCACTCTATACGGCCTTTGGT	TRCN0000465514	ZFP36L1	ZFP36L1	4.61	3.96	3.86	3.74	3.29	4.72	3.15	4.29	3.95	4.21	2.49	3.79	4.36	3.33	3.77	2.9	3.1	-0.54	-0.94	-0.98	-1.32	-1.26	0.2	-1.19	-0.57	-0.88	-1	-0.88	-0.95	-0.4	-0.97	0.34	-1.17	-1.31
GCGGCCCCCGTTGCGTCCTGAAAA	TRCN0000465515	PRPS1	PRPS1	6.3	6.14	6.24	6.4	5.43	5.46	5.31	5.15	5.23	6.14	5.37	5.47	5.27	6.22	5.31	5.36	6.3	0.03	-0.15	-0.02	0.06	0.12	0.15	0.04	0.05	0.06	-0.01	-0.11	0.2	-0.02	0.06	-0.16	-0.06	-0.1
CTGACAAAAATGTACAGTCACAAC	TRCN0000465516	KIAA0101	KIAA0101	6.7	6.61	6.53	6.55	7.41	7.37	7.22	7.45	7.36	6.82	7.72	7.35	7.23	7.21	7.37	7.41	6.83	0.28	0.14	-0.17	0.05	0.11	-0.1	0.03	0.25	0.11	0.39	0.69	0.18	-0.02	0.48	0	0.07	0.26
GTTGCCGATGGCTGCTATGAGATT	TRCN0000465517	0	NO_MATCH_218	5.33	5.11	5.27	5.33	6.12	5.44	5.55	5.41	5.71	4.9	6.08	6.02	5.71	4.72	6.03	5.94	5.07	0.03	0.02	0.01	0.01	0.07	-0.1	0.09	-0.06	0.07	-0.3	0.89	-0.14	-0.08	-0.36	-0.04	-0.05	-0.29
TCCGTGAAACATATGAGGCACTGA	TRCN0000465518	EIF4A3	EIF4A3	5.33	5.62	5.49	5.53	6.39	6.55	6.56	6.39	6.49	5.4	7.72	6.46	6.42	5.78	6.33	6.35	5.63	-0.37	0.01	-0.13	0.01	-0.17	0.14	-0.05	-0.08	-0.09	-0.27	2.18	-0.11	-0.09	0.19	-0.07	-0.08	-0.32
CATCAGTGCAGATACTCGCAGCCG	TRCN0000465519	FUNDC2P2	FUNDC2	6.2	6.4	6.04	6.5	6.27	6.72	6.41	6.73	6.44	6.35	6.45	5.68	6.31	5.61	5.89	6.65	6.31	-0.2	-0.01	-0.48	0.11	-0.13	-0.09	-0.1	0.32	0	0.06	-0.12	-0.58	-0.19	-1.1	-0.36	0.23	-0.08
CATACCCCTGGGACACATCATTGA	TRCN0000465520	NFE2	NFE2	6.2	4.71	4.63	5.98	4.6	6.32	5.67	6.07	6.56	5.78	4.5	6.45	5.53	4.39	5.67	6.18	4.54	0.3	-1.04	-1.22	0.01	-1.1	0.2	-0.29	0.16	0.61	-0.02	-1.88	0.65	-0.34	-1.56	0.15	0.42	-1.03
TTTTACGTACGTCTACTGTTGTTT	TRCN0000465521	ALG12	ALG12	4.93	4.27	4.49	4.71	4.4	4.2	4.24	3.99	4.52	4.53	5.13	4.19	4.72	3.92	4.48	4.32	3.39	0.08	-0.36	-0.03	0	-0.35	0.2	-0.16	-0.56	-0.08	-0.39	1.07	-0.74	0.22	-0.24	-0.25	-0.33	-1.07
GAATTGCGCGCTTCAACACGCTAT	TRCN0000465522	RPL23AP32	RPL23A	6.27	6.28	6.24	6.18	6.01	5.77	5.74	6.05	5.81	5.96	6.84	6.21	6.02	5.79	5.84	6.12	5.82	0.04	0.04	0.03	-0.05	-0.04	0.04	0.06	0.23	-0.03	-0.27	0.56	-0.06	0.11	-0.38	-0.26	-0.03	-0.29
GTACGGACATCCGCCAAAATCTAC	TRCN0000465523	PNPLA1	PNPLA1	4.73	4.73	4.59	4.57	4.44	4.03	3.92	3.92	4.97	4.58	3.79	4.09	4.8	5.47	4.71	4.53	4.96	0.09	0.08	-0.06	0.02	-0.02	0.12	-0.24	-0.37	0.1	-0.01	-0.19	0.1	-0.16	0.17	-0.19	-0.37	-0.03
GCCATCGTCATACTCGTTGGTTCC	TRCN0000465524	DNAJC10	DNAJC10	3.17	3.49	3.24	3.31	3.43	2.91	3.42	3.17	2.99	3.15	0	2.97	2.99	2.17	2.93	3.54	3.54	-0.6	0.01	0.08	-0.25	-0.24	0.15	-0.08	-0.09	-0.38	-0.72	-2.31	-0.57	-0.27	-1.09	-0.23	0.16	-0.2
GGACTCATCTGGATCCTTTCTGTA	TRCN0000465525	KPNA5	KPNA5	6.31	6.07	5.27	6.11	5.23	6.46	6.49	5.81	6.51	4.77	5.42	5.59	6.24	5.27	4.96	5.86	5.21	0.1	-0.21	-0.83	-0.1	-0.67	0.1	-0.14	-0.58	0.13	-1.41	0.52	-0.67	0.16	-0.62	0.08	-0.51	-0.9
GCACACCCGTGTCCCTTACAACCA	TRCN0000465526	CKS1B	CKS1B	8.29	8.24	8.1	8.22	7.24	7.18	7.05	7.17	7.21	8.26	6.29	7.27	7.23	8.84	7.06	7.42	8.62	0.29	0.1	-0.15	0.1	0.11	-0.09	0.05	0.11	0.13	0.32	-0.6	0.27	0.07	0.32	-0.18	0.13	0.29
ACCATTAGCTTTGGCCTCTAATAT	TRCN0000465527	HACL1	HACL1	7.27	7.21	7.2	7.1	7.4	7.33	7.37	7.41	7.4	7.25	7.06	7.44	7.46	7.18	7.26	7.42	7.15	0.33	0.14	-0.02	0.04	0.15	-0.04	0.2	0.05	0.2	0.28	-0.22	0.18	0.26	0.14	-0.1	0.04	0
TCTGCTTATGCAGCGCAATCAGAC	TRCN0000465528	RGS8	RGS8	5.86	6.01	5.88	5.77	5.88	5.93	5.82	5.78	5.87	5.88	5.74	6.04	6.07	5.79	5.88	5.69	5.56	0.06	0.09	-0.05	-0.12	-0.16	0.02	-0.07	-0.17	-0.1	0.07	-0.46	-0.05	0.05	0.21	-0.01	-0.3	-0.3
TTAGATGAATCCGCTCATATCGTA	TRCN0000465529	CDIPT-AS1	CDIPT-AS1	6.85	6.88	6.76	6.87	7.58	7.3	7.33	7.37	7.53	6.58	7.35	7.56	7.49	6.66	7.46	7.36	6.83	0.02	0.13	-0.09	0.03	0.12	-0.16	0.05	-0.06	0.15	-0.11	0.1	-0.03	0.05	-0.15	-0.06	-0.18	-0.14
GGTAGACCTCTTCCCCGACCCACC	TRCN0000465530	KLK3	KLK3	6.38	6.38	6.42	6.36	5.02	4.76	4.54	5.09	4.83	6.47	5.27	4.86	5.09	6.25	4.58	4.86	6.32	0.18	0.13	0.12	0.06	0.11	0.08	-0.09	0.46	0	0.27	0.49	0.25	0.2	-0.17	-0.19	-0.08	0.07
TGACTCCTCTATTCTTTGGCACAT	TRCN0000465531	ANKRD13D	ANKRD13D	5.75	5.85	5.98	5.99	5.44	4.94	5.11	4.72	5.24	5.7	7.25	5.46	5.51	5.61	5.41	5.07	5.06	-0.17	0.04	0.23	0.11	0.07	-0.02	0.02	-0.59	-0.1	-0.18	1.6	-0.2	0.11	-0.17	-0.07	-0.26	-0.67
AGGCCTTGCTTATCACTGTCGGAG	TRCN0000465532	ZDHHC19	NO_MATCH_55	6.82	6.88	6.94	6.92	6.33	6.22	6.11	6.28	6.31	7.14	5.43	6.46	6.37	6.82	6.38	6	6.72	0.14	-0.02	0.17	0.12	0.06	0.03	-0.05	0	0.09	0.53	-0.35	0.18	0.08	0.14	0.07	-0.14	-0.15
AATTCCCATTGTGATTGGGCCTGC	TRCN0000465533	ZNF101	ZNF101	5.64	5.55	5.73	5.74	6	5.25	5.56	5.09	6.06	5.19	5.02	6.01	5.99	4.54	6.47	5.89	5.07	0.13	0.07	0.41	0.09	-0.07	0.1	0.15	-0.52	0.29	-0.43	-0.02	-0.25	0.23	-0.44	0.27	-0.09	-0.46
GACTCACCTACAGCCCCGATCGCG	TRCN0000465534	AIMP1	AIMP1	6.65	6.78	6.64	6.64	7.62	7.24	7.07	6.87	7.18	6.55	6.32	7.47	7.34	6.92	7.49	7.31	6.6	-0.08	0.12	0	0	0.27	0.12	-0.08	-0.26	-0.05	-0.33	-0.52	0.04	0.05	0.25	0.06	-0.1	-0.03
GTTGCGGACCGGATACTGGCCCTC	TRCN0000465535	RPL15	RPL15	6.05	6.01	6.14	6.21	6.77	6.51	6.47	6.51	6.59	6.05	7.15	6.88	7.03	5.92	6.87	6.89	5.85	0.02	-0.13	0.07	0.11	-0.04	-0.04	0.08	0.04	0.07	0.01	0.58	0.03	0.28	-0.27	0	0.05	-0.12
TCAAGTTTGCTTCTAAAAGTAATT	TRCN0000465536	ARHGEF10	ARHGEF10	4.97	5.08	4.81	4.89	5.63	5.67	5.7	5.44	5.68	4.78	1.02	5.77	5.55	4.39	5.13	5.62	5.02	-0.23	0.02	-0.09	-0.13	0.08	0.11	0.06	-0.23	0.07	-0.4	-3.56	0.03	-0.01	-0.72	-0.44	-0.05	0.23
TCAACCGGGCACGCAACGACACAA	TRCN0000465537	GALNT1	GALNT1	6.54	6.8	6.86	6.65	7.45	7.59	7.53	7.61	7.44	6.85	6.13	7.52	7.41	7.25	7.23	7.5	7.21	0.04	0.11	0.08	0.02	0.18	-0.13	0.16	0.21	0.05	0.35	-1.22	0.36	0.03	0.36	-0.11	0.13	0.45
AATCGGGACTGATGGGCAGCATGG	TRCN0000465538	VWA5A	VWA5A	5.11	5.06	5.35	5.23	4.9	4.77	4.85	4.4	4.8	5.52	6.5	5.01	4.98	4.71	5.07	4.85	4.65	-0.15	-0.16	0.28	-0.06	-0.06	0.27	0.06	-0.5	-0.03	0.07	2.17	-0.19	0.12	-0.21	-0.1	-0.19	-0.63
TAAGCCCCTCGCCTTAATCTTTAC	TRCN0000465539	COQ7	COQ7	5.59	5.62	5.71	5.55	5.27	5.22	5.19	5.1	5.29	5.54	3.64	5.25	5.28	5.55	5.25	5.32	5.73	-0.07	0	0.08	-0.07	-0.02	-0.07	-0.13	-0.16	-0.06	-0.03	-1.08	-0.13	-0.07	-0.11	-0.12	0.17	0.11
TCCCTCGACAATAACCTACTCAAA	TRCN0000465540	CXXC4	CXXC4	6.7	5.15	5.16	6.56	4.89	6.1	5.95	7.58	7.2	6.06	5.45	6.11	5.57	5.41	5.07	7.04	5.5	-0.1	-1.36	-1.37	-0.36	-1.55	-0.53	-0.83	0.49	0.2	-0.51	0.18	-0.64	-1.28	-1.25	-0.4	-0.06	-1.13
ATTACATGCATGTACGCTATACCG	TRCN0000465541	MRPS24	MRPS24	5.98	5.95	6	6.01	5.67	5.24	5.32	5.27	5.53	5.93	5.27	5.71	5.62	5.46	5.65	5.36	5.36	0.06	0.06	0.14	0.03	-0.01	0.07	0.13	-0.22	0.13	-0.12	0.23	-0.18	0.09	-0.2	-0.19	-0.24	-0.51
TCAATGTTTCTCCGGTTCTGATCG	TRCN0000465542	SRP54	SRP54	3.72	3.73	3.65	3.7	5.49	5.37	5.46	5.08	5.45	3.2	4.24	5.62	5.21	3.16	5.42	5.31	3.66	-0.05	-0.11	0	-0.2	0.05	0.02	-0.11	-0.37	-0.01	-0.85	0.56	0.16	-0.07	-0.11	0.04	-0.07	0.15
GATCAGGACCTTAGTTCCATGCAC	TRCN0000465543	STAR	STAR	6.4	6.35	6.26	6.27	6.07	5.78	5.93	5.94	5.89	6.17	4.9	6.02	6.04	5.85	6.23	5.93	6.09	0.07	-0.02	0.02	-0.06	-0.03	0.02	0.11	0.06	-0.01	-0.26	-0.9	-0.13	0.05	-0.28	0.11	-0.17	0.08
ACATGTAGGAGTATCGATTGTGGC	TRCN0000465545	PEX19	PEX19	6.54	6.83	6.83	6.86	6.83	6.98	6.91	6.76	6.87	6.8	7.53	6.79	6.75	6.96	7	6.96	6.9	-0.24	-0.07	0	0.05	0.03	0.09	0.03	-0.1	-0.03	-0.02	1.12	-0.01	-0.14	0.09	0.08	0.08	-0.04
GGTCATCTCACATTTCGTTTGACG	TRCN0000465548	MRPS25	MRPS25	6.06	6.28	6.43	6.2	6.56	6.53	6.48	6.48	6.62	5.93	7.48	6.67	6.72	6.28	6.52	6.76	6.26	-0.11	0.12	0.16	0.06	-0.02	-0.02	-0.02	0.02	0.09	-0.22	0.84	0.11	0.19	0.14	-0.12	0	0.08
CCCTTAACTCAAGAATGGTATGTG	TRCN0000465549	MLLT10	MLLT10	6.02	5.88	5.85	5.93	6.79	6.95	6.78	7.12	6.65	5.55	6.72	6.79	6.65	6.29	6.63	6.82	6.31	0.16	0.08	-0.17	0.04	0.13	0	-0.06	0.47	-0.13	-0.21	-0.18	0.17	-0.07	0.13	-0.01	0.11	0.37
GCCTACCGAGGCATGCGCGGTGGC	TRCN0000465550	CSTF3	CSTF3	6.99	6.93	6.9	6.91	6.93	6.66	6.69	6.56	6.77	6.61	6.65	6.92	6.86	6.85	7.35	6.89	6.96	0.28	0.13	-0.04	0.06	0.06	-0.12	0.09	-0.06	0.11	-0.05	0.17	0.13	0.01	-0.06	0.48	0.02	0.07
CCTATCATCCAGACGTTTAAGGCG	TRCN0000465551	MDK	MDK	6.98	7.07	6.84	6.75	6.55	6.55	6.52	6.74	6.46	6.9	6.36	6.49	6.37	6.99	6.23	6.41	6.99	0.33	0.18	-0.13	0	0.23	-0.11	0.1	0.39	0.09	0.37	-0.31	0.2	0.06	0.12	-0.04	0.02	0.35
GTGGGTCCATGGACACACGCAACC	TRCN0000465552	SERPINB3	SERPINB3	5.98	6.02	6.01	5.99	5.99	5.67	5.63	5.48	5.83	6.15	6.1	5.97	5.72	5.8	6.26	5.94	5.96	-0.18	-0.14	-0.06	-0.15	0.03	0.05	-0.08	-0.22	0.09	-0.1	0.34	-0.04	-0.13	-0.18	0.07	-0.03	-0.16
CTTCCTCATGCCCGGTCTTACAAT	TRCN0000465553	FANCI	FANCI	6.55	6.55	6.46	6.39	6.28	6	6.04	6.03	6.14	6.48	5.05	6.23	6.29	6.13	6.31	6.4	6.24	0.13	0.13	-0.1	0.05	0.09	-0.16	0.05	-0.04	0.05	0.04	-1.17	0.01	0.16	-0.18	0.07	0.06	0
ACCGCACTCGCACGGCGTGGGCAC	TRCN0000465554	FRMPD4	FRMPD4	7.1	7.31	7.15	7.19	7.33	7.36	7.36	7.4	7.33	7.1	8.06	7.46	7.37	7.45	7.3	7.31	7.66	0.11	0.13	-0.04	0	0.08	-0.07	0.12	0.13	0.01	0.26	0.65	0.26	0.02	0.17	-0.01	0.1	0.21
ATCTTTTGACGCACCCCCCGACCC	TRCN0000465556	LSM14B	NO_MATCH_75	5.4	5	4.94	5.24	5.02	4.33	4.42	4.4	4.9	4.72	4.8	4.99	5.02	4.27	5.19	4.85	4.39	0.28	-0.08	0.13	0.04	-0.11	0.08	0.05	-0.32	0.21	-0.33	0.46	-0.28	0.09	-0.33	0.09	-0.19	-0.67
AGCCCGCTCACATCTTTTAGGTCA	TRCN0000465557	ANGEL2	ANGEL2	4.75	4.69	4.66	4.49	4.37	4.27	4.42	4.28	4.28	4.04	4.02	4.36	4.05	4.56	4.41	4.38	4.99	0.01	0.32	0.03	-0.21	-0.14	-0.13	-0.17	-0.21	-0.28	-0.66	0.92	-0.27	-0.19	0.06	-0.07	0.13	0.03
GGAATCCGAAAGTTGTGTGCCAAT	TRCN0000465558	SLCO4A1	SLCO4A1	6.23	5.94	5.98	6.14	4.65	5.55	5.9	5.08	6.21	6.55	5.71	5.04	5.76	5.42	5.03	5.83	5.02	-0.02	-0.32	-0.12	0.07	-1.19	-0.03	-0.03	-0.93	0.43	0.33	-0.39	-0.59	-0.18	-0.4	-0.68	0.02	-0.52
AACGTCTACCTACTGGCACAAAAC	TRCN0000465559	BAIAP2	BAIAP2	3.69	4.06	4.18	4.29	3.44	3.33	3.66	3.58	3.96	4.06	0.57	3.67	4	3.23	3.94	3.74	2.96	-0.64	-0.09	0.26	-0.03	-0.49	0.11	0.05	-0.32	0.17	-0.32	-2.92	-0.63	-0.01	-0.43	-0.05	0.04	-1.1
ACTAGGAGTGACACGACGAAGCGT	TRCN0000465560	ZBTB45	ZBTB45	5.1	5.17	5	5.12	5.06	4.97	5.07	5.25	5.27	4.97	5.78	5.02	5.11	5.11	5.17	4.98	5.15	-0.41	-0.12	-0.39	-0.17	-0.38	0.08	-0.13	0.01	-0.09	-0.27	1.48	-0.43	-0.38	-0.42	0.06	-0.09	-0.14
TTCGTCCCGGCAACTTTGAGGCCC	TRCN0000465561	TAF9B	TAF9B	5.63	5.73	5.91	5.95	5.92	5.83	5.67	5.51	5.98	6.17	6.04	6.1	6	5.64	6.06	5.89	5.72	-0.1	-0.06	0.27	0.02	-0.1	0.09	0.01	-0.25	0.09	0.47	-0.2	0.15	-0.04	0.1	-0.09	-0.09	-0.33
CTCTCCCACCCTTTATCTCAACTC	TRCN0000465562	JAK1	JAK1	3.49	3.95	3.66	3.2	2.41	2.02	2.23	1.95	2.51	2.9	0	2.39	2.76	2.4	2.77	2.22	3.02	-0.46	0.16	0.2	-0.48	-0.36	0.05	-0.58	-0.76	-0.03	-1.2	-0.75	-0.36	0.25	-0.51	-0.02	-0.15	-0.2
AGGCTCCTCGTGCCTCTTTCACAA	TRCN0000465563	ZDHHC7	ZDHHC7	4.72	4.67	4.89	4.86	5.2	4.97	4.88	4.9	5	4.9	3.11	4.89	5.01	4.59	5.07	4.89	4.54	-0.14	-0.24	-0.09	-0.16	0.06	0.09	-0.08	-0.17	0	-0.13	-1.92	-0.34	-0.04	-0.27	-0.03	-0.05	-0.25
GATCAACGCACAGCAGCTATTTCC	TRCN0000465564	VPS53	VPS53	3.17	2.77	3.21	3.19	0.63	0.82	0.65	0.9	0.98	2.55	0	0.4	0.65	2.78	0.18	0.81	2.64	-0.18	-0.24	0.04	-0.03	-0.39	0.35	-0.35	0.11	0.04	-1.06	-1.14	-0.33	-0.16	0.2	-0.38	-0.18	-0.27
CCCAAATTCATTTCTTATAAAACC	TRCN0000465565	RIC8A	RIC8A	5.13	5.15	5.15	5.05	2.16	2.22	2.82	2.02	2.26	5.25	0	0.88	2.3	3.53	2.06	1.69	4.82	-0.2	-0.07	0.01	-0.13	0.02	0.28	0.33	-0.03	0.15	-0.11	-1.34	-1.19	0.07	-1.04	0.38	-0.44	0.17
TATGGTTATTATAGCAGACTCGAC	TRCN0000465566	HLA-G	HLA-G	5.26	5.36	5.27	5.15	4.34	4.36	4.17	3.91	4.23	5.59	2.91	4.21	3.97	4.75	4.13	4.06	4.83	0.02	0.08	0.13	-0.05	0.16	0.26	-0.04	-0.25	0.03	0.22	-1.03	-0.16	-0.12	-0.18	-0.08	-0.03	-0.39
CTAAAACCATGTCTCAATATCTTT	TRCN0000465567	NUP37	NUP37	6.4	6.07	6.39	6.17	6.54	6.68	6.5	6.5	6.47	6.16	5.46	6.51	6.37	6.13	6.38	6.39	6.05	0.36	0.02	0.34	0.06	0.13	0.21	0.01	0.08	0.11	0.05	-0.57	0.14	0.14	-0.2	-0.09	-0.09	-0.1
ACTTCCTGGAGAGGGGCTAACAGT	TRCN0000465568	WBP2NL	WBP2NL	6.37	5.85	5.73	6.21	6.4	6.29	6.31	6.3	6.96	6.07	6.33	6.78	6.62	5.04	6.62	6.36	5.61	0.3	-0.26	-0.35	0.01	-0.25	0.03	-0.06	-0.34	0.26	0.01	-0.39	0.05	0.04	-0.98	0.03	-0.12	-0.59
ACCTTAGACGCTCCTTTTCGCTGA	TRCN0000465569	TAC1	TAC1	6.26	6.39	6.55	6.46	7.24	7.11	6.94	6.98	7.17	6.43	6.25	7.34	7.26	6.12	7.13	7.17	6.38	0.08	-0.01	0.14	0.13	0.14	-0.03	0.02	-0.06	0.15	0.27	-0.98	0.2	0.14	-0.32	-0.1	0.02	-0.17
AAGTGGGAGAGTAAGTGCCTGGTC	TRCN0000465570	PRB3	PRB4	5.59	5.76	5.7	5.77	6.29	5.76	5.9	6.08	6.23	5.61	5.58	6.26	6.35	5.58	6.6	6.11	5.64	0.04	0.19	0.05	0.14	0.08	-0.08	0.14	-0.01	0.16	-0.02	-0.43	0	0.17	0	0.18	-0.18	-0.19
TGTAGCCATAGAGGTGAGCAAAGG	TRCN0000465571	RND1	RND1	5.85	6.12	6.11	5.88	6.48	6.91	6.91	6.98	6.64	5.94	7.15	6.67	6.57	6.45	6.41	6.65	6.46	0.04	0.19	0.11	-0.01	0.09	0.09	0.14	0.28	0.01	0.15	-0.02	0.29	0	0.38	-0.02	0.22	0.41
GATCAGCCTGATCAAGTAATAAAT	TRCN0000465572	ZFAND5	ZFAND5	6.08	6.12	5.99	5.98	6.27	5.88	6.02	6.12	6.16	5.76	6.07	6.2	6.04	5.77	6.29	6.28	5.73	0.09	0.11	0.11	0.02	-0.01	-0.08	0.12	0.15	0.22	-0.3	0.07	-0.08	0.1	0.19	0	-0.05	-0.12
TCTGCAGTTCTGCTGTCACCGCTA	TRCN0000465573	ING5	ING5	6.28	6.17	5.82	6.22	6.45	6.01	6.11	6.07	6.17	6.07	4.89	6.23	6.38	5.85	6.47	6.22	5.95	-0.03	-0.15	-0.5	-0.07	-0.01	-0.3	-0.16	-0.26	-0.24	-0.13	-0.76	-0.24	-0.03	-0.42	0.1	-0.23	-0.43
CAACATATCGTGCACATGACTGCC	TRCN0000465574	CCDC183	NO_MATCH_83	6.47	5.96	5.85	5.99	5.94	5.81	5.8	6.05	5.94	5.68	7.04	5.77	5.71	7.09	5.92	6.29	6.59	0.3	-0.02	-0.7	-0.16	0.01	-0.51	-0.12	0.37	-0.21	-0.17	1.09	-0.07	-0.44	0.36	0.12	0.33	0.53
CCAAGCGACCCTCCATTGGGAGAC	TRCN0000465575	RNFT1	RNFT1	7.43	7.49	7.52	7.4	7.68	7.98	7.73	7.63	7.64	7.45	8.76	7.62	7.52	8.23	7.45	7.65	7.87	0.22	0.07	0.01	0.03	0.11	0.06	0.08	0.1	0.06	0.25	0.88	0.39	0.03	0.59	-0.06	0.1	0.34
TTCAATATGGCCTGAGTCCGTGCG	TRCN0000465576	VTCN1	VTCN1	6.4	6.44	6.46	6.48	6.44	6.29	6.34	6.34	6.43	6.52	6.4	6.38	6.41	6.22	6.3	6.33	6.42	0.04	-0.03	0.05	0.09	0.04	0	0.16	0	0.17	0.14	0.08	0.01	0.18	-0.1	-0.15	0.02	-0.1
TAGCCTGACCTATTGACCCCCAAT	TRCN0000465577	MORN3	MORN3	6.28	6.43	6.35	6.31	6.24	6.33	6.29	6.62	6.15	6.05	6.66	6.3	6.45	6.47	6.14	6.19	6.4	-0.11	0.03	-0.03	0.01	-0.07	0.07	0.01	0.44	-0.16	-0.27	0.56	0.05	0.07	0.17	-0.11	-0.09	0.04
TGCATGACACCAAGGCCATCATCG	TRCN0000465578	UTP14A	UTP14A	3.07	3.81	3.83	3.7	3.84	4.04	4.26	4.08	3.65	3.93	0	3.93	3.78	4.11	4.04	3.51	4.46	-0.97	-0.14	-0.1	-0.09	-0.31	0.25	0.06	-0.05	-0.6	-0.34	-1.47	-0.02	-0.29	0.36	0.22	-0.53	0.64
AGACATTCACGATCATTTAAGTCT	TRCN0000465579	MRPS33	MRPS33	6.61	6.83	6.87	6.78	6.82	6.82	6.83	7.11	6.86	6.75	7.48	7.12	6.71	6.59	6.88	6.93	6.89	-0.02	0.03	0.05	0.05	0.04	-0.04	0.14	0.32	0.09	-0.04	0.51	0.23	0	-0.08	-0.03	0.06	-0.11
TAACTTGACGAAAGGACCCTGTGC	TRCN0000465580	EIF4B	EIF4B	3.15	3.59	3.36	3.57	4.46	4.62	4.77	4.04	4.62	3.83	2.38	4.46	4.21	3.47	3.87	4.44	3.47	-0.85	-0.17	-0.33	-0.38	-0.2	0.31	0.08	-0.72	0	-0.3	-0.71	-0.29	-0.28	-0.07	-0.76	-0.13	-0.22
GAGGAACTTTTGAAGCTGCAGCAA	TRCN0000465581	HGF	HGF	5.47	5.71	5.52	5.54	5.45	5.08	5.47	5.03	5.47	5.38	3.54	5.58	5.39	5.07	5.79	5.42	5.22	-0.07	0.13	0.01	0	-0.05	-0.17	0.09	-0.25	0.17	-0.33	-1.87	-0.11	0.02	-0.48	0.09	-0.13	-0.44
CAAAGCGCTGTATGATGGCGTGGG	TRCN0000465582	AKT2	AKT2	5.87	6.15	6.2	5.99	4.96	4.85	5.5	5.06	5.13	6.12	5.27	5.09	4.96	5.95	4.8	5.04	5.96	-0.16	0.09	0.1	-0.07	0.18	-0.02	0.34	0.23	0.27	-0.05	0.56	0.25	0.15	-0.2	0.18	0.24	0.17
AGTTCATCCGGCCACCCTCAACCA	TRCN0000465583	BUD13	BUD13	4.47	4.87	4.9	4.84	5.23	4.86	5.37	4.74	5.49	4.65	2.34	5.26	5.28	4.86	4.87	5.26	4.19	-0.55	-0.02	0.21	-0.11	-0.22	0.13	0.04	-0.84	0.04	-0.32	-1.35	-0.18	-0.18	0.29	-0.51	0.01	-0.62
ACTCTCACTAACTTTTGCATTTCC	TRCN0000465584	ZNF169	ZNF169	5.67	5.65	5.83	5.51	3.08	2.68	2.63	2.63	3.09	5.44	0	3.13	2.83	5.35	2.52	2.48	5.4	0.16	0.02	0.27	-0.08	0.01	-0.18	0.06	-0.52	0.34	-0.07	-3.14	0.17	-0.24	0.12	-0.43	-0.5	-0.31
AGAATCAACACGATTGCACTCCGA	TRCN0000465585	DCLRE1C	DCLRE1C	3.95	4.56	4.64	4.66	2.32	2.31	2.64	2.3	2.37	4.73	1.07	2.83	2.59	4.49	2.17	1.9	4.74	-0.55	-0.19	0.25	0.05	0.11	0.29	0.08	0.11	0.23	0.01	-0.48	0.41	0.17	0.4	-0.07	-0.58	-0.16
TGACTTTAATCGCTTTACTTAGAA	TRCN0000465586	ASAP2	ASAP2	1.45	1.99	1.81	1.64	0.2	0.27	0.17	0.54	0.53	1.18	0	0.57	0.03	0.71	0.42	0.32	1.56	-1.11	0.09	-0.03	-0.6	0.02	0.12	-0.3	0.25	0.17	-1.08	0	-0.01	-0.27	-1.45	0.25	0.07	-0.29
TGAATTTGTTCTGTCGAGCGCGGC	TRCN0000465587	BYSL	BYSL	5.83	4.54	5.18	5.74	6.09	6.5	6.46	6.39	6.04	5.26	4.45	5.71	6.02	4.91	5.77	5.91	5.41	-0.07	-1.23	-0.66	-0.13	-0.17	0.04	-0.03	-0.05	-0.34	-0.56	-1.24	-0.52	-0.22	-0.8	0.75	-0.16	-0.58
TTTATAATACCACTGGCCCTTGAT	TRCN0000465588	POLH	POLH	4.16	4.33	4.38	4.49	4.22	4.14	4.21	3.36	4.31	4.3	4.3	4.51	4.42	3.47	4.2	4.17	3.74	-0.39	-0.11	0.28	0.14	-0.2	0.4	0.12	-0.89	0.11	-0.35	0.54	-0.08	0.29	-0.4	-0.33	-0.22	-0.69
TCGGGACCCTACAGAATTAAACAT	TRCN0000465591	TAF5L	TAF5L	6.55	6.66	6.54	6.55	6.43	6.67	6.58	6.45	6.51	6.4	5.13	6.49	6.33	6.43	6.6	6.56	6.47	0.07	0.01	-0.01	0.01	0.08	0.14	0.1	-0.03	0.12	-0.1	-1.36	0.09	-0.11	-0.09	0.11	0.09	-0.05
ATCTATTATAGAGTCCCGACGCCC	TRCN0000465592	ADAM30	ADAM30	2.71	2.87	2.83	2.92	2.51	1.79	2.3	1.66	2.53	2.79	0.63	2.44	2.29	1.44	2.51	2.25	2.04	-0.39	-0.13	0.2	0.03	-0.12	0.04	0.17	-0.75	0.11	-0.38	-1.27	-0.38	0.21	-0.53	-0.13	-0.24	-0.75
AGTATCACGGCTATGGGTACTGAC	TRCN0000465593	MGAT1	MGAT1	0.09	0	0.24	0.12	0.03	0.03	0.04	0	0.2	0.05	0	0.05	0.21	0.22	0	0.18	0	0.05	-0.19	0.18	-0.06	-0.06	-0.05	-0.09	-0.15	0.12	0.04	0	-0.09	0.11	0.17	-0.12	0.14	0
GACTAGGTCGTTTTACTTTGCTGT	TRCN0000465594	C1QTNF4	C1QTNF4	6.9	6.98	6.71	6.9	6.37	6.05	6.22	6.23	6.31	7.01	6.52	6.37	6.39	7.06	6.14	6.29	6.42	0.08	0.13	-0.04	0.06	0.04	-0.03	0.07	-0.01	0.07	0.17	-0.36	-0.09	0.2	0.27	-0.26	-0.04	-0.05
GACCCAACGGCATACCCTTGCCGA	TRCN0000465595	ZC3H11A	ZC3H11A	4.31	3.97	3.79	3.96	5.34	4.81	5.27	4.96	5.08	3.45	0.81	4.98	5.08	3.92	5.46	4.87	3.98	-0.07	0.13	-0.35	-0.34	0.01	-0.02	0.13	-0.27	-0.01	-0.93	-2.19	-0.18	0.02	-0.23	0.21	-0.23	-0.2
CATACGACGACCCCTCAGTGATGG	TRCN0000465597	SNX7	SNX7	4.4	4.44	5.13	4.51	1.83	1.83	1.58	1.93	1.99	4.28	0	2.05	1.38	5.12	1.98	1.57	4.89	-0.35	-0.26	0.48	-0.17	0.08	0.1	-0.39	0.19	0.12	-0.25	-0.71	0.39	-0.49	0.14	0.04	-0.16	0.04
AATAGGGTCGGAGACGCTATGTAC	TRCN0000465598	PCNA	PCNA	2.36	2.77	2.81	2.81	0.3	0.18	0.35	0.35	0.4	1.81	0	0.87	0.6	1.87	0.65	0.37	2.17	-0.35	0.07	0.07	-0.05	-0.23	-0.35	-0.14	0.01	-0.05	-1.05	-0.55	0.37	-0.05	-0.88	0.07	-0.17	-0.68
TTCGGGGGTCGTGACTCGAAGCCC	TRCN0000465599	MRPL16	MRPL16	5.24	5.25	5.29	5.15	2.26	2.28	1.81	1.92	2.08	5.26	4.7	2.49	2.1	5.35	1.84	1.84	5.24	0.27	0.05	0.19	0.1	0.02	0.23	-0.31	-0.16	0	0.23	2.75	0.62	0.16	0.26	-0.32	-0.36	0.01
GACCTATTTATTGCTCGGAAATTT	TRCN0000465600	MEI1	MEI1	6.46	6.5	6.46	6.32	3.07	3.01	2.97	2.27	3.18	6.5	1.33	3.13	2.84	5.91	3.18	2.37	5.75	0.27	0.19	0.19	0.06	0.09	0.19	0.29	-0.74	0.51	0.18	-1.4	-0.07	0.01	-0.21	-0.02	-0.67	-0.34
ATTTGATTAAGAACGGCCCGGTAA	TRCN0000465601	ABT1	ABT1	4.97	5.01	4.89	5.16	4.75	4.07	4.45	3.95	4.7	5.1	3.02	4.78	4.79	3.55	4.92	4.3	4.01	-0.13	-0.03	0.18	0.11	-0.21	0.09	0.19	-0.57	0.13	-0.13	-1.25	-0.45	-0.02	-1.02	-0.17	-0.57	-0.79
ACCCGAAAACACTAATTGTTGGCA	TRCN0000465602	SLC25A17	SLC25A17	6.84	6.97	7.04	6.82	7.74	8.14	8	8.02	7.85	6.91	4.84	7.95	7.88	7.17	7.94	7.82	7.37	0.13	0.11	0.2	-0.03	0	0.13	0.08	0.13	0.03	0.16	-2.57	0.27	0.12	0.43	-0.01	0.04	0.16
TAACCACCCTTTTATTTACAACGA	TRCN0000465604	GSTM4	GSTM4	5.83	6	5.84	6	5.83	5.98	6.07	5.75	5.92	5.81	6.62	6.02	5.74	5.45	5.63	5.59	5.71	0.08	0.22	-0.09	0.08	0.06	0.13	0.16	-0.17	0.07	0.04	0.56	0.18	-0.06	-0.4	-0.22	-0.23	-0.12
CTACAAAATTAGTCGAGAGTACAG	TRCN0000465608	INIP	INIP	7.12	7.12	7.07	6.96	7.4	7.3	7.2	7.48	7.32	7.19	6.41	7.25	7.35	7.42	7.2	7.45	7.39	0.23	0.14	-0.05	-0.03	0.2	-0.1	-0.01	0.3	0.21	0.43	-0.81	0.19	0.13	0.39	-0.09	0.17	0.26
AATAAATTTCGAACCAGTGAATAT	TRCN0000465609	ATP6V0E2	ATP6V0E2	4.94	4.9	4.77	5.2	4.96	3.82	4.25	4.04	4.69	4.28	3.12	5.1	4.86	3.7	4.89	4.8	4.22	-0.05	-0.03	0.01	0.08	0	-0.04	0.04	-0.48	0.2	-0.78	-0.89	-0.23	0.18	-0.8	-0.16	-0.32	-0.87
CCTGTACCCGCACTACGTGTTGTA	TRCN0000465610	UCK2	UCK2	7.62	7.59	7.55	7.5	4.92	5.01	4.96	5.36	4.83	7.55	3.68	4.83	4.96	7.61	4.97	4.8	7.69	0.07	0.02	-0.08	-0.01	0.06	-0.13	-0.1	0.4	-0.15	0.06	-0.88	-0.07	-0.04	-0.06	0.1	0.06	0.29
GCAAGATCCGAATCGCGACCCCGG	TRCN0000465611	GNPTG	GNPTG	6.94	7.1	6.91	6.92	6.96	7.02	6.91	6.57	6.85	6.95	6.35	6.9	6.98	6.98	6.92	6.83	6.51	0.11	0.24	0.03	0.01	0.02	0.16	-0.03	-0.19	0.02	0.1	-0.63	-0.04	0.03	0	0.13	-0.14	-0.06
TACCCCGGGAGATTTTAATAAGAC	TRCN0000465612	EIF4H	EIF4H	6.85	6.96	7.05	6.94	7.37	7.69	7.46	7.49	7.44	6.8	6.71	7.42	7.5	7.06	7.14	7.45	7.06	-0.18	-0.06	-0.07	-0.08	-0.03	0.06	-0.08	0.09	0.01	-0.06	-0.91	0.06	0.1	0	-0.32	0.01	0.05
CGATCATCGCACGGGACACGTACT	TRCN0000465613	BLCAP	BLCAP	5.89	6.16	6.12	6.05	2.95	3.5	3.37	4.02	3.48	5.53	4.22	3.62	3.37	6.21	3.29	3.25	6.49	0.02	0.31	-0.11	0.1	-0.63	-0.3	-0.12	0.61	-0.16	0	1.79	0.41	-0.1	-0.19	0.06	-0.16	0.4
CCCGACAGTAGCACTCATTGCTGG	TRCN0000465614	C17orf47	C17orf47	3.27	3.65	3.46	3.4	0.71	0.47	1	0.08	0.79	3.51	0	0.24	0.92	4.35	0.88	0.08	3.87	-0.28	0.28	-0.22	-0.14	0.34	-0.12	0.1	-0.53	0.06	-0.02	0	-0.27	0.3	0.8	0.28	-0.12	0.6
TCCCAGAAATACCACCCCCGTACA	TRCN0000465615	SPATA2	SPATA2	4.19	3.78	3.82	3.56	0.93	0.61	1.29	0.72	1.21	4	0.43	1.23	0.82	3.72	0.45	0.66	3.55	0.46	0.21	-0.06	-0.24	-0.59	-0.62	0.14	-0.95	0.13	0.2	-0.33	0.18	-0.37	-0.5	-0.83	-0.52	-0.17
GCGATCTCTTAACCCCAAGTATGA	TRCN0000465616	MRPL44	MRPL44	5.9	5.91	5.9	6	5.09	4.8	4.9	4.46	4.97	5.69	7.56	4.99	4.99	5.82	5.01	5.02	5.68	-0.11	-0.02	-0.05	0.08	-0.1	0.11	-0.03	-0.37	0.13	-0.47	2.5	-0.25	0.18	0.15	-0.06	-0.06	-0.19
TAAGAGATCCAGATACTGAGTTCG	TRCN0000465618	MMP2	MMP2	4.15	4.15	3.7	4.18	4.54	4.54	5.02	4.61	4.91	4.32	4.11	4.6	4.47	3.89	4.65	4.3	3.8	-0.52	-0.31	-0.61	-0.14	-0.17	0.24	-0.04	-0.34	0.06	-0.46	0.13	-0.53	-0.26	-0.77	0.07	-0.25	-0.38
GGATATAACAACTGAGTCGGCTGG	TRCN0000465620	SFN	SFN	7.03	7.04	7.04	6.8	6.7	6.59	6.66	6.4	6.53	6.94	6.25	6.62	6.61	7.04	6.57	6.54	6.58	0.08	0.07	0.12	-0.02	0.12	0.05	0.05	-0.14	-0.06	0.07	-0.65	0.05	-0.05	0.09	0	0.02	0
AACAAAACTCGTAACTTCCCCATC	TRCN0000465621	RPIA	RPIA	6.01	6	6.48	6.07	6.09	5.71	5.83	5.8	5.91	5.85	5.02	6.06	6.05	5.88	6.16	5.92	5.86	-0.09	-0.03	0.53	0.03	-0.02	0.07	0.09	-0.07	-0.03	-0.17	-0.59	-0.16	0.01	-0.16	-0.01	-0.15	-0.36
TGCCTTCGGTTAAAAAAGCTCTCC	TRCN0000465622	CDX1	CDX1	6.29	6.43	6.48	6.36	5.96	6.08	5.88	6.1	5.91	6.51	3.15	5.93	5.91	6.6	5.65	5.87	6.54	-0.01	0.06	-0.05	-0.01	0.17	-0.1	-0.1	0.31	-0.01	0.31	-2.81	0.12	0.04	0.11	-0.2	0.08	0.19
CGGCCCGGGGGTTTCGGCTACCCA	TRCN0000465623	PCDHB11	PCDHB11	4.4	4.39	4.2	4.41	3.57	4.02	4.35	3.97	3.79	4.45	0	3.75	3.57	4.48	3.72	3.72	4.35	-0.08	-0.02	-0.36	-0.04	-0.02	0.28	0.08	0.07	-0.26	0.24	-1.95	0.22	-0.16	-0.44	0.17	0.1	0.38
GGTTGCTTGTGCATCGGCGCTTCT	TRCN0000465624	LHFPL4	LHFPL4	5.74	5.76	5.91	5.9	5.55	5.11	5.08	5.07	5.37	5.34	5.41	5.47	5.58	5.37	5.39	5.56	5.18	-0.04	0.19	0.14	0.07	-0.14	0.01	0.04	0.12	0.1	-0.27	0.62	0.17	0.2	-0.03	0.11	0.15	-0.11
TGATGAGACTCATTATACCTCCAG	TRCN0000465625	PDCD2L	PDCD2L	7.15	7.43	7.31	7.27	7.04	7.41	7.21	7.2	7.15	7.38	5.54	6.96	6.98	7.32	7.04	7.06	7.41	0.05	0.1	0.07	0.08	0.13	0.1	-0.01	0.02	0.05	0.28	-1.5	0.17	-0.02	0.09	0.09	0.18	0.22
CTGGGTGGGATTCAGCACTTATCT	TRCN0000465626	TROVE2	TROVE2	5.58	5.54	5.53	5.52	5.49	5.39	5.89	5.12	5.54	5.42	4.85	5.59	5.34	5.9	5.61	5.44	5.72	-0.14	-0.08	0.03	-0.11	-0.06	-0.04	0.21	-0.29	-0.03	-0.39	0.05	0.11	-0.13	0.23	0.09	-0.11	0.19
GGCTTTCACCACGTCGAGGTGCGA	TRCN0000465629	KLHDC9	KLHDC9	5.18	4.91	5.02	4.99	4.86	4.86	4.92	4.77	4.87	4.74	3.13	4.95	5.08	5.13	5.09	4.93	4.74	0.09	-0.13	0.14	-0.18	-0.22	0.15	-0.07	0.04	-0.18	-0.39	-0.97	-0.31	0.1	0.16	0.29	0.04	-0.43
GATCACGGGGCAACCCTTCGATAC	TRCN0000465631	TAOK3	TAOK3	3.88	4.69	4.4	4.29	2.73	2.65	3.56	2.97	2.9	3.83	0.19	3.14	2.93	3.65	3.64	2.69	3.96	-0.77	0.11	0.19	-0.34	-0.36	-0.01	0.44	-0.39	-0.22	-1.06	-1.07	-0.31	-0.24	-0.57	0.7	-0.31	-0.23
GATACCCTCCTCTGCCCGTTCCAC	TRCN0000465632	DDX31	DDX31	4.32	4.7	4.4	4.59	5.15	4.86	5.49	4.35	5.19	4.35	3	5.24	5.4	3.5	5.53	5.12	3.88	-0.24	0.25	0.19	0.05	-0.24	0.14	0.34	-0.96	0.08	-0.44	-2.01	-0.22	0.2	-0.88	0.04	-0.34	-0.54
ATGCCCAGAACTTGCATGTCAAAG	TRCN0000465633	TPMT	TPMT	4.92	4.92	4.99	4.96	2.12	2.18	1.92	1.82	2.03	4.77	0	2.16	2.46	4.66	1.82	1.72	4.54	0.07	0.05	0.18	0.06	0.02	0.05	0.28	0.05	0.21	-0.1	-0.19	0.07	0.53	-0.23	-0.24	-0.11	-0.31
AGCACCTTTTTCTGGCCAACCAGT	TRCN0000465634	SGCZ	SGCZ	6.14	6.33	6.5	6.35	6.93	6.95	6.97	6.95	7.04	6.26	7.03	7.04	6.95	6.2	6.88	6.82	6.24	-0.02	-0.06	0.24	0.02	0.08	0.05	0.09	-0.09	0.14	0.02	0.14	0.15	0.13	0.03	-0.07	-0.08	-0.19
GCCCCCCAGGAGACTATCTATCCT	TRCN0000465635	TUSC7	XLOC_l2_009833	6.9	6.87	6.83	6.96	7.66	7.45	7.43	7.53	7.49	6.21	7.8	7.56	7.44	7.5	7.74	7.67	7.16	0.13	0.22	-0.08	0.05	0.08	-0.08	0.08	0.17	0.15	-0.33	0.49	0.2	0.04	0.51	0.19	0.04	0.21
GCTAAATAAATTACTAAAGGACGC	TRCN0000465638	ERG	ERG	2.23	2.26	1.81	2.4	0.36	0.17	0.93	0.5	0.05	2.45	0	0.25	0.96	1.66	0.69	0.58	1.01	-1.34	-0.98	-1.3	-0.98	-0.42	-0.47	-0.04	-0.47	-0.82	-1.19	-0.27	-0.6	-0.36	-1.53	-0.1	-0.15	-1.4
ACCTGGATACACCATGGAGCCTGT	TRCN0000465639	KDELC1	KDELC1	3.71	3.81	3.59	3.5	0.8	1.24	1.13	0.96	0.96	3.21	0	0.87	1.24	3.52	0.33	0.86	3.26	0.23	0.08	0.19	-0.15	-0.24	0.13	0.3	-0.01	0	-0.2	-0.82	-0.14	0.16	-0.01	-0.55	-0.07	-0.15
AGGGGGGCCACCAGTTGCCTGAGG	TRCN0000465640	PRRC2B	Prrc2b	6.78	6.6	6.69	6.76	6.39	6.74	6.68	6.52	6.62	6.78	7.48	6.66	6.59	6.68	6.4	6.43	6.69	0.16	-0.19	-0.03	0.06	-0.08	0.19	0.08	-0.16	0.08	0.19	1.17	0.19	-0.01	-0.05	-0.13	0.06	0.53
ATAACCATTGAGGGTAATTTTTAC	TRCN0000465642	C7orf49	C7orf49	6.63	6.63	6.6	6.55	6.21	6.01	6.03	5.96	6.23	6.43	5.89	6.28	6.34	5.47	6.13	6.21	5.86	-0.07	0	0.11	-0.07	-0.21	0.08	0.01	-0.33	-0.02	-0.26	-0.37	-0.44	-0.09	-0.65	-0.18	-0.21	-0.59
AGCTAGGATTAACCCGATAGTATT	TRCN0000465643	WRAP53	WRAP53	5.6	5.46	5.5	5.62	5.04	5.19	5.53	5.31	5.58	5.57	4.76	5.32	5.5	4.95	5.16	5.23	4.81	-0.02	-0.11	0.17	0.06	-0.33	0.12	-0.02	-0.34	0.12	-0.14	-0.65	-0.2	0.06	-0.37	-0.18	-0.02	-0.45
AGCCTGGACAAAGCTTGTTGCAAA	TRCN0000465644	AAAS	AAAS	5.75	5.71	5.74	5.76	6.2	6.1	6.51	6.18	6.25	6.07	6.24	6.1	6.2	5.79	6.3	5.95	5.65	-0.08	-0.12	-0.03	-0.05	0.03	0.08	0.16	-0.32	-0.08	0.18	-0.47	-0.07	-0.19	0.03	0.02	-0.12	-0.26
ATATGAATTGTTTCGATTTCCCGC	TRCN0000465645	ATP1B2	ATP1B2	4.01	3.91	4.08	3.93	4.57	4.3	4.15	4.11	4.52	3.63	4.16	4.69	4.62	2.81	4.54	4.71	3.05	-0.13	-0.13	0.2	-0.06	-0.21	0.2	-0.09	-0.4	0.04	-0.68	0.1	-0.2	0.21	-0.83	-0.05	0.18	-0.87
TTCTAAGGCGATGGCTCCTTCTAA	TRCN0000465646	AVIL	AVIL	3.25	3.29	3.18	3.44	4.09	3.66	4.44	3.55	3.79	2.58	1.37	4.11	4.13	2.69	4.36	3.86	2.92	-0.69	-0.23	0.03	-0.22	-0.14	-0.05	0.28	-0.73	-0.44	-1.2	-1.8	-0.27	-0.27	-0.68	-0.01	-0.19	-0.25
CCAGCAATTCATGAAATTGACCTA	TRCN0000465647	MKRN3	MKRN3	6.02	6.2	6.08	6.06	6.99	7.11	6.91	7.15	6.96	5.77	7.36	6.9	6.79	6.96	6.74	7.12	6.73	-0.16	0.09	-0.24	-0.01	0.12	-0.17	-0.08	0.29	-0.03	-0.06	0.43	0.22	-0.18	0.19	-0.01	0.17	0.59
CAGCGGCAAACTCAGCTGAACCGA	TRCN0000465648	TMEM14B	TMEM14B	6.2	6.19	6.06	6.12	7	6.91	6.81	7.07	6.82	5.63	5.47	6.85	6.78	7.06	6.49	6.62	6.69	0.29	0.26	-0.12	0.06	0.22	-0.22	-0.01	0.47	0.01	-0.03	-1.18	0.27	0.04	0.62	-0.21	-0.06	0.52
CCATCATTCCCGACTGACCGATCC	TRCN0000465649	HAVCR1	HAVCR1	5.94	6.14	6.06	5.95	6.69	6.88	6.64	6.76	6.53	6.23	5.99	6.48	6.47	6.47	6.51	6.66	6.66	-0.08	0	-0.15	-0.11	0.3	0.24	0.01	0.24	0.05	0.31	-0.42	0.23	0.07	0.22	0.02	0.23	0.55
GTCAAGCACAGCGTGAGCCTTCCG	TRCN0000465650	FASTK	FASTK	6.71	5.66	5.97	6.62	5.15	4.98	4.21	5.03	4.88	5.93	2.15	4.82	5.37	6.16	4.93	3.95	6.17	-0.35	-1.31	-0.64	-0.39	-0.24	-0.05	-0.8	-0.35	-0.4	-1.05	-0.84	-0.57	0.05	-0.83	-0.08	-1.12	-0.56
CTCAGCCCGCGGGGGATATCACAT	TRCN0000465651	SLC41A3	SLC41A3	5.47	5.78	5.73	5.61	5.83	5.86	5.82	5.83	5.77	5.62	2.36	5.7	5.81	5.79	5.42	5.56	5.89	-0.2	0.12	0.14	-0.03	0.15	0.03	-0.03	0.01	-0.03	0.11	-2.72	0.2	0.12	-0.07	-0.28	-0.09	0.2
GCTCACAACTCTGGCGTCCAACTT	TRCN0000465654	FERD3L	FERD3L	5.09	5.62	5.55	5.82	4.22	5.16	3.73	4.16	4.09	4.44	4.85	4.62	4.93	4.2	5.15	4.49	3.75	-0.75	-0.6	-0.41	-0.04	-0.86	-0.11	-1.05	-0.76	-1.03	-1.52	-1.2	-0.69	-0.38	-1.38	-0.12	-1.01	-1.42
GGACAAACTCAGCTAAATGCAGTC	TRCN0000465656	PRRT2	PRRT2	5.92	6.01	6.1	6.2	5.46	6.09	5.8	5.71	6.18	6.51	5.41	5.61	5.99	6.57	5.89	5.52	6.39	-0.22	-0.24	-0.16	0.04	-0.3	0.15	-0.21	-0.38	0.11	0.23	0.08	-0.18	-0.08	-0.03	0.11	-0.47	0.19
GCTCACAGAACCAACCGTATTATC	TRCN0000465657	BVES	BVES	6.65	6.77	6.68	6.59	6.21	6.14	6.11	5.94	6.06	6.66	6.26	6.12	6.02	6.53	6.04	6.2	6.46	0.06	0.2	0.13	0.07	0.18	0.07	0.05	0.02	0.1	0.13	-0.2	0.09	0.03	0.1	-0.04	0.05	-0.05
TCACGGTGTCGTACACAATTGAAG	TRCN0000465658	FGGY	FGGY	5.93	6.22	6.31	6.23	5.49	5.63	5.43	5.37	5.57	6.11	6.12	5.3	5.36	6.23	5.5	5.58	6.37	-0.25	-0.05	-0.03	0.05	0.25	0.21	-0.12	-0.08	0.1	-0.08	0.41	0.04	-0.03	0.11	0.08	0.15	-0.16
GTACCCTAGGTCAATGATCGGCAG	TRCN0000465659	SH3RF2	SH3RF2	7.07	6.91	6.87	6.96	7.25	6.9	6.84	6.93	6.98	6.98	7.14	7.14	7.18	6.81	6.99	7.01	6.7	0.25	0.09	0.1	0.1	0.15	0.02	0.08	-0.03	0.11	0.23	-0.1	0.07	0.17	-0.19	-0.12	-0.06	0.05
CTCAGGGGGATAACCCCGGCGACT	TRCN0000465660	SURF1	SURF1	6.45	6.3	6.3	6.31	6.64	6.74	6.47	6.46	6.55	6.13	6.14	6.56	6.46	6.42	6.39	6.58	6.12	0.19	-0.03	-0.1	0.06	0.13	0.04	-0.08	0.03	0.1	-0.01	-0.18	0.2	-0.05	-0.06	-0.09	0.13	0.09
CGCGGCTGACCCGATGTCTGCTGA	TRCN0000465661	NSMF	NSMF	6.31	6.24	6.34	6.28	6.7	7.03	6.97	7.09	6.76	6.48	6.29	6.55	6.64	6.79	6.61	6.77	6.49	-0.03	-0.07	-0.03	0.02	0.05	0.03	-0.17	0.18	-0.2	0.34	-0.04	0.08	-0.21	0.19	0.11	0.09	0.31
GCTGTTGGAATTCATGAGATCTTT	TRCN0000465662	CNBD2	CNBD2	6.97	6.93	6.71	6.66	7.1	7.02	7.27	6.8	7.18	6.48	6.99	7.16	7.11	6.41	7.02	7.2	6.59	0.09	0.11	0.06	-0.11	-0.07	0.11	0.16	-0.25	0.13	-0.46	0.03	-0.04	0.11	-0.19	-0.2	-0.08	-0.08
TATCAAGGGATTTCACCCCGGACT	TRCN0000465663	MIA2	MIA2	4.7	5.05	5.07	4.79	5.41	5.17	5.6	4.87	5.33	4.84	5.78	5.29	5.17	5.37	5.41	5.19	4.41	-0.16	0.36	0.43	-0.02	0.02	0.07	0.26	-0.75	0.08	-0.21	1.8	-0.13	0.04	0.85	-0.05	-0.07	-0.38
CGTAACAATTTGATCTACACTAGA	TRCN0000465664	KRTAP13-3	KRTAP13-3	4.96	5.02	5.06	4.98	5.49	5.7	5.53	5.89	6.02	4.54	6	5.47	5.78	5.99	6.05	5.85	6.1	-0.34	0.14	-0.24	-0.28	-0.05	-0.04	-0.28	0.37	-0.19	-0.55	0.68	-0.04	-0.25	0.06	0.16	-0.16	0.18
AAACGACCTCCGCTAAAGCCTCCC	TRCN0000465665	BTBD10	BTBD10	4.76	4.75	4.93	4.7	4.95	4.63	4.69	4.11	4.92	4.43	4.73	5.02	4.92	3.66	5.04	4.79	4.48	0.09	0.3	0.48	-0.07	-0.1	0.17	0.2	-0.53	0.21	-0.37	0.53	-0.16	0.21	-0.93	-0.15	-0.11	-0.19
TAGCACATGCAACGTATCATCTAT	TRCN0000465666	CA11	CA11	5.41	5.46	5.5	5.4	5.04	5.22	5.18	5.43	4.98	5.31	7.23	4.97	5.02	5.63	5.08	4.95	5.08	-0.03	-0.06	0.13	0.15	0	0.12	0.09	0.27	-0.24	0.08	2.16	-0.07	-0.07	0.29	0.04	0.03	-0.02
GGTGTCTAATCGGGGCTCTAGGGC	TRCN0000465667	FAM127B	FAM127B	6.27	6.16	6.26	6.33	6.55	6.45	6.53	6.53	6.46	6.54	6.47	6.57	6.47	6.24	6.33	6.61	6.12	0	0.08	0.02	0.12	-0.02	-0.12	0.04	0.09	-0.13	0.28	-0.12	-0.04	-0.08	-0.18	-0.1	0.13	0.17
TAATGTTGACCACCACCGTGTAGT	TRCN0000465668	AGBL4	AGBL4	5.96	5.8	5.73	5.74	6.52	6.44	6.41	6.3	6.56	5.88	4.65	6.38	6.42	5.24	6.6	6.44	5.62	0.19	-0.04	0.08	0.06	0.23	0.1	0.01	-0.15	0.14	0.13	-1.67	0.03	-0.02	-0.57	0.06	-0.08	-0.25
CCATAGACATCCCTATGACCTCGA	TRCN0000465671	GSTT1	GSTT1	6.25	6.4	6.19	6.24	6.35	6.46	6.25	6.43	6.25	6.68	5.37	6.13	6.29	6.44	5.91	6.28	6.47	0.09	0.15	-0.2	-0.01	0.32	0.07	-0.06	0.19	0	0.55	-1.26	0.09	0.02	-0.1	-0.16	0.05	0.2
CGGCTGATCTACTGCGTCGCGACC	TRCN0000465672	TSGA10IP	TSGA10IP	6.1	6.13	5.87	6.07	5.56	6.12	5.88	5.7	5.7	6.11	8.2	5.65	5.72	6.69	5.5	5.52	6.19	0.09	0.04	-0.36	0	-0.16	0.09	-0.13	-0.19	-0.15	0.42	1.45	0.12	-0.07	0.22	0.05	-0.08	0.25
AAAGGGTATCAGTCACCATAACAA	TRCN0000465673	RSRC1	RSRC1	5.19	5.06	4.93	5.02	5.06	4.81	4.84	4.34	5.23	5.25	0.7	5.14	5.11	4.48	5.2	5.16	4.4	0.02	-0.07	0.04	-0.08	-0.13	0.26	0.04	-0.69	0.14	-0.24	-2.65	-0.43	0.13	-0.3	-0.12	-0.21	-0.89
TATCTAACCTTTAGAGGGCCCGGT	TRCN0000465674	MIA3	MIA3	5.86	5.91	5.89	5.71	5.8	5.68	5.69	5.25	5.81	5.85	2.85	5.73	5.62	5.61	5.91	5.39	5.42	0.08	0.22	0.26	-0.03	0.03	0.14	0	-0.5	0.2	-0.06	-1.81	-0.01	0.07	0.15	0.06	-0.24	-0.34
CGAGCGAGTAACCTACACAGGACT	TRCN0000465675	SIAH1	SIAH1	6.98	7.39	7.34	7.01	7.4	7.86	7.61	7.77	7.41	7.28	6.66	7.3	7.14	7.86	7.25	7.45	7.8	0.13	0.32	0.05	-0.03	0.24	0.05	0.03	0.42	0.04	0.46	-1.1	0.45	-0.11	0.52	0.04	0.25	0.53
TGCATATTGTGGGCGCGACGGAGA	TRCN0000465676	GIT2	GIT2	4.41	4.84	4.59	4.47	5.08	5.32	5.45	5.24	5.03	4.42	4.36	5.03	4.87	5.06	5.13	4.99	5.15	-0.31	0.06	-0.2	-0.16	0.06	0.16	-0.02	0.02	-0.19	-0.4	-0.88	0.06	-0.2	-0.01	0.17	0.1	0.32
AGGGAGGGCTGTGTATCCCAGTCC	TRCN0000465677	IL1RN	IL1RN	6.46	6.59	6.63	6.63	6.37	6.55	6.47	6.61	6.41	6.71	7.65	6.41	6.42	6.75	6.45	6.46	6.64	0	0.04	0.02	0.05	0.04	-0.03	0.04	0.2	0.02	0.08	0.62	0	0.06	0.15	0	0.06	0.2
GCGGCTCTTCTGGTCATCTGTGAC	TRCN0000465678	TRPV6	NO_MATCH_179	8.04	8.06	8	7.96	7.87	7.68	7.59	7.76	7.74	7.76	8.26	7.82	7.94	8.13	7.69	7.82	8.08	0.26	0.12	-0.01	0.08	0.1	-0.14	-0.01	0.11	0.08	0.04	0.46	0.17	0.19	-0.01	-0.13	-0.03	0.16
TCGCTACTTCAGTTCATAAGCTTC	TRCN0000465679	PCID2	NO_MATCH_249	4.18	3.81	3.53	3.84	3.73	3.63	3.92	3.29	3.63	3.43	1.44	3.66	4	3.88	4.18	4.15	3.94	0.19	0.24	-0.48	-0.11	-0.35	-0.14	0.05	-0.43	-0.19	-0.52	-1.35	-0.48	0.16	-0.25	0.25	0.24	-0.06
AGGTGACCTATTCTTTCAGAAATC	TRCN0000465680	MAP2K5	MAP2K5	4.96	5.1	4.91	4.95	4.2	4.36	4.38	4.22	4.45	4.67	5.64	4.36	4.07	4.78	4.54	4.33	4.9	-0.19	-0.07	-0.03	-0.18	-0.13	0.18	0.03	-0.05	0.17	-0.54	1.32	-0.08	-0.16	0.03	0.11	-0.02	-0.35
TTAAGCGTGATTTTCCCGCTTAAG	TRCN0000465681	HSD17B11	HSD17B11	6.27	6.31	6.34	6.31	6.35	6.35	6.4	6.07	6.46	5.81	6.1	6.51	6.28	5.7	6.49	6.52	6.06	-0.03	0.05	0.14	0.03	-0.05	0.12	0.11	-0.29	0.14	-0.48	0	-0.06	0.03	-0.18	-0.04	0.1	-0.17
CTTTAAGCTTCCTATTATTTTTTT	TRCN0000465682	ETFDH	ETFDH	2.39	2.49	2.55	2.28	3.76	3.48	3.52	2.95	3.59	1.5	0	3.38	3.25	1.69	3.72	3.57	1.97	-0.99	0.03	-0.04	-0.39	-0.17	0.36	-0.38	-0.91	-0.22	-1.98	-2.21	-1.06	-0.41	-0.42	0.06	-0.08	-0.54
ACTTACTGTGCAGACAAGGGAAAC	TRCN0000465683	ADCK4	ADCK4	4.42	4.36	4.19	4.42	2.72	3.14	3	2.61	3.19	4.23	0	2.94	3.16	4.02	3.4	2.9	3.77	-0.06	-0.1	-0.21	-0.05	-0.35	0.48	-0.09	-0.57	-0.07	-0.35	-1.71	-0.18	0.19	-0.07	0.3	-0.06	-0.68
CTGAATCTTTTTCCTGAGTGGAGG	TRCN0000465684	TRMT6	TRMT6	4.01	3.99	4.12	3.97	1.18	1.53	1.69	0.99	1.71	4.47	0	1.54	1.63	3.92	1.04	1.41	3.81	-0.26	-0.27	0.08	-0.09	-0.57	-0.03	0	-0.64	-0.12	0.24	-0.54	-0.18	-0.14	0.7	-0.69	-0.31	-0.36
TTTTCCTTCCTAATCTATAGCCTT	TRCN0000465685	GAPDH	GAPDH	4.75	4.53	4.61	4.7	3.89	3.29	3.77	3.1	3.93	4.83	3.02	4.11	4.16	3.64	4.11	3.71	3.86	-0.03	-0.31	0.06	-0.05	-0.16	0.12	0.26	-0.69	0.23	-0.17	-0.26	-0.32	0.3	-0.62	-0.09	-0.32	-0.92
AGCAGTTTCAACGATAGCCTATCT	TRCN0000465686	LOC101928751	LOC101928751	6.81	6.93	6.87	6.91	7.4	7.34	7.37	7.47	7.37	6.65	6.12	7.44	7.41	7.02	7.32	7.4	7.22	0.15	0.09	-0.08	0.12	0.15	-0.16	0.13	0.16	0.1	0.08	-0.75	0.16	0.11	0.08	0.02	0.07	0.29
ATGGATTGAAGTGGTTCCCTTGCA	TRCN0000465687	TMEM47	TMEM47	6.01	5.93	5.81	5.98	5.61	5.23	5.35	5.4	5.53	5.87	6.9	5.58	5.69	5.39	5.64	5.1	5.8	0.28	0.08	0.11	0.11	0.17	0.12	0.14	0.03	0.11	0.05	1.19	-0.04	0.16	-0.11	-0.07	-0.3	-0.13
CACCGACAGTTACGCGATTAAATA	TRCN0000465688	AGGF1	NO_MATCH_86	7.11	7.03	7	6.89	7.23	7.4	7.26	7.51	7.22	6.95	7.35	7.28	7.29	7.2	7.08	7.21	7.15	0.29	0.05	-0.06	0.05	-0.03	-0.16	-0.02	0.24	0.02	0.31	-0.23	0.21	-0.04	0.08	-0.03	0.03	0.4
TGACCGAAAAAAAATTTTTCGTTT	TRCN0000465689	MAP2K2	MAP2K2	6.79	6.92	6.82	6.77	5.59	5.93	5.62	5.7	5.48	6.89	2.11	5.59	5.59	6.81	5.6	5.54	6.91	0.13	0.25	0.02	0.07	0.21	0.14	-0.02	0.1	-0.08	0.3	-3.4	0.22	0.05	-0.08	0.21	0.12	0.12
TCGTGTACACTAATTCAACAAATA	TRCN0000465690	SNX14	SNX14	3.01	3.2	2.97	3.05	4.05	3.59	3.76	3.21	3.65	1.94	0.19	3.9	3.31	2.46	3.78	3.45	2.75	-0.22	0.33	0	-0.18	0.31	0	-0.1	-0.73	-0.41	-1.45	-1.44	-0.1	-0.26	0.29	-0.07	-0.2	-0.13
CGTATACTATCCAATCCCGAATTC	TRCN0000465692	KIF26A	KIF26A	7.06	7.08	6.85	7.06	6.63	6.96	6.93	7.07	6.75	7.11	6.18	6.63	6.74	7.38	6.57	6.69	7.17	0.16	0.08	-0.31	0.09	0.05	0.06	0.12	0.25	-0.03	0.35	-0.01	0.19	0.05	0.04	0.08	0.06	0.28
ATCCAGTAGGCGATACGATATAGC	TRCN0000465693	C2orf15	C2orf15	5.67	5.54	5.77	5.73	5.75	5.3	5.39	5.11	5.27	5.07	4.5	5.7	5.27	5.08	5.38	5.23	5.06	0.13	0.05	0.26	0.07	0.17	-0.04	0.19	-0.36	-0.01	-0.48	-0.41	-0.03	0.07	-0.21	0.01	-0.08	-0.36
CGGCCTGCCCCGTCGATACGATCA	TRCN0000465694	GCLC	Gclc	4.12	4.34	4.78	4.7	4.48	4.08	4.1	4.03	4.52	4.37	2.54	4.72	4.7	4.41	5.03	4.51	4.72	-0.24	-0.09	0.28	-0.05	-0.1	-0.03	0.03	-0.28	-0.05	-0.03	-1.67	0.04	0.07	-0.17	0.27	0.02	-0.28
GACTAAAGGTCGTCCTACCGATTA	TRCN0000465695	GRAMD1B	GRAMD1B	0.39	0.4	0.2	0.52	0.13	0.47	1.45	0.14	0.7	0.61	0	0.58	0.37	0.38	0.35	0.45	0.25	-0.48	0.01	-0.36	-0.36	-0.89	-0.06	0.99	-0.38	0.15	-0.26	-0.03	-0.06	-0.01	0.13	-0.26	-0.08	-0.28
TGTGCTCACGCCAAATTCGGGCAG	TRCN0000465696	NDN	NDN	2.13	1.65	2.12	2.15	1.3	1.3	1.43	1.49	1.75	2.47	3.41	1.4	2	3.52	1.38	1.78	1.79	-0.23	-0.22	-0.06	0.15	-0.34	-0.57	-0.01	0.15	-0.21	0.01	1.07	-0.34	-0.26	0.8	0.16	0.04	0.21
CCCGGGGAGAGCGAACGCCGAATC	TRCN0000465697	ENKUR	ENKUR	5.73	5.69	5.92	5.61	5.63	5.91	5.46	5.82	5.68	5.9	7.78	5.58	5.55	6.22	5.45	5.59	6.3	0.28	-0.07	0.18	-0.05	0.19	0.04	-0.31	0.25	0.02	0.47	2.71	0.34	0.01	0.35	0	0.06	0.49
AATCCAATCATATAGCAACACCGG	TRCN0000465698	ZNF329	ZNF329	2.73	3.06	3.33	3.02	3.19	2.61	3.3	2.8	3.52	3.06	1.41	3.45	3.27	2.3	3.96	3.08	2.37	-0.86	-0.12	0.26	-0.4	-0.42	0.09	0.07	-0.36	0.18	-0.57	-0.35	-0.52	-0.2	-0.46	0.74	-0.2	-1.13
CAGTTAAAACCCGCCCAATTCCAA	TRCN0000465699	PRR16	PRR16	6.92	7.1	7.03	6.84	7.03	7.03	6.9	7.08	6.93	7.16	8.43	6.89	7.03	7.22	6.99	7.07	7.09	0.11	0.15	0.05	0	0.12	0.07	0.04	0.14	0.01	0.45	0.99	0.19	0.05	0.18	-0.01	0.12	0.08
GCCTTCAATGGAATTGCATCAATC	TRCN0000465700	ZKSCAN4	ZKSCAN4	5.63	6.05	5.78	5.75	5.54	4.81	5.26	4.93	5.75	5.89	4.44	5.32	5.35	5.26	5.66	5.27	5.33	-0.21	0.39	0.13	-0.09	-0.02	-0.04	-0.09	-0.46	0.13	-0.04	-0.21	-0.29	-0.06	-0.33	0.06	-0.09	-0.33
TCAATTTGCCATGGTTGCTACTTT	TRCN0000465701	HARS	HARS	5.37	5.07	5.17	5.35	4.9	4.87	4.89	4.75	5.1	5.09	4.21	4.83	4.72	5.13	5.13	4.82	4.86	-0.21	-0.3	-0.06	0.13	-0.23	0.09	-0.21	-0.28	-0.05	-0.38	-0.65	-0.37	-0.37	-0.21	0.14	-0.17	-0.24
ACTGAATACAGCAGCCGCTCATCC	TRCN0000465702	RPL3	RPL3	4.19	4.31	4.89	5.14	3.42	4.99	4.46	3.67	4.73	5.13	2.99	3.45	4.49	3.84	2.97	4.76	3.02	-1.05	-0.84	-0.43	-0.13	-1.27	0.12	-0.51	-1.29	-0.32	-0.27	0.31	-1.52	-0.55	-0.97	-0.54	-0.18	-1.84
AAGCTGGGATTACTTCTGTACGGC	TRCN0000465703	EEF1G	EEF1G	5.53	5.66	5.66	5.73	5.87	5.31	5.74	5.37	5.88	5.89	6.24	5.83	5.91	5.04	6.01	5.5	5.19	-0.15	-0.01	0.16	-0.06	-0.04	0.02	0.21	-0.42	0.31	-0.06	0.86	-0.15	0.26	-0.43	0	-0.31	-0.53
AGTTGCTCGGTCCCTCTCATGAGT	TRCN0000465704	ERICH6	ERICH6	5.39	5.47	5.63	5.47	6.17	6.01	6.32	5.95	6.33	5.6	3.97	6.26	6.33	5.07	6.6	6.22	5.23	0.1	0.02	0.35	0.02	-0.04	0.21	0.1	-0.44	0.13	-0.07	-1.43	-0.05	0.2	0.37	0.16	-0.03	-0.56
CTCAGGCAAGTTTACGCTTGATTT	TRCN0000465705	LHFPL5	LHFPL5	6.98	7.2	7.08	6.94	7.5	7.57	7.53	7.54	7.44	7.1	6.65	7.47	7.49	7.12	7.38	7.46	7.18	0.03	0.17	0	0.04	0.01	-0.04	-0.01	0.13	0.02	0.25	-0.88	0.09	0.09	0.08	0.02	0.11	0.31
TCCGATATATCCAATCTGGCCCCT	TRCN0000465706	CALML3	CALML3	6.91	6.89	6.64	6.8	6.77	6.8	6.77	6.97	6.73	6.73	6.71	6.8	6.8	7.01	6.61	6.8	6.53	0.08	0.05	-0.18	0.02	-0.05	-0.04	-0.02	0.16	-0.1	-0.13	-0.29	-0.1	-0.04	0.25	-0.07	0.04	0.1
ATTTAAAGGTTACAATCGGCATGT	TRCN0000465707	TMED5	TMED5	5.07	5.06	5.19	5.28	2.28	1.56	1.56	1.4	1.77	4.75	0.7	1.82	2.02	4.07	2.2	1.91	3.93	-0.11	0.08	0.17	0.04	0.15	-0.01	0.02	-0.53	0.13	-0.61	-0.31	-0.35	-0.03	-0.54	-0.05	0.07	-1.11
ACATTACCATATTGCCCGAATTGG	TRCN0000465708	TBRG1	TBRG1	7.5	7.5	7.54	7.44	7.86	7.86	7.66	7.82	7.77	7.62	7.65	7.83	7.83	7.5	7.72	7.79	7.37	0.13	0.04	0.1	0.07	0.12	0.06	0.03	0.06	0.08	0.27	-0.3	0.1	0.16	0.27	-0.08	-0.02	-0.17
CGCACAGAACACGACCTTCACGCA	TRCN0000465709	CDC16	CDC16	0.92	0.31	0.29	0.72	0	0	0	0	0	1.44	0	0	0	0.14	0	0	0.31	0.27	-0.16	-0.61	-0.26	-0.15	0	-0.06	-0.03	0	0.78	0	-0.1	-0.06	-0.06	0	0	-0.57
TTTCGGTCGAACATAGACGACCGG	TRCN0000465710	SMAD2	SMAD2	5.11	5.2	5.55	5.16	5.44	4.98	5.35	4.82	5.21	4.78	5.1	5.33	5.26	4.3	5.28	5.13	4.59	-0.19	0.02	0.57	-0.12	0.07	0.26	0.3	-0.34	0.08	-0.81	1.23	-0.17	0.04	-0.5	-0.25	-0.16	-0.78
AACAGCGACCCTGCGCGTTGAAAC	TRCN0000465711	RRAGA	RRAGA	5.64	5.66	5.64	5.58	5.97	5.68	6.02	5.82	6.04	5.29	7.08	6.32	6.11	4.7	6.02	5.93	5.16	0.16	0.21	0.3	0.07	-0.05	0.07	0.34	-0.04	0.2	-0.27	0.95	0.1	0.29	-0.43	-0.13	0.01	-0.23
TCAATCCGACATCGTTCGTCCGCT	TRCN0000465712	GNGT1	GNGT1	5.62	5.41	5.56	5.46	5.94	5.87	5.78	6.1	5.95	5.42	5.12	6.07	5.82	5.37	5.56	5.93	5.38	0.2	-0.1	-0.04	0.01	0.03	-0.27	-0.1	0.18	-0.06	0.05	-0.43	0.06	-0.17	-0.35	-0.21	0.04	0.05
TATAGTTTGTCCTTGCTAAACACC	TRCN0000465713	INVS	INVS	6.52	6.44	6.42	6.4	6.43	6.4	6.3	6.52	6.37	6.43	5	6.54	6.59	6.12	6.44	6.56	6.31	0.28	0.16	0.1	0.08	0.06	-0.02	0.01	0.09	0.01	0.1	-1.46	0.07	0.26	-0.21	-0.07	0.08	-0.15
TCCACCTTGAATTAAACTATCGAT	TRCN0000465714	SMIM19	SMIM19	5.69	5.6	5.77	5.7	5.71	5.68	5.72	5.76	5.72	5.58	6.14	5.56	5.65	5.48	5.78	5.52	6.12	-0.05	-0.02	0.06	-0.02	0.13	-0.25	0.14	0.21	0.13	0.02	0.48	-0.07	0.11	-0.12	0.19	-0.2	0.18
CAGCATGCTCTGCGTCTCATCCAG	TRCN0000465715	ABHD17AP2	ABHD17A	6.55	6.42	6.25	6.31	6	5.84	5.9	6.13	5.92	6.34	7.85	6.1	6.02	6.16	5.77	5.84	6.08	0.38	0.25	-0.04	0.06	0.05	-0.05	-0.01	0.2	-0.01	0.35	1.48	0.18	0.09	-0.24	-0.1	0.16	0.15
CCCGCTAGCACTCTAGGATCTGGA	TRCN0000465716	TP53BP1	TP53BP1	7.77	7.89	7.76	7.66	7.84	8.1	8.01	8.07	7.87	7.66	7.53	7.84	7.8	8.06	7.8	8.03	8.3	0.32	0.2	-0.02	0.06	0.12	-0.04	0.07	0.25	0.06	0.3	-0.57	0.34	-0.02	0.17	0.05	0.21	0.44
TCGTTCTATACCCGCCGCTGGTTG	TRCN0000465718	HAT1	HAT1	1.7	1.18	1.35	1.55	1.68	1.22	0.87	1.33	1.73	1.72	0	1.56	1.49	0.88	1.8	1.25	2.12	-0.54	-0.68	-0.46	-0.61	-0.29	-0.24	-0.89	-0.57	-0.29	-0.65	-0.92	-0.53	-0.46	-0.95	0	-0.25	-0.19
ACTGCGGCTGATCAGATCCCCAGG	TRCN0000465719	MEIS2	MEIS2	6.07	6.05	6.18	6.05	6.07	5.66	5.94	4.51	4.84	4.25	4.25	3.89	5.07	4.16	6.22	5.78	6.08	0	-0.11	0.2	0.1	0.2	-0.1	-0.06	-1.27	-1.03	-1.78	-1.81	-1.53	-0.82	-1.67	-0.08	-0.17	0.05
TGTTGTTCGTTATACTAAATGTCT	TRCN0000465721	RPL32	RPL32	6.25	5.76	5.87	6.33	5.55	6.54	6.06	6.34	6.17	6.32	5.48	6.01	6.22	5.16	5.51	6.36	6.06	-0.07	-0.48	-0.47	0.05	-0.59	0.01	-0.3	0.02	-0.19	-0.01	0.29	-0.35	-0.21	-1.02	0.74	0	-0.33
GGGTTTTAACGACCCCGTAGCAAT	TRCN0000465722	ANKRD50	ANKRD50	4.59	4.59	4.85	4.7	5.25	4.94	5.48	4.93	5.47	4.91	3.75	5.34	5.04	4.38	5.16	5.21	4.62	-0.3	-0.21	0.19	-0.23	-0.08	0.04	0.12	-0.46	0.18	-0.01	0.22	-0.02	-0.1	-0.35	-0.17	-0.15	-0.26
TGACCGAGTATAGGCAGTCTTGGC	TRCN0000465724	ACAA2	ACAA2	4.83	4.58	4.74	4.64	4.95	5.29	5.14	4.75	4.87	4.97	5.81	4.85	4.94	5.18	4.69	5.09	5.2	-0.1	-0.07	-0.13	-0.19	0.08	-0.03	-0.29	-0.21	-0.32	0.18	0.26	-0.15	0	0.16	-0.15	0.37	0.41
ATCCGGATAACGGGAAGACTTAAT	TRCN0000465725	ZMYM1	ZMYM1	3.98	4.1	4.32	4.17	4.07	3.73	4.09	3.6	3.91	4.03	4.05	4.14	3.96	3.05	4.45	3.84	3.49	-0.4	0	0.35	-0.16	-0.26	0.31	-0.02	-0.7	-0.12	-0.59	0.57	-0.17	0.13	-0.68	0.05	-0.21	-0.72
TTTTCTCCCGAAAAATCGGCTAGC	TRCN0000465727	CRYGB	CRYGB	5.82	5.85	5.72	5.95	6.19	5.51	5.67	5.63	6.16	5.9	7.66	6.26	6.23	4.58	6.2	6.09	4.97	0.05	0.05	0.03	0.04	-0.02	0.04	0.14	-0.24	0.31	0.02	1.89	-0.11	0.15	-0.46	-0.18	-0.16	-0.76
CACTTTCGTGCTTTGAAGCACGGT	TRCN0000465728	MED20	MED20	4.99	5.13	4.93	4.82	1.9	2.2	2.07	2	2.23	5	3.36	2.62	2.12	4.74	1.85	1.86	4.81	0.14	0.21	0.02	-0.1	-0.29	0	-0.22	-0.55	0.1	0.16	1.86	0.39	-0.12	-0.17	-0.45	-0.38	0.07
AAACCAAGTACTCCTGGCATAGAG	TRCN0000465729	CBX7	CBX7	5.13	5.08	5.04	5.37	4.72	4.25	4.26	3.9	4.66	5.42	3.83	4.92	4.75	4.73	4.61	4.43	4.59	-0.18	-0.13	-0.05	-0.01	-0.01	0.24	-0.05	-0.45	0.12	-0.05	-0.74	-0.02	0.15	-0.5	-0.15	-0.17	-0.38
TCAGTGCTGGGTAACATGTGAAAG	TRCN0000465731	C3orf38	C3orf38	5.05	4.43	4.62	5.55	3.51	3.88	4.09	3.82	3.71	5.49	1.62	3.66	3.61	4.56	4.12	3.69	5.59	-0.39	-1.02	-0.82	0.13	-0.41	-0.36	0.1	-0.05	-0.21	0.2	-1.87	-0.09	-0.19	-0.94	0.21	-0.07	0.1
TCTTGTGTCTTTCCGTAGTGTCGA	TRCN0000465732	HMG20B	HMG20B	5.43	5.48	5.21	5.47	5.68	5.6	5.78	5.58	5.89	5.56	7.25	5.81	5.77	5.08	5.71	5.55	5	-0.26	-0.07	-0.18	-0.08	-0.22	0.09	0.02	-0.21	0.02	0.03	2.03	-0.2	-0.01	0.03	-0.1	-0.15	-0.03
GTCATCTTCTTCCTGACTGTTAAT	TRCN0000465733	YIPF1	YIPF1	5.72	5.54	5.49	5.35	6.57	5.89	6.15	6.04	6.3	5.2	7.61	6.55	6.51	4.64	6.48	6.5	4.59	0.28	0.1	0.15	-0.08	0.02	-0.12	0.17	-0.05	0.19	-0.2	1.52	-0.1	0.29	-0.73	-0.13	-0.1	-0.47
GCACCTTCAATCCTCGCTCCCGTT	TRCN0000465734	SLC27A4	SLC27A4	5.11	4.95	4.74	4.92	4.99	4.75	4.72	4.57	4.97	5.29	6.57	4.65	4.75	5.36	5.09	5.19	4.99	0.14	0.14	-0.33	-0.1	-0.06	-0.13	-0.27	-0.11	0.11	0.39	1.22	-0.43	-0.09	0.35	0.27	0.15	0.5
TGTTTTTCCAGAATCTCGGCATTG	TRCN0000465735	WDR54	NO_MATCH_283	6.41	6.42	6.37	6.48	6.89	6.73	6.76	6.8	6.89	5.96	5.81	6.99	6.77	6.45	6.71	6.97	6.56	0.04	0.03	-0.17	0.1	0.07	-0.03	0	-0.02	0.09	-0.17	-0.7	0.2	0.01	-0.08	-0.08	0.16	0.06
GATTACCTTCAGGCTCCGGTCCCC	TRCN0000465736	PTPRK	NO_MATCH_167	6.71	6.59	6.59	6.58	7.02	6.44	6.55	6.49	6.81	6.51	5.14	6.91	6.95	6.2	6.99	6.86	6.44	0.19	0.1	0.05	0.01	0.09	-0.16	0.09	-0.07	0.24	0.05	-1.15	-0.06	0.19	-0.28	0.02	-0.14	-0.05
GGCATCCGACAGGTTCTCTTAACC	TRCN0000465737	ACVR1B	ACVR1B	3.63	4.19	3.56	4.02	2.05	2.75	2.29	2.26	2.42	3.76	0	2.33	2.99	4.17	2.99	2.96	3.46	-0.68	0.07	-0.58	-0.16	-0.75	0.34	-0.89	-0.5	-0.34	-0.72	-2.33	-0.82	0.45	0.36	0.28	0.31	-0.42
CCAAAATCATTATGGCTTATTATG	TRCN0000465738	C22orf46	NO_MATCH_103	7.27	7.33	7.27	7.22	7.33	7.55	7.2	7.69	7.35	7.35	7.96	7.18	7.22	7.5	7.18	7.29	7.68	0.14	0.09	-0.05	0.07	0.09	0	-0.2	0.29	0.01	0.31	0.46	0.19	0.04	0.12	-0.03	0.09	0.56
TTTGCAAGGTCCGTGACCGAGTTC	TRCN0000465739	SH3BGRL	SH3BGRL	5.83	5.66	5.67	5.59	5.61	5.3	5.31	5.42	5.44	5.58	6.9	5.67	5.6	5.53	5.49	5.61	5.57	0.31	0.01	0.08	0.03	-0.09	-0.13	0.08	0.06	0.04	-0.05	1.06	-0.01	0.09	-0.12	-0.24	0.03	-0.15
AGTTCAGTACTGAACTCTGTCGGA	TRCN0000465741	MRPL57	MRPL57	5.3	5.53	5.45	5.46	4.97	4.54	4.79	4.72	5.01	5.62	6.16	4.89	5.09	5.02	5	4.87	4.94	0.05	0.02	0.05	0.14	0.04	-0.01	0.19	-0.05	0.26	0.31	1.2	-0.2	0.12	-0.33	-0.1	0.01	-0.42
CAAAGGCCTAAGAGGACAGAGAGT	TRCN0000465742	ORAI1	ORAI1	6.71	6.73	6.6	6.64	6.95	6.55	6.51	6.52	6.5	6.9	6.35	6.25	6.48	6.93	6.4	6.26	6.55	0.09	0	-0.07	0.03	0.62	0.08	0.02	0.07	-0.04	0.34	-0.14	0.04	-0.03	0.26	0.04	-0.07	0.11
TGATCTGGAGCCTATCTTGACCAT	TRCN0000465743	SPHKAP	SPHKAP	1.41	1.31	0.82	1.45	1.21	1.02	1.67	1.57	1.64	0.66	0	1.41	1.12	1.48	1.72	1.18	1.84	-1.25	-0.63	-1.04	-0.86	-1.2	-0.47	-0.78	-0.57	-0.86	-2.38	-1.22	-1.28	-1.01	0.57	-0.14	-0.77	0.56
CAGGGTCGTTTCACTCCGCTAAAC	TRCN0000465744	PNLIPRP3	PNLIPRP3	4.55	4.65	5.05	4.63	4.9	4.9	5.35	4.71	5.02	4.38	0.92	5.03	5.21	4.4	4.97	5.07	5.02	-0.19	-0.18	0.4	-0.15	-0.22	0.03	0.12	-0.28	-0.01	-0.18	-2.36	0	0.24	-0.17	-0.18	0.06	-0.06
ATAAGATTGTCACCCAAGGAATCA	TRCN0000465745	RPL13	RPL13	6.43	6.48	6.26	6.43	5.75	5.73	5.76	5.54	5.95	6.34	6.54	6.01	5.87	5.78	5.9	5.73	6.07	0.08	0.08	-0.14	0.03	-0.21	0.15	0.05	-0.34	0.13	-0.02	1.05	-0.18	0.08	-0.44	-0.11	-0.21	-0.2
GTATTTCCGCGAATCGGGTCGGAG	TRCN0000465747	HIST1H4C	HIST1H4C	3.47	3.9	3.67	3.71	3.8	3.1	3.46	3.09	3.83	2.8	5.26	4.1	3.82	3.77	4.1	3.99	3.46	-0.79	0.13	-0.14	-0.35	-0.49	-0.52	-0.34	-0.42	-0.07	-1.54	1.98	-0.51	-0.1	-0.24	0.2	0.07	-0.57
CGGTTCTCTACCTAGACCACAACC	TRCN0000465748	OSER1	OSER1	6.04	6.53	6.43	6.23	6.07	6.49	6	6.34	6.16	6.57	6.29	6.05	6.05	6.97	6	6.22	6.66	-0.21	0.17	0.02	-0.08	0.02	0.09	-0.3	0.09	-0.09	0.34	0.33	0.11	-0.18	0.56	-0.07	0.14	0.3
TCGGTGCGACCACCAACACATAGC	TRCN0000465749	CWF19L1	CWF19L1	4.79	4.41	4.97	4.61	4.17	4.26	4.47	4.36	4.5	4.78	0.19	4.13	4.5	4.77	4.29	3.9	4.92	-0.1	-0.4	0.34	-0.29	0.04	0.15	0.06	-0.14	0.19	-0.19	-3.57	-0.04	0.08	-0.02	0.14	-0.32	-0.14
CAATCGATTGGTATATCGAAATTC	TRCN0000465750	USH1C	USH1C	4.31	4.24	4.2	4.45	4.02	4.33	4.27	4.27	4.46	4.56	4.72	4.33	4	4.46	3.75	3.67	3.78	-0.34	-0.22	0.04	0.06	-0.35	0.3	-0.14	-0.17	0.22	-0.09	2.16	-0.07	-0.23	-0.03	-0.39	-0.55	-0.25
CAACCTGAGAGTGTTGACCGAAGA	TRCN0000465751	C14orf79	C14orf79	7.48	7.4	7.53	7.32	7.4	7.37	7.3	7.57	7.33	7.65	6.73	7.26	7.35	7.93	7.24	7.47	7.78	0.25	0.06	0.02	0.04	0.14	-0.25	0	0.31	0.05	0.56	-0.4	0.17	-0.01	0.42	0.02	0.19	0.32
ACTCTCAGAAAAGATCATCAACTC	TRCN0000465752	NDUFB1	NDUFB1	7	6.91	6.95	6.99	6.72	6.28	6.43	6.36	6.64	6.45	6.4	6.73	6.5	7.09	6.57	6.68	7.06	0.05	-0.02	-0.02	0.07	0.04	-0.24	0.05	-0.07	0.1	-0.29	0.36	-0.03	-0.02	0.18	-0.06	0.03	-0.07
CTGCTGCGTTCCGGAACTCCGTTT	TRCN0000465753	REEP1	REEP1	6.35	6.34	6.36	6.27	6.62	6.88	6.75	6.73	6.81	6.3	6.2	6.79	6.86	6.58	6.87	6.66	6.39	0.24	0.12	0.03	0.08	0	-0.02	0	0.07	0.13	0.25	-0.48	0.21	0.14	0.22	0.04	-0.07	0.08
ATAGTACTCACGTATTTCCTGATG	TRCN0000465754	MFAP4	MFAP4	5.48	5.28	5.21	5.5	5.79	5.65	5.6	5.56	5.85	5.44	5.08	5.73	5.95	5.19	5.73	5.67	4.89	0.07	-0.23	-0.04	0.01	0.03	0.22	0.12	-0.2	0.21	-0.02	-0.26	-0.23	0.31	0.18	-0.13	-0.04	-0.51
CGACTCTACAACCGTGCCGCCGCT	TRCN0000465755	HIST1H1A	HIST1H1A	6.85	6.84	6.99	6.81	7.43	7.81	7.5	7.78	7.45	6.74	6.52	7.33	7.41	7.55	7.24	7.54	7.33	0.1	-0.01	-0.02	-0.02	0.16	0.01	-0.06	0.3	-0.05	0.29	-0.69	0.21	-0.05	0.29	-0.06	0.18	0.4
TCTCTTCCTTGCCTCAATGCAACA	TRCN0000465756	RDH11	RDH11	3.89	3.52	3.52	3.4	4.3	3.87	4.25	3.82	3.97	3.44	3.2	4.14	4.34	3	3.98	4.09	3.24	0.32	0.07	0.09	-0.11	0.07	0	0.28	-0.04	-0.12	-0.33	-0.1	-0.22	0.36	0.15	-0.29	-0.06	-0.3
TTCGTGCACGGCGTCCGCCCGGGT	TRCN0000465757	C11orf45	C11orf45	7.38	7.5	7.51	7.46	7.99	7.77	7.69	7.9	7.89	7.66	8.57	7.91	7.96	7.42	7.89	7.84	7.36	0.22	0.17	0.09	0.13	0.15	-0.02	0.05	0.12	0.14	0.52	0.67	0.13	0.11	0.08	-0.05	0	-0.17
CACGTAATGAGGTCTGCATAATCT	TRCN0000465758	NTF3	NTF3	7.4	7.48	7.49	7.44	8.09	8.26	8.1	8.18	8.08	7.5	7.26	8.11	8.12	7.77	7.96	8.05	7.73	-0.01	0.13	0.03	0.04	0.17	0.04	-0.04	0.12	0	0.26	-0.75	0.22	0.13	0.13	0	0.01	0.3
CGCCTGCGCACATCACTACTGGCC	TRCN0000465759	KCTD19	KCTD19	4.65	4.55	4.69	4.59	5.07	5.14	5.5	5.36	5.1	4.81	2.59	4.92	5.02	4.77	5.27	4.64	4.68	-0.06	0.08	-0.07	-0.1	-0.06	-0.02	-0.06	-0.14	-0.24	0.03	-1.23	-0.1	-0.33	0.01	0.28	-0.25	0
CCATCGCCATTCATCGTGCCCCGC	TRCN0000465760	PAPSS1	PAPSS1	5.53	5.41	5.48	5.28	4.74	4.87	4.71	4.62	4.62	4.81	2.42	4.5	4.48	4.88	4.91	4.46	5.66	0.08	0	0.06	-0.06	0.14	0.13	-0.24	-0.16	-0.16	-0.54	-1.83	-0.05	-0.06	-0.27	0.4	-0.03	0.15
GGTATCCGCGATAGTTCGACGGTA	TRCN0000465761	GTF3C5	GTF3C5	4.9	5.02	5.03	5.07	2.62	2.73	2.66	1.9	2.6	5.15	0	2.3	2.39	5.24	2.64	2.35	4.7	-0.18	-0.18	0.03	-0.11	0.02	0.49	-0.1	-0.63	0.1	-0.08	-1.89	-0.29	-0.43	0.38	0.06	-0.11	-0.05
GCACCCCCAGGAGACCTCCGTCGG	TRCN0000465762	RNASET2	RNASET2	6.72	6.91	6.99	6.74	6.12	6.47	6.33	5.95	6.21	6.78	4.96	6.29	6.19	7.17	6.27	6.48	6.9	0.1	0.15	0.17	-0.02	-0.02	0.16	0.16	-0.14	0.16	0.1	-0.43	0.31	0.06	0.47	0.1	0.26	0.26
AGGGTAACTTACCGACTCCGGGCT	TRCN0000465763	PGC	PGC	6.65	6.54	6.71	6.69	7.17	7.14	7.23	7.11	7.19	6.63	7.49	7.3	7.17	6.52	7.1	7.11	6.9	0.1	-0.02	0.06	0.07	0.06	-0.07	0.21	-0.06	0.08	0.21	0.31	0.14	-0.01	-0.1	-0.09	0.01	-0.03
AATGCTAGACATCCAAGGCAATTT	TRCN0000465764	PDE6H	PDE6H	5.56	5.49	5.56	5.64	5.6	4.98	5.09	5.07	5.43	5.78	6.8	5.62	5.57	4.77	5.56	5.42	5.3	0.22	-0.14	0.13	0.25	0.08	-0.12	0.21	-0.34	0.28	0.31	1.11	-0.05	0.2	-0.31	-0.12	-0.09	-0.23
CTTATAACTCTGCTTACGCATACA	TRCN0000465765	C7orf25	C7orf25	5.38	5.17	4.86	5.27	5.35	5.17	5.57	5.53	5.44	5.15	5.98	5.24	5.13	4.58	5.45	5.47	5.11	0.05	-0.26	-0.28	-0.1	-0.22	0	0.2	0.07	0.03	-0.23	1.03	-0.21	-0.14	-0.71	-0.24	-0.06	-0.18
GAACCAGACCACCAAATATCCTTA	TRCN0000465766	SH3GLB1	SH3GLB1	6.22	6.3	6.42	6.36	6.26	6.11	6.12	6.02	6.16	6.61	5.96	6.03	6	6.37	6.52	5.97	6.31	-0.1	0	0.22	0	0.07	0.09	0.07	-0.06	0.2	0.2	-0.1	-0.02	0.05	0.2	0.2	-0.09	-0.07
CTTCAACTGATCTACACCTCTTAT	TRCN0000465767	KLHL14	KLHL14	5.13	5.63	5.32	5.32	5.1	5.02	4.86	5.19	5.46	5.32	5.54	4.91	5.34	5.87	5.26	5.39	5.58	-0.3	0.19	0.08	0.02	0.06	0.18	-0.01	0.04	-0.02	0	0.39	-0.03	-0.17	0.08	-0.18	-0.15	0.11
TGTTCATCCGGCATGCGCCTTGCG	TRCN0000465768	LOC146880	LOC146880	7.13	7.05	7.22	7.16	6.88	6.88	6.84	7.02	7.01	7.36	7.17	6.8	7.02	7.17	6.75	6.69	7.07	0.17	-0.04	0.1	0.07	0.11	0.03	0.04	0.14	0.08	0.45	0.25	0.14	0.13	0.02	-0.02	0.08	0
GCGACGTTTCATCACCCAGACTTT	TRCN0000465769	ZNF468	ZNF468	6.39	6.44	6.48	6.3	6.76	6.39	6.42	6.55	6.54	5.73	4.73	6.63	6.51	6.52	6.51	6.81	6.48	0.27	0.16	0.03	-0.03	0.05	-0.17	-0.01	0.01	0.03	-0.43	-0.63	0.06	0.02	0.17	-0.2	0.09	0.05
ACATTGCAGAAACTAGATCAATGC	TRCN0000465770	FXN	FXN	7.51	7.37	7.33	7.36	6.21	6.01	6.11	6.27	6.08	7.44	5.32	6.06	6.07	7.65	6.15	6.17	7.48	0.16	0	-0.14	0.04	0.18	-0.32	0.06	0.16	0.02	0.14	-0.4	0.01	0.02	0.06	0.01	0.14	0.17
TGCGTTTGTACAGCTTGTTCGCGT	TRCN0000465771	HDDC3	HDDC3	6.6	6.57	6.77	6.46	6.23	6.47	6.31	6.54	6.38	6.84	5.63	6.25	6.36	7.19	6.03	6.14	6.64	0.07	0.05	0.01	-0.07	0.05	-0.05	-0.11	0.24	-0.05	0.43	-1.03	-0.02	0.11	0.36	-0.04	0.06	0.11
AATCGTTACTAGACGAATTGACAA	TRCN0000465772	MTAP	MTAP	6.07	5.95	5.98	6.05	5.93	5.5	5.55	5.36	5.93	5.77	5.5	6.07	5.85	5.02	6.12	6.28	5.54	0.03	-0.06	0.3	0.08	-0.03	0.18	0.05	-0.41	0.21	-0.47	0.41	-0.14	0.15	-0.54	-0.1	0.12	-0.57
CGAAGGAGGAAGAATAATTGACTA	TRCN0000465773	FOXS1	FOXS1	8.64	8.03	8.46	8.45	7.86	8.46	8.33	8.77	8.3	8.46	9.4	8.02	8.18	9.19	7.98	8.17	8.78	0.23	-0.46	-0.13	0.07	-0.1	0.05	-0.11	0.4	-0.07	0.16	1.01	0.18	-0.09	0.44	-0.02	0.15	0.36
CCGCGAGTGGATACGCACCAGCGC	TRCN0000465774	ST8SIA2	ST8SIA2	7.47	7.34	7.43	7.43	8.02	8.36	8.37	8.17	8.21	7.45	8.2	8.11	8.16	7.55	8.13	8.34	7.65	0.07	-0.1	-0.11	-0.06	-0.1	0.08	0.02	0.03	-0.06	0.24	0.72	0.13	-0.04	-0.13	0.21	0.27	0.24
CTCCCTTCCAGCCCTTGCCGGGAG	TRCN0000465775	ERLIN2	ERLIN2	6.18	5.99	5.97	5.85	6.23	6.37	6.16	6.31	6.17	5.84	6.77	6.39	6.33	5.83	6.28	6.1	5.84	0.5	0.23	0.11	-0.02	-0.06	0.08	0.02	0.24	0.04	0.09	0.13	0.31	0.08	-0.05	0.05	-0.01	0.22
CTAAGCTAAGTTTCGTGCCGGAGG	TRCN0000465777	ART3	ART3	4.01	4.15	4.54	4.21	1.48	1.66	1.75	1.27	1.28	4.49	0	1.35	1.15	4.12	1.09	1.16	4.34	-0.23	0.03	0.24	0.14	0.13	0.08	0.11	-0.13	-0.17	0.29	-0.1	-0.02	-0.02	0.11	-0.27	-0.08	0.08
TTTGTATTCAGGTCAAGATGTTAC	TRCN0000465778	C11orf53	C11orf53	6.97	6.98	7.17	6.98	6.5	6.12	6.22	6.18	6.55	7.03	5.29	6.47	6.65	6.47	6.51	6.35	6.4	0.07	0.08	0.38	0.12	0.01	0.13	0.19	-0.21	0.25	0	-0.85	-0.14	0.22	-0.1	-0.09	-0.1	-0.43
TCGGGCCACGCGAGTTACTGATTG	TRCN0000465779	GSG1	GSG1	6.14	6.43	6.23	6.28	5.29	5.31	5.41	5.4	5.13	6.36	1.52	5.45	5.35	6.97	5.28	5.27	6.65	-0.08	0.17	-0.17	0.03	0.09	-0.17	0.11	0.05	-0.13	0.41	-3.35	0.29	-0.04	0.37	0.08	0.11	0.31
ATGCAGTAGCTTGCCTTGGTCCCG	TRCN0000465780	RPS27	RPS27	4.91	4.92	4.93	4.96	4.72	4.42	4.28	4.62	4.59	4.91	2.94	5.03	4.9	4.32	4.72	4.54	4.76	0.14	-0.07	-0.13	0	-0.15	-0.16	-0.09	-0.05	0.02	-0.06	-1.83	0.07	0.14	-0.39	-0.06	-0.32	-0.17
CCCGCTCTGTGTCGGCCCGTCTAC	TRCN0000465781	SLC25A43	SLC25A43	4.44	4.55	4.82	4.68	4.19	3.58	3.6	3.43	4.11	4.41	4.26	4.15	4.3	3.62	4.46	4.28	4.1	0.15	0.13	0.28	-0.01	0.08	-0.16	-0.11	-0.34	0.03	0.13	0.42	0.14	-0.11	-0.69	0.03	0.11	-0.41
CCCACAAGCCCAAGACATCACTGC	TRCN0000465782	EIF4EBP2	EIF4EBP2	6.79	6.72	6.41	6.81	7.1	7.55	7.29	7.67	7.36	6.91	6.92	7.47	7.43	7.56	7.09	7.17	7.16	0.23	-0.06	-0.57	0.02	-0.08	-0.29	-0.13	0.32	-0.08	0.41	-0.87	0.35	-0.08	0.35	0.08	-0.07	0.29
GCATCGTGTCAGTGCTCCTGTGTA	TRCN0000465783	PIAS3	PIAS3	5.82	5.55	5.72	5.81	6.19	6.13	6.79	6.2	6.48	6	6.78	6.13	6.4	5.1	6.33	6.16	5.77	-0.16	-0.36	-0.01	0.09	-0.11	0.01	0.33	-0.28	-0.03	-0.04	0.34	-0.22	-0.09	-0.67	0.06	-0.24	-0.24
GGATTTTCTGAACATAACCACACT	TRCN0000465784	PPP1R18	PPP1R18	5.06	5.06	5.25	5.02	5.57	4.94	5.12	4.97	5.32	4.66	2.85	4.97	5.11	5.09	5.23	5.07	4.62	-0.57	-0.24	0.06	-0.25	0.02	0.12	-0.36	-0.42	-0.19	-0.8	-1.61	-0.7	-0.42	0.15	0.18	-0.29	-0.42
CACCTTCTATTATGAAAACCCCTT	TRCN0000465785	GYPB	GYPB	3.54	2.8	2.75	2.96	3.33	3.13	3.05	3.35	3.39	2.4	0	3.02	2.93	2.74	3.14	3.47	3.12	-0.14	-0.45	-0.79	-0.45	-0.13	-0.14	-0.33	0.11	-0.18	-1.48	-2.03	-0.81	-0.36	-0.25	-0.03	0.13	-0.39
TGTCTCCGTTCACACTTGATGTGA	TRCN0000465786	CBX6	CBX6	4.97	4.97	4.66	5.09	4.32	4.53	4.46	5.16	4.66	5.12	5.16	4.44	4.39	5.1	4.53	4.28	4.27	-0.36	-0.08	-0.52	0.01	-0.5	0.14	-0.26	0.38	-0.26	0.25	0.87	-0.49	-0.58	-0.08	-0.13	-0.22	-0.65
GGAACCTTAGAGGTTGTACTTGTC	TRCN0000465787	P2RY2	P2RY2	5.81	4.49	4.68	5.7	5.59	3.61	3.93	3.55	5.29	5.57	6.83	5.55	4.88	5.38	4.46	4.86	5.43	-0.11	-0.87	-0.76	-0.1	0.1	-0.51	-1.36	-1.8	-0.23	-0.22	1.92	-0.08	-0.63	-0.29	-0.02	-0.62	-0.09
ATTTCATTACTAATATTCAGCCAT	TRCN0000465790	ZNF695	ZNF695	5.56	5.62	5.72	5.66	5.62	4.76	5.07	4.79	5.54	5.56	6.24	5.66	5.6	4.33	5.54	5.43	4.61	-0.06	-0.06	0.4	0.01	-0.12	-0.01	0.19	-0.54	0.45	-0.33	0.89	-0.36	0.23	-0.61	-0.31	-0.29	-1
CCTTCTTTCCCTGAGATTACTTGT	TRCN0000465791	CCDC50	CCDC50	5.47	5.55	5.69	5.52	5.66	5.65	5.63	5.46	5.58	5.47	5.66	5.39	5.41	5.65	5.72	5.71	5.5	-0.12	-0.12	0.09	-0.05	0.04	0.12	0.1	-0.13	0.04	-0.2	0.73	-0.22	-0.23	0.34	0.14	0.02	-0.05
GTGGAGCCAGTCCTACCCGTGGCC	TRCN0000465792	CYB5D2	CYB5D2	6.75	6.75	6.85	6.82	6.64	6.42	6.27	6.22	6.44	6.43	6.59	6.69	6.68	6.58	6.88	6.55	6.33	0.06	0.17	0.22	0.09	-0.01	0.03	-0.07	0.01	0.1	-0.21	-0.03	0.12	0.08	-0.08	0.2	0	-0.14
GGGGTGTCAGGAAGGGTTCCCTTT	TRCN0000465793	ZPBP2	ZPBP2	4.36	4.23	4.33	4.33	4.82	4.37	4.41	4.13	4.72	3.51	5.4	5.21	4.81	3.69	4.96	4.81	3.64	0.1	0.11	0.3	-0.07	-0.17	0.06	-0.08	-0.42	0.21	-1.22	1.63	-0.12	0.18	0.06	-0.15	0.03	-0.78
CGTCGTATTTGTTCATTACAGATA	TRCN0000465794	BCHE	BCHE	6.05	6.04	6.14	5.84	5.95	6.06	6.36	5.73	6.06	5.99	5.55	5.85	5.97	5.75	5.88	6.07	6.06	0.06	0.13	0.1	-0.1	0.01	0.15	0.07	-0.33	0.07	0.04	-0.43	0.07	0.35	0.2	0.07	0.18	-0.01
TGGAGCTAATCATGCTGTACACGC	TRCN0000465795	PTPLA	PTPLA	6.49	6.44	6.42	6.54	6.01	6.42	6.2	6.49	6.16	6.78	6.07	6.13	6.13	6.82	6.13	6.12	6.96	0.02	-0.09	-0.22	-0.01	-0.07	-0.08	-0.07	0.39	0.03	0.3	0.61	0.2	0.04	-0.07	0.1	0.21	0.51
ATACCGATCTTGGGCTGATGTGGC	TRCN0000465796	PSMC1	PSMC1	4.91	5.06	4.82	5.12	5.27	5.48	5.43	5.37	5.7	4.95	4.15	5.72	5.6	4.66	5.8	5.65	4.89	-0.29	-0.04	-0.28	-0.14	-0.34	0.09	-0.22	-0.28	0.06	-0.38	-1.25	-0.15	0	-0.27	-0.08	-0.06	-0.46
TGTGGACAGGTCCTGGGGGCTTTC	TRCN0000465797	SLAMF1	SLAMF1	7.04	7.04	7.12	6.93	7.75	7.98	7.92	8.01	7.79	7.36	6.63	7.74	7.8	7.37	7.53	7.75	7.37	0.28	0.09	0.09	0.05	0.19	-0.1	0.13	0.2	0.09	0.59	-1.38	0.34	0.15	0.19	-0.06	0.15	0.27
CGAATTTTGTGATTCTGCTGAGTT	TRCN0000465798	UBL4B	UBL4B	6.32	6.53	6.46	6.44	6.12	6.46	6.53	6.45	6.26	6.65	5.78	6.04	6.14	6.72	5.82	6.23	6.47	-0.11	-0.03	-0.11	0.08	0.05	0.19	0.16	0.24	0.05	0.34	-0.65	0.08	0	0.03	-0.18	0.15	0.2
ACTCGATTCGCGATAATTTCACCG	TRCN0000465799	DKFZp566H0824	NO_MATCH_38	7.2	7.09	7.17	7.07	7.67	7.57	7.47	7.56	7.65	7.03	6.97	7.67	7.77	6.94	7.57	7.64	7.25	0.26	-0.02	0.04	0.1	0.11	-0.05	0.06	0.05	0.13	0.12	-0.5	0.09	0.24	-0.06	-0.13	0.01	-0.02
AGTAAAAAACAGCTTATAAACCTC	TRCN0000465801	ZNF317	ZNF317	1.97	1.64	2.26	1.9	0.28	0.65	0.5	0	0.33	1.38	0	0.13	0.13	1.29	0.54	0.12	2.04	-0.63	-0.42	0.3	-0.44	0.07	0.19	0.22	-0.33	-0.08	-1.04	-0.1	-0.37	-0.29	-0.93	0.14	-0.24	-0.56
TAGGGGTGAACGCGAGCCTTCACG	TRCN0000465802	CYP19A1	CYP19A1	3.63	3.62	3.87	3.8	1.02	1.59	1.49	1.36	1	3.63	0	1.04	1.63	3.59	1.79	1.28	3.79	0.04	0.18	-0.02	0.19	-0.11	0.49	0.24	-0.14	-0.46	-0.09	-0.1	-0.42	0.6	-0.01	0.53	0.16	-0.24
ATGTTGCTTGATGAAGCCAGGCTC	TRCN0000465803	SPATA6	SPATA6	3.22	3.31	3.28	3.11	1.1	0.59	1.1	0.99	0.98	3.14	0	1.44	1.17	2.3	0.51	1.33	2.9	-0.19	-0.01	0.07	-0.32	0.14	-0.17	0.2	-0.02	0.17	-0.35	-0.07	0.54	0.44	-0.61	-0.45	0.22	-0.54
GGGGAATAGCATAGACGTCTGAAA	TRCN0000465804	GNG5	GNG5	0	0.06	0.05	0	0	0	0	0	0	0.06	0	0	0	0	0	0	0	-2.62	-0.95	-1.48	-1.96	-0.15	0	-0.07	0	-0.2	-3.48	0	-0.17	0	-1.24	0	-0.04	-2.1
GAAAACATACACAAGTGTTAAGTA	TRCN0000465805	ZFP36	ZFP36	6.34	6.44	6.26	6.38	5.98	5.87	5.9	5.82	6.05	6.65	6.84	5.98	6.2	6	6.01	5.97	5.44	-0.09	-0.02	0.01	0.09	-0.18	0.11	0.06	-0.33	0.02	0.04	0.39	-0.22	0.14	-0.26	-0.18	-0.14	-0.53
GCCCCCCATACACAAGTGACTCCA	TRCN0000465807	PNCK	PNCK	6.7	6.86	6.71	6.76	4.92	4.93	4.85	5.16	4.98	6.71	2.45	4.9	4.92	6.9	5	4.88	6.69	0.09	0.24	-0.09	0.09	-0.04	-0.2	-0.09	0.14	0.12	0.16	-2.66	-0.01	-0.06	-0.08	-0.14	-0.09	0.33
TTCCCTACTGCATCTTGACCGTGA	TRCN0000465808	EIF2B4	EIF2B4	4.39	4.46	4.64	4.48	4.29	3.81	4.04	3.8	4.08	4.58	6.4	4.18	3.93	4.04	4.56	4.06	3.87	-0.2	-0.03	0.28	-0.02	0.04	-0.09	-0.04	-0.19	-0.1	-0.18	1.8	-0.15	-0.19	-0.06	0.33	-0.02	-0.57
TCTGATGACATGGCTGAGCTTGGT	TRCN0000465809	NAT14	NAT14	6.61	5.65	5.68	5.83	6.09	5.67	5.46	6.14	5.97	5.59	7.06	5.97	6.17	6.78	5.94	6.09	5.82	0.5	-0.07	-0.9	-0.21	0.1	-0.56	-0.21	0.55	-0.19	-0.33	0.73	0.29	-0.15	0.09	-0.1	0.07	0.38
ATACCTTGAAAATTCGGAATATGT	TRCN0000465810	CHCHD2	CHCHD2	6.4	6.6	6.47	6.56	6.38	6.03	6.12	6.14	6.35	6.58	6.25	6.44	6.45	5.93	6.54	6.18	6.08	0.05	0.17	0.12	0.16	0.02	0.01	0.18	-0.14	0.26	0.18	0.05	0.02	0.09	-0.09	-0.04	-0.21	-0.46
ATATCTGGTCCATGAATATCTTTC	TRCN0000465811	LRRC61	LRRC61	6.23	6.29	6.13	6.3	5.7	5.34	5.49	5.34	5.67	6.37	7.96	5.71	5.81	5.52	5.72	5.5	5.43	0.09	0.18	0.22	0.16	-0.03	0.06	0.15	-0.24	0.21	0.18	1.48	-0.14	0.23	-0.1	-0.09	-0.24	-0.49
CACCCCTCAGCTCAGTCGCCGATC	TRCN0000465812	DAXX	DAXX	4.39	4.45	4.29	4.43	3.92	4.24	4.38	4.63	4.52	4.12	5.31	4.22	4.38	4.68	4.21	4.19	4.46	-0.22	0.23	-0.24	0.01	-0.55	0.07	-0.16	0.05	0.02	-0.24	1.56	-0.21	-0.19	0.1	-0.23	-0.24	0.16
GTTACTCAGGCAAATCTAAGTTAT	TRCN0000465813	KRTAP19-1	KRTAP19-1	5.61	5.42	5.34	5.62	5.49	4.76	5.14	4.82	5.26	5.34	4.82	5.58	5.46	4.82	5.64	5.42	4.98	-0.19	-0.15	-0.23	-0.04	-0.04	-0.14	0.14	-0.22	0.05	-0.48	-0.48	-0.22	0.17	-0.55	-0.04	-0.11	-0.28
ACTTAAGAACTGACTCACTTATAC	TRCN0000465814	KCNQ1DN	XLOC_009028	4.95	4.79	4.93	4.9	5.01	4.46	4.59	4.62	4.87	4.09	0.1	5.01	5.05	4.64	4.79	4.83	4.62	-0.21	-0.11	-0.11	-0.18	-0.03	-0.15	-0.24	-0.22	0	-0.92	-3.64	-0.27	0.24	-0.15	-0.14	-0.19	-0.48
TCAACCCTCCTCCCTGCCTTACCC	TRCN0000465815	HAUS8	HAUS8	6.43	6.7	6.61	6.69	6.47	6.56	6.47	6.36	6.39	6.84	6.63	6.46	6.3	6.84	6.16	6.61	6.68	-0.08	0.04	-0.02	0.07	0.19	0.03	0.09	-0.08	0.08	0.33	0.09	0.27	-0.1	0.27	-0.18	0.22	0.1
ACGCTCCGACACAGCGGGAGACCT	TRCN0000465816	VCY	VCY	6.97	6.88	6.9	6.92	6.77	6.5	6.81	6.69	6.72	7	7.62	6.57	6.65	6.59	6.61	6.39	6.9	0.17	0.09	-0.03	0	0.17	-0.1	0.33	0.06	0.09	0.25	0.51	-0.04	-0.13	-0.4	0.03	-0.18	-0.05
ACGCGACGGGTCAACGCCGTATCC	TRCN0000465817	WDR76	WDR76	4.14	4.27	4.42	4.25	4.49	4.58	4.74	4.5	4.6	4.77	2.76	4.56	4.3	4.15	4.39	4.34	4.1	-0.33	0.09	0.05	-0.34	-0.24	0.15	-0.05	-0.09	-0.11	0.2	0.16	-0.18	-0.17	-0.32	-0.18	-0.19	-0.51
CAACAGGACTGTTGGACGCTCACC	TRCN0000465818	BBS5	BBS5	6.72	6.94	6.99	6.84	6.69	6.86	6.64	6.65	6.64	7.01	6.95	6.72	6.67	7.41	6.52	6.73	7.11	-0.11	0.14	0.13	0.09	0.07	0.06	-0.18	-0.06	-0.09	0.24	0.38	0.2	0.04	0.44	-0.17	0.12	0.19
ACTCATCGTGCATCACCAGACCCT	TRCN0000465819	CLEC2D	CLEC2D	6.72	6.76	6.88	6.77	6.74	6.7	6.6	6.58	6.75	6.72	6.75	6.94	6.77	6.57	6.78	6.78	6.69	0.16	0.02	0.22	0.09	0.06	0.01	0.1	-0.02	0.09	0.13	-0.06	0.2	0.02	0.04	-0.11	0.04	-0.24
TTCTAATCCAAGTCATCCATAGCT	TRCN0000465820	FAM160B1	FAM160B1	4.2	4.19	4	4.45	4.33	3.61	4.4	3.55	4.13	3.84	1.37	4.51	4.35	3.34	4.58	3.9	3.8	-0.35	-0.24	0.06	-0.03	-0.16	-0.11	0.22	-0.92	0.04	-0.87	-1.26	-0.14	0.27	-0.91	0.2	-0.44	-0.62
ACCGACGCATGTGACATACGACTG	TRCN0000465821	CERS3	CERS3	5.55	5.58	5.75	5.53	6.27	6.19	6.32	6.09	6.15	5.78	4.58	6.42	5.98	5.84	6.11	6.2	5.92	-0.17	0.01	0.04	-0.16	0.14	0	0.11	-0.16	-0.02	0.24	-1.36	0.39	0.02	0.26	0.06	0.14	0.01
CTCTAAGCGAGGCTGTCCCCTTAA	TRCN0000465822	C1QB	C1QB	5.93	6.04	5.79	5.95	5.84	5.41	5.27	5.35	5.53	5.77	5.75	5.48	5.43	5.47	5.08	5.36	5.49	0.2	0.11	-0.16	0.11	0.42	-0.04	-0.16	-0.12	0.12	0.21	-0.25	0.11	-0.08	-0.41	-0.24	-0.06	0.17
AGATATATCGTTTCAACCCTCACC	TRCN0000465823	CCBL1	NO_MATCH_47	4.68	4.48	4.76	4.77	4.9	4.55	4.65	4.65	4.79	4.2	5.37	4.77	4.81	4.32	4.94	4.64	4.56	-0.34	-0.18	-0.05	-0.16	-0.17	-0.15	-0.19	-0.18	-0.07	-0.69	0.96	-0.5	0.09	-0.19	0.04	-0.15	-0.58
GTATCACGCCGGCCAATCATCGGC	TRCN0000465824	AANAT	AANAT	6.22	6.16	6.16	6.27	5.75	5.43	5.14	5.5	5.66	5.94	6.04	5.92	5.67	5.89	5.75	5.68	5.75	0.15	0.12	0.05	0.08	0.01	0.01	-0.21	-0.1	0.07	-0.18	0.65	0.04	0.01	-0.28	-0.12	-0.07	-0.27
GCGTCCCAGAGCGCATCTACATGG	TRCN0000465825	SPESP1	SPESP1	4.08	3.94	4.24	4.04	4.57	4.01	4.22	4.16	4.35	3.82	5.69	4.67	4.4	4.17	4.52	4.56	3.78	0.15	-0.13	0.08	-0.2	0.02	-0.03	0.14	0.07	0.11	-0.46	1.61	0.18	0.08	0.36	-0.22	0.08	-0.43
GCACAAGACTGCGTGCGGCTCAGA	TRCN0000465826	GSPT2	GSPT2	5.05	4.97	5.19	5.12	5.75	5.29	6.07	5.17	5.59	4.82	1.83	5.73	5.69	4.2	6.1	5.41	4.62	-0.21	-0.26	0.31	0.09	0.1	-0.08	0.23	-0.6	-0.09	-0.52	-2.48	-0.05	0.25	-0.8	0.63	-0.02	-0.22
TTAGACAAGAGATTTTGGCTGACA	TRCN0000465827	DNAJB6	DNAJB6	3.41	3.83	2.94	3.82	0.83	1.08	0.96	0.38	1.18	3.48	0	1.07	0.83	3.86	0.41	0.49	3.64	-0.72	0.03	-0.88	-0.17	-0.34	0.19	-0.14	-0.7	0.05	-0.39	-0.03	-0.4	-0.33	0.26	-0.85	-0.62	-0.33
CCCTACCTAGCGGGTCATGTGAGA	TRCN0000465829	ZSCAN12	ZSCAN12	2.86	2.2	3.14	2.87	0.43	1	0.71	1.1	0.79	2.92	0	0.78	0.84	2.17	0.33	1.21	2.82	0.26	-0.46	0.59	0.02	-0.69	0.58	0.01	0.17	-0.3	0.31	-0.78	-0.22	-0.25	-0.32	-0.73	0.6	-0.1
AAGGACGGCCAGCCGTTGAGTTGG	TRCN0000465830	ERICH1-AS1	XLOC_l2_014086	3.86	3.66	3.84	4.07	3.84	3.13	3.3	3.13	3.51	3.12	1.8	3.82	3.45	3.5	3.83	3.4	3.62	-0.12	-0.2	0.01	0.15	0.2	-0.04	0.09	-0.24	-0.05	-0.78	-0.85	-0.07	-0.08	-0.32	0.01	-0.18	-0.52
CGACGACCCGGGAATTGTCAGCCC	TRCN0000465831	DPP8	DPP8	3.88	4.32	4.62	3.92	4.92	5.28	5.48	5.1	4.98	3.95	0.57	4.79	4.74	3.87	5.11	5.06	4.41	-0.42	0.15	0.42	-0.36	-0.2	0.08	0.02	-0.11	-0.2	-0.44	-1.93	-0.01	-0.22	-0.5	0.2	0.18	0.07
GAAATAGCTCGTGCACACTAACCA	TRCN0000465832	SFRP2	SFRP2	6.26	6.23	6.29	6.18	6.38	6.18	6.38	5.81	6.34	6.35	6.66	6.43	6.52	5.92	6.47	6.3	5.61	0.06	-0.07	0.18	0.02	-0.19	0.1	0.21	-0.51	0.02	0.04	0.23	-0.25	0.1	-0.07	-0.16	-0.15	-0.18
AACACTTAGCGCTCAAGGTAGGTC	TRCN0000465833	TMEM14B	TMEM14B	4.94	4.9	4.7	5.01	5.66	5.03	5.03	4.97	5.58	4.21	3.67	5.78	5.4	4.8	5.56	5.4	4.69	0.15	0.17	-0.24	0.01	0.05	-0.03	-0.15	-0.16	0.14	-0.48	-0.59	0	0.06	0	0.04	-0.12	-0.26
TTTAGGACTAAAAGTTTGTCTACT	TRCN0000465834	RPS19	RPS19	5.68	5.77	5.61	5.81	6.21	5.81	5.99	5.92	6.12	5.92	6.42	6.1	6.34	5.97	5.92	6.07	5.29	-0.07	0	-0.1	0.14	-0.05	0.02	0.09	-0.1	0.14	-0.13	0.56	-0.25	0.19	0.36	-0.32	-0.1	-0.32
CTACTCTTTCTCCTAACTGGGATG	TRCN0000465835	ENSA	ENSA	6.78	6.9	6.97	6.82	7.44	7.24	7.35	7.36	7.22	6.85	8.11	7.3	7.31	6.63	7.17	7.38	6.67	0	-0.02	0.06	0.04	0.16	-0.09	0.19	0.15	-0.02	-0.03	0.53	0.01	0.03	-0.13	-0.02	0.07	0.02
GCCGCGATCCGTACCATGCAACGT	TRCN0000465836	PTRHD1	PTRHD1	6.57	6.74	6.45	6.69	7.52	7.42	7.18	7.15	7.27	6.68	8.69	7.36	7.51	6.86	7.4	7.62	7.02	-0.04	0.2	-0.28	0.01	0.09	-0.06	-0.1	-0.04	-0.07	0.09	0.79	0.04	0.05	0.25	-0.06	0.14	0.25
CATTGACCAAATGTATTGTGCGCG	TRCN0000465837	FRG1B	XLOC_l2_015213	6.28	6.34	6.3	6.34	7.14	6.98	6.93	7.24	6.9	6.38	7.63	6.97	7.09	6.87	6.85	6.83	6.51	-0.02	-0.05	-0.17	0.06	0.21	-0.13	0	0.28	-0.01	0.25	0.84	0.04	0.13	0.51	0	-0.01	0.39
ATGGTTCCGCCAAACGTGCTTTTC	TRCN0000465838	GIF	GIF	5.72	5.67	5.74	5.79	5.46	5.21	5.38	5.14	5.45	5.66	6.05	5.39	5.57	5.34	5.78	5.07	5.3	-0.03	-0.12	0.13	0.02	-0.05	0.17	0.14	-0.26	0.14	-0.16	0.63	-0.25	0.1	-0.21	0.06	-0.41	-0.6
ATATTCTCGCTCGCTTACTTGGGA	TRCN0000465840	ALMS1P	ALMS1P	4.7	5.02	4.99	4.94	4.8	4.32	4.62	4.32	4.78	4.54	4.33	4.98	4.9	4.07	5.11	4.79	4.13	-0.49	0.01	0.1	-0.12	-0.04	0.02	0.23	-0.36	0.06	-0.6	-0.19	-0.31	0.1	-0.55	0.07	-0.15	-0.85
ACCCTAGGACTAGCTCCCCAAACC	TRCN0000465841	UQCRB	UQCRB	4.32	4.61	4.51	4.46	5	4.98	4.97	5.05	4.9	4.53	6.84	4.98	4.82	4.64	4.9	4.92	4.75	-0.11	-0.07	-0.05	0.01	0.02	-0.08	0.11	0.28	0.07	0.23	2.14	0.11	-0.13	0.07	-0.07	-0.03	0.18
GAGGCAGATTAAAGCATGGCATAC	TRCN0000465842	CISD1	CISD1	8.23	8.3	8.2	8.18	6.21	5.93	5.91	6.13	6.05	8.24	4.58	6.34	6.15	8.48	6.16	6.15	8.07	0.22	0.17	-0.01	0.07	0.2	-0.14	0.15	0.29	0.16	0.14	-1.28	0.26	0.19	0.24	-0.06	0.04	0.17
CGAACACCGACTGTTCTGACATTC	TRCN0000465844	DEFB104A	DEFB104A	8.12	8.1	8.16	7.96	8.21	8.57	8.41	8.71	8.19	8.18	8.69	8.25	8.2	8.65	7.92	8.28	8.74	0.37	0.17	-0.01	0.09	0.2	-0.16	0.08	0.45	-0.03	0.55	0.16	0.46	0.06	0.27	-0.09	0.16	0.65
GATAAATTAACAAATTCACTATGT	TRCN0000465845	GGPS1	GGPS1	5.95	6.23	6.28	6.12	6.19	6.05	6.19	6	6.21	6.24	5.24	6.22	6.25	5.3	6.43	6.3	5.76	-0.28	-0.02	0.25	-0.03	-0.1	0.2	0.24	-0.23	0.24	-0.19	-0.42	-0.25	0.28	-0.51	-0.04	-0.07	-0.25
CTCCGGAATGAATTCCATTAGAAA	TRCN0000465846	PCDHB16	PCDHB16	5.51	5.52	5.33	5.39	4.67	4.63	4.97	4.56	4.92	5.24	2.86	4.5	4.73	5.53	4.51	4.94	4.48	-0.03	0.18	0	0.07	-0.23	0	-0.05	-0.36	0.01	-0.14	-0.74	-0.25	-0.04	0.03	-0.19	0.24	-0.18
AGCCATCATACTTAGTTCCACCGC	TRCN0000465847	MRPL21	MRPL21	6.4	6.54	6.59	6.58	6.65	6.67	6.61	6.55	6.44	6.83	7.62	6.66	6.55	6.47	6.55	6.41	6.39	-0.08	0.05	-0.01	0.05	0.06	0.12	0.07	0.05	-0.04	0.36	0.78	0.14	0.01	-0.04	-0.07	-0.08	-0.18
TGACTAAATTTTATTATAACCCGG	TRCN0000465848	GPR157	GPR157	7.42	7.21	6.97	7.15	6.57	6.54	6.77	6.87	6.64	7.28	7.96	6.62	6.52	6.78	6.45	6.42	6.89	0.32	0.06	-0.31	0.01	0.05	-0.2	0.23	0.18	0.11	0.27	1.51	0.12	0.02	-0.3	-0.07	-0.1	-0.05
AGTTCACTATCAATGTATGGCTTT	TRCN0000465850	PSMC5	PSMC5	4.92	5.37	5.36	5.42	5.19	5.07	4.98	4.91	5.39	5.45	1.71	5.49	5.3	3.67	5.15	5.03	4.7	-0.62	-0.14	0.03	0.02	-0.19	0.09	-0.34	-0.5	-0.08	-0.18	-2.55	-0.14	-0.21	-1.36	-0.44	-0.44	-0.88
CTCTCCCGCTAGCACTGCACCTCA	TRCN0000465851	42068	42068	5.44	5.57	5.77	5.54	5.53	5.72	5.49	5.58	5.48	5.56	5.08	5.55	5.68	5.79	5.57	5.4	5.53	0.05	0	0.21	0.12	-0.1	0.02	-0.1	0.1	-0.01	0.16	-0.05	0.08	0.13	0.34	-0.14	-0.18	-0.01
CATAGTAGCGCACTACAGTTTAGC	TRCN0000465852	REEP6	REEP6	6.13	6.17	6.16	6.21	5.11	5.42	5.09	5.36	5.18	6.19	4.71	5.21	5.11	6.23	4.96	5.08	6.09	-0.25	-0.05	-0.26	-0.04	-0.2	0.08	-0.3	0.27	-0.12	-0.23	-0.72	-0.22	-0.14	-0.22	-0.17	-0.14	0.04
ACGCTTACCGCACCAGTAAGAATT	TRCN0000465853	TRIM43	TRIM43	5.98	6.38	6.14	6.12	6.24	6.27	6.27	5.95	6.3	6.25	6.57	6.24	6.28	5.81	6.28	6.18	6.11	-0.15	0.21	0.13	0	0.04	0.16	-0.06	-0.41	0.11	0.16	0.37	0.03	0.12	-0.04	-0.15	-0.1	-0.31
GCCATTTCAGTCTTGAGAGTGACG	TRCN0000465854	CCL2	CCL2	7.47	7.66	7.68	7.6	6.39	6.2	6.16	6.29	6.33	7.47	4.76	6.39	6.47	7.63	6.28	6.4	7.52	0.03	0.07	0.05	0.13	0.03	-0.08	0.03	0.16	0.1	0.04	-1.53	0.09	0.22	0	-0.16	-0.01	-0.02
TCATACGATCATAGCGAAGCCTTT	TRCN0000465855	UBE2Q1	UBE2Q1	6.69	6.46	6.49	6.56	6.69	6.42	6.44	6.65	6.63	6.56	4.11	6.67	6.59	6.62	6.5	6.59	6.75	0.21	-0.01	-0.1	0.02	0.09	-0.21	0.06	0.17	0.09	0.27	-1.77	0.1	0	0.05	-0.08	-0.01	0.02
AGGATCTGTGCCCGTCGTTCTCTC	TRCN0000465856	ISM2	ISM2	0	0	0	0	0	0	0	0	0	0	0	0	0	0	0	0	0	-0.05	0	-0.11	-0.15	0	0	0	0	0	-0.32	0	0	0	0	0	0	0
AGTAAGTGAGGGAGAAATAGGCCC	TRCN0000465857	KNCN	NO_MATCH_56	3.89	3.47	3.68	3.97	3.88	3.89	3.92	3.78	4.03	3.4	4.57	3.85	3.73	3.97	4.15	3.72	3.82	0.19	-0.53	-0.1	0.1	-0.18	0.02	0	-0.02	0	-0.29	1.24	-0.13	-0.25	0.18	0.25	-0.25	-0.18
TCATCAAGTAATTAGGGTCGGTTC	TRCN0000465858	HIST1H1T	HIST1H1T	6.65	6.74	6.82	6.66	7.27	7.36	6.95	6.99	7.11	6.69	5.91	7.21	7.2	6.95	7.11	7.14	6.47	0.15	0.14	0.18	0.06	0.12	0.05	-0.1	-0.06	0.03	0.22	-1.03	0.17	0.22	0.29	-0.12	-0.03	-0.15
CCTGATTCTTCAATATCCATGTAT	TRCN0000465859	KTI12	KTI12	6.87	6.79	6.79	6.83	7.02	7.13	7.19	7.11	7.06	7.15	7.61	6.86	6.95	6.91	6.95	7	6.58	0.01	-0.06	-0.03	0.1	0.06	0.15	0.13	0.05	0.03	0.4	0.47	-0.03	-0.03	0.1	0.08	0.05	0.16
TTATTTGGGAGCACATGAATTCAA	TRCN0000465860	HEATR9	HEATR9	6.82	7.06	6.99	6.96	7.44	7.16	7.25	7.19	7.4	6.9	6.1	7.49	7.5	6.4	7.56	7.4	6.68	-0.13	-0.03	0.08	-0.01	0	0.11	0.14	-0.07	0.14	-0.14	-0.78	-0.07	0.19	-0.29	0.08	-0.03	-0.25
ACCTATGGCCATGGACCGGCTGAA	TRCN0000465861	LEPREL1	P3H2	3.85	4.28	4.52	4.49	5.51	5.48	5.6	5.26	5.46	4.12	4.7	5.54	5.71	4.17	5.47	5.57	4.58	-0.77	-0.32	0.12	-0.12	-0.06	0.22	-0.01	-0.3	-0.11	-0.59	0.33	-0.1	0.18	-0.05	-0.13	0.08	-0.05
AAACGTCGCGTCCATGCTGTTGCC	TRCN0000465862	CALHM2	CALHM2	4.46	4.48	4.69	4.67	2.08	1.41	1.53	1.24	1.75	4.79	0	1.82	1.79	3.86	2.21	1.74	3.83	-0.2	-0.05	0.23	-0.03	0.23	0.15	0.09	-0.64	-0.06	-0.02	-1.02	-0.35	0.03	-0.32	0.06	-0.19	-0.71
CCGTGCAACTTTGTCGACCACATC	TRCN0000465863	LMBRD1	LMBRD1	6.25	6.16	6.11	6.06	3.41	3.25	3.3	3.83	3.27	5.95	0	3.29	3.09	6.54	2.71	3.49	6.48	0.26	0.1	-0.12	0.04	0.24	-0.38	-0.05	0.57	-0.08	0.18	-2.24	0.14	-0.01	0.29	-0.62	0.33	0.36
GATATCCTGGCTTTAGGAGCGTAC	TRCN0000465864	TAGAP	TAGAP	5.8	5.94	5.71	5.94	5.63	5.28	5.73	5.33	5.76	5.86	4.11	5.69	5.72	5.69	5.89	5.8	5.42	-0.28	-0.06	0.12	-0.1	-0.05	0.18	0.12	-0.48	0.17	-0.42	-0.37	-0.26	0.1	0.24	-0.13	0.02	-0.26
CCAGCAGTGCTCGCAGGGGAAGCC	TRCN0000465866	OSBPL8	OSBPL8	1.52	1.61	1.63	1.74	2.87	2.69	3.05	2.89	3.01	1.72	0	2.62	2.98	2.57	2.97	2.46	2.24	-0.51	-0.47	-0.38	-0.28	-0.22	-0.24	-0.12	-0.01	0.06	-0.77	-1.05	-0.03	0.03	-0.03	0.14	-0.19	-0.21
TAGGGGCTGACTTGTATCCATACG	TRCN0000465867	OGFOD2	OGFOD2	7.29	7.3	7.26	7.22	7.33	7.42	7.43	7.47	7.29	7.38	7.92	7.35	7.27	7.47	7.24	7.31	7.25	0.18	0.15	0.03	0.08	0.08	-0.04	0.15	0.07	0.01	0.32	0.02	0.16	0.01	0.29	-0.01	0.08	0.17
TCGACCCCGAATAAACTTGGCATC	TRCN0000465868	CTTN	CTTN	4.42	4.55	4.47	4.46	3.33	3.36	3.52	3.72	3.83	3.97	4.78	3.49	3.33	5.06	3.33	3.45	4.24	-0.26	0.05	-0.16	-0.1	-0.44	-0.16	-0.31	-0.18	0.11	-0.52	1.44	-0.18	-0.31	0.43	-0.42	-0.01	-0.17
TGTTTAACGTTGTTGGGTCATAAC	TRCN0000465869	BTF3	BTF3	5.36	5.45	5.6	5.48	5.14	5.39	5.44	5.65	5.31	5.74	5.73	5.31	5.09	5.71	5.13	5.12	5.62	-0.19	-0.2	-0.11	-0.1	-0.09	-0.11	0.04	0.25	-0.08	0.11	0.46	-0.01	-0.23	-0.02	-0.15	-0.2	0.06
TTCGCGACAAGTTCACTTTGATAA	TRCN0000465870	MYD88	MYD88	5.56	5.68	5.5	5.77	6.08	6.18	6.34	6.24	6.21	5.79	6.58	6.11	6.29	5.49	6.08	6.03	5.56	-0.09	-0.05	-0.18	0.05	-0.13	0.08	0.22	0.04	0.03	0.11	-0.01	-0.1	0.04	-0.32	-0.13	-0.16	0.06
TTAGCTCTTCTGCGATGGGTGTTT	TRCN0000465871	SCAND2P	SCAND2P	5.69	5.5	5.61	5.67	6.05	5.81	5.83	5.83	5.99	5.52	5.9	5.99	6.23	5.31	6.04	5.97	5.41	0.09	-0.06	0.02	0.06	0.08	0	0.08	0.04	0.12	-0.11	0.2	-0.12	0.31	-0.14	0.01	-0.02	-0.26
GTAGAGTCACTGCCTTGTCCTAGG	TRCN0000465872	MT1E	MT1E	6.9	6.95	6.82	6.82	7.69	7.27	7.28	7.3	7.39	6.61	7.54	7.71	7.51	7	7.57	7.61	6.89	0.14	0.04	-0.12	0.04	0.1	-0.14	0.06	0.02	0.09	-0.09	0.55	0.13	0.05	0.03	-0.01	0.06	0.07
CCACTATTCTCGCAAAACGTTTTC	TRCN0000465874	DNAJC11	DNAJC11	4	4.43	4.25	4.53	5.38	5.64	5.67	5.69	5.47	4.61	1.16	5.22	5.47	4.68	5.21	5.77	4.89	-0.92	-0.24	-0.41	-0.13	-0.14	0.16	-0.13	0.09	-0.14	-0.13	-3.5	-0.16	0.01	0.34	-0.1	0.31	0.53
TCTCCACTCTCTTGAGCCTGCTCG	TRCN0000465875	DNAJC1	DNAJC1	5.6	5.74	5.52	5.71	5.99	5.86	5.71	5.62	5.95	5.68	4.53	5.89	5.88	5.36	5.97	5.95	5.45	-0.08	-0.01	-0.11	0	0.11	0.13	-0.11	-0.12	0.07	0.04	-0.76	0.01	-0.04	-0.27	0.01	0.06	-0.15
GATCCTCACGCCACGCATGCATTA	TRCN0000465876	KRBOX4	KRBOX4	5.14	4.86	4.96	5.01	4.41	4.15	4.06	4.27	4.32	4.81	2.2	4.48	4.53	5.1	4.76	4.83	4.63	0.04	-0.13	-0.06	0.08	-0.22	-0.17	-0.08	0.06	-0.09	-0.25	-2.12	-0.35	-0.04	0.23	0.2	0.22	-0.28
AACAGAGGGTGCTGCATACATATC	TRCN0000465877	GNG12	GNG12	6.32	6.48	6.4	6.39	6.18	5.9	6.05	6	6.09	6.54	5.22	6.23	6.15	6.32	6.32	6.06	6.39	0.09	0.12	-0.01	0.1	0.02	-0.12	0.29	-0.12	0.12	0.31	-1.3	0.11	0.17	-0.08	0.1	-0.12	-0.11
ACACTGGGATAATCTTGTACGCTG	TRCN0000465878	LRRK2	LRRK2	5.39	5.16	5.21	5.2	4.19	4.35	4.39	4.55	4.6	5.09	0.76	4.29	3.87	5.39	4.32	4.03	5.44	-0.05	0	-0.3	-0.12	-0.26	0.15	0.09	0.11	0.12	-0.33	-1.77	-0.34	-0.39	-0.17	-0.07	-0.24	-0.19
TGGCAACCAATAACTTGAATACAA	TRCN0000465880	SPINK7	SPINK7	7.43	7.5	7.61	7.46	7.56	7.75	7.64	7.88	7.57	7.54	6.02	7.5	7.36	8.03	7.32	7.61	7.98	0.17	-0.02	-0.02	0.07	0.24	-0.16	0.09	0.31	0.1	0.48	-1.52	0.33	-0.08	0.2	-0.06	0.2	0.43
TGAGTTATTATACCGCAGATCAAG	TRCN0000465881	MUSTN1	MUSTN1	6.43	6.48	6.49	6.36	6.03	6.19	6.09	6.24	5.97	6.5	6.24	6.03	6.1	6.52	5.83	6.04	6.61	0.1	0.04	-0.05	0.05	0.06	0.06	0.05	0.23	-0.1	0.2	0.01	0.02	0.16	-0.02	-0.02	0.08	0.14
AAGGATTACATCCCCCTCATGGGT	TRCN0000465882	AHNAK2	AHNAK2	5.25	5.36	5.5	5.48	5.34	4.73	5.08	4.48	5.32	5.43	4.61	5.33	5.49	4.35	5.51	5.07	4.47	-0.16	0	0.3	0.02	0.07	0.23	0.14	-0.75	0.26	-0.32	-0.31	-0.27	0.33	-0.66	-0.11	-0.33	-1.04
CTCAAGAGTACCAACAATTCGGTT	TRCN0000465883	GPC5	GPC5	5.51	5.3	5.06	5.36	5.63	5.63	5.89	5.36	5.53	5.54	3.02	5.43	5.45	5	5.6	5.46	5.27	0.12	-0.06	-0.2	-0.02	0.09	0.06	0.09	-0.33	-0.03	-0.03	-1.52	-0.03	-0.09	-0.59	0.05	-0.07	-0.31
CCGAACCATAATTAGGCGGTCATG	TRCN0000465884	LZTFL1	LZTFL1	5.68	5.89	5.79	5.67	5.88	6.08	5.65	5.67	5.7	6.05	7.12	5.6	5.81	5.85	5.64	5.81	6.09	0.01	0.24	0.12	0	0.2	0.17	-0.21	0.04	-0.08	0.36	0.89	-0.05	0.12	0.04	0.04	0.08	0.35
TCGTTTCTTTTATGTTATAGGCAA	TRCN0000465885	TMEM246	TMEM246	5.91	5.5	5.59	5.7	5.4	5.45	5.46	5.17	5.52	5.72	3.4	5.41	5.56	4.43	5.31	4.72	5.14	0.11	-0.12	-0.06	-0.07	-0.13	0.22	-0.01	-0.46	0.07	-0.05	-1.59	-0.19	0.07	-1.11	-0.23	-0.71	-0.26
CGTACAGTGATAGGTTTCCCTCAA	TRCN0000465886	KRTCAP2	KRTCAP2	7.68	7.79	7.8	7.6	7.73	8.02	7.89	8.18	7.66	7.91	8.41	7.72	7.64	8.41	7.32	7.63	8.1	0.26	0.16	-0.06	0.03	0.23	-0.07	0.1	0.47	-0.05	0.61	0.41	0.49	-0.04	0.53	-0.2	0.12	0.52
ACCCGATCCTGGGATTCCCTATCG	TRCN0000465887	CBFB	CBFB	5.78	6.04	6.19	6.01	5.97	5.92	5.75	5.82	5.72	5.53	7.16	6.12	5.84	6.16	5.81	5.8	6.03	-0.2	0.08	0.15	-0.07	0.09	-0.01	-0.08	0.04	-0.18	-0.47	1.14	0.14	-0.1	0.16	-0.03	0.01	0.05
CATAGAGTTGCCTGGTATGAGCGT	TRCN0000465888	KIAA1456	KIAA1456	6.17	6.17	6.16	6.15	6.6	6.61	6.71	6.42	6.38	6.08	6	6.49	6.26	6.25	6.27	6.56	6.51	0	0.12	0.07	0	0.22	0.14	0.18	-0.01	0	-0.14	-0.01	0.21	-0.04	0.45	-0.09	0.13	0.34
AGCGACACACGAAATTTACTGCAG	TRCN0000465889	FUT2	FUT2	6.64	6.64	6.91	6.77	7.12	7.42	7.35	7.26	7.37	6.91	8.48	7.15	7.37	6.75	7.32	7.04	6.72	0.07	-0.01	0.2	0.13	-0.01	0.06	0	-0.12	0.07	0.32	0.88	0.05	0.1	-0.06	0.05	-0.05	-0.08
AAGTTGCACTGGAGATTTACGACA	TRCN0000465891	KAZN	KAZN	3.57	3.81	3.96	4.12	3.39	2.94	3.11	2.95	3.44	3.98	0.35	3.42	3.47	3.5	3.49	3.11	3.17	-0.49	-0.2	0.13	0.05	-0.17	0.11	0	-0.36	0.06	-0.13	-1.98	-0.33	0.15	-0.14	-0.18	-0.27	-0.59
TGACTCGGTCACCGGAGAGGATTT	TRCN0000465892	PHF20L1	PHF20L1	5.23	5.12	5.2	5.14	5.65	5.93	5.73	5.56	5.69	5.06	0.87	5.67	5.71	5.44	5.35	5.7	5.59	0.25	0.07	0.08	0.07	0.08	0.08	0	-0.07	0.03	0.12	-3.26	0.22	0.11	0.22	-0.26	0.17	0.32
TTCCGCCCTGTATTCCGGTACGTC	TRCN0000465893	ENTPD2	ENTPD2	3.74	4.02	4.34	4.4	4.3	4.18	4.22	3.87	4.48	4.3	4.2	4.3	4.52	3.93	4.27	4.15	3.45	-0.7	-0.21	0.18	-0.16	-0.17	0.17	-0.15	-0.44	0	-0.18	-0.5	-0.35	-0.07	-0.19	-0.23	-0.25	-0.79
GAATTTACCAGGTTTGATCACAAA	TRCN0000465894	HRSP12	HRSP12	7.05	6.01	5.26	7.17	5.74	6.39	5.78	7.25	7.54	7.1	8.29	6.05	7.19	5.26	5.77	7	5.04	-0.06	-1.13	-1.41	0.11	-1.94	-0.74	-1.39	-0.23	0.16	-0.12	0.95	-1.5	-0.25	-1.42	-1.33	-0.75	-1.78
CCTGACATAGAGGTGGGACTACAG	TRCN0000465895	LOC100653061	LOC100653061	7.55	7.6	7.47	7.43	7.35	7.44	7.4	7.49	7.31	7.53	8.08	7.31	7.3	7.97	7.21	7.39	7.7	0.24	0.17	-0.13	0.08	0.05	-0.11	0.1	0.16	0.06	0.34	0.32	0.31	0.04	0.37	0.01	0.12	0.39
TGGTACACAGTCATTTGCATACCT	TRCN0000465896	SAMD4A	SAMD4A	6.01	6.37	6.14	6.18	6.16	6.4	6.36	6.7	6.23	6.3	6.14	6.29	6.3	7.18	6.35	6.16	6.43	-0.22	0.23	-0.2	-0.04	-0.02	-0.19	-0.16	0.3	-0.2	0.21	0.39	0.19	-0.08	0.81	0.1	-0.02	0.32
CCCGCAATCACAACGATCTCAAAA	TRCN0000465897	ZNF137P	XLOC_l2_007111	7.36	7.3	7.28	7.14	7.99	8.24	8.06	8.41	7.96	7.38	8.17	7.97	7.9	7.88	7.89	8.11	7.61	0.35	0.14	-0.07	0.01	0.2	-0.09	0.08	0.45	-0.02	0.49	0.15	0.35	0.04	0.24	0.03	0.21	0.42
AACAGAGGCCCACTTTCTTTACCA	TRCN0000465898	PACSIN3	PACSIN3	6.14	5.53	5.55	6.29	6.9	6.04	6.24	5.9	6.87	6.25	5.7	6.31	6.33	5.65	6.48	5.9	5.68	-0.17	-0.77	-0.47	0.09	0.35	0.05	-0.01	-0.48	0.49	-0.05	-0.27	-0.2	-0.06	-0.45	0.15	-0.42	-0.4
GAGAGTTCGCTCAGAAAAATCGGC	TRCN0000465899	LHX8	LHX8	5.79	5.19	5.39	5.71	5.64	5.63	5.59	5.27	5.46	5.97	6.06	5.42	5.16	3.67	6.09	6.11	5.33	0.06	-0.47	-0.19	0.04	-0.1	0.2	0.14	-0.26	0	0.15	0.32	-0.26	-0.28	-1.46	0.04	0.45	-0.25
ACCTAGCCAACGACGCGGATCGTT	TRCN0000465900	TTLL2	TTLL2	5.18	5.18	5.1	5.12	5.34	5.22	5.47	5.02	5.29	5.19	4.95	5.22	5.11	4.9	5.23	4.91	4.94	0.14	0.22	0.11	0.14	0.11	0.22	0.18	-0.36	0.1	0.19	1.11	-0.05	-0.09	0.1	-0.06	-0.26	-0.3
ACACGTCCTAACCAGTCCAGGGGA	TRCN0000465901	ARG1	ARG1	3.74	3.52	3.81	3.7	3.82	3.57	3.57	3.26	3.79	3.53	0.5	4.07	3.9	3.37	4.25	3.87	3.6	0.01	-0.12	0.25	-0.17	-0.13	0.14	0.04	-0.32	0.09	-0.14	-2.31	0.17	-0.06	-0.3	0.28	-0.01	-0.48
ACATAGTAGAATTAAACCTCGTAC	TRCN0000465902	POLR2D	POLR2D	5.44	4.49	4.87	5.57	4.89	5.07	5.84	4.99	5.77	5.92	4.39	4.88	5.92	4.07	5.46	6.07	5.39	-0.57	-1.36	-0.94	-0.46	-0.84	-0.46	-0.15	-0.87	-0.2	-0.22	-0.49	-1.12	-0.14	-1.81	-0.34	-0.02	-0.74
CATGAAACAGTCTTTCAGGAAGAT	TRCN0000465903	ATP5J	ATP5J	7.15	6.97	7.01	6.89	6.98	7.02	6.76	7.01	6.92	6.87	6.84	6.92	6.91	7.16	6.67	7.09	7.12	0.41	0.13	-0.01	0.08	0.11	-0.09	-0.07	0.16	0.14	0.19	-0.46	0.15	0.08	0.09	-0.27	0.18	0.28
AGTACCGCGTCTGTCCTGGATTCA	TRCN0000465904	MRPS36	MRPS36	6.46	6.48	6.65	6.53	6.53	6.37	6.32	6.54	6.45	6.31	7.14	6.55	6.39	6.48	6.36	6.38	6.57	0.25	0.04	0.13	0.12	0.13	0	0.15	0.12	0.17	0.13	0.73	0.16	0.1	-0.01	-0.2	0	-0.05
TAATCAAATAAGTATCCCCGATCA	TRCN0000465905	DIAPH1	DIAPH1	6.18	6.25	6.24	6.17	5.87	5.71	5.92	5.88	5.81	6.01	4.65	6.01	6.04	6.01	5.78	5.8	6.27	-0.19	-0.02	-0.11	0.01	-0.1	-0.15	0.09	-0.02	-0.15	-0.24	-0.83	-0.07	-0.02	-0.29	-0.11	-0.17	0.09
CTATAGACTTTCTCCCTCCCAACA	TRCN0000465907	FLJ26850	FLJ26850	7.19	7.31	7.14	7.07	6.98	6.82	6.87	6.99	6.94	7.09	7.28	6.91	6.86	7.25	6.81	7.01	7.22	0.31	0.25	0	0.07	0.14	-0.09	0.11	0.16	0.17	0.32	0.32	0.24	0.08	0.26	-0.06	0.09	0.21
AGTTTACCATAGGACAAGCTTTCC	TRCN0000465908	TRGV2	TARP	6.37	6.6	6.65	6.47	6.28	6	6.23	5.94	6.15	6.43	5.18	6.23	6.31	6.22	6.47	6.02	6.16	-0.02	0.16	0.25	-0.07	0.1	0.11	0.25	-0.22	0.04	-0.21	-1.11	-0.07	0.24	-0.01	0.06	-0.17	-0.51
CCGATCGTATGCCCGGGCTACAGT	TRCN0000465909	GPR182	GPR182	6.21	6.01	5.73	5.98	6.21	6.5	6.35	6.15	6.87	6.28	5.38	6.43	6.78	6.45	6.19	6.66	6.37	0.13	-0.19	-0.35	-0.14	-0.34	0.07	-0.17	-0.27	0.15	0.22	-1.29	0.29	-0.16	-0.11	-0.2	0.06	0.12
CTATGCAGGCATAGCACATTAATA	TRCN0000465910	ARMCX3	ARMCX3	3.33	3.46	2.82	3	3.52	3.23	3.14	2.81	3.39	2.34	0	3.2	3.23	3.52	2.95	3.01	3.04	-0.66	0.04	-0.7	-0.74	-0.28	0.08	-0.71	-0.48	-0.44	-1.64	-1.87	-0.88	-0.08	0.61	-0.23	-0.28	-0.63
AAACTTCGGATATCTATTGCGGCC	TRCN0000465911	ATP6V0D1	ATP6V0D1	4.09	4.55	4.42	4.58	4.44	3.81	3.96	3.66	4.31	4.66	1.55	4.44	4.18	3.64	4.67	3.94	3.97	-0.5	0.02	0.07	-0.03	-0.12	0.14	-0.01	-0.36	0.14	-0.12	-2.62	-0.25	-0.06	-0.44	0.16	-0.37	-0.39
GTGCAGCAAGCTTCCTGAAAATCG	TRCN0000465912	EPHA4	NO_MATCH_212	8.55	8.63	8.64	8.6	7.48	6.93	6.95	7.01	7.09	8.54	7.21	7.41	7.31	8.57	7.4	7.38	8.45	0.24	0.16	0.07	0.19	0.15	-0.08	0.12	0.02	0.15	0.31	0.05	0.22	0.21	0.16	0.09	0.11	0.01
ACTGATCCGGAGACCTCTTGCGGG	TRCN0000465913	NEK3	NEK3	4.26	4.59	4.74	4.66	3.27	3.21	3.21	2.88	3.24	4.82	0	2.94	2.94	4.34	3.28	3.11	4.4	-0.57	-0.1	0.26	-0.17	-0.13	0.11	-0.12	-0.34	-0.06	-0.27	-0.73	-0.45	-0.13	-0.13	-0.01	-0.15	-0.14
ACAGGCTATCTCGGTAAAGTGATA	TRCN0000465914	DCAKD	DCAKD	6.81	7	6.94	6.97	5.48	5.47	5.56	5.53	5.51	7.33	4.12	5.47	5.66	6.88	5.2	5.57	6.92	-0.04	0.09	-0.04	0.08	-0.01	-0.03	0.07	-0.06	-0.04	0.4	-0.73	-0.01	0.1	-0.11	-0.29	0.08	0.04
AACCGTCGGGCCCACCATGAAATT	TRCN0000465915	MAP2K2	MAP2K2	5.3	5.25	5.23	5.31	3.61	3.42	3.61	3.4	3.65	5.23	3.5	3.64	3.45	4.76	4.09	3.49	4.46	0.03	0.07	0.14	-0.03	-0.18	0.03	0.21	-0.28	-0.12	-0.14	0.23	-0.33	-0.03	0.01	0.27	-0.05	-0.6
CCATCAGTCGCCGTTGCAGCGCGC	TRCN0000465916	AMOT	AMOT	4.66	4.5	4.5	4.34	3.92	4.37	4.64	4.97	4.99	4.21	3.69	4.81	4.76	3.77	4.69	4.85	4.1	0.05	0.09	0.2	-0.22	-0.94	-0.11	-0.39	-0.24	-0.15	-0.08	-0.13	-0.27	-0.39	-0.59	-0.18	-0.17	-0.3
TCTGCGTGGACTTTCAGGGTCAGA	TRCN0000465917	RAB1B	RAB1B	5.75	5.9	5.76	5.86	6.38	6.22	6.21	6.36	6.25	6.04	6.44	6.32	6.28	6.23	6.2	6.36	5.89	-0.01	0.14	-0.03	0.09	0.11	-0.11	0.04	0.14	0	0.31	0.22	0.1	-0.06	0.53	-0.12	0.06	-0.01
TGGCTCCTCACAGTAAGTGCAGAC	TRCN0000465918	HEXIM2	HEXIM2	5.43	4.53	4.96	5.08	4.01	5.03	4.95	4.77	4.86	5.63	5.06	4.71	4.58	5.49	4.62	4.44	4.86	0.15	-0.88	-0.41	-0.06	-0.6	0.05	-0.21	-0.1	-0.25	0.51	0.9	-0.24	-0.34	0	0.13	-0.22	-0.09
TCGTATGCGATTGTTCAACGGTCC	TRCN0000465919	C12orf10	C12orf10	5.63	5.56	5.62	5.6	5.57	5.66	5.51	5.48	5.68	5.91	3.73	5.73	5.57	5.85	5.81	5.45	5.74	0.1	-0.05	-0.08	-0.07	0.13	0.07	-0.13	-0.15	-0.02	0.32	-1.99	0.25	-0.08	0.07	0.18	-0.15	0.14
TTCCTAGGTGACGATCGTCACCGG	TRCN0000465920	PTMS	NO_MATCH_290	6.85	6.77	6.96	6.98	7.06	6.71	6.79	6.94	7.05	6.99	7.51	7.16	7.14	6.4	7.08	6.99	6.42	0.27	0.06	0.19	0.2	0.01	-0.08	0.12	-0.06	0.13	0.2	0.07	0.05	0.09	-0.07	-0.06	-0.04	-0.49
TGATCCCCCGCCACATTGAGGCCC	TRCN0000465921	CCNDBP1	CCNDBP1	5.83	5.77	6.19	5.63	6.47	6.93	6.44	6.81	6.51	6.26	5.88	6.34	6.41	6.41	6.49	6.42	6.25	-0.1	-0.12	0.32	-0.25	0.12	0.08	-0.34	0.36	-0.19	0.13	-0.43	0.06	-0.13	0.15	0.14	-0.11	0.32
AGGTTTCCAGATACCGCATGCTTC	TRCN0000465922	DPAGT1	DPAGT1	5.25	5.28	5.35	5.28	2.62	2.54	2.59	2.03	2.31	5.2	0	2.52	2.75	4.68	2.49	2.48	5.13	0.04	0.11	0.15	0.06	0.37	0.18	0.28	-0.26	0.01	-0.02	-1.79	0.21	0.23	-0.48	0.04	0.27	-0.37
CGAAAATCCCAACAAGGCAGTAGT	TRCN0000465923	STX12	STX12	6.95	7.37	7.24	7.04	6.42	7.08	6.75	6.89	6.56	7.35	3.12	6.36	6.54	7.7	6.44	6.64	7.79	-0.08	0.25	-0.12	-0.06	0.15	0.1	0	0.25	-0.02	0.42	-2.76	0.2	-0.01	0.24	-0.01	0.07	0.52
GTCATGGAGAAAGTCGGTGACCGG	TRCN0000465924	TUBA3D	TUBA3D	0.68	1.31	1.24	1.38	0.48	0.11	0.1	0.31	0.1	1.74	0	0.42	0	1.19	0.01	0.09	1.4	-1.1	-0.17	-0.38	0.02	0.09	-0.01	0	0.16	-0.3	0.03	0	0.22	-0.31	0.09	-0.22	-0.05	-0.08
ATATTGGCCCAATTCGGGAGCGCC	TRCN0000465925	LOC100129532	NO_MATCH_66	5.68	5.72	5.76	5.84	5.87	5.29	5.47	5.48	5.81	5.77	4.18	5.88	5.87	5.01	5.64	5.48	5.24	-0.04	-0.15	0.07	0.08	0.06	-0.11	0.15	-0.13	0.28	0.03	-1.01	-0.02	0.18	-0.4	-0.21	-0.32	-0.46
TTATATACAGTCTTATCATTAACC	TRCN0000465926	PEX16	PEX16	5.35	5.47	5.23	5.43	4.96	4.78	4.84	4.16	4.96	5.38	4.46	5.1	5.21	4.64	4.82	4.66	4.45	-0.07	0.1	0.1	0.07	-0.07	0.31	0.01	-0.8	0.06	-0.12	-0.5	-0.11	0.28	-0.48	-0.14	-0.3	-0.7
TCACACCACCCTTTGCCCGGCGGT	TRCN0000465927	CNBP	CNBP	3.78	3.97	4.35	3.89	3.28	3.4	3.5	3.29	3.32	3.67	0	3.59	3.36	3.92	2.97	3.86	3.89	0.01	-0.05	0.26	-0.06	-0.09	-0.03	0.3	0	-0.12	-0.01	-1.93	0.31	0.07	-0.16	-0.36	0.63	-0.21
CAAGTCACTTTGCCATTGTGTCTT	TRCN0000465929	NCOA5	NCOA5	4.55	4.51	4.21	4.68	5.11	5.01	4.9	4.94	5.15	4.63	3.75	5.04	4.96	4.21	5.01	4.77	4.82	-0.27	-0.04	-0.39	0.09	-0.05	-0.06	-0.29	-0.05	-0.06	-0.13	-1.31	-0.19	-0.04	-0.06	0.22	-0.31	0.16
TAACAAAGATGTCATATTTCTGAA	TRCN0000465930	MOCS2	MOCS2	5.74	5.87	5.98	5.81	6.2	6.28	6.13	6.19	6.03	5.56	5.54	6.23	6.09	5.58	6.17	5.97	5.9	-0.02	0.06	0.15	0.01	0.11	-0.03	-0.04	0.01	-0.08	-0.11	-0.54	0.09	0.07	-0.1	-0.07	-0.16	0.04
GTTACTGAGACAACATTACCTACC	TRCN0000465931	CPA1	CPA1	5.69	5.51	5.75	5.72	5.41	4.96	5.06	4.73	5.18	5.74	7.24	5.29	5.33	5.23	5.39	5.32	4.93	0.05	-0.21	0.33	-0.02	-0.05	0.15	0	-0.42	0.1	-0.04	1.97	-0.08	0.06	-0.29	-0.22	-0.11	-0.4
GCCTATCAGACCGAAGTTGTCGTT	TRCN0000465932	IP6K2	IP6K2	6.93	6.9	6.84	6.96	5.92	5.66	5.5	5.98	5.77	6.51	6.19	5.84	5.75	7.09	5.89	5.95	6.98	0.18	0.12	-0.05	0.14	0.03	-0.07	-0.12	0.4	0.11	-0.13	0.43	0.19	0	0.15	0.03	0.07	0.15
AATGCGTTCGTGACACTTACGCCT	TRCN0000465933	PSMC4	PSMC4	3.57	3.34	3.1	3.47	3.14	2.75	1.88	2.46	3.06	3.07	0	2.95	3.17	1.12	2.54	3	1.76	0.04	-0.1	-0.05	0.07	-0.11	0.21	-0.8	-0.47	0.11	-0.65	-1.71	-0.55	0.38	-1.8	-0.83	-0.05	-1.38
AGGGATCCAAATCCGCCCCGTTAC	TRCN0000465934	ELAC1	ELAC1	4.62	4.71	4.62	4.46	4.65	4.66	4.85	4.69	4.81	4.58	4.08	4.64	4.59	4.58	4.59	4.52	4.49	0.12	0.09	0.23	-0.12	0.08	-0.08	0.07	-0.11	0.13	0.01	0.69	-0.08	0.06	0.41	-0.14	-0.26	-0.4
AATAACATTAGATATCATAGTTAT	TRCN0000465935	TSPAN1	TSPAN1	5.4	5.03	5.25	5.34	5.48	5.01	5.31	4.83	5.46	5.33	5.76	5.5	5.67	4.13	5.54	5.03	4.61	0.03	-0.28	0.35	-0.01	0.04	0.28	0.36	-0.61	0.29	-0.27	0.46	-0.31	0.43	-0.6	-0.05	-0.49	-0.69
GTTTATCCTTCCCCACGTGGATCC	TRCN0000465936	HBG1	HBG1	6.03	5.9	5.72	5.95	5.95	5.11	5.27	5.01	5.47	5.74	6.56	5.98	5.94	5.09	6.05	5.9	4.98	0.12	0.09	-0.04	0.13	0.04	-0.02	0.17	-0.39	0.09	-0.17	1.32	-0.05	0.29	-0.29	0.02	-0.16	-0.75
GCGTTAGCTAGACATGACAGTTCA	TRCN0000465937	NRG4	NRG4	7.18	6.99	7.01	7.05	6.94	6.6	6.62	6.62	6.66	6.48	6.68	6.87	6.96	7.06	6.78	6.89	6.93	0.25	0.04	-0.04	0.08	0.1	-0.09	0.11	-0.01	0.01	-0.34	0.39	0.03	0.23	0.02	-0.1	0.03	-0.01
TAGTAAATATATTTCAGCAGTCTT	TRCN0000465938	BANF1	BANF1	4.82	4.44	4.14	4.96	3.41	4.97	4.04	4.31	4.25	5.07	3.23	4.33	4.52	3.49	3.54	4.14	3.95	-1.05	-1.15	-1.46	-0.96	-2.14	-0.63	-1.52	-1.59	-1.47	-0.88	-0.53	-1.67	-1.26	-1.77	-0.71	-1.79	-1.77
CCTATTAGCTTAATGCGATACTAC	TRCN0000465939	ACTR1A	ACTR1A	5.66	5.57	6.78	5.67	5.31	5.79	5.64	5.84	5.7	5.61	4.91	5.65	5.3	5.73	5.37	5.27	5.46	-0.26	-0.28	0.89	-0.13	-0.22	0.1	-0.16	0.2	0.05	-0.2	-0.2	0.1	-0.21	0.05	-0.14	-0.3	-0.1
GGAACCTGCACCATTTAATATTAT	TRCN0000465941	DPPA3P2	DPPA3	6.92	7.04	7	6.76	6.85	7.02	7.06	6.87	6.99	7.1	6.19	6.9	6.91	6.53	6.62	7.02	6.77	0.18	0.23	0.27	0.04	0.06	0.1	0.19	-0.02	0.28	0.33	-0.31	0.12	0.27	-0.08	-0.17	0	0.12
TGCTTACAGAATAAAATTAACGGA	TRCN0000465942	USH1G	USH1G	5.11	5.23	5.2	5.23	4.49	4.74	5.02	4.39	4.76	5.68	1.8	4.55	4.8	5.23	4.81	4.35	5.14	-0.29	0.1	0	-0.11	-0.14	0.1	0.04	-0.49	-0.08	0.4	-3.29	-0.05	0.15	0.12	0.2	-0.03	0.2
CAAAGTACCTTACTCCCGGAAGCT	TRCN0000465944	SPANXA1	SPANXA1	6.86	6.81	6.87	6.76	6.73	6.8	6.74	6.89	6.71	7.01	5.6	6.81	6.73	6.64	6.54	6.91	6.9	0.13	0.02	-0.01	0.04	0.08	0.01	0.07	0.13	0.01	0.35	-1.1	0.21	0.08	-0.17	-0.09	0.16	0.16
CACCTTTGCATCGTAGGCATCTCC	TRCN0000465945	CXCL16	CXCL16	6.69	6.96	6.96	6.85	6.69	6.89	6.73	6.75	6.62	7.08	6.43	6.51	6.74	7.06	6.51	6.32	6.97	-0.06	-0.02	0.14	0.11	0.06	0.07	0.04	0.13	0	0.41	-0.13	0.07	0.02	0.08	-0.11	-0.29	0.36
ATGACGTAGCCCATCTAACAAATT	TRCN0000465946	EVA1C	EVA1C	5.06	5.44	5.28	5.32	5.55	5.15	5.33	5.07	5.37	5.2	2.59	5.5	5.51	4.5	5.91	5.16	5.2	-0.32	0.15	0.14	-0.04	0.09	0.12	-0.01	-0.44	0.01	-0.3	-2.14	-0.18	0.07	-0.51	0.13	-0.33	-0.24
TCATCGTGGTCTTCAGCGCGGAAA	TRCN0000465947	COX6A2	COX6A2	7.95	8.09	8.01	7.98	7.93	7.78	7.78	8.14	7.92	8.09	8.29	7.93	7.97	8.15	7.69	7.8	8.06	0.19	0.08	-0.12	0.08	0.16	-0.11	0.12	0.34	0.18	0.51	0.13	0.3	0.15	-0.09	-0.1	0.01	0.14
GCCACACCTCTAGATATCTCACAT	TRCN0000465948	ERN1	ERN1	4.37	3.67	4.06	4.04	2.57	2.72	3.17	1.98	2.85	3.82	0	2.98	2.68	3.72	2.35	2.57	2.48	-0.36	-0.57	-0.1	-0.27	-0.69	0.07	0.01	-1.04	-0.21	-0.71	-2.93	-0.45	-0.57	-0.22	-0.38	-0.44	-1.18
GCTCGAGCGTCCCAGCTTCGCACC	TRCN0000465949	MTMR7	MTMR7	1.82	2.9	2.7	2.65	3.52	3.32	3.33	3.17	3.48	2.47	2.67	3.68	3.23	2.04	3.06	3.27	2.45	-0.86	0.14	0.1	-0.03	-0.11	0.07	-0.21	-0.31	0.07	-0.17	0.1	0.2	0.02	0.65	-0.54	-0.08	0.1
TCCCAACCTTTAAGGGGCCAACAC	TRCN0000465950	PRR11	PRR11	6.59	6.72	6.71	6.5	7.13	7.28	7.24	7.17	7.14	6.6	7.16	7.14	6.99	6.74	7.3	7.22	6.51	0.14	0.12	0.19	0.01	0.02	0.08	0.02	-0.02	0.04	0.04	0.16	0.12	-0.14	0.14	0.17	0.13	-0.17
CCGCGGTTGTAGGTACATGACAAT	TRCN0000465951	PCGF1	PCGF1	6.98	7.12	6.97	6.93	7.58	7.75	7.64	7.76	7.46	6.86	7.71	7.58	7.51	7.13	7.41	7.03	7.17	0.04	0.08	-0.24	0.01	0.06	-0.06	-0.02	0.26	-0.1	-0.02	-0.06	0.24	0.02	-0.07	-0.02	-0.41	0.13
ACATTAGACTGTTTTTCCGTCAAT	TRCN0000465952	SARS	SARS	4.39	4.07	4.09	4.13	5.02	4.46	4.8	4.49	4.67	3.88	0.76	4.6	4.57	3.79	4.54	4.53	3.72	-0.1	-0.16	0.05	-0.19	0.14	0.11	0.03	-0.31	-0.12	-0.58	-3.42	-0.29	-0.26	-0.37	-0.08	-0.25	-0.65
ACACTCAGAGACAAGACAATAACC	TRCN0000465953	CCDC90B	CCDC90B	4.66	4.74	4.7	4.88	2.37	2.07	1.23	1.65	2.05	4.61	0	2.27	1.52	5.01	1.62	2.32	5.06	-0.04	-0.06	-0.08	0.06	0.67	0.19	-0.58	0.05	-0.09	-0.14	-0.52	0.34	-0.45	0.13	-0.37	0.07	-0.02
TGTTTCGTACCTGTAGTCAACACA	TRCN0000465954	C7orf33	C7orf33	7.34	7.37	7.45	7.27	6.81	6.86	6.79	7.01	6.87	7.47	6.68	6.98	6.8	7.43	6.73	6.86	7.62	0.24	0.01	0.11	0.08	0.12	-0.07	0.04	0.19	0.13	0.31	-0.52	0.32	0.03	0.08	-0.15	0.03	0.2
CGAGCAGACAGACTAGGCTGCGCA	TRCN0000465955	PHF19	PHF19	5.87	5.64	5.74	5.32	2.81	2.68	3	3.28	2.55	5.62	0	2.24	1.93	6.89	2.17	2.28	5.61	0.29	-0.06	0.1	-0.16	0.28	-0.07	-0.03	0.33	0.14	0.18	-2.43	-0.11	-0.69	1.21	-0.16	0.18	0.12
ATTCGAGTTTATCTAAGTTACTTA	TRCN0000465956	GCM1	GCM1	3.16	4.41	3.86	4.08	1.04	0.36	1	0.69	1.63	3.13	0.19	1.49	1.39	1.89	0.88	1.07	3.08	-1	0.3	0.06	-0.06	-0.47	-0.55	-0.13	-0.48	0.2	-1.1	-0.39	-0.12	0.19	-1.26	-0.34	-0.2	-1.01
ACCGGTGGACCCATCACCGCCCGA	TRCN0000465957	APOC3	APOC3	7.8	7.71	7.78	7.81	8.13	7.96	7.96	8.14	8.06	7.54	7.27	8.07	8.08	7.88	8.14	8.1	7.86	0.3	0.1	-0.01	0.14	0.11	-0.13	0.1	0.2	0.14	0.21	-0.57	0.19	0.08	0.13	0.09	0.1	0
AAGCTGAGTCGGGCCAGGGGTGCC	TRCN0000465958	PSTPIP2	PSTPIP2	5.47	5.49	5.62	5.38	5.11	4.74	4.84	4.73	5.07	5.47	4.8	5.36	5.19	4.94	5.47	5.09	5.14	0.12	-0.13	0.24	-0.02	-0.08	0.02	0.03	-0.21	0.08	-0.31	0.32	0.01	0.17	-0.24	0.06	-0.09	-0.54
GTAATTTTCATGTTATTGAATACA	TRCN0000465960	UPRT	UPRT	6.3	6.38	6.17	6.26	6.68	6.23	6.36	6.19	6.5	5.89	4.62	6.58	6.76	5.05	6.63	6.56	5.34	0.05	0.19	0.12	0.08	-0.01	0.31	0.13	-0.26	0.21	-0.47	-1.35	-0.31	0.34	-0.65	-0.23	-0.19	-0.6
ACAAATACAGGGATTTCGTATTAG	TRCN0000465963	DAND5	DAND5	1.4	1.13	1.31	1.51	1.57	0.51	0.66	0.42	1.17	0.83	1.21	1.72	1.74	0.34	1.81	1.48	0.44	-0.19	0	0.11	-0.19	-0.22	0.16	-0.22	-0.58	-0.13	-0.97	0.11	-1.02	0.06	-0.43	-0.09	-0.19	-0.86
AATGGTCGCTTTTGACGCGCTGGA	TRCN0000465964	PABPC5	PABPC5	5.12	4.57	4.63	4.92	5.47	5.28	5.54	5.06	5.81	4.36	5.19	6.2	5.67	4.03	5.61	5.69	4.03	0.05	-0.43	-0.08	-0.13	-0.25	0.22	0.17	-0.41	0.37	-0.77	0.38	0.07	0.19	-0.26	-0.48	-0.02	-0.96
CTGTAATCCTACAAACCTTTAATC	TRCN0000465965	YTHDC1	YTHDC1	2.07	1.9	2.12	2.25	3.25	3.53	3.98	3.45	3.82	0.97	1.83	3.54	3.55	1.33	3.18	3.22	1.69	-1.16	-0.52	-0.24	-0.25	-0.65	0.25	-0.07	-0.34	-0.12	-2.36	0.67	-0.62	-0.18	-1.06	0.02	-0.52	-0.82
TGCACCAAATCGTATAGACTTAAT	TRCN0000465966	HIST1H3A	HIST1H3A	5.94	6.22	5.97	5.99	5.94	6.14	6.04	6.27	5.89	5.98	3.22	5.84	5.78	6.46	5.69	5.94	6.48	0.07	0.34	-0.1	0.05	0.21	-0.07	-0.01	0.36	-0.03	0.45	-2.37	0.15	0.02	0.31	0	0.19	0.61
ACTGAACGAAAGTCCAATTAAAAC	TRCN0000465967	NDUFAF7	NDUFAF7	5.76	5.49	5.42	5.55	5.04	4.91	5.02	4.99	4.85	5.07	3.04	5.33	4.73	5.31	4.98	5.07	5.68	0.22	0.04	-0.32	-0.11	0.01	-0.1	0	0.03	-0.26	-0.43	-1.34	0.05	-0.4	-0.36	-0.25	0.01	-0.17
CAGTTTAGCAGGTGGAAATGCTTG	TRCN0000465968	SCAMP4	SCAMP4	5.78	5.84	5.78	5.84	5.49	5.56	5.53	5.68	5.53	6.06	5.42	5.6	5.45	6.08	5.43	5.46	5.8	-0.02	-0.08	-0.06	-0.04	-0.17	-0.17	-0.08	0.09	-0.02	0.31	0.03	0.02	-0.3	0.17	-0.02	-0.11	0
GCCACCGGCCCCGTCGATTCAGTA	TRCN0000465969	ACTR1B	ACTR1B	4.54	4.47	4.6	4.58	4.02	3.94	3.84	4.02	4.12	4.45	4.5	4.29	4.54	4.3	4.04	4.44	3.88	0.03	0.24	0.17	-0.14	-0.39	0.05	-0.3	-0.01	-0.1	-0.27	0.69	-0.27	0.18	-0.02	-0.37	0.18	-0.58
AAATCCTAGTAACGCCCCAATATA	TRCN0000465970	RIMKLA	RIMKLA	5.99	5.97	6.04	6.04	5.79	5.27	5.52	5.32	5.8	5.95	6.69	5.95	5.91	4.92	5.95	5.55	5.04	0.08	-0.06	0.31	0.06	-0.09	0.18	0.12	-0.45	0.2	-0.29	0.49	-0.16	0.14	-0.47	-0.22	-0.26	-0.89
GAGTTGAACGCATTGATGTTACGC	TRCN0000465971	TMEM255A	TMEM255A	6.49	6.9	6.88	6.76	6.74	6.42	6.31	6.3	6.62	6.75	5.54	6.65	6.76	6.13	6.85	6.65	6.25	-0.25	0.05	0.26	0.06	-0.01	0.11	-0.12	-0.29	0.09	-0.16	-0.94	-0.14	0.18	-0.51	-0.06	-0.09	-0.44
CAGCATATCTTTGCTACCGCCCTT	TRCN0000465972	EDF1	EDF1	6.66	6.52	6.51	6.58	6.4	6.36	6.3	6.33	6.2	6.38	3.84	6.37	6.32	6.39	6.24	6.31	6.41	0.15	0.03	-0.01	0.12	0.11	-0.05	0.08	0.19	0	0.02	-1.76	0.05	-0.1	-0.22	0.07	0.06	0.16
TACCAGTTAAGATGCCCATATTGT	TRCN0000465973	TBC1D23	Tbc1d23	5.21	5.27	5.06	4.98	5.28	5.33	5.45	5.1	5.24	4.99	3.68	5.15	4.99	4.77	5.01	5.06	5.12	0.09	0.18	0.06	-0.06	0.05	0.12	-0.02	-0.33	0.11	-0.26	-1.03	-0.06	-0.04	0	-0.27	-0.04	-0.01
GGACATATCAATACCTGTCATGGC	TRCN0000465974	MAT1A	MAT1A	6.3	6.36	6.23	6.24	6.1	6.12	6.14	5.85	6.01	6.34	3.36	5.97	6.15	6.66	5.81	5.88	6.28	0.07	0.08	-0.05	-0.06	0.14	0.14	-0.07	-0.14	0.02	-0.09	-2.4	0.04	0.24	0.4	-0.1	-0.14	0.2
GACACAGAGAGTCTTGACGCTATT	TRCN0000465977	IRAK4	IRAK4	4.86	4.49	4.39	5.75	3.4	4.37	4.53	4.41	4.57	5.69	2.89	4.1	4.67	4.64	3.56	4.48	4.77	-0.79	-0.4	-0.59	-0.02	-0.51	-0.13	-0.22	-0.27	-0.03	-0.23	-0.53	-0.58	0.28	-0.93	-0.06	-0.14	-0.92
CCCTACCGTCAGTTCATCCGTGCG	TRCN0000465978	PHTF2	PHTF2	5.82	5.61	5.84	5.68	6.19	6.45	6.27	6.14	6.17	5.54	4.73	6.07	6.08	5.76	6.11	6.26	5.92	0.25	0.04	0.2	0.07	0.01	0.05	-0.06	0.14	-0.01	0.14	-0.68	0.19	-0.02	-0.04	-0.03	0.14	0.24
CATCCCAGCCAACTCTTCTTAGCA	TRCN0000465979	C1orf21	C1orf21	6.82	6.19	5.73	5.92	5.09	6.72	5.82	6.75	6.57	6.26	5.33	6.35	5.95	5.16	6.45	6.99	6.21	0.28	-0.19	-0.79	-0.47	-1.33	-0.33	-0.94	0	-0.27	-0.01	-0.6	-0.41	-0.93	-1.25	-0.35	0.06	-0.17
TTCGATTTCATTAGCGTTTACTGT	TRCN0000465980	GTF2H5	GTF2H5	6.21	6.17	6.22	6.33	6.04	5.76	5.78	5.87	5.95	6.11	5.83	6	5.97	6.01	5.74	6.03	6.02	0.11	-0.02	0.03	0.12	0.02	-0.15	0.16	-0.02	0.08	-0.03	-0.06	-0.06	0.11	-0.06	-0.37	-0.02	-0.25
AGCCATATATCGTCTATAGTGAAC	TRCN0000465981	GRPEL1	GRPEL1	7.47	7.57	7.61	7.47	7.72	7.82	7.74	7.57	7.79	7.26	6.41	8.06	7.85	7.29	7.85	7.79	7.43	-0.03	-0.06	0.08	0.01	0.02	0.14	0.07	-0.18	0	-0.19	-0.95	0.17	-0.02	-0.19	0.09	-0.04	-0.06
TTTTGGTTGACGGAGATATTCTGT	TRCN0000465982	IWS1	IWS1	5.6	5.83	5.69	5.64	6.36	5.99	6.19	5.81	6.35	5.69	5.99	6.44	6.48	4.89	6.54	6.41	5.24	-0.32	-0.15	0.16	-0.12	-0.12	0.1	0.13	-0.54	0.07	-0.39	0.79	-0.26	0.07	-0.51	0.03	-0.14	-0.66
CACGGGCCCGTCCGTGATTTCTTT	TRCN0000465983	PCDHGA9	PCDHGA9	2.98	3.01	2.95	2.8	2.55	2.79	2.76	2.09	2.76	2.32	0	2.78	2.47	2.62	3.31	2.26	2.25	-0.11	0.27	0.31	-0.26	-0.87	0.31	-0.41	-0.71	-0.27	-0.98	-1.56	-0.62	-0.21	0.83	0.61	-0.2	-0.45
CACCCTATCGTCGAGGTCGACTGC	TRCN0000465984	PRAMEF5	PRAMEF5	6.09	6.07	6.13	5.95	6.29	6.44	6.7	6.38	6.26	5.93	6.76	6.2	6.3	5.98	6.58	6.33	6.02	0.1	0.12	0.17	0.08	-0.03	0.12	0.19	0.11	-0.13	0.18	0.15	0.1	0.04	0.09	0.28	0.09	0.05
GATCTTAATAGATGAAAAAGGGTT	TRCN0000465985	ASB16-AS1	ASB16-AS1	5.58	5.17	4.51	5.31	5.59	4.67	4.98	5.24	5.37	4.32	5.55	5.47	5.35	4.96	5.75	5.79	4.87	0.02	-0.14	-0.8	-0.04	-0.12	-0.5	-0.08	0.07	0	-0.93	0.9	-0.5	0	-0.36	0.05	0.09	-0.2
TGGTCCATTAGTAAAGCCGACCCG	TRCN0000465986	AMTN	AMTN	7.52	7.59	7.62	7.54	8.11	8.34	8.2	8.31	8.11	7.66	8.66	8.19	8.07	7.85	7.95	8.06	7.94	0.19	0.17	0.06	0.09	0.18	0.04	0.08	0.18	0.09	0.53	0.29	0.4	0.01	0.17	-0.04	0.18	0.27
CAAGAGCCGTGAGACGTTCAGATC	TRCN0000465987	TBCK	TBCK	5.34	5.55	5.66	5.69	4.82	4.74	4.86	4.87	4.74	5.89	2.93	4.71	4.5	5.42	4.97	4.57	5.94	-0.42	-0.18	-0.05	-0.04	0.08	0	-0.05	-0.1	-0.06	0.15	-1.13	0.24	0.05	-0.2	0.12	-0.01	0.26
CCTAACGGGCAGTGTTTTATGTAT	TRCN0000465988	TBC1D7	TBC1D7	6.15	6.12	6.05	6.09	5.32	5.39	5.05	5.22	5.13	5.99	4.75	5.2	5.03	6.22	5.07	5.3	6.24	0.16	0.04	0.02	0.03	0.17	0.03	-0.21	0.19	-0.07	0.09	-0.26	0.16	0.05	0.34	0.03	0.17	0.28
TTATGCGAGTCGGAGAGAGTATAG	TRCN0000465989	PSMA2	PSMA2	6.57	6.42	6.64	6.62	6.6	6.66	6.58	6.43	6.69	6.4	4.86	6.64	6.64	6.4	6.81	6.72	6.77	-0.02	-0.15	0.09	0.03	0.08	0.02	0.04	-0.1	0.1	-0.31	-0.36	-0.03	0.02	-0.12	0.06	0	-0.04
CTTATAGGCCCCCTTGACCGTATG	TRCN0000465990	GFRA2	GFRA2	1.99	1.26	0.92	1.38	0.07	0	0.49	0.09	0	1.6	0	0	0.01	1.75	0	0	1.18	0.74	-0.04	-0.2	0.26	-0.11	0	0.49	0.06	-0.08	0.29	0	-0.04	-0.05	-0.07	0	-0.01	0.27
TCAGACGAGTGTAGCCCGCCATTG	TRCN0000465991	SCG5	SCG5	6.06	6.31	6.25	6.21	6.66	6.77	6.79	6.73	6.78	6.23	6.27	6.75	6.72	6.34	6.59	6.87	6.36	-0.14	0.16	0.04	0.07	-0.03	-0.1	0.04	0.08	0	0.17	-0.79	0.1	-0.03	0.14	-0.08	0.1	0.13
TGGTCAGGCTACGAGTATGATGCT	TRCN0000465992	EMILIN1	Emilin1	6.91	6.72	6.8	6.77	6.15	6.5	6.47	6.49	6.47	6.8	5.12	6.24	6.31	7.16	6.04	6.37	6.96	0.16	0	-0.03	0.02	-0.04	-0.06	-0.12	0.06	-0.04	0.16	-1.48	0.11	-0.12	0.34	-0.04	0.17	0.31
AGCGACTTCACATGTCTCCTGTTA	TRCN0000465993	DSTN	DSTN	6.4	6.28	6.4	6.39	6.9	7	6.94	6.9	6.89	6.44	6.75	7.04	6.97	6.54	6.93	6.88	6.33	0.04	-0.17	0.01	0.04	0.02	-0.02	0.08	-0.03	-0.11	0.06	0.09	0.06	-0.04	0.11	-0.04	-0.06	-0.21
TCCAACACTCCGTGGGTCTAGACT	TRCN0000465995	LOC440461	LOC440461	5.27	5.19	4.98	5.28	5.91	5.78	5.84	6.07	5.95	4.85	5.76	5.9	5.69	5.58	5.95	6.15	5.59	-0.06	0.02	-0.39	-0.08	-0.12	-0.25	-0.12	0.15	-0.08	-0.34	1.02	-0.19	-0.21	0.44	0.08	0.12	0.09
CCCTCACACCACGGATTGAGCCTG	TRCN0000465996	WFDC9	WFDC9	6.41	6.58	6.39	6.33	6.52	6.74	6.66	6.9	6.5	6.55	7.02	6.56	6.29	7.23	6.48	6.73	7	0.18	0.19	-0.2	0.02	0.16	-0.19	0.1	0.51	0.01	0.43	0.27	0.37	-0.25	0.48	0.03	0.24	0.51
AATCGATTTAACGGTTTTTATCAT	TRCN0000465997	CCL19	CCL19	5.39	5.49	5.37	5.47	5.2	4.49	4.99	4.73	5.17	5.27	4.28	5.22	5.17	4.57	5.23	5	4.52	-0.09	0.11	0.03	0	-0.06	-0.12	0.29	-0.27	0.29	-0.31	-1.14	-0.37	0.24	-0.41	-0.05	-0.2	-0.77
GAGGATGTCACACCACGATATCAT	TRCN0000465998	SLC22A11	SLC22A11	4.91	4.75	4.95	4.95	4.82	4.36	4.97	4.48	4.75	5.35	4.13	4.72	4.85	5.25	4.39	4.66	4.33	-0.21	-0.11	0.04	-0.09	0.02	-0.12	0.18	-0.33	-0.18	0.11	-0.53	-0.34	0	0.16	-0.44	0	-0.07
CATGGCGATGGACTCTTGTAAGTC	TRCN0000465999	HIST1H3H	HIST1H3H	7.17	7.05	7.04	6.88	6.42	6.55	6.41	6.72	6.54	7.06	6.67	6.38	6.56	7.14	6.37	6.63	7.02	0.52	0.28	0.13	0.11	-0.07	-0.15	-0.07	0.26	0.06	0.39	0.05	0.01	0.12	0.18	-0.02	0.14	0.42
TAACGGGGAACGTTCGTTGATAAT	TRCN0000466000	CSHL1	CSHL1	5.87	6.04	5.98	6.03	5.91	6.01	5.98	5.81	5.84	6.2	4.11	5.91	5.92	6.11	5.85	6.03	6.16	-0.21	-0.12	-0.09	0.02	0.11	-0.07	0.04	-0.1	-0.1	0.22	-2.04	0.02	0.04	0.2	-0.03	0.14	0.12
CAAGCATGCTGAACCCAGTTAGAA	TRCN0000466002	GPX4	GPX4	6.4	6.38	6.24	6.35	6.02	6.11	6.21	6.13	6.01	6.47	5	5.98	6.11	6.84	5.84	5.9	6.33	0.1	0.12	-0.23	0.02	0.04	-0.01	0.16	0.17	-0.04	0.26	-1.08	0.08	0.17	0.19	-0.06	-0.13	0.26
TTTCCCTTTCAATTGTCATAACTA	TRCN0000466003	ADI1	ADI1	5.28	5.16	5.01	5.2	4.6	4.09	4.06	4.19	4.42	4.77	3.71	4.49	4.5	4.34	4.39	4.41	4.16	-0.05	0.07	-0.07	0.06	0.11	0.07	0	-0.02	0.09	-0.5	-0.02	-0.33	0	-0.68	-0.25	-0.19	-0.75
GAAGAGGTGCTTGGTCCACTGAGC	TRCN0000466004	TXNDC12	TXNDC12	5.8	6.17	5.96	6.12	5.85	5.84	5.87	5.94	5.96	6.36	7.03	5.99	5.98	6.19	6.08	6.02	5.86	-0.26	0.03	-0.04	0.1	-0.08	0.02	0.09	0.07	0.14	0.13	1.11	0.03	0.13	-0.1	0.09	0.04	-0.07
CAACCGCAGTAGCTAGCACTAACG	TRCN0000466005	PCLO	PCLO	6.73	6.57	6.43	6.5	6.5	6.5	6.29	6.71	6.29	5.8	7.75	6.53	6.3	7.09	6.27	6.64	6.93	0.25	0.18	-0.29	-0.03	0.01	-0.14	-0.19	0.48	-0.23	-0.35	1.66	0.13	-0.03	0.3	0.02	0.27	0.35
GGGGTGACAAGATATGCTGACTAA	TRCN0000466006	PIM1	PIM1	12.06	11.1	10.57	11.98	8.93	8.49	9.5	9.43	9.15	11.62	9.4	9.21	8.72	10.52	8.57	9.54	13.05	0.65	-0.18	-0.72	0.58	0.46	-0.01	0.67	0.79	0.6	0.2	-0.59	0.64	0.3	-1.06	0.06	0.8	0.47
ACAACCTTGACCTCCTCTTCCTCT	TRCN0000466007	PI4KAP2	XLOC_l2_009464	6.24	6.28	6.45	6.44	4.81	5.07	4.88	5.58	5.02	6.44	4.91	5.12	5.02	6.58	4.87	4.89	6.18	-0.11	-0.12	0.08	0.09	-0.12	0	-0.09	0.56	0.02	0.13	-1.27	0.12	0.05	0.38	-0.11	0.07	-0.07
GCCGTCTACCAATAGACCACACTT	TRCN0000466008	MTMR11	MTMR11	6.97	6.88	6.86	6.88	7.54	7.49	7.24	7.31	7.4	7.01	7.62	7.45	7.46	7.2	7.37	7.47	7.07	0.25	0.05	0.07	0.01	0.15	0.06	-0.04	-0.01	0.16	0.21	0.08	0.14	0.07	0.29	-0.09	0.02	0.17
CCAACGCTTTGACCTTTGCAGGAG	TRCN0000466009	NCK2	NCK2	5.23	5.21	5.24	5.2	5.53	5.23	4.86	5.05	5.25	5.13	3.95	5.09	5.14	5.29	5.26	4.87	4.96	-0.11	-0.03	-0.01	-0.09	-0.07	0.02	-0.55	-0.16	-0.25	0.02	-1.43	-0.21	-0.36	0.17	0.08	-0.24	0.06
GCCCTAAGGACAATAGACCAGTAT	TRCN0000466010	CFLAR	CFLAR	5.12	5.44	5.46	5.3	6.22	6.11	6.24	5.69	5.82	5.31	5.87	6.1	5.8	5.45	6.12	6.02	5.66	-0.3	0.11	0.22	-0.07	0.15	0.1	0.09	-0.31	-0.08	-0.23	-0.3	0.08	-0.15	0.09	-0.04	0	0.31
GTCTACCCGGTGCTCGGTATTGGT	TRCN0000466011	CEP63	CEP63	4.02	3.97	4.08	4.12	5.27	4.55	4.98	4.26	4.82	3.63	2.2	5	5.02	3.87	5.05	5.06	4.18	-0.56	-0.25	-0.12	-0.19	0.01	0.03	0.08	-0.63	-0.09	-1.13	-1.9	-0.34	0.18	0.36	-0.15	-0.12	-0.13
TCCGATCGTACTGATTTAATAAAT	TRCN0000466014	BMP4	BMP4	4.55	4.59	4.22	4.57	0.93	0.74	0.71	0.66	0.98	4.67	0	0.35	0.86	4.45	0.55	0.34	3.91	-0.17	-0.08	-0.19	-0.04	0.19	-0.13	-0.26	-0.44	-0.03	0.04	0	-0.77	0.02	0.24	-0.69	-0.34	-0.4
GCAACCCGTAATCTCTTCATGTCC	TRCN0000466015	CDCA4	CDCA4	4.61	4.94	4.47	5.16	1.68	1.93	1.1	1.23	1.49	5.13	0	1.2	2.23	3.27	1.74	1.64	4.39	-0.59	-0.42	-0.63	-0.16	0.01	0.38	-0.54	-0.52	-0.43	-0.15	-0.31	-0.65	0.37	-1.76	-0.12	-0.14	-0.59
CTGCCGGCGTGGTCGCGCCGGGCG	TRCN0000466016	LOC283332	XLOC_010072	3.87	4.09	4.25	3.86	5.01	4.62	4.41	4.68	4.78	4	1.8	4.82	5.01	3.97	4.89	4.61	3	0.19	0.02	0.15	-0.15	0.07	0.01	-0.14	0.08	0.1	0.34	-2.83	0.14	0.24	0.15	0.11	-0.12	-0.32
AGACTTACAAACACAAAACACTAA	TRCN0000466017	FAM106CP	FAM106CP	5.52	5.44	5.82	5.65	6.35	6.11	6.16	6.17	6.25	5.17	5.92	6.31	6.13	5.76	6.3	6.42	5.85	-0.28	-0.1	0.07	-0.17	0.03	-0.05	-0.12	-0.11	-0.18	-0.61	0.23	-0.27	-0.03	0.18	-0.04	0.1	-0.1
CTTTGGTCGGCTCTAATGATCAGA	TRCN0000466018	CNST	CNST	0.13	0.17	0.14	0.13	0	0	0	0	0	0	0	0.05	0	0	0.01	0.33	0	-0.04	-0.06	-0.12	-0.08	0	0	-0.05	0	0	-0.1	0	0.02	0	-0.17	-0.04	0.33	-0.19
CCGATATTGTCCTTGCTTTGCCTC	TRCN0000466019	CLIC3	CLIC3	6.55	6.81	6.29	6.56	6.07	6.11	5.9	6.23	5.91	6.72	7.2	5.84	5.82	6.85	5.9	5.86	6.47	0.06	0.26	-0.49	0.03	0.08	-0.07	-0.12	0.34	0.06	0.37	0.77	0.07	-0.13	0.03	0.22	0.1	0.37
ACTGTCAGATTCACTGTCAACTTC	TRCN0000466020	CDKN2AIPNL	CDKN2AIPNL	6.52	6.57	6.63	6.53	6.33	6.13	6.04	6.39	6.28	6.92	6.49	6.45	6.32	6.4	6.26	6.22	6.39	0.18	0.13	0.08	0.06	0.04	-0.08	0.06	0.2	0.09	0.4	-0.14	0.22	0.03	-0.2	-0.04	-0.01	-0.03
GCAGTCTGTATGCATTACGATCCG	TRCN0000466021	LOC101927129	LINC01580	6.15	5.84	5.76	5.83	6.13	5.82	5.78	5.88	6.01	5.18	6.2	6.13	5.84	6.12	5.82	6.15	6.05	0.41	0.02	-0.15	0.02	0.2	-0.15	0	0.15	0.16	-0.34	1.23	0.27	-0.03	0.17	-0.12	0.09	0.23
TTACCAAGGATTGAGGAACCATCT	TRCN0000466022	WDR20	WDR20	6.94	7.14	6.96	6.92	7.14	7.14	7.02	7.04	7.05	6.92	6.91	7.21	7.25	7.08	7.2	7.01	6.83	0.18	0.21	0.07	0.11	0.18	0.02	0.16	0.05	0.1	0.23	-0.26	0.22	0.31	0.16	0.17	-0.05	0.06
AACGACTCTGGGCTGACGTTGCGA	TRCN0000466023	ISL1	ISL1	4.81	3.83	3.84	4.61	4.71	4.71	3.87	3.36	3.9	3.14	3.82	4.89	4.15	1.99	4.98	4.81	4.1	0.02	-0.76	-0.8	-0.16	-0.31	-0.09	-0.78	-1.33	-0.95	-1.51	-0.48	-0.33	-0.79	-1.1	-0.2	-0.16	-0.6
AACGTCATGGCGTAACCGGCGGTC	TRCN0000466024	JUNB	JUNB	4.87	4.35	4.31	4.56	3.26	3.68	3.89	3.4	4.68	3.63	5.06	4.83	4.71	3.58	4.78	4.7	2.3	0.29	-0.09	-0.09	-0.1	-1.41	-0.2	-0.22	-0.81	0.2	-0.79	1.07	-0.03	0.07	-0.92	-0.11	0.21	-1.17
AGAGCGCAATACTCACCCAACCTC	TRCN0000466025	VAMP2	VAMP2	6.93	7.24	7.28	7.26	7.84	7.84	7.48	7.79	7.85	7.54	7.26	7.83	7.92	7.36	7.59	7.67	7.57	-0.15	-0.03	-0.11	-0.01	0.18	-0.11	-0.21	-0.04	0.02	0.42	-0.7	0.16	0.14	0.07	-0.13	-0.09	0.16
GTGCGACGCCAGGGCGATAACCTA	TRCN0000466026	BCAS1	BCAS1	6.22	6.07	6.02	6.11	6.76	6.48	6.51	6.57	6.56	5.87	7.12	6.77	6.79	6.23	6.76	6.95	6.18	0.18	0.1	-0.06	0.01	0.08	-0.11	0.11	0.09	0.1	0.01	0.1	0.06	0.18	0	-0.04	0.18	0.13
GTTATCCAGGCCCAACTCCCATGA	TRCN0000466027	COG8	COG8	5.81	5.76	5.61	5.73	6.1	5.5	5.64	5.66	5.8	5.43	5.67	6.1	6.07	5.21	6.15	5.92	5.28	0.12	0.12	0.11	0.06	0.03	-0.06	0.1	0.01	0	0	0.2	-0.01	0.22	-0.38	-0.07	-0.03	0.07
GAAAATACCAAAACAACTCGCCCA	TRCN0000466028	CCDC170	CCDC170	3.75	3.02	3.73	3.74	3.47	4.13	4.68	3.77	4.48	3.33	2.17	4.41	4.18	3.27	4.05	4.28	3.12	-0.57	-1	-0.23	-0.34	-1.13	0.06	0.19	-0.84	0.02	-1.29	-0.71	-0.53	-0.33	-0.04	-0.18	-0.28	-0.88
TTTGCCTTAGCTTACAGAAAGGGA	TRCN0000466029	DDR1	DDR1	3.67	3.63	3.7	4	2.5	2.21	2.57	2.71	2.86	3.49	0.19	2.26	2.83	3.18	3.03	2.66	2.46	-0.62	-0.42	-0.19	-0.25	-0.39	0.16	-0.18	-0.08	0.01	-0.95	-2.08	-0.93	-0.27	-0.13	0.18	-0.05	-0.85
CGAGTTCAGCGGCGGGAATCTAAT	TRCN0000466030	DOK2	DOK2	3.06	6.25	5.88	3.26	5.03	6.12	6.38	6	6.45	6.67	5.16	5.31	6.25	7.1	5.88	6.13	6.48	-0.14	0.09	-0.24	0.09	0.14	0.1	0.05	0.01	-0.04	0.46	-1.38	0.18	-0.1	0.35	-0.14	0.03	0.08
ATCATTCTCTAGATTTTGCGCAAA	TRCN0000466031	CBLC	CBLC	4.76	4.48	4.29	4.6	4.26	3.67	3.98	3.87	4.43	4.52	4.37	4.09	4.27	3.2	4.51	4.16	3.8	0.04	-0.3	0.05	-0.03	-0.13	0.28	-0.02	-0.36	0.16	-0.2	0.77	-0.58	-0.23	-0.71	-0.03	-0.22	-0.8
CCCCTTCTCACCGTGAGCAATTGG	TRCN0000466032	IDH2	IDH2	0.5	0.08	0.15	0.19	0	0	0.18	0	0	0.38	0	0.01	0	0	0	0	0.17	-3.89	-1.47	-3.47	-3.43	0	0	0.08	0	-0.12	-4.79	0	-0.12	-0.11	-2.03	0	-0.25	-3.26
TTATGATGGGTGCAAACGTCTTGT	TRCN0000466033	SLC30A4	SLC30A4	4.19	4.4	4.47	4.33	4.28	4.43	4.42	4.3	4.5	3.84	3.88	4.75	4.73	4.18	4.82	4.65	3.89	-0.12	0.16	0.3	-0.11	-0.27	0.03	-0.25	-0.47	-0.12	-0.59	0.9	-0.06	0.19	0.1	0.13	-0.09	-0.21
TTTTAACACATCTAGGCCTGTTCA	TRCN0000466034	SMPD2	SMPD2	5.52	5.77	5.78	5.72	4.05	4.15	4.15	4.11	4.6	5.77	5.33	4.58	4.76	4.99	4.66	4.33	4.84	-0.31	0	0.23	0.01	-0.71	0.09	-0.17	-0.37	0.01	-0.36	1.39	-0.3	0.23	-0.13	-0.14	-0.39	-0.92
ATAAGTGTGGCGTTGAGGTACCAC	TRCN0000466035	APOA2	APOA2	5.59	5.66	5.59	5.61	5.55	5.05	5.17	5.08	5.43	5.45	5.85	5.39	5.51	4.92	5.4	5.27	5.23	0.02	0.04	0.07	0.02	0.04	-0.05	0.08	-0.2	0.04	-0.31	0.41	-0.29	0.05	-0.36	-0.18	-0.2	-0.35
CAACATCGGAAACCCAAACACCAT	TRCN0000466036	D2HGDH	D2HGDH	6.7	6.81	6.6	6.74	6.5	6.72	6.56	6.72	6.54	6.85	8.17	6.49	6.59	7.29	6.56	6.47	6.97	0.03	0.14	-0.32	0.04	-0.03	0.08	-0.07	0.15	-0.07	0.23	0.55	0.16	-0.05	0.23	0.07	-0.01	0.27
CTTAATCTAACAGAATCTTCCCAA	TRCN0000466037	FAM74A1	FAM74A1	7.18	7.2	7.13	7.11	7.04	6.74	6.89	6.85	6.98	7.16	6.82	6.87	7.06	6.84	6.95	7.01	7.16	-0.14	-0.17	-0.06	-0.02	-0.02	0.03	0.16	-0.06	0.01	-0.07	0.27	-0.26	0.01	-0.35	0.02	-0.04	-0.05
ATTACCAGCTCGCGTATTCCACGT	TRCN0000466038	LTB4R	LTB4R	4.45	4.13	4.15	4.1	4.41	3.74	3.5	3.94	4.37	3.7	4.83	4.03	4.47	4.59	4.41	4.21	3.99	-0.17	-0.18	-0.56	-0.56	-0.21	-0.36	-0.32	0.15	-0.07	-0.64	1.05	-0.48	-0.27	-0.11	0	-0.17	0.04
AATCACAACTGGAGACGATCATCC	TRCN0000466039	COX20	COX20	5.7	5.61	5.68	5.59	5.41	4.67	5.01	4.8	5.18	5.39	1.44	5.4	5.56	5.19	5.34	5.31	5.36	0.23	0.02	0.19	0.03	-0.09	-0.27	0.16	-0.31	0.05	-0.14	-3.08	-0.2	0.35	-0.14	-0.12	-0.14	-0.38
TCGGGATGGATTTGAGCCAAAACA	TRCN0000466041	SGSH	SGSH	5.93	5.92	6.03	5.93	5.56	5.78	5.84	5.85	5.88	6.23	7.87	5.47	5.66	6.03	5.54	5.63	5.89	-0.19	-0.19	-0.02	-0.15	-0.11	0.17	-0.04	0	-0.01	0	1.51	-0.22	-0.18	-0.06	-0.01	0.11	0.12
CATTAGCAACTTTCTTTGTCCTCA	TRCN0000466042	P2RY13	P2RY13	7.08	6.37	6.98	6.77	6.93	7.11	7.96	7.42	6.92	7.05	7.67	7.02	6.76	6.49	7.02	7.17	5.89	0.42	-0.33	0.32	0.08	-0.25	0.04	0.72	0.14	-0.1	0.4	0.72	0.07	-0.19	-0.02	-0.23	0.14	-0.6
TCTCGACATAGAGGAGGGGCTGAC	TRCN0000466043	PTPLB	PTPLB	5.72	5.57	5.56	5.56	5.5	5.5	5.53	5.1	5.43	5.58	1.93	5.53	5.53	5.55	5.21	5.48	5.53	0.27	0.02	0.13	0.07	0.04	0.1	0.15	-0.25	0	0.36	-2.42	0.13	0.01	0.1	-0.24	-0.03	0.04
CTACTTCAAACGACTTCGACATAT	TRCN0000466044	LRRC40	LRRC40	4.23	4.5	4.87	4.57	4.46	4.55	4.85	3.98	4.62	4.35	4.87	4.4	4.05	3.96	4.5	4.48	4.26	-0.65	-0.11	0.36	-0.04	-0.25	0.21	0.02	-0.58	-0.08	-0.57	2.05	-0.37	-0.26	-0.53	0.06	-0.09	-0.31
TTGGCCCTCATGACACCCTCCTCA	TRCN0000466045	ASIC4	ASIC4	5.51	5.53	5.59	5.58	5.06	4.85	5.41	4.8	5.32	5.67	4.5	5.07	5.36	4.99	5.29	4.78	4.82	-0.13	0.09	0.2	0.07	-0.19	0.01	0.18	-0.49	0.03	0.07	-1.16	-0.24	-0.1	-0.41	0	-0.33	-0.46
GCGTACTTGTATTCTTCTACGTGG	TRCN0000466047	CMTR2	CMTR2	4.08	4.54	4.16	4.37	4.36	4.21	4.29	4.12	4.61	4.83	1.02	4.13	4.21	3.37	4.35	3.72	3.91	-0.57	0.23	0.11	-0.17	-0.32	0.19	-0.25	-0.44	0.13	-0.11	-2.49	-0.54	0.2	-0.59	-0.35	-0.6	-0.32
TTTTAAGACAAAATGCATTTTCAT	TRCN0000466048	MCM5	MCM5	2.26	2.75	2.16	2.16	2.5	1.95	1.79	1.8	2.39	2.36	0.19	1.78	1.85	1.08	2.45	2.26	1.14	-0.4	0.48	-0.18	-0.39	0.32	0.15	-0.31	-0.78	0.28	-0.19	-0.85	-1.21	-0.47	-1.18	0.11	-0.36	-1.16
TGCTTACCGCAAAACAGCAAGTAG	TRCN0000466049	PLEKHS1	PLEKHS1	6.31	6.34	6.45	6.23	6.45	6.85	6.57	6.79	6.64	6.31	5.23	6.65	6.56	6.48	6.56	6.71	6.85	0.1	0.04	0.11	-0.01	0.08	0.05	-0.09	0.16	0.03	0.22	-1.53	0.3	-0.02	0.1	0.03	0.27	0.16
GCTAGTAGCCCTATGTAGAGAATC	TRCN0000466050	CRYZL1	CRYZL1	7.05	7.15	7.14	7.13	7.07	6.8	6.8	7.03	6.92	7.32	6.79	7.1	7.1	6.93	7.06	7.19	7.03	0.05	0.04	0.05	0.09	0.06	-0.09	0.03	0.22	0.19	0.24	0.09	0.1	0.21	-0.15	-0.04	0.05	0.02
GCCTGTTACCTCATGCACACGTCT	TRCN0000466051	LINC01260	LINC01260	7.24	7.49	7.51	7.36	7.4	7.06	7.06	7.19	7.22	7.3	6.98	7.35	7.29	7.35	7.33	7.4	7.45	-0.1	0.02	0.07	0	0.04	-0.19	-0.01	0.07	0.04	0.02	-0.06	-0.04	-0.08	0.02	0.03	0.05	0.08
CCCAGCGAGCTATTGCCCAGAAGA	TRCN0000466052	TNPO2	TNPO2	3.68	4.06	4.3	4.07	4.58	4.86	5.09	5.11	4.81	3.54	5.81	4.91	4.58	4.66	4.66	4.84	4.09	-0.9	-0.4	-0.06	-0.13	-0.26	0.1	-0.12	-0.15	-0.25	-1.02	3.09	-0.04	-0.45	0.36	-0.11	0.11	0.03
ACTCATTGTGTTAAGAACACACCT	TRCN0000466053	MOK	Mok	6.08	5.98	6.18	6.01	4.77	4.68	4.78	4.3	4.86	5.96	2.49	4.75	4.7	5.62	4.82	4.62	5.79	0.12	-0.06	0.21	0.01	-0.06	0.04	0.27	-0.33	0.12	-0.18	-1.13	-0.18	0.03	-0.04	-0.11	-0.21	-0.21
CCAACACGTTGATCTATCGAGCCC	TRCN0000466055	ZMYND19	ZMYND19	7.01	7.03	7.16	6.91	6.82	7	6.8	6.83	6.68	6.76	6.33	6.69	6.76	7.31	6.66	6.96	7.15	0.12	0.14	0.1	-0.06	0.03	-0.03	-0.1	0.22	-0.19	0.02	-1.07	0.05	-0.07	0.19	0.09	0.23	0.35
GATTGTGGGACCCCCCCAGGACAG	TRCN0000466056	CHMP3	CHMP3	6.78	6.83	6.69	6.83	7.23	7.06	7.11	6.79	7.11	6.55	7.73	7.29	7.26	6.38	7.35	7.3	6.36	-0.2	-0.19	-0.16	-0.02	-0.12	0.06	0.14	-0.3	-0.01	-0.52	0.72	-0.12	-0.04	-0.44	0.04	-0.11	-0.25
TTCTCGTTTAACCGATAAAAGTGT	TRCN0000466057	TIRAP	TIRAP	4.94	3.65	3.49	5.2	1.24	1.75	2.16	2	1.8	4.46	0.19	1.14	1.31	2.57	2.21	2.6	3.38	-0.19	-1.27	-1.23	0.13	-0.94	-0.14	0.13	-0.19	-0.34	-0.62	-1.1	-0.93	-0.73	-1.48	0.05	0.21	-1.72
TATAACTAACAAACAAGCTAACTT	TRCN0000466058	LOC102724334	LOC102724334	6.06	6.05	5.95	5.9	6.47	6.2	6.22	6.33	6.34	6.18	5.98	6.33	6.37	5.74	6.19	6.15	5.82	-0.16	-0.04	-0.21	-0.16	0.19	-0.02	-0.03	-0.07	0.04	-0.07	-0.36	-0.21	0.03	-0.28	-0.11	-0.18	-0.25
ATCGGCGGCAGAAGAATAGTAGGG	TRCN0000466059	DYNLRB2	NO_MATCH_71	5.87	5.96	5.86	5.9	3.46	3.32	3.17	3.34	3.31	5.71	2.93	3.52	3.46	5.85	3.29	3.68	6.14	0.14	0.11	-0.01	0.09	-0.02	-0.1	0.08	-0.02	0.01	0.06	-0.03	0.04	-0.15	-0.09	-0.23	0.24	0.11
TAAGTCCGAGACGCCGGACTGCCA	TRCN0000466060	IRF9	IRF9	4.57	5.07	5.04	4.78	2.18	1.78	2.38	1.49	1.86	5.09	0	2.15	2.23	4.07	1.52	1.73	4.39	-0.03	0.34	0.28	0.15	0.28	0.08	0.42	-0.47	0.11	0.34	-0.58	0.18	0.32	-0.46	-0.5	-0.06	-0.33
CTACCCCATCTGTCTTCAGGGTTG	TRCN0000466061	SACM1L	SACM1L	4.04	3.08	3.04	4.15	3.96	4.24	4.45	3.91	4.15	3.76	1.58	4.24	4.05	3.37	3.95	3.47	4.1	-0.3	-0.9	-0.72	-0.16	-0.29	0.09	-0.21	-0.52	-0.35	-0.67	-1.27	-0.13	-0.28	-0.86	0.58	-0.71	-0.27
ACAAGAGCTTCAGTGTATAGTATA	TRCN0000466062	APOL4	NO_MATCH_22	6.99	7	6.97	6.89	7.11	7.09	7.09	7.26	7.13	6.88	8.27	7.08	7.14	6.84	6.96	7.17	7.06	0.2	0.15	-0.05	0.12	0.16	-0.09	0.13	0.12	0.14	0.12	0.95	0.16	0.04	-0.08	-0.11	0.13	0.08
AGCAGGCTTTCTGTGCGGACCCCT	TRCN0000466063	DUSP23	DUSP23	5.8	5.46	5.62	5.7	5.77	5.99	5.93	6.27	5.87	5.55	6.46	5.94	6.03	5.74	5.62	5.76	5.67	0.12	-0.09	-0.1	0.02	-0.1	0	-0.05	0.31	-0.09	0.03	0.2	0.08	0.1	-0.04	-0.33	-0.14	0.06
AGCTAACCTTCCAGCGCCAGCCTA	TRCN0000466065	BEGAIN	BEGAIN	5.19	5.41	5.53	5.66	5.93	5.57	6.17	5.59	5.93	5.5	7	5.49	5.9	5.57	5.64	5.44	5.33	-0.68	-0.21	-0.06	-0.11	-0.19	0.08	0.04	-0.53	-0.23	-0.21	1.12	-0.79	-0.2	-0.02	-0.18	-0.28	-0.42
CTCGATTCTATACCCGAAGACGAC	TRCN0000466066	OFCC1	NO_MATCH_150	5.59	5.76	5.79	5.71	6.52	6.51	6.6	6.49	6.42	6.47	6.68	6.58	6.37	5.82	6.41	6.54	5.92	-0.14	0.04	0.01	0.09	0.1	0.09	0.12	0.03	-0.05	0.41	0.32	0.17	-0.11	0.15	-0.09	0.01	0.13
ACTCACAATAACTGGACTGTAACG	TRCN0000466067	AVPI1	AVPI1	6.44	6.59	6.39	6.62	6.86	6.7	6.49	6.81	6.69	6.84	7.33	6.73	6.82	6.32	6.72	6.52	6.43	0.01	0.01	-0.2	0.09	0.14	-0.04	-0.11	0.09	-0.03	0.37	0.27	-0.01	0.05	-0.24	-0.22	-0.18	-0.06
TTGCTTCATATCGACTCGACAAAG	TRCN0000466068	HMGB4	HMGB4	6.14	6.1	6.26	6.28	6.73	6.55	6.49	6.45	6.69	6.16	7.54	6.93	6.71	5.93	6.95	6.78	6.04	-0.06	-0.07	0.06	0.1	-0.01	-0.03	-0.02	-0.15	0.07	-0.02	0.57	0.01	-0.01	-0.34	0.13	-0.01	-0.26
TTAGTACTATCCCTGAGCCTCTGC	TRCN0000466069	ZNF77	ZNF77	2.91	3.25	2.66	2.8	4.2	3.77	4.23	3.27	4.35	2.61	2.45	3.94	3.95	2.94	4.06	3.81	3.06	-0.95	0.07	-0.45	-0.61	-0.22	0.05	-0.28	-0.93	-0.26	-1.23	-0.33	-0.79	-0.29	-0.07	0.27	-0.32	-0.71
CGATGCCGCGCTCGGGAAGCGGAT	TRCN0000466070	NR2C2	NR2C2	5.37	5.45	5.55	5.37	6.08	6.43	6.5	6.47	6.19	5.75	4.77	6.16	5.91	5.77	6.11	6.05	5.86	-0.05	0.07	0.02	0.05	-0.07	-0.01	-0.1	0.06	-0.05	0.43	-0.45	0.28	-0.32	0.22	0.04	0.13	0.25
GTATGCGCAGGCTGAAACTACCAT	TRCN0000466071	CCL18	CCL18	5.72	5.48	5.51	5.6	5.85	5.28	5.25	5.47	5.39	5.28	9.44	5.74	5.54	5.59	5.6	5.41	5.37	0.27	0.08	-0.03	0.1	0.2	-0.2	0.05	0.22	0.06	-0.03	3.98	0.24	0.15	-0.04	0	-0.16	0.03
AATTCCCCCCCCAGACCGACGGGC	TRCN0000466073	FAM60A	FAM60A	5.49	5.66	5.56	5.71	5.26	4.55	4.7	4.55	5.11	5.17	5.92	5.39	5.16	4.99	5.36	5.08	5.07	0.05	0.18	0.04	0.1	0.01	-0.03	0.18	-0.3	0.24	-0.16	0.64	0.08	0.14	-0.33	-0.07	-0.09	-0.49
AAAGAAGACGGCCCAATGCCACAC	TRCN0000466074	USP8	USP8	2.37	2.26	2.63	2.76	2.79	2.13	2.64	2	2.63	2.2	0	3.02	2.87	2.09	2.74	2.6	1.99	-0.97	-0.43	0	-0.21	-0.25	0.07	-0.09	-0.85	-0.23	-1.45	-0.37	-0.5	0.4	0.05	-0.25	-0.13	-0.9
TGGGACGTCCGGAACGTATACCTT	TRCN0000466075	LELP1	LELP1	6.03	5.65	5.9	5.98	5.99	6.03	5.85	6.09	5.93	5.71	5.67	5.99	6	6.22	5.74	6.09	6.42	0.34	-0.15	-0.07	0.06	0.12	-0.1	-0.02	0.24	-0.01	0.31	-0.08	0.31	0.04	-0.01	-0.21	0.22	0.24
GCAAGCCGGTGCCTGTTGCCATTT	TRCN0000466076	PHYHD1	PHYHD1	6.97	6.99	7.06	7.09	6.97	6.87	6.8	6.85	6.78	7.26	5.58	6.7	6.92	7.03	6.69	6.91	6.81	-0.02	-0.06	0.01	0.13	0.23	0.05	0.09	0.06	0.01	0.32	-0.99	-0.04	0.14	0.01	-0.1	0.11	0.02
GGCCGACCGACTCGATATCAATGA	TRCN0000466077	ANKRD44	ANKRD44	6.14	6.24	6.36	6.18	6.2	6.41	6.17	6.43	6.42	6.31	3.15	6.14	6.29	6.72	6.25	6.18	6.61	0.05	0.01	0.09	0.01	0.08	0.09	-0.16	0.25	0.17	0.02	-2.19	0.11	0.08	0.25	0.07	0.1	0.23
GCACGATCACTACGTGCCGCCTTG	TRCN0000466078	NAPB	NAPB	5.32	5.46	5.73	5.6	5.69	5.53	5.31	5.21	5.51	5.32	2.22	5.88	5.51	5.49	5.7	5.55	5.54	-0.06	0.04	0.18	0.06	0.07	0.09	-0.09	-0.24	0.08	-0.07	-2.95	0.22	0.06	0.05	-0.02	-0.07	-0.13
TCTGGAACTAAATCTCTTCCTTCG	TRCN0000466079	PNLIPRP1	NO_MATCH_260	7.13	7.14	7.18	7.09	6.57	6.51	6.41	6.21	6.5	7.13	7.72	6.57	6.47	7.14	6.28	6.54	7.07	0.1	0.04	0.09	0.04	-0.03	0	-0.03	-0.23	0.1	-0.02	1.09	0.04	0.02	0.15	-0.22	0.03	0.04
AAATGAGCCCAAAGCTAGAACCAC	TRCN0000466080	DHX30	DHX30	4.37	4.52	4.45	4.64	3.92	3.56	3.89	3.53	3.98	4.34	2.34	3.92	4.3	3.9	4.05	3.84	3.65	-0.35	0.06	0.3	-0.02	-0.21	0.23	0.01	-0.68	0.03	-0.47	-1.6	-0.52	0.35	-0.33	-0.23	-0.22	-0.84
TCAGTCTGCCTCTATCAAAAATCC	TRCN0000466081	ZNF707	ZNF707	5.77	5.79	5.83	5.75	4.99	5.38	5.36	5.33	5.27	5.52	4.82	5.29	5.37	5.51	5.47	5	5.35	-0.16	0.03	0.11	0.03	-0.42	0.16	-0.09	-0.04	-0.16	-0.32	-0.95	-0.23	0.04	-0.26	0.36	-0.31	-0.06
GGAGGCGATTGTTTTCGAACATGA	TRCN0000466082	SRPK2	SRPK2	4.92	5.26	5.09	5.07	4.64	4.44	5.26	4.34	4.51	4.85	0.76	4.27	4.3	5.51	4.41	4.17	5.4	-0.62	-0.11	-0.17	-0.31	0.03	-0.17	0.3	-0.51	-0.18	-0.89	-2.19	-0.42	-0.37	0.14	-0.04	-0.36	-0.02
GTTTGTTCTAAACATTGCGACATC	TRCN0000466083	ZNF578	ZNF578	4.01	3.05	3	3.24	3.6	2.65	2.93	2.84	3.56	2.2	4.26	3.42	3.41	2.54	3.76	3.44	2.42	0.12	-0.08	-0.14	-0.25	-0.5	0.03	-0.45	-0.46	-0.29	-1.86	1.99	-1.19	-0.01	-0.38	-0.03	-0.34	-0.86
ACACCCCAAGATTCCCCTAAGATG	TRCN0000466084	TBL1Y	TBL1Y	10.38	10.47	10.45	10.52	3.27	2.94	3.64	2.89	3.11	10.63	0	3.27	3.22	10.7	3.27	2.98	8.87	-0.09	-0.03	0.01	0.01	0.06	-0.2	0.07	-0.58	-0.03	0.1	-1.2	0.25	0.06	0.13	-0.12	-0.27	0.07
GTGATCCAATTTTGGTTGGTCGTA	TRCN0000466085	LEP	LEP	6.45	6.45	6.4	6.46	6.74	6.23	6.33	6.28	6.42	6.44	7.11	6.75	6.71	6.17	6.68	6.6	6.11	0.15	0.06	0.14	0.13	0.06	-0.01	0.13	0	0.18	0.06	0.55	0.04	0.24	0.07	-0.08	-0.03	-0.02
GCCGATTTTAATTGGTACCCATAA	TRCN0000466086	KCTD9	KCTD9	3.76	3.52	3.68	3.65	4.09	4.23	4.54	3.92	4.08	3.38	3.06	4.27	3.78	3.12	4.51	3.92	3.32	-0.19	-0.22	0.08	-0.18	-0.39	0.26	0.18	-0.09	-0.13	-0.79	-0.35	-0.1	-0.01	-0.53	0.43	-0.23	-0.53
GGTCCATACGCCGCTCTGTGTCCA	TRCN0000466087	TMEM14B	TMEM14B	5.23	4.97	5.15	5.23	5.84	5.5	5.55	5.71	5.83	4.89	3.79	5.8	5.57	5.5	5.74	5.92	5.25	0.05	-0.07	-0.05	-0.04	-0.12	-0.27	-0.13	0.22	0.04	-0.18	-0.85	-0.13	-0.13	0.25	-0.1	0.22	-0.11
AATACGAAGATGTCTTTAAGGCCG	TRCN0000466088	DUSP18	DUSP18	5.94	5.75	5.9	5.8	6.28	5.8	5.91	5.74	6.15	5.77	6.24	6.35	6.24	5.18	6.29	6.23	5.43	0.23	-0.09	0.17	-0.02	-0.02	-0.02	0.17	-0.34	0.22	-0.09	-0.02	-0.04	0.15	-0.18	-0.08	-0.02	-0.4
CCTCTAGCACCTTGAGACCATTTA	TRCN0000466089	RPL27	RPL27	6.58	6.74	6.61	6.44	6.87	7.08	7.04	7.07	6.94	6.52	6.35	6.83	6.93	6.79	6.69	6.95	6.81	0.21	0.2	0.09	-0.03	0.07	-0.04	0.16	0.27	0.05	0.07	0.07	0	0	0.26	-0.06	-0.07	0.33
CTCTGTACCGTATTTAGTGGACCC	TRCN0000466090	PLEKHO1	PLEKHO1	3.4	3.4	3.63	3.92	1.01	0.74	1.84	1.47	0.8	3.89	0	0.7	1.05	2.16	0.96	1.42	3.36	-0.65	-0.56	-0.27	-0.2	0.02	-0.5	0.38	-0.18	-0.6	-0.33	-0.54	-0.73	-0.19	-1.87	0.05	0.29	-0.34
CTTTGAAACAGTCTTCAAGCCCTT	TRCN0000466091	RHAG	RHAG	1.54	1.02	1.26	1.6	0.18	0.82	0.16	0.19	0.27	2.08	0	0.11	0.52	1.94	0.7	0.62	1.55	-0.61	-0.61	-0.49	-0.4	-0.14	0.18	-0.42	-0.44	-0.15	-0.22	0	-0.52	0.2	0.13	0.35	0.52	0.14
GTCCATGTACCTGACATATATCTT	TRCN0000466092	PHF7	PHF7	5.44	5.65	5.78	5.42	1.69	1.82	2.45	1.4	2	5.61	0.27	2	1.67	5.28	2.24	2.46	4.69	0.06	0.31	0.47	0.04	-0.39	-0.33	0.49	-0.68	0.28	0.02	-0.09	-0.14	-0.44	0.12	0.05	0.27	-0.4
ACATGTGCGCCCTATACTCCACAG	TRCN0000466093	KLHL28	KLHL28	3.36	3.83	4.1	3.94	1.45	1.02	1.32	1.22	1.45	4.35	2.34	1.41	1.68	4.17	1.14	1.25	3.81	-0.61	-0.02	0.27	-0.03	0.04	0.03	0.13	-0.09	0.29	0.33	1.72	0.13	0.7	1.47	-0.01	0.11	-0.24
TATGGGCTTGTCCATTTTTCCTAA	TRCN0000466095	MOB3C	MOB3C	1.82	1.41	1.67	1.14	1.82	1.27	1.14	2.07	1.45	1.24	4.69	1.26	1	1.06	1	2.01	1.67	0.33	-0.17	0.83	-0.07	0.34	-0.33	-0.54	0.65	-0.29	-0.34	3.03	-0.3	-0.26	-0.06	-0.73	0.69	0.89
CGTCATACGCACTTCCTGAATGAG	TRCN0000466096	DEFB118	DEFB118	8.23	8.39	8.35	8.16	8.8	8.89	8.65	9.03	8.74	8.37	8.49	8.69	8.69	8.65	8.56	8.81	8.83	0.27	0.24	0.02	0.08	0.26	-0.14	-0.06	0.33	0.07	0.54	-0.42	0.36	0.01	0.24	0.01	0.17	0.53
CCGGCTATGAACAGCAGTTCACGA	TRCN0000466097	KRTAP3-1	KRTAP3-1	8	8.11	8.03	7.95	8.59	8.72	8.47	8.87	8.55	8.19	7.71	8.56	8.6	8.68	8.29	8.55	8.59	0.13	0.09	-0.11	0.07	0.17	-0.13	-0.05	0.36	0.03	0.52	-0.95	0.32	0.06	0.4	-0.1	0.13	0.53
AACGCCCTCACGTCCTGCCGCATG	TRCN0000466098	CD3E	CD3E	2.29	2.12	2.42	2.43	0.52	0.28	0.07	0.5	0.39	1.85	0	0.64	0.5	1.56	0.47	0.66	2.37	0.05	0.01	0.25	-0.12	0.03	-0.04	-0.17	0.04	0.14	-0.44	-0.26	0.19	0.14	-1.03	-0.03	0.35	-0.24
CTGACAACCTTTTAGAATTATCCT	TRCN0000466099	ZNF767P	XLOC_l2_014048	4.81	5.11	5.17	5.02	1.53	1.62	1.85	1.52	1.61	4.89	0	1.55	1.15	5.22	1.94	1.54	4.84	-0.4	0.08	0.03	-0.01	0.18	-0.11	0.29	-0.04	-0.07	-0.34	-1.34	-0.22	-0.61	0.04	0.21	-0.06	0.04
GTTCAATGGAATACGGCATAGATC	TRCN0000466100	EPM2AIP1	EPM2AIP1	0.71	1.15	0.8	0.75	0	0.16	0	0	0.05	0.79	0	0	0	0.27	0	0	0	0.03	0.3	0.24	-0.23	-0.15	0.09	-0.03	-0.03	-0.06	-0.05	0	-0.04	-0.04	-0.04	-0.11	-0.12	-0.92
TAATCCGTTCGAACCTTCCAGGAA	TRCN0000466101	RLN1	RLN1	5.82	5.98	6	5.95	6.19	6.35	6.25	6.12	6.15	6.17	6.64	6.34	6.18	6.01	6.12	6.17	5.95	-0.05	0.1	0.13	-0.07	0	0.04	0.1	-0.07	-0.02	0.25	0.5	0.18	0.08	0.16	-0.15	0.09	-0.15
GTTTTTCACCACCTTTTCAGCCAT	TRCN0000466102	VPS11	Vps11	3.75	3.96	3.99	3.92	3.06	2	2.08	2.11	2.87	4.18	3.81	2.75	2.91	2.83	3.36	2.67	3.18	-0.22	0.24	0.16	-0.03	0.08	-0.25	-0.2	-0.57	0.34	0.07	0.92	-0.47	0.16	-0.44	0.12	-0.36	-0.34
CTGTTCAATTGGTGACTAACCCAC	TRCN0000466104	ZNF280A	ZNF280A	2.45	2.07	1.91	1.95	2.75	2.38	2.4	2.33	2.06	2.33	2.4	2.41	2.19	1.25	2.69	2.85	2.08	0.14	0.11	0.05	-0.11	0.46	0.16	0	-0.22	-0.35	-0.08	0.86	-0.06	-0.43	-0.9	0.03	0.43	-0.29
CAAACCGGAACACTTACATCGGCC	TRCN0000466106	IGHG2	LOC102725526	5.45	5.29	5.04	5.12	5.38	5.5	5.79	5.09	5.53	5.24	4.95	5.28	5.41	5.6	5.22	5.43	5.55	0.16	0.15	-0.21	-0.19	-0.04	0.08	0.21	-0.23	0.03	0.02	-0.4	0.05	0.06	0.21	0.04	0.22	0.33
CTCCCGGAGGTCCTGAATAGGGAG	TRCN0000466107	RABEPK	RABEPK	6.3	6.61	6.53	6.36	6.65	6.71	6.7	6.53	6.57	6.51	7.41	6.62	6.47	6.64	6.68	6.59	6.42	0.04	0.27	0.07	0.04	0.1	-0.03	0.02	-0.01	0.02	0.25	0.86	0.28	-0.09	0.17	0.1	0.03	-0.05
ACGAACCAAAATCACGATTCCGCC	TRCN0000466109	C15orf39	C15orf39	6.96	6.74	6.84	6.77	6.84	6.76	6.91	6.91	6.87	6.98	7.12	6.92	6.99	7	6.74	6.95	6.81	0.29	-0.01	0	0.01	0.12	-0.14	0.23	0.1	0.09	0.38	-0.2	0.23	0.12	0.18	-0.1	0.21	-0.08
TACGGTTTCCTATGTTTGGATCTT	TRCN0000466110	RPS12	RPS12	6.42	6.58	6.67	6.64	6.62	6.59	6.57	6.53	6.55	6.57	5.78	6.58	6.38	6.49	6.34	6.52	6.8	0	0.03	0.05	0.13	0.19	-0.12	0.17	-0.03	0.13	0.11	-0.6	0.15	0	-0.19	-0.17	0.08	0.18
CATGCGACGACGTCGATGGTGAAG	TRCN0000466111	MRPL53	MRPL53	6.4	6.43	6.27	6.35	6.25	6.33	6.19	6.44	6.14	6.39	7.17	6.01	6.27	6.93	6.24	6.22	6.81	0.07	0.13	-0.16	0.03	-0.04	-0.07	-0.04	0.35	-0.17	0.3	0.5	-0.13	-0.1	0.22	0.04	-0.01	0.25
AATTATTTCTCCATCCCTTTTCCC	TRCN0000466112	CXCL10	CXCL10	5.03	4.93	4.88	4.98	4.78	3.99	4.1	3.85	4.68	5.11	4.41	4.84	4.84	3.35	4.97	4.65	3.91	0.08	0.07	0.12	0.01	-0.11	0.07	0.17	-0.66	0.43	-0.04	-0.21	-0.35	0.3	-0.67	-0.19	-0.4	-0.87
TCACGTTAGTCCTCGCGCCAAGAA	TRCN0000466113	M1AP	M1AP	5.61	5.87	5.98	5.84	5.98	5.73	6.17	6.14	6.04	6.02	3.27	5.97	5.93	5.67	5.89	5.78	5.89	-0.18	0.05	0.38	0.07	0.06	-0.04	0.1	0.06	0.08	0.27	-2.22	0.27	0.01	-0.06	-0.05	-0.07	0.05
TAAAAATCTGTCAAGTTCTATTTC	TRCN0000466114	SERPINB8	SERPINB8	5.92	6.04	5.96	5.88	6.15	6.11	6.08	6.02	6.08	6.07	7.22	6.2	6.13	5.92	6.1	6.1	5.73	0.04	0.09	0.01	0.08	0.14	0.11	0.1	-0.21	0.1	-0.01	1.07	0.06	0.23	0.19	-0.05	-0.03	-0.23
GAACGAAATCACACAGCTCGGCAC	TRCN0000466115	CD9	CD9	5.52	5.91	5.76	5.69	6.01	5.97	5.85	5.78	5.93	5.57	1.65	5.98	6	6.15	5.94	6.05	5.9	-0.22	0.2	0.06	-0.1	0.03	0.02	0	-0.01	0	-0.29	-3.58	-0.09	0.1	0.27	0.06	0.1	-0.03
ATAAACGATTCCCGTCGCCAATCG	TRCN0000466116	EDDM3A	EDDM3A	0.39	0.66	0.91	0.69	0.78	0.24	0.9	0.39	0.73	0.65	0	0.66	0.51	0.49	1.15	1.08	0	-0.48	0.12	0.04	0.11	0.18	-0.22	0.28	-0.45	-0.3	0.05	-0.58	-0.32	0.01	-0.24	0.2	0.56	-0.61
CGATGCGGTCTTCATCTAAGGATC	TRCN0000466117	LHX6	LHX6	6.2	5.8	6.16	5.96	5.4	6.42	5.99	6.07	5.54	6.49	6.86	5.65	5.13	5.54	5.92	6.03	6.2	-0.02	-0.31	-0.01	-0.17	-0.35	0.14	-0.08	0.07	-0.47	0.4	0.54	-0.05	-0.72	-0.49	0.08	0.32	0.17
CTCGTATCTTTGAGGAGCTTTCAC	TRCN0000466118	SFTPA2	SFTPA2	5.79	5.98	5.85	5.83	5.77	5.72	5.74	5.8	5.72	6.25	6.17	5.64	5.8	6.03	5.59	5.78	6.08	0	0.12	-0.04	-0.03	0.09	-0.04	0.08	0.06	0	0.5	0.4	0.05	0.11	0.16	-0.11	0.07	0.18
TTAAAGCTTTTAAGCAAGACCAGA	TRCN0000466119	NCOR1P1	NCOR1P1	6.64	6.54	6.38	6.48	5.78	5.33	5.73	5.6	5.54	6.36	3.38	5.61	5.49	6.03	5.49	5.57	6.18	0.25	0.22	-0.02	0	0.06	-0.25	0.35	0.03	-0.04	-0.06	-1.2	-0.11	0	-0.42	-0.22	-0.14	-0.24
GGGGCTTTCGGATGATGAGGCCTC	TRCN0000466120	TMEM259	TMEM259	5.34	5.04	5.23	4.91	4.75	4.47	4.43	4.97	4.89	5.33	4.38	4.59	4.78	5.74	4.8	5.26	5	-0.05	-0.27	-0.08	-0.39	-0.31	-0.59	-0.63	0.27	-0.56	-0.25	-0.9	-0.51	-0.65	0.07	0.04	0.18	0.09
ATTAGCAACAAATTGGATAACTGA	TRCN0000466121	MEIOB	MEIOB	5.09	4.95	4.84	4.91	4.63	4.37	4.44	3.99	4.63	4.46	4.67	4.82	4.55	4.23	4.69	4.49	4.2	-0.01	0.02	0.18	-0.07	-0.15	0.17	0.07	-0.56	0.04	-0.71	1.13	-0.27	0.12	-0.19	-0.32	-0.22	-0.91
TCCATCAGAACATGCTTGACACGA	TRCN0000466122	GGACT	GGACT	7.03	7.08	6.91	7.13	6.74	6.69	6.74	6.82	6.69	7.28	7.38	6.83	6.73	7.68	6.75	6.63	7.13	-0.01	0	-0.31	0.1	0.12	-0.16	0.03	0.15	-0.09	0.41	0.25	0.17	-0.04	0.42	0.01	0.05	0.24
CATAATTGTGCCATGTGGCCTGCG	TRCN0000466123	ANXA4	ANXA4	6.28	6.31	6.35	6.17	6.31	6.45	6.3	6.21	6.26	6.32	7.07	6.34	6.15	6.21	6.19	6.15	6.32	-0.04	0.2	0.03	-0.12	-0.02	0.1	-0.04	-0.07	0	0.06	1.37	0	-0.06	0.05	-0.09	-0.08	0.17
CTGTTAGATAGTAGAGCTCACCTC	TRCN0000466124	NUP62	NUP62	5.57	5.66	5.72	5.8	4.29	4.24	4.51	4.14	4.46	5.8	4.65	4.35	4.39	5.73	4.11	4.34	5.35	-0.32	-0.17	-0.09	0.05	-0.24	0.11	-0.02	-0.51	-0.01	-0.17	0.32	-0.1	-0.06	0.01	-0.3	-0.11	-0.13
ATCATAAACGAGCGGCCACATTTA	TRCN0000466125	ODF3L1	ODF3L1	6.25	5.95	6.04	6.18	6.07	5.83	5.76	5.85	5.92	6.11	6.64	6.08	6.27	5.71	6.24	5.85	5.73	0.12	-0.19	0.01	0.02	-0.06	0.15	-0.04	-0.14	0.04	-0.12	0.25	-0.13	0.15	-0.33	0.03	-0.21	-0.37
TCGAGCCATATCGGGGGAGGTCTG	TRCN0000466126	CNOT7	CNOT7	6.36	6.21	5.94	6.28	6.85	6.68	7.02	6.98	6.8	6.34	5.41	6.9	6.7	7.02	6.34	7.15	6.45	0.18	-0.03	-0.4	-0.02	0.23	-0.11	0.14	0.24	-0.01	0.16	-0.62	0.24	-0.09	0.23	-0.41	0.28	-0.16
ACTCAGTGCCGCACGCAGTATTGT	TRCN0000466127	PRPS2	PRPS2	6.9	6.82	6.89	6.8	5.55	5.63	5.59	5.46	5.63	6.91	3.98	5.59	5.68	6.79	5.64	5.62	6.88	0.17	-0.01	0.17	0.02	0.04	0.12	0.02	-0.04	0.07	0.18	-1.39	-0.05	0.11	0.12	-0.04	-0.04	-0.11
GCGGCCCCGGAATTAGAATATCTA	TRCN0000466129	SARS	SARS	5.36	5.71	5.53	5.48	5.44	5.64	5.63	5.69	5.49	5.32	5.77	5.49	5.3	5.39	5.67	5.48	5.25	-0.37	0.06	-0.03	-0.09	-0.26	0.19	-0.09	0.11	-0.09	-0.49	0.3	-0.25	-0.23	-0.07	0.15	-0.25	-0.15
TAACATGCCGTAGTGTTTTGCACT	TRCN0000466130	LRIF1	LRIF1	6.44	6.5	6.64	6.36	6.36	6.49	6.34	6.32	6.58	6.3	4.34	6.59	6.29	6.09	6.81	6.42	6.38	0.14	0.19	0.38	-0.01	-0.01	0.22	-0.04	-0.17	0.19	-0.07	-0.81	0.21	0.05	0	0.2	0.05	-0.15
CACTGAACAGATATCTAGGTCAAT	TRCN0000466131	LINC00526	LINC00526	4.57	4.78	4.68	4.7	4.72	4.91	4.91	4.54	4.6	4.48	4.75	4.78	4.68	5.45	4.7	4.97	4.98	-0.03	0.28	-0.12	-0.12	0.21	-0.24	0.15	-0.11	-0.24	-0.02	0.16	0.39	-0.14	0.31	-0.02	0.4	0.37
TCATAAGCAAACAGGTTCCCACAG	TRCN0000466133	MAPK10	MAPK10	6.31	6.37	6.44	6.27	5.32	5.3	5.24	4.94	5.07	6.01	5.73	5.06	5.33	6.6	5.26	5.07	6.34	0.14	0.2	0.21	0.04	0.2	0.01	0.05	-0.05	0	-0.1	0.49	0.06	0.21	0.33	0.1	-0.02	0.08
ATCGATAACCATCGCTTACCTGGA	TRCN0000466135	HIST1H2AC	HIST1H2AC	5.52	5.47	5.42	5.47	5.57	5.24	5.38	5.24	5.62	5.6	5.58	5.64	5.71	5.17	5.77	5.6	5.16	0.12	-0.02	0.04	-0.09	-0.11	-0.18	0.01	-0.32	0.16	0.2	0.23	-0.23	0.07	-0.1	-0.06	-0.09	-0.23
ACATCCAACAATACTGAGCCGGCG	TRCN0000466136	KLK11	KLK11	7.44	7.53	7.58	7.48	7.77	7.87	7.8	7.99	7.92	7.78	9.1	7.89	7.85	7.75	7.54	7.66	7.47	0.1	0.02	0.11	0.06	0.12	0.11	0.1	0.18	0.15	0.41	0.88	0.28	0.09	0.08	-0.17	0	-0.1
CCTGCTTCTCAGTGTTAGTCTTGC	TRCN0000466137	BANK1	BANK1	3.17	3.3	3.43	2.89	0.77	0.55	0.67	0.22	0.88	2.93	0	0.57	0.55	1.96	0.2	0.68	2.99	-0.11	0.33	0.26	-0.25	0.15	-0.03	-0.17	-0.57	-0.22	-0.52	-0.05	-0.33	-0.16	-1.38	-0.59	0.18	-0.33
GGGCTTTAAACGAACATAAGAATC	TRCN0000466138	UBAC2	UBAC2	7.38	7.47	7.36	7.36	8.07	8.21	8.12	8.09	8.04	7.46	7.68	8.06	8.16	7.46	8	8.22	7.65	0.1	0.22	-0.01	0.03	0.08	0.04	0.04	-0.02	0.03	0.16	-0.11	0.1	0.22	0.2	-0.11	0.06	0.25
ATCTCCTCCTTAGATACATTTTTG	TRCN0000466139	CLCN6	CLCN6	2.92	2.54	2.68	2.51	2.68	2.03	2.39	2.35	2.53	2.26	0	2.52	2.34	1.33	2.94	2.28	1.19	0.1	-0.22	0.31	-0.24	0.06	0.25	-0.08	-0.36	0.04	-0.88	-0.79	-0.8	-0.47	-0.57	0.1	-0.25	-0.85
TAAATGCTCCGCACTTCGTAATCC	TRCN0000466140	LYN	LYN	3.78	3.85	4.35	4.01	3	3.16	3.78	2.93	3.43	3.87	0.1	3.2	3.25	3.04	3.54	3.14	2.97	-0.68	-0.27	0.62	-0.28	-0.35	0.04	0.3	-0.46	-0.07	-0.7	-3	-0.32	-0.12	-0.72	0.31	-0.31	-1.41
GTACTTAGTCCGCCGTTTAACTCA	TRCN0000466141	CHRNA9	CHRNA9	5.03	5.29	5.32	5.27	5.58	5.16	5.44	5.2	5.44	5.25	4.8	5.66	5.67	4.93	5.56	5.52	4.72	-0.33	0.1	0.32	-0.02	-0.05	0.11	0.01	-0.28	0.05	-0.26	-0.13	-0.03	0.36	-0.21	-0.14	-0.08	-0.48
ACCGAAGAATAATCGTTTGCGATC	TRCN0000466142	UBL4A	UBL4A	3.45	3.38	3.37	3.44	0.51	0.49	0.66	0.49	0.94	3.27	0	0.69	0.51	3.38	0.35	0.66	3.7	0.11	-0.24	0.13	0.07	0.04	-0.24	-0.29	-0.74	0.06	0.22	-0.09	-0.1	-0.44	-0.31	-0.3	-0.12	0.27
TACGATCATACATTACCCGACAGA	TRCN0000466143	MTCH1	MTCH1	6.2	6.31	6.19	6.18	5.67	5.98	5.83	5.81	5.73	6.13	4.44	5.69	5.9	6.46	5.62	5.71	5.92	0.03	0.09	-0.01	0.09	-0.07	0.19	-0.09	-0.07	-0.08	-0.09	-1.48	-0.07	0.12	0.1	-0.22	-0.02	-0.02
ATGAAGCCGCACGTCCGTAGTTCG	TRCN0000466144	CCNG1	CCNG1	5.24	5.2	5.37	5.33	4.2	4.06	3.95	3.68	4.14	5.38	2.72	4.29	4.23	5	4.63	4.22	4.96	0.05	0.05	0.22	0.03	-0.13	0.13	-0.02	-0.45	-0.01	0.05	-1.22	-0.1	0.04	-0.22	0.24	0	-0.5
GTACACCCTACCGTCGCATACGAC	TRCN0000466145	ARSJ	ARSJ	6.45	6.47	6.57	6.54	7.27	6.81	6.92	6.89	6.9	6.45	7.01	7.18	7.25	6.67	6.92	7.18	6.65	0.07	0.05	0.05	0.07	0.22	-0.21	0.21	0.09	0.09	0.2	0.37	0.16	0.24	0.11	-0.27	0.1	0.15
CCGCATGATGTAAAGGCAATGCTC	TRCN0000466146	C21orf91	C21orf91	7.05	7.48	7.36	7.18	7.9	8.04	7.85	7.97	7.83	7.5	8.41	7.81	7.67	7.7	7.63	7.81	7.61	-0.05	0.23	0.08	0.03	0.18	0.07	-0.04	0.16	0.07	0.4	0.48	0.33	0.01	0.36	-0.1	0.15	0.37
AATTGTTGAGCTTCTATCTGGTTC	TRCN0000466147	C8orf31	C8orf31	4.65	4.89	4.78	4.92	5.19	4.53	4.72	4.66	5	4.62	2.56	5.34	5.32	3.94	5.42	4.86	3.92	-0.26	0.09	0.03	0.03	-0.09	-0.01	0.06	-0.17	0.1	-0.43	-1.8	-0.31	0.23	-0.52	0.09	-0.4	-0.95
AGCTGGCCTTCGTTTGCCAGACCG	TRCN0000466148	GPATCH11	GPATCH11	4.75	5.21	5.14	5.07	5.82	5.55	5.45	5.36	5.69	4.92	4.53	5.95	5.71	4.3	5.76	5.77	4.88	-0.23	0.17	0.05	0	0.09	0	0	-0.21	0.09	-0.16	-0.56	0.13	0.1	-0.45	-0.05	0.12	-0.32
ACATCACGTACCTGTTAGATCTTT	TRCN0000466149	HOPX	HOPX	6.5	6.6	6.52	6.5	6.58	6.4	6.52	6.74	6.54	6.35	6.46	6.55	6.59	6.6	6.32	6.46	6.57	0.2	0.17	-0.01	0.11	0.2	-0.15	0.15	0.27	0.12	0.05	0.2	0.12	0.14	0.14	-0.13	-0.02	0.03
GTAATATAACCAAGGGGTTTTTTC	TRCN0000466150	UMPS	UMPS	4.28	4.24	4.6	4.41	4.86	4.6	4.89	4.55	4.87	4.09	2.7	4.87	4.61	3.65	4.88	4.78	3.96	-0.49	-0.41	0.51	-0.25	-0.11	0.29	0.17	-0.18	0.13	-0.81	-0.31	-0.19	-0.04	-0.05	-0.13	-0.1	-0.57
GATGTAGCGCAATTCGGCTTTTCA	TRCN0000466151	CHMP4C	CHMP4C	4.55	3.75	3.73	4.62	4.38	5.21	4.48	5.3	5.28	3.81	3.95	4.8	5.22	4.19	5.62	4.34	4.34	-1.23	-1.43	-1.62	-1.2	-1.17	-0.17	-0.92	-0.14	-0.31	-2.06	-0.33	-0.91	-0.37	-1.2	0.26	-1.13	-1.29
CTTCTATGCACGCCGCGCGACCAG	TRCN0000466153	EPM2A	EPM2A	6.25	6.55	6.45	6.46	6.48	6.17	6.19	6.34	6.34	6.42	6.45	6.61	6.43	6.04	6.24	6.33	6.44	-0.05	0.12	-0.04	0.1	0.04	-0.16	0.01	0.09	0.1	0.28	0.35	0.26	-0.02	-0.38	-0.19	-0.02	0
AGAGTTTACACGCATGCCCGAGAG	TRCN0000466154	CEP72	CEP72	4.21	4.42	4.32	4.2	4.08	3.93	4.49	3.54	4.17	4.11	0.1	4.19	4.4	3.62	4.25	4.01	3.77	-0.32	0.08	-0.08	-0.32	-0.28	0.18	0.13	-0.97	-0.19	-0.4	-2.47	-0.18	0.13	-0.85	-0.04	-0.12	-0.41
GTACTTATTGAGCAGGATATCGAA	TRCN0000466155	MIR99AHG	MIR99AHG	3.15	3.07	3.33	3.25	2.97	2.5	2.75	2.69	2.57	3.14	2.3	2.95	2.42	2.65	3.13	2.92	3.04	-0.48	-0.41	0.21	-0.18	-0.23	-0.17	-0.09	0.04	-0.34	-0.39	-0.21	-0.47	-0.49	-1.11	0.06	-0.29	-0.08
TTATCTCGGATCAATCTTAACGGT	TRCN0000466156	NTS	NTS	4.95	5.26	5.48	5.34	6.14	5.71	5.68	5.5	5.96	5.31	4.89	6.19	6.11	4.99	6.01	6.03	5.09	-0.25	-0.11	0.14	0.01	0.01	-0.1	0.02	-0.31	0.19	-0.08	-0.94	0.02	0.23	0	-0.14	-0.02	-0.43
AACATCTTCCGGACGCACAACCGT	TRCN0000466157	HLA-C	HLA-C	5.36	5.5	5.38	5.42	5.18	4.84	4.91	4.47	5.05	5.57	3.34	5.37	5.36	4.64	5.3	4.8	4.7	-0.03	0.01	0.09	-0.06	-0.08	0.28	0.12	-0.51	0.1	-0.02	-1.51	-0.09	0.24	-0.41	-0.02	-0.39	-0.65
AAACTCGCGCAGACGCCTACATTT	TRCN0000466158	SMYD4	SMYD4	3.84	3.9	3.85	3.84	3.8	3.24	3.85	3.04	3.77	3.59	0.1	3.78	3.93	3.42	3.68	3.74	3	-0.32	-0.2	0.23	-0.08	-0.31	0.14	0.03	-1.02	-0.1	-0.74	-2.22	-0.44	0.08	0.42	-0.35	-0.13	-0.92
CAACCTATACCTGGAGATCATGTT	TRCN0000466159	MTMR12	MTMR12	4.66	4.96	5.04	4.75	5.41	5.35	5.51	4.79	5.46	4.94	3.02	5.48	5.18	4.69	5.44	4.82	4.71	-0.46	-0.18	0.32	-0.19	0	0.18	-0.06	-0.69	0.21	-0.14	-1.45	0.22	-0.02	0.04	0.09	-0.42	-0.1
TGTTACAGCTCGACCGTCGACATC	TRCN0000466160	NPPB	NPPB	7.37	7.46	7.54	7.4	7.36	7.42	7.29	7.57	7.4	7.53	7.41	7.39	7.4	7.71	7.3	7.35	7.64	0.1	0.08	0.01	0.07	0.15	-0.09	-0.03	0.24	0.01	0.42	-0.04	0.22	0.02	0.17	0.06	0.1	0.12
TTATGTGTTGTAGCTGGCACATAC	TRCN0000466161	FASN	FASN	5.42	5.22	5.34	5.65	4.92	4.5	5.1	4.73	5.08	5.77	4.14	4.84	4.99	4.82	5.13	4.66	4.9	-0.33	-0.3	0	0.05	-0.22	0.08	0.09	-0.33	-0.08	0.04	-0.35	-0.43	-0.14	-0.47	0.05	-0.25	-0.48
GAGGAATCTTCGTGCCCGAAATAT	TRCN0000466162	ART3	ART3	5.02	5.52	5.32	5.27	5.5	5.35	5.46	5.29	5.55	5.31	3.28	5.4	5.43	5.11	5.51	5.32	5.12	-0.33	0.09	0.18	-0.03	-0.05	0.12	0.07	-0.11	0.18	-0.19	-1.6	-0.16	0.05	-0.2	-0.23	-0.25	-0.39
TCCGGCTGGTTATAACCAGTAAGC	TRCN0000466163	MAST1	MAST1	2.51	2.9	1.99	2.88	1.84	1.94	1.75	1.87	1.87	3.33	0	2.09	2	2.65	2.26	2.4	2.67	-1.49	-0.31	-1.32	-0.64	-0.93	0.15	-0.85	0.02	-0.58	-0.48	-0.57	-0.74	-0.55	-1.19	0.08	0.22	-0.2
CAGGCGTCCACGCTTTTATACCAT	TRCN0000466165	VPS33A	VPS33A	3.05	3.08	3.17	3.24	2.99	2.82	2.84	2.48	3.2	2.94	0.87	3.37	3.34	2.79	3.27	2.75	2.99	-0.18	0.06	0.14	-0.14	-0.31	0.17	-0.15	-0.37	0.07	-0.51	-1.2	-0.08	0.27	-0.24	0	-0.19	-0.38
GCTCGGTCTAGCCGAATCGCGGCT	TRCN0000466166	EIF2B2	EIF2B2	6.5	6.75	6.75	6.77	6.26	6.24	6.2	6.17	6.41	6.44	6.56	6.37	6.38	6.52	6.5	6.36	6.31	-0.22	-0.12	0.16	-0.02	-0.21	0.09	-0.13	-0.13	0.04	-0.31	0.07	-0.13	-0.04	-0.14	-0.04	-0.05	-0.19
CACCCGTGCCAGAATGCAGCTCAC	TRCN0000466167	PITPNC1	PITPNC1	6.39	6.55	6.66	6.44	3.85	4.04	3.62	3.53	3.72	6.18	1.93	3.01	3.77	6.59	3.79	3.97	6.56	0.03	0.04	0.14	0.03	-0.12	0.09	-0.36	-0.2	-0.07	-0.04	-0.29	-0.31	0.13	-0.06	0.08	0.42	0.06
ATCAAATCTGACTGTCACGGCAGC	TRCN0000466169	PIAS1	PIAS1	5.55	5.4	5.52	5.66	5.58	5.19	5.54	4.66	5.57	5.98	2.52	5.48	5.57	4.23	6.14	5.39	4.84	-0.28	-0.19	0.1	-0.03	-0.17	0.08	-0.02	-1.1	0	0.04	-2.64	-0.46	-0.06	-0.85	0.01	-0.36	-0.92
TGGCAGACGGTATGTAAAAATCTA	TRCN0000466170	SLC24A5	SLC24A5	5.09	5.27	5.15	5.36	7.03	7.08	7.28	6.91	6.8	4.99	8	6.51	6.71	5.49	6.4	6.74	5.59	-0.19	-0.04	-0.08	0.03	0.4	0.06	0.19	-0.11	-0.01	-0.31	1.11	0.04	0.16	0.3	-0.24	0.09	0.06
CGATGTGCTGGCTCAGCATAACTC	TRCN0000466171	CASQ2	CASQ2	4.12	4.21	4.18	4.14	2.09	1.07	1.55	1.88	1.86	4.4	0	1.66	1.09	4.63	1.42	1.33	4.3	0.02	-0.21	-0.11	-0.03	0.15	-0.35	-0.47	0.11	-0.07	0.4	-0.38	-0.01	-0.63	0.09	-0.25	-0.32	0.76
AAATTCCCTCGGTGTATTCAGTAG	TRCN0000466172	NOP16	NOP16	3.04	3.32	3.26	3.39	1.09	0.79	0.85	0.81	1.38	2.81	0.43	1.19	1.15	2.65	0.83	0.89	1.94	-0.43	0.23	0.08	-0.07	-0.23	0.32	0.08	-0.26	0.46	-0.88	-0.51	-0.32	-0.04	-0.37	-0.35	-0.17	-1.32
AGTTAAATACTTTACTAGTAGTTC	TRCN0000466173	STARD8	STARD8	1.2	1.51	1.33	1.81	1.23	1.59	1.96	1.59	2.19	1.62	0.1	1.45	1.54	1.1	1.71	1.79	1.1	-1.19	-0.3	-0.53	-0.4	-0.73	0.09	-0.42	-0.64	0.02	-1.17	-1.49	-1.25	-0.53	-0.59	-0.41	-0.5	-0.61
GGAGAGATGACCTTCCATCATCTG	TRCN0000466174	FAM86A	EEF2KMT	6.13	6.43	6.26	6.22	6.51	6.67	6.58	6.86	6.44	6.26	4.6	6.27	6.44	6.68	6.42	6.34	6.4	-0.08	-0.01	0.01	-0.02	0.12	0.05	0.02	0.4	-0.07	-0.07	-2.37	-0.04	0.03	0.3	0	-0.05	0.37
GTCCTATTGGTAATCCGACCGCCA	TRCN0000466175	NEK6	NEK6	5.48	5.73	5.29	5.45	4.38	3.88	3.78	3.24	3.87	5.14	2.47	4.16	4.01	5.15	3.99	4.3	4.99	-0.05	0.33	-0.14	-0.04	0.07	0.04	-0.03	-0.56	-0.19	-0.38	-1.34	-0.28	-0.04	-0.06	-0.36	0.06	-0.24
TCATGGCTGACTCCCTAGAACATG	TRCN0000466176	HOXA5	HOXA5	5.59	5.23	4.02	5.55	5.22	4.76	5.71	6.55	5.07	5.64	5.01	4.95	5.08	5.41	5.54	5.16	5.26	0.13	-0.2	-1.37	0.17	-0.02	-0.6	0.53	1.31	-0.16	0.52	0.36	-0.14	-0.28	0.04	0.12	0.09	0.1
ATCTAAACCGTCTGAATTAATACA	TRCN0000466177	CEP19	CEP19	5.71	5.68	5.6	5.83	5.69	5.36	5.38	5.08	5.55	5.69	5.24	5.81	5.81	5.19	5.7	5.78	5.51	0.02	-0.07	-0.06	0.09	0.02	-0.04	0.19	-0.36	0.14	-0.12	0.15	-0.13	0.26	-0.35	-0.06	0.03	-0.37
TACAGGTATGTTATAAATGTCCAC	TRCN0000466178	CD99L2	NO_MATCH_226	5.26	5.38	5.43	5.36	6.24	6.29	6.06	6.18	6	5.49	7.87	6.28	6.15	5.59	6.11	6.08	5.44	-0.15	0.02	-0.08	-0.03	0.15	0.1	-0.08	0.03	-0.05	0.28	1.51	0.18	0.11	0.31	-0.06	0.02	0.08
GTCCGCCGTGTGTGCGCATTAACA	TRCN0000466180	SCGB1D1	SCGB1D1	6.18	6.2	6.15	6.27	6.81	6.14	6.28	6.32	6.44	5.73	6.08	6.76	6.64	6.5	6.63	6.65	6.23	-0.01	0.11	-0.12	-0.04	0.1	-0.32	-0.01	0.05	0.05	-0.17	-0.25	0.07	0.15	0.23	-0.09	-0.01	0.09
AATTAGTGTGTTATCATTAAAGGT	TRCN0000466181	RPTOR	RPTOR	3.59	3.76	3.68	3.74	3.79	3.25	3.41	3.31	3.53	3.54	4.36	3.85	3.75	2.5	3.75	3.53	2.44	-0.3	-0.15	0.47	-0.04	-0.09	0.41	-0.01	-0.36	-0.01	-0.65	0.75	-0.38	0.19	-0.5	-0.23	-0.22	-0.93
TTTTAGATCCCGGACCTCACGACG	TRCN0000466182	LSM3	LSM3	5.37	5.29	5.29	5.28	5.17	4.72	5.03	4.83	5.18	5.13	3.7	5.35	5.44	4.2	5.4	5.31	5.3	-0.05	-0.17	0.07	-0.14	-0.21	-0.13	0.12	-0.28	0	-0.37	-0.57	-0.33	0.12	-0.76	-0.03	-0.12	-0.11
TGACACACAATCGTTTTGTGCCAA	TRCN0000466183	S100A4	S100A4	6.11	6.27	6.07	6.11	6.21	6.49	6.35	6.64	6.19	6.34	6.93	6.13	6.21	6.66	6.18	6.39	6.69	-0.13	0.05	-0.39	-0.1	0.1	-0.15	-0.03	0.36	-0.13	0.35	0.52	0.05	0.03	0.13	0.09	0.3	0.3
CGATGGCCATGGACCAACTATTAC	TRCN0000466184	C5orf60	C5orf60	0.35	1.22	0.9	0.91	0.31	1.07	1.14	0.31	0.66	1.27	0	0.56	0.9	2	0.3	0.7	1.68	-0.58	0.37	-0.14	0.2	-0.51	0.39	0.63	-0.32	0.04	0.47	0	-0.18	0.13	0.28	-0.01	0.07	0.49
TTCACTGGCTGTTGGCTATTATTA	TRCN0000466185	C4orf33	C4orf33	5.73	5.77	5.82	5.87	5.89	5.76	5.73	5.63	5.78	5.87	5.37	5.95	5.73	5.59	5.98	5.82	5.72	-0.2	-0.15	-0.02	0.01	0.06	-0.07	0.06	-0.14	-0.09	-0.08	-0.35	-0.01	-0.04	-0.28	0.04	-0.02	-0.14
GTGGGGAATAAAGAACGGCAATAT	TRCN0000466186	SSBP3	SSBP3	5.99	5.62	4.34	6.14	6.27	6.03	5.56	5.89	5.12	6.63	4.82	4.3	6.13	4.59	6.21	6.07	5.49	-0.27	-0.68	-1.68	-0.1	-0.1	0.04	-0.55	-0.31	-0.86	0.21	-1.28	-1.81	-0.15	-1.42	-0.09	-0.3	-0.54
CCCAGTATCTGGCGTCAGATTGTC	TRCN0000466188	CCDC47	CCDC47	5.09	5.29	5.27	5.2	5.76	6.01	6.17	5.47	5.86	4.74	5.12	5.73	5.75	5.24	5.78	5.91	5.19	-0.27	-0.06	-0.17	-0.09	-0.18	0.04	0.09	-0.41	-0.02	-0.45	0.16	-0.03	-0.13	-0.05	0.02	0.08	-0.14
CAATCCGTACGGGATTATAAGATA	TRCN0000466189	SPCS1	SPCS1	6.61	6.57	6.6	6.56	6.81	6.95	6.87	7.18	6.74	6.35	7.26	6.9	6.93	6.75	6.77	6.94	6.98	0.02	0.05	-0.04	0.01	0	-0.06	0.05	0.44	-0.03	-0.07	0.87	0.16	0.13	0.12	-0.01	0.1	0.33
CGGCAACGCCTTATGATCCTCGCA	TRCN0000466190	NDUFB3	NDUFB3	7.17	7.26	7.46	7.32	7.36	7.51	7.33	7.55	7.39	7.28	7.28	7.6	7.41	7.64	7.25	7.48	7.81	0.2	0.14	0.1	0.1	0.1	-0.14	0.04	0.19	0.06	0.39	-0.49	0.51	0.08	0.25	-0.07	0.27	0.29
GATACAAGTAGCGGCCGGCTATGC	TRCN0000466191	HMGN3	HMGN3	5.88	6	5.97	5.87	5.95	5.42	5.66	5.52	5.6	5.67	5.35	5.84	5.84	5.92	5.74	5.68	5.73	-0.08	0.04	-0.06	-0.02	0.04	-0.22	0.08	-0.1	0.05	-0.36	-0.22	-0.19	0.11	0.21	-0.11	-0.11	-0.1
TCGATCCAGTTAACCTTACAAGCG	TRCN0000466192	PAPSS2	PAPSS2	5.14	5.29	5.44	5.31	4.01	4.08	4.64	3.73	4.08	5.15	1.02	4.19	3.9	5.42	4.12	3.4	5.02	-0.27	-0.04	0.18	-0.06	-0.11	0.07	0.36	-0.49	-0.13	-0.4	-0.96	0.05	-0.37	0.2	-0.1	-0.81	-0.53
TTTCGGACACACCTGAGTGTAAGC	TRCN0000466193	MND1	MND1	5.71	5.72	5.72	5.63	6.16	5.86	5.9	5.81	6.12	5.54	6.94	6.15	6.14	5.23	6.46	6.52	5.44	0.05	0.1	-0.01	-0.05	0.06	-0.04	0.01	-0.17	0.06	-0.23	0.92	-0.03	0.07	-0.51	0.16	0.3	-0.32
TCCCGTCAACCGGTGAGCTGGTCA	TRCN0000466194	LRRC28	LRRC28	4.77	4.66	4.74	4.99	4.72	5.06	4.88	4.79	5.05	4.83	3.18	5.03	4.82	5.31	4.88	4.89	4.77	0.04	-0.09	-0.1	0.02	-0.19	0.02	-0.09	-0.06	0.05	0.14	-1.46	0.08	-0.21	0.31	-0.22	-0.04	-0.32
TACCCTATTAGCATTCAATTGTTA	TRCN0000466195	COX7B2	COX7B2	4.85	4.73	4.64	4.84	5.3	5.12	4.98	5.35	5.29	4.34	3.8	5.27	5	5.25	5.33	5.26	4.92	-0.2	0.02	-0.41	-0.15	-0.05	-0.02	-0.34	0.13	-0.03	-0.53	0.03	-0.15	-0.11	0.37	0.07	0.02	-0.16
GGCTCTGGCGATGTGCTTTCTCCA	TRCN0000466196	YIPF4	YIPF4	7.57	7.71	7.81	7.65	7.79	7.84	7.77	7.84	7.71	7.64	6.93	7.77	7.82	7.69	7.72	7.77	7.91	0.04	0.04	0.17	0.01	0.16	0.01	0.05	0.15	0.04	0.07	-0.8	0.18	0.23	-0.12	-0.07	0.07	0.22
GTTTCGTTATTGTGGGATGTGTTC	TRCN0000466197	NME5	NME5	2.01	2.08	2.06	2.05	1.1	0.87	1.3	0.97	1.22	2.11	1.85	1.53	1.09	1.64	1.76	1.53	2.11	-0.43	-0.19	0.03	-0.49	-0.44	0.01	0.28	-0.22	0.08	-0.67	0.81	-0.16	0.17	-0.83	0.1	0	-0.11
GGTGCGGTTGAAACCACCAGGACC	TRCN0000466198	BHMT	BHMT	5.22	5.17	5.41	5.46	2.92	3.3	2.97	2.48	3.03	4.73	0	3.21	3.14	5.83	3.46	3.5	5.68	-0.19	-0.31	-0.05	0.02	0.05	0.34	0.03	-0.36	0.14	-0.67	-0.98	0.24	0.46	0.41	0.7	0.71	0.13
GAATTTGCATACAAAGTAATAGGC	TRCN0000466199	RPL23A	RPL23A	5.93	6.21	6.05	6.06	5.42	5.03	5.04	4.97	5.24	6.06	6.68	5.47	5.26	5.47	5.28	5.35	5.65	-0.29	0.12	0.1	-0.05	-0.11	-0.02	-0.02	-0.31	0.02	-0.28	1.1	-0.28	0.01	-0.36	-0.18	-0.19	-0.38
TACCAGCGCGTTCGAGTTAACAGT	TRCN0000466200	ZP2	ZP2	5.94	5.89	5.86	5.84	6.81	6.87	7.12	6.55	6.83	5.96	5.09	6.8	6.76	5.61	6.84	6.49	5.87	0.02	0.04	0.1	0	0.1	0.16	0.11	-0.48	0.04	0.06	-1.26	0.17	0.03	0.04	0.03	-0.09	0.04
GCCCTATTCCCGCCCCAGGGAGTT	TRCN0000466201	KDELR3	KDELR3	6.29	6.09	6.4	6.26	6.39	6.2	6.07	6.02	6.23	6.13	5.7	6.01	6.31	6.06	6.18	6.29	5.87	0.03	-0.08	0.16	-0.07	-0.03	-0.05	-0.11	-0.1	0.05	-0.11	-0.47	-0.42	0	-0.02	-0.14	-0.14	-0.18
GCGCCAGCAGAACTCCAGTGTGGT	TRCN0000466202	ITIH3	ITIH3	5.21	5.38	5.43	5.04	6.13	5.78	6.13	5.95	6.15	5.65	4.35	5.93	5.96	5.29	6.04	5.86	5.04	-0.22	-0.12	0.25	-0.26	0.02	0.01	-0.15	-0.13	0.06	0.13	0.63	-0.15	-0.22	-0.08	-0.18	-0.26	-0.08
AGATCGAGCGTACGCGCATGTCTC	TRCN0000466203	ATP6V0A4	ATP6V0A4	2.72	3.45	3.2	3.01	2.68	2.5	2.87	2.16	2.52	3.1	0.1	3.23	3.09	2.6	2.81	2.25	2.12	-0.55	0.26	-0.04	-0.15	-0.54	-0.12	-0.04	-0.69	-0.35	-0.58	-0.68	0.35	0.18	-0.38	-0.12	-0.48	-0.42
CTTAAACAGTACTTCGGATAGCAA	TRCN0000466204	CD24	CD24	4.43	4.32	4.36	4.37	4.8	4.53	4.6	4.58	4.58	4.08	5.63	4.86	4.51	4.5	4.77	4.81	4.57	-0.16	0.07	-0.12	-0.09	-0.13	-0.09	-0.1	-0.05	-0.15	-0.24	2.41	-0.1	-0.09	0.37	-0.01	0.03	-0.08
TTTTTTTAATATGCCATAACCCTT	TRCN0000466205	PLSCR4	PLSCR4	4.83	5.09	4.91	5	5.22	4.41	4.76	4.01	5.1	4.9	4.46	5.3	5.28	2.98	5.21	5.13	3.56	-0.23	0.18	0.31	-0.04	-0.08	0.28	0.17	-0.85	0.29	-0.36	-0.28	-0.44	0.36	-1.25	-0.31	-0.33	-1.3
CTACACTCGTTGTGTCCGATGGTT	TRCN0000466206	SLC12A7	SLC12A7	5.77	5.69	5.63	5.67	5.69	5.88	5.76	5.51	5.65	5.98	6.18	5.7	5.6	5.82	5.67	5.68	5.77	0.09	0	-0.13	-0.04	-0.01	0.26	0.02	-0.11	-0.08	0.47	1.28	0.1	-0.1	0.13	-0.06	0.05	0.21
CTGCAGCACCGGACATATTGTTTC	TRCN0000466207	GLRX2	GLRX2	8.01	8.14	8.07	7.96	8.34	8.38	8.21	8.36	8.14	8.1	7.31	8.25	8.18	8.53	8.04	8.3	8.27	0.21	0.2	0.04	0.09	0.27	-0.11	0.08	0.2	0.02	0.43	-0.7	0.27	0.09	0.3	-0.14	0.13	0.3
AATCAACGCCCTTTTACGAGTGAT	TRCN0000466208	LOC100129469	NO_MATCH_17	5.03	4.91	5.05	5.13	5.69	5.02	5.37	4.98	5.59	4.38	5.01	5.78	5.75	5.17	5.74	5.67	4.74	0.06	0.07	0.18	0.02	-0.07	-0.13	0.21	-0.39	0.17	-0.56	-0.34	-0.14	0.18	0.31	-0.05	-0.09	-0.41
CGCTTCAATAAGAATATAATTACG	TRCN0000466211	VPS52	VPS52	1.28	0.88	1.67	1.32	1.38	1.11	1.53	1.55	1.16	1.7	0	0.8	1.51	1.95	0.72	1.51	1.12	-0.2	-0.32	0.55	0.02	0.42	0.4	-0.08	0.23	-0.07	0.4	0	-0.11	0.47	1.4	-0.11	0.53	0.2
AGTGAGTCAATGAGACGGGGGCCC	TRCN0000466212	PRAC1	PRAC1	7.02	6.86	6.77	6.84	7.41	7.25	7.17	7.46	7.34	6.65	7.14	7.4	7.42	6.74	7.23	7.34	6.87	0.43	0.18	0.03	0.11	0.18	-0.09	0.05	0.18	0.15	0.13	0.12	0.15	0.19	-0.19	-0.07	0.05	-0.12
TTGAAGAAATGTACTAGGCACCAT	TRCN0000466213	TMEM71	TMEM71	6.35	6.47	6.5	6.32	6.77	6.69	6.73	6.67	6.72	6.48	4.38	6.87	6.76	6.36	6.76	6.81	6.17	0.06	0.11	0.11	-0.04	0.07	0.12	0.11	-0.1	0.04	-0.03	-1.89	0.04	0	0.29	-0.17	0.08	-0.21
AGATGCAGCCAGCTGGGCCCCCCA	TRCN0000466214	IGHV4-31	NO_MATCH_48	4.38	4.75	4.88	4.86	4.11	4.46	4.53	4.75	4.16	4.74	3.09	3.97	4.24	4.38	3.76	4.19	4.62	-0.38	0.06	0.26	-0.02	-0.1	0.21	0.02	0.39	-0.17	-0.26	-1.62	-0.28	-0.11	-0.62	-0.27	0.06	-0.21
GCTCTTAGGGGTGCTCGAGCATGC	TRCN0000466215	ATAD2	ATAD2	5.16	5.05	5.06	4.83	5.01	4.7	4.64	4.51	4.88	4.96	0	5.03	5.01	4.31	5.24	5.07	4.22	0.42	0.29	0.41	0.07	-0.14	0.11	-0.07	-0.26	0.03	0.07	-3.42	-0.17	0.23	-0.22	-0.08	0.02	-0.53
TTTGGCACTTAACCACGTTTAGTC	TRCN0000466216	P2RY11	P2RY11	6.96	7.05	6.94	7.1	6.67	6.28	6.26	6.53	6.62	7.18	6.92	6.76	6.68	6.94	6.67	6.56	6.54	0.09	0.14	0.06	0.12	0.01	0	0.03	-0.08	0.1	0.34	0.01	0.05	0.01	0.07	-0.04	-0.07	-0.33
GAATTAGTACTTTCTCCACGCAGC	TRCN0000466217	TSR2	TSR2	6.13	6.44	6.26	6.3	6.4	5.76	5.86	5.78	6.04	6.15	5.15	6.24	6.22	5.73	6.24	6.19	5.62	-0.27	0.15	0.05	0.06	0.09	-0.01	0.07	-0.24	0.07	-0.33	-0.03	-0.21	0.04	-0.18	-0.11	-0.12	-0.4
TTCTTAGGTGGAGGGTGAGCGTAC	TRCN0000466218	NECAB1	NECAB1	5.6	5.45	5.48	5.55	5.54	5.11	5.25	5.18	5.48	5.45	3.64	5.55	5.63	5.26	5.64	5.39	5.44	0	0.09	-0.06	0.05	0.07	-0.15	0.19	-0.11	0.23	-0.1	-1.46	-0.07	0.2	-0.19	0.07	-0.07	-0.13
GCATTGATCAACGAAACTATTGGT	TRCN0000466219	FAM198B	FAM198B	7.08	7.2	7.11	7.06	7.45	7.33	7.3	7.45	7.29	6.92	7.85	7.39	7.18	7.07	7.32	7.43	7.18	0.13	0.06	0.07	0.01	0.13	0.01	0.07	0.18	0.15	-0.16	0.95	0.07	0.03	0.02	-0.1	0.02	0.02
TGTGCAATCAGTTCCAGCAAAACG	TRCN0000466220	LOC148413	LOC148413	7.5	7.44	7.41	7.33	7.3	7.65	7.45	7.63	7.4	7.47	7.09	7.47	7.28	7.84	7.21	7.51	7.79	0.38	0.1	-0.07	0.03	0.12	-0.05	0.08	0.25	0.07	0.4	-0.49	0.39	-0.03	0.13	-0.02	0.22	0.34
GCACCCTCTATACCCCATTCGTTC	TRCN0000466221	TMEM56	TMEM56	6.63	6.7	6.92	6.67	7.37	7.1	6.95	6.58	6.96	6.52	5.94	6.92	6.79	6.48	7.2	6.88	6.71	0.04	0.03	0.3	-0.06	0.43	0.07	0.02	-0.3	0.1	-0.11	-0.41	0.03	-0.02	-0.13	0.32	-0.14	0.1
TGGTCTTCTAATGAAACATTTGTA	TRCN0000466222	KIRREL2	KIRREL2	6.44	6.61	6.69	6.55	6.25	6.42	6.21	6.47	6.41	6.86	7.35	6.25	6.39	6.74	6	6.16	6.6	-0.08	0	-0.04	0.02	0.08	0.05	0.01	0.1	0.05	0.51	0.78	0.17	0.06	0.1	-0.13	-0.05	0.02
ACCATACTTGTCTATGTCGTCGGC	TRCN0000466223	MAP3K12	MAP3K12	7.11	6.69	7.15	7.06	5.59	5.66	5.89	5.32	5.7	7.19	6.74	5.59	5.61	6.64	5.76	5.43	6.96	0.11	-0.34	0.24	0.07	0	0.12	0.14	-0.53	0.11	0.17	0.9	0.02	-0.03	-0.25	0.09	-0.11	-0.07
ATCAACAAAAATTCCGAGTTCCGG	TRCN0000466224	BOC	BOC	6.85	6.92	6.92	6.9	6.36	6.03	6.2	6.23	6.38	7.02	6.13	6.46	6.56	6.59	6.49	6.26	6.57	0.07	0.1	0.11	0.06	-0.01	-0.11	0.13	-0.07	0.21	0.15	-0.63	-0.06	0.12	-0.19	0.03	-0.12	-0.19
ATCAGTCGAGCGAATATAACCAGT	TRCN0000466226	ATP6V1B2	ATP6V1B2	4.93	4.66	4.74	4.65	4.5	4.26	4.36	4.03	4.49	4.34	3.73	4.48	4.59	4.24	4.37	4.21	4.16	-0.05	-0.03	0.13	-0.09	-0.2	0.12	-0.04	-0.31	-0.08	-0.72	-0.22	-0.42	0.05	-0.3	-0.22	-0.2	-0.72
AACGACGGACCCCAGCCTTACCGC	TRCN0000466227	RBM42	RBM42	5.05	4.79	4.8	5.14	4.64	4.38	4.55	4.21	4.71	4.66	6.32	4.76	4.59	4.54	4.73	4.38	4.68	-0.15	-0.27	-0.16	-0.05	-0.13	0.2	0.09	-0.26	0	-0.45	1.74	-0.18	-0.21	-0.56	-0.03	-0.25	-0.19
AGCATGCCTTTTACGACAAGATGG	TRCN0000466228	HTR1D	HTR1D	5.32	4.45	5.19	5.55	5.04	5.95	7.55	6.53	6.22	5.65	4.99	5.9	5.92	5.71	5.53	5.87	4.28	-0.31	-1.02	-0.33	-0.04	-1.01	0.09	1.23	0.3	0.14	0.1	-1.3	-0.03	-0.14	0.07	-0.36	-0.08	-1.2
TTTTAGATGAATATAGTTATATCC	TRCN0000466229	TTC33	TTC33	5.42	5.47	5.47	5.43	5.41	4.9	5.09	4.8	5.49	5.38	5.01	5.58	5.51	4.06	5.22	5.4	4.75	-0.04	0.1	0.47	-0.1	0.01	0.13	0.05	-0.54	0.36	-0.24	0.14	-0.14	0.29	-0.82	-0.32	-0.22	-0.7
ATAACCAATGATTTCCGACAGATT	TRCN0000466230	SRSF12	SRSF12	5.09	4.09	4.1	5.54	4.58	4.71	5.04	5.37	5.57	4.76	5.27	4.43	4.94	3.24	4.51	5.07	3.81	-0.39	-1.05	-0.6	-0.1	-0.93	-0.28	-0.21	-0.22	0.08	-0.77	0.59	-1.16	-0.52	-1.59	-0.14	-0.52	-1.68
GACTTACACAGACTGATTATAATA	TRCN0000466231	ST6GALNAC5	ST6GALNAC5	7.12	6.87	6.9	7.02	5.95	5.48	5.74	5.42	5.75	6.81	3.57	5.9	5.78	6.8	5.82	6.09	6.62	0.01	-0.23	-0.07	-0.03	-0.07	-0.18	0.16	-0.26	0.09	-0.27	-1.47	-0.21	0.02	-0.21	-0.07	0.13	-0.03
TCAATGTACTGGCAAAGTAGGCAC	TRCN0000466232	FKBP6	FKBP6	5.84	5.91	5.87	5.82	5.74	6.04	6.05	5.9	5.75	5.84	4.55	5.85	5.87	6.16	5.81	5.97	5.84	-0.06	0.15	0.01	-0.02	-0.07	0.22	0.13	0.09	-0.2	0.09	-0.5	0.04	0.12	0.22	0	0.1	0.07
TACTGGCTAAGTCGATTACAATAA	TRCN0000466233	CPLX4	CPLX4	6.01	5.93	6.11	5.84	6.62	6.77	6.6	6.59	6.52	5.95	6.96	6.59	6.6	5.97	6.28	6.63	6	0.22	0.09	0.18	0.08	0.08	0	0.07	0.02	-0.03	0.26	0.75	0.09	0.17	0.27	-0.24	0.02	0.09
ATCTCTCTCTTAATCTTGACACCA	TRCN0000466234	CALCA	CALCA	5.5	5.42	5.34	5.61	5.65	4.72	5.18	4.87	5.42	5.07	6.39	5.74	5.51	4.44	5.6	5.46	4.47	0.03	-0.05	0.03	0.07	-0.05	-0.1	0.19	-0.42	0.11	-0.4	1.27	-0.23	0.13	-0.79	-0.24	-0.14	-0.93
TGCCGGTGGAACGACGATTACGGG	TRCN0000466235	SCLT1	SCLT1	7.14	7.27	7.33	7.22	7.1	7.45	7.17	7.55	7.23	7.43	7.13	7.19	7.14	8.11	7.07	7.37	7.91	0.19	0.11	-0.1	0.08	0.23	-0.15	0.03	0.42	0.02	0.54	0.1	0.53	0.04	0.51	0.07	0.33	0.49
ACTTAGTCACAGATACCTCCGCAC	TRCN0000466236	HMCES	HMCES	5.91	5.93	6.14	6.06	6.65	6.59	6.58	6.4	6.65	6.11	6.85	6.8	6.81	5.57	6.83	6.59	5.82	-0.1	-0.11	0.25	0.01	-0.06	0.2	0.03	-0.22	0.06	0.05	0.5	0.01	0.2	-0.1	0.08	-0.1	-0.31
TGTGTTGAGTGGGGTGATATCGAA	TRCN0000466237	GOLM1	GOLM1	4.68	4.99	4.73	4.6	1.74	2.13	2.12	1.33	1.81	4.49	0	2.07	1.98	5.09	1.35	1.76	4.37	-0.15	0.29	-0.16	-0.03	-0.36	0.07	-0.22	-0.73	-0.49	-0.74	-1.4	0.12	-0.22	-0.1	-0.55	-0.3	-0.36
GTTTAAAGCTGATCCAAGAAACAT	TRCN0000466238	RQCD1	RQCD1	4.91	4.7	4.71	4.75	1.51	1.26	1.32	1.19	1.32	4.25	0	1.09	1.81	3.9	1.66	1.85	4.47	0.06	-0.01	0.2	-0.05	-0.31	-0.18	0.12	0.05	-0.05	-0.71	-0.29	-0.75	0.08	-0.77	-0.4	0	-0.16
GCACCCCATCATGTAGGAATTACG	TRCN0000466239	GRIA2	GRIA2	2.74	2.89	3.36	3.14	2.86	2.83	2.7	2.85	3.02	2.27	0.97	2.92	2.8	3.5	2.88	3.3	2.89	-1.01	-0.6	0.38	-0.24	-0.14	0.17	-0.35	0.23	0.23	-1.16	-1.19	0	0.1	0.93	0	0.44	0.19
CGATCTCTAGCACTTTTATGGGCT	TRCN0000466241	LINC00550	XLOC_010651	5.56	5.59	5.63	5.51	5.94	6.07	5.98	6.1	6.02	5.1	6.79	6.06	6	5.66	5.79	6.01	6.14	-0.34	0	-0.29	-0.26	-0.1	-0.02	-0.28	0.08	-0.18	-0.74	0.93	-0.12	0	-0.22	-0.02	0.08	0.06
TAGCCGCAGAATAACATTGTTGTC	TRCN0000466242	SMAGP	SMAGP	6.99	7.12	7.21	7.28	7.68	7.75	7.57	7.83	7.31	7.19	7.17	7.55	7.61	7.52	7.52	7.98	7.41	-0.12	-0.03	-0.12	0.12	0.06	-0.11	-0.09	0.26	-0.29	0.16	-0.48	0.04	-0.03	0.13	-0.07	0.39	0.14
TGTTCACGTTGGCAGACCGGAAGA	TRCN0000466243	BRPF3	BRPF3	4.32	4.43	4.96	4.44	4.81	4.96	5.22	4.79	5.18	4.64	0.1	4.89	5.02	4.78	5.28	4.96	4.19	-0.35	-0.1	0.4	-0.19	-0.33	0.01	-0.13	-0.57	-0.04	-0.13	-2.69	-0.25	-0.08	0.57	0.25	-0.11	-0.12
CTGTGTTCAAGGTTCAGCAGTGAT	TRCN0000466244	INTU	INTU	7.34	7.52	7.52	7.33	7.27	6.99	7.52	7.09	7.2	7.32	5.57	7.13	7.03	6.96	7.59	7.16	6.97	-0.32	0.01	0.23	-0.18	-0.07	0.02	0.15	-0.4	-0.08	-0.49	0.19	-0.14	-0.14	-0.25	0.24	-0.05	-0.32
CGTGGCCCCGGAGCGGCTAATTGG	TRCN0000466245	NEUROG3	NEUROG3	6.89	6.47	6.19	7.47	5.45	7.86	5.94	6.06	7.81	6.45	8.39	5.51	7.02	6.38	7.54	6.66	5.59	-0.58	-1.3	-1.55	-0.24	-1.71	0.03	-1.24	-0.9	0.1	-0.98	0.5	-1.41	-0.54	-0.7	0.88	-0.83	-1.4
TACACAGCTGCCGTAAATGCAGAT	TRCN0000466246	GALNT2	GALNT2	3.94	3.48	3.64	3.71	0.85	1.14	0.91	1.13	0.85	3.61	0	1.12	0.97	4.12	0.77	0.66	3.55	-0.09	-0.31	-0.18	-0.09	-0.2	0.3	-0.63	-0.52	-0.36	-0.26	-0.09	-0.3	-0.39	0.93	-0.34	-0.41	0.11
ATCAGCAGGTCACACTGTTGAGTG	TRCN0000466247	NBPF3	NBPF3	5.15	5.18	5.15	5.21	5.8	5.59	5.56	5.38	5.65	5.29	5.15	5.84	5.75	4.85	6.09	5.73	5.18	-0.04	-0.04	-0.02	-0.13	-0.02	0.15	-0.06	-0.31	-0.07	0.01	-0.34	-0.1	0.04	-0.48	0.15	0.01	-0.18
ATTTCCTGCGCAACTCTCGGAACC	TRCN0000466248	GPS2	GPS2	3.65	3.73	3.87	3.91	2.56	1.98	1.97	1.82	2.54	2.22	3.13	2.4	2.55	2.5	2.93	2.04	3.44	-0.39	0.03	0.25	0.01	-0.06	0.2	0.05	-0.38	0.14	-1.59	0.78	-0.32	0.18	-1.02	0.23	-0.37	-0.29
TATAGTCATACGTCTCGCGCGTCA	TRCN0000466249	IDS	IDS	6.44	6.43	6.38	6.29	6.8	6.86	6.71	6.62	6.76	6.49	7.23	6.82	6.68	6.04	7.41	6.63	6.07	0.11	0.11	0.08	-0.07	-0.01	0.26	-0.05	-0.17	-0.04	0.21	0.42	-0.05	0.02	-0.35	0.61	-0.06	-0.3
TAACCGCTTATCTCAGGCCCCCAT	TRCN0000466250	SERPINA1	SERPINA1	6.45	6.65	6.78	6.52	6.83	6.97	6.98	6.8	6.78	6.74	6.63	6.88	6.64	6.53	6.93	6.7	6.64	-0.08	0.05	0.3	0.01	0.07	0.18	0.1	-0.11	-0.01	0.09	0.01	0.2	-0.1	-0.01	0.08	-0.01	-0.05
ACCCCGAATGCTCAGGTGATCTTA	TRCN0000466251	C16orf72	C16orf72	4.72	4.61	4.89	4.86	5.21	5.52	5.26	5.15	5.61	4.73	4.62	5.23	5.45	5.66	5.29	5.41	4.97	-0.08	-0.18	-0.03	-0.04	-0.09	0.02	-0.21	-0.23	0.15	-0.05	0.12	-0.14	-0.12	0.61	-0.04	0	0.06
AACGCGGCGTAGACCCCGGAAGCT	TRCN0000466252	SERPINB6	SERPINB6	5.18	5.13	5.18	5.17	5.44	5.32	5.31	5.14	5.44	5.42	3.84	5.66	5.59	4.63	5.65	5.51	4.98	0.07	-0.01	0.17	-0.11	-0.11	0.25	0	-0.27	0.1	0.1	-0.91	0.06	0.24	-0.22	-0.13	0.03	-0.41
CAACTTTTACGTTTGTATGGATCT	TRCN0000466253	TMEM100	TMEM100	6.69	6.31	6.43	6.56	6.4	6.33	6.25	6.28	6.2	6.54	6.75	6.26	6.33	6.47	6.32	6.39	6.58	0.07	-0.25	-0.21	0.06	0.16	-0.1	-0.06	-0.04	-0.06	-0.17	0.71	-0.08	0.07	-0.04	0.06	0.02	0.17
GTGGTTTGCAATCGTTCGATCATA	TRCN0000466255	ZNF521	ZNF521	6.25	6.18	5.97	6.14	6.06	5.65	5.66	5.65	5.83	6.27	5.19	6.02	5.99	5.88	6.08	5.99	5.81	0.13	0.1	-0.05	0.09	0.02	-0.02	-0.02	-0.07	0.01	0.07	-0.86	-0.09	0.08	-0.06	-0.12	-0.1	-0.23
AGAATTAAGGAGCTCTCTAGTAAC	TRCN0000466257	CLCN4	CLCN4	3.81	4.05	3.9	4.05	3.96	3.76	4.46	3.57	4.06	3.92	3.6	3.91	3.69	3.41	3.93	3.63	2.8	-0.46	0.1	0	-0.04	-0.04	0.29	0.42	-0.5	0.08	-0.31	0.42	-0.2	-0.24	-0.26	-0.11	-0.19	-0.59
TGGCTGTGACAGCTATGTGAAGCG	TRCN0000466258	FLJ33534	FLJ33534	5.58	5.63	5.92	5.64	5.68	5.79	5.75	6.05	5.66	5.84	3.9	5.57	5.53	5.93	5.45	5.49	6.17	0.09	0.02	0.13	0.04	0.29	-0.09	0.13	0.42	0.03	0.61	-1.89	0.23	-0.01	-0.01	0.03	0.06	0.33
TGCTCATTAACCGAGATGTATATA	TRCN0000466259	LINC00654	XLOC_013643	6.62	7.02	6.98	6.8	6.33	6.43	6.38	6.69	6.45	7.09	5.46	6.35	6.51	7.13	6.13	6.46	7.34	-0.05	0.31	0.06	0.13	0.13	-0.17	0.06	0.29	0.12	0.49	-1.29	0.27	0.31	0.09	-0.08	0.15	0.42
ACAACACCCACTGATGGAATCTCC	TRCN0000466260	PHF6	PHF6	6.71	6.66	6.85	6.59	6.49	6.8	6.64	6.54	6.55	6.86	8.11	6.66	6.52	6.69	6.59	6.55	6.83	0.25	-0.03	0.25	-0.02	-0.07	0.05	0.06	-0.12	-0.04	0.25	1.4	0.25	0.02	0.01	-0.06	0.04	-0.13
CCATGCGCAATTCTGTAATAGGCG	TRCN0000466261	LCN6	LCN6	6.88	6.82	6.7	6.63	6.5	6.69	6.49	6.75	6.23	6.68	5.3	6.37	6.42	6.95	6.09	6.49	6.88	0.41	0.26	-0.15	0.05	0.23	-0.01	0.01	0.42	-0.06	0.28	-0.99	0.21	0.13	0.03	-0.08	0.23	0.38
AGGCACCTAGTCAATTGGCTGAAC	TRCN0000466262	CCDC60	CCDC60	4.42	4.38	4.74	4.43	4.7	4.93	5.06	4.6	4.72	4.52	0.27	5.08	4.51	4.51	5.08	4.96	4.64	-0.27	-0.26	0.19	-0.18	-0.11	0.28	0.14	-0.48	-0.19	-0.23	-3.19	0.21	-0.32	0.41	0.05	0.22	-0.26
GTCGTATTTAGCCCTAATACTCGG	TRCN0000466263	GAGE1	GAGE1	6.58	6.75	6.68	6.64	6.52	6.12	6.18	6.22	6.25	6.55	6.62	6.41	6.43	6.49	6.42	6.49	6.33	-0.01	0.15	0.07	0.07	0.03	0.01	0.09	-0.08	0.11	-0.05	0.18	-0.12	0.05	0.08	-0.18	-0.04	-0.14
GACTTCAAATAAATAGCTTCACTC	TRCN0000466264	TUBA1A	TUBA1A	6.74	6.83	6.69	6.85	6.4	5.96	6.05	5.91	6.13	6.89	8.23	6.31	6.27	6.69	6.41	6.2	6.45	-0.27	-0.13	-0.19	-0.03	-0.03	0.16	-0.08	-0.29	0.06	-0.38	1.67	-0.2	0.11	0.01	-0.12	-0.32	-0.49
GTAAGGTTTGTACATCATTCAATA	TRCN0000466265	HERPUD2	HERPUD2	5.76	5.97	5.76	5.76	5.92	5.64	5.73	5.6	5.89	6.09	6.51	5.98	5.79	5.24	5.98	5.91	5.29	-0.22	-0.08	-0.03	-0.16	-0.14	0.07	-0.08	-0.34	0.11	-0.08	1.12	-0.18	-0.02	-0.21	-0.12	-0.1	-0.42
CATTGAATCTTCATGTCCCACCAG	TRCN0000466266	ACKR2	ACKR2	6.45	6.39	6.24	6.28	6.43	6.59	6.57	6.62	6.61	6.5	5.66	6.64	6.74	6.55	6.2	6.69	6.4	0.18	-0.06	-0.08	0.06	-0.06	0.09	-0.02	0.01	0.13	0.14	-0.74	0.25	0.21	0.26	-0.38	0.08	-0.03
GAATAATCCGTTCCGCGCGCTTAT	TRCN0000466267	MRPL23	MRPL23	5.78	5.63	5.33	5.59	5.71	5.38	5.38	5.04	5.5	5.37	7.16	5.6	5.67	5.01	5.68	5.71	4.91	0.14	0	-0.08	-0.09	0.01	0.05	0.05	-0.39	0.01	-0.38	1.74	-0.41	0.1	-0.39	-0.08	0.01	-0.4
GGCCCTATAACGGGCCCAATGTCC	TRCN0000466268	PCCB	PCCB	3.7	3.72	4.31	4.09	4.54	3.67	4.02	3.35	4.26	3.07	2.15	4.46	4.46	2.16	4.92	4.24	2.7	-0.24	0.03	0.71	0	-0.09	0.26	0.09	-0.73	0.16	-1.26	-0.84	-0.37	0.02	-0.65	0.04	-0.28	-1.15
CAATTACCCGTTGGCGTTACTGCA	TRCN0000466269	OGFR	OGFR	4.68	4.03	3.92	3.87	3.52	3.18	3.7	3.48	4.01	3.09	3.7	3.62	3.21	4.11	4	3.34	3.08	0	-0.3	-0.15	-0.41	-1.03	-0.22	-0.74	-0.4	-0.4	-1.44	1.07	-1.28	-1.08	0.18	0.54	-0.46	-0.77
TGATTATCATCGAGACCCGACAGC	TRCN0000466270	MAP7	MAP7	2.64	2.86	3.06	2.61	0.53	0.69	1.01	1.23	0.22	2.66	0	0.89	1.01	2.24	0.18	0.46	2.35	-0.59	-0.11	0.06	-0.2	0.19	-0.01	0	0.48	-0.38	-0.42	0	0.32	0.26	-0.11	-0.46	-0.02	-0.33
TAGGAATTCTAGGAGGTCCACTAG	TRCN0000466271	KRTAP10-1	KRTAP10-1	7.57	7.87	8.07	7.64	7.98	8.03	7.88	8.04	7.86	7.1	7.04	8.06	7.65	6.8	7.9	8.04	7.77	-0.08	0.12	0.31	-0.03	-0.1	0.12	-0.08	-0.09	-0.24	-0.37	-1.03	-0.03	-0.53	-0.88	-0.14	-0.09	-0.04
ATCTTCTCATTATAATACCATTGG	TRCN0000466272	CRCT1	CRCT1	7.43	7.4	7.07	7.47	6.88	6.07	6.32	6.15	6.79	7.25	6.64	6.89	6.98	6.17	6.87	6.6	6.49	0.18	0.08	-0.07	0.14	0	-0.05	0.21	-0.43	0.37	-0.06	0.89	-0.23	0.28	-0.56	-0.16	-0.27	-0.63
GTGCAGATCGGTCTCTATCGGCTT	TRCN0000466273	ZNF484	ZNF484	3.95	3.37	3.53	3.4	3.46	3.03	3.39	2.78	3.42	3.05	0.1	3.36	3.32	2.91	3.79	3.52	3.05	-0.25	-0.17	0.06	-0.41	-0.75	0.46	-0.38	-0.65	-0.58	-1.22	-3.02	-1.01	-0.56	-0.02	0.33	-0.26	-0.83
GCACAGGACATCCCGTTACCTTTA	TRCN0000466274	FAM160B2	FAM160B2	3.31	3.38	3.52	3.48	3.86	4.04	4.1	3.72	4	3.25	5.46	4.01	3.82	3.6	3.74	3.94	1.99	0.01	-0.33	0.22	0.12	-0.08	0.08	0.19	-0.1	-0.03	0.14	1.93	0.04	-0.13	-0.26	-0.08	0.11	-0.52
GACAACTTTTGTCCTCCGTTCTGC	TRCN0000466275	SMCO4	SMCO4	6.99	6.88	6.79	6.87	5.69	5.44	5.41	5.78	5.57	6.62	4.44	5.8	5.39	6.59	5.6	5.63	6.75	0.24	0.1	-0.04	0.11	0.08	-0.06	0.07	0.41	0.21	-0.11	-0.45	0.07	-0.13	-0.17	-0.09	-0.02	0.02
TCAATTGTATCAAAAATTAAGTCA	TRCN0000466276	EPB41L4A	Epb4.1l4a	5.84	6.1	5.92	5.78	5.7	5.48	5.69	5.95	5.62	6.18	5.05	5.58	5.78	5.68	5.39	5.55	5.7	-0.02	0.21	0.14	-0.03	0.06	-0.12	0.04	0.25	-0.01	0.25	-0.68	-0.18	0.2	0.17	-0.3	-0.15	0
ACCACGTATTGTGGCGGGGTTCAA	TRCN0000466277	THAP4	THAP4	0.17	2.9	2.62	0.26	1.07	1.74	2.84	2.96	5.19	3.39	3.68	1.78	5.23	5.52	5.26	5.38	5.32	-0.01	0.01	-0.03	0.03	0.16	-0.22	-0.24	-0.16	-0.09	0.36	1.64	-0.16	-0.05	0.08	-0.08	0.07	0.1
TCGTCGCATGACCCCCTGATAATT	TRCN0000466278	RCN1	RCN1	4.56	4.69	4.66	4.78	4.67	4.44	4.52	4.78	4.51	4.41	3.81	5.02	4.58	5.1	4.66	4.63	4.84	-0.39	-0.35	-0.38	-0.06	-0.03	-0.5	-0.04	0.23	-0.21	-0.31	-1.09	0.44	0.01	0.34	-0.01	0.11	0.05
ACCACACCCAGACGTTCCTTTATC	TRCN0000466279	TFIP11	TFIP11	3.59	3.63	3.94	3.64	4.05	4.01	4.16	3.38	3.88	3.59	0.19	3.52	3.65	3.92	4.03	3.88	3.17	-0.38	-0.12	0.26	-0.07	-0.2	0.22	-0.16	-0.68	-0.18	-0.4	-1.93	-0.67	-0.47	0.54	0.11	-0.19	-0.41
AAAATAGAGTATAACAAAGCAATT	TRCN0000466280	LZTS2	LZTS2	1.98	1.37	1.77	1.9	1.37	1.27	1.61	0.95	1.43	1.68	2.28	1.2	1.27	1.06	0.95	1.13	1.09	-0.26	-0.36	0.04	-0.07	-0.7	0.43	0.39	-0.71	-0.21	-0.72	0.68	-1.15	-0.35	-0.32	-0.82	-0.68	-0.77
ATGCGAGTTTAAATCCTACAAGTC	TRCN0000466282	CALHM3	CALHM3	5.13	4.39	4.66	4.89	5.15	4.67	4.85	4.69	5.06	4.78	5.88	5.04	5.04	4.02	5.12	4.75	4.1	0.27	-0.35	0.02	0.03	0.14	0.01	-0.06	-0.29	0.03	-0.52	1.48	-0.26	-0.06	-0.68	-0.07	-0.41	-0.7
ATCAGTCGGTATACTGACAGGAAT	TRCN0000466283	DHX29	DHX29	0	0	0.32	0	0.11	0.24	0	0.11	0.23	0.02	0	0.04	0.12	0	0.02	0	0	-0.14	0	0.26	-0.02	-0.1	0.17	-0.16	0.11	0.08	-0.22	-0.1	-0.16	0.03	0	-0.15	-0.15	-0.08
TTCCCATGAGACACGCAACATGTA	TRCN0000466284	SYT1	SYT1	4.99	4.99	5.23	4.98	6.24	6.18	6.22	5.97	6.12	4.84	6.61	6.02	6.22	4.9	6.57	6.21	5.17	-0.2	-0.17	0.12	-0.12	0	0.09	0.03	-0.35	-0.07	-0.35	0.75	-0.29	0.03	-0.2	0.37	0.03	-0.11
TGCTGCTAACGTGGTAAGAACGAG	TRCN0000466286	SERPINF1	SERPINF1	6.18	6.18	6.15	6.06	5.92	6.19	6.28	6.08	6.08	6.26	3.94	5.74	5.78	6.4	5.61	5.84	6.12	0.19	0.11	0.15	0.05	0.15	-0.05	0.02	0.02	-0.02	0.29	-2.09	-0.03	-0.2	0.28	-0.27	0.1	0.17
GAAACGCCTGAGTCGGACGTTTTA	TRCN0000466287	MKS1	MKS1	5.61	5.77	5.7	5.67	5.64	5.46	5.54	5.01	5.65	5.58	5.33	5.5	5.54	5.26	5.71	5.71	5.42	-0.15	0.09	0.09	-0.01	-0.02	0.23	0.04	-0.45	0.22	-0.3	0.21	-0.31	0	-0.1	-0.2	0.03	-0.17
AAGTCCGCGGCTTAGCAAAGCCGG	TRCN0000466288	EWSR1	EWSR1	5.52	6.3	6.26	5.86	5.13	4.82	5.18	4.99	5.06	5.63	5.1	5.26	5.4	4.5	5.59	4.97	4.79	0.04	0.61	0.8	0.13	-0.14	0.27	0.35	-0.25	0	-0.09	-0.09	-0.22	0.21	-0.66	-0.03	-0.23	-0.85
GTAGTCCGCGCCAGGCCCGACATG	TRCN0000466289	JMJD1C-AS1	JMJD1C-AS1	0	0.24	0.03	0	0	0	0	0	0	0.02	0	0	0	0	0	0	0	-2.73	-1	-1.46	-2.37	0	0	-0.07	0	-0.02	-3.82	0	-0.16	-0.04	-0.83	-0.01	-0.07	-1.93
ACTAATTGATGGCGTAAGAATCCG	TRCN0000466291	DYNC1I1	DYNC1I1	4.4	4.65	4.55	4.36	4.56	4.56	4.96	4.3	4.79	5.18	4.38	4.61	4.68	3.76	4.61	4.68	4.23	-0.26	0.12	0.16	-0.18	-0.23	0.23	0.17	-0.66	0.25	0.32	1.58	-0.29	-0.01	0.03	-0.24	-0.06	-0.38
CTATCTGCAGCAGGGTTCGCCTAG	TRCN0000466292	ALDOC	ALDOC	6.38	6.63	6.61	6.41	6.19	6.15	6.07	5.93	6.1	6.53	5.07	6.07	6.09	6.49	5.93	6.04	6.57	-0.05	0.12	0.07	-0.03	0.11	0.03	-0.08	-0.14	0.03	0.18	-0.24	0.11	-0.01	-0.08	-0.18	-0.06	0.07
TCCCCAGATCCGTAGGAGGAGATA	TRCN0000466293	PDCD1LG2	PDCD1LG2	6.35	6.43	6.55	6.41	6.21	6.43	6.33	6.22	6.25	6.45	7.55	6.3	6.27	6.41	6.21	6.27	6.74	0.08	0.11	0.22	0.08	-0.11	0.08	0.07	-0.09	0.04	0.26	0.89	0.18	0.05	-0.11	-0.04	0.04	0.25
TGCATTCGATCGACAGGTTTTAAA	TRCN0000466294	CDC42SE2	CDC42SE2	4.61	4.99	5.08	4.98	3.85	5.22	4.51	5.02	4.76	4.49	0	5.21	4.93	5.66	4.39	4.81	4.89	-0.64	0.01	-0.3	-0.25	-0.91	-0.17	-0.7	-0.04	-0.45	-0.55	-3.66	0.03	-0.11	0.22	-0.45	-0.11	-0.52
TGCCTTCATATACCCTGATGACTT	TRCN0000466295	FUK	FUK	3.4	3.01	2.94	2.96	1.87	1.74	1.87	1.96	1.82	2.81	0	2.38	1.54	2.61	1.64	1	2.7	-0.16	-0.33	-0.32	-0.43	-0.18	-0.11	-0.34	-0.02	-0.54	-0.47	-0.13	0.21	-0.39	-0.85	-0.47	-0.68	-0.36
GTTGCAAGGTCCCATCCCTAGGTC	TRCN0000466296	SHD	SHD	5.57	5.48	5.46	5.65	4.96	4.58	4.85	4.51	4.89	5.41	4.79	5.04	5.28	5.74	5.21	4.93	4.97	0.02	-0.14	0	0.11	-0.18	0.09	0.09	-0.24	-0.03	-0.2	-0.12	-0.12	0.37	0.21	0.24	-0.03	-0.19
ATAAGGGATATTGAACAACTGAAC	TRCN0000466297	BTF3	BTF3	6.19	6.19	6.07	6.13	5.91	5.53	5.56	5.67	5.72	6.18	4.81	5.95	5.9	5.54	5.88	5.75	4.66	0.19	0.18	0.09	0.07	0.05	-0.18	0.04	-0.1	0.04	0.13	-0.43	0.04	0.21	-0.33	-0.1	-0.13	0
ATGGATTAGCTTCGCTAACGGTTA	TRCN0000466298	TSEN54	TSEN54	4.64	4.67	4.42	4.8	4.11	3.57	3.97	3.61	4.2	4.8	1.52	4.32	4.34	3.98	4.33	3.86	3.54	-0.21	0.04	-0.04	-0.01	-0.38	0.08	0	-0.57	0.04	-0.31	-2.42	-0.31	0.03	-0.04	-0.1	-0.3	-0.93
GCGAATTAGCAAAAGAGCGTCGAG	TRCN0000466299	ATRNL1	ATRNL1	3.35	2.91	3.39	3.38	3.75	3.8	3.89	3.82	4.03	2.84	1.25	3.67	3.59	2.93	3.78	3.67	2.17	-0.26	-0.43	0.03	-0.12	-0.15	0.06	-0.17	-0.22	-0.06	-1.03	-2.29	-0.75	-0.29	-0.28	-0.19	-0.32	-1.18
CGGCAGCAAGTCATAGCTCGCCGG	TRCN0000466300	DCBLD2	DCBLD2	4.06	4.28	4.16	4.17	4.62	4.92	4.7	4.3	4.76	3.73	1.74	4.44	4.64	4.45	4.51	4.04	4.68	-0.31	-0.12	-0.31	-0.2	0.06	0.11	-0.32	-0.65	0.06	-0.62	-2.52	0.1	0.09	0.16	0.03	-0.3	0.09
CAAAGGACAATTCCCCTACTCTTT	TRCN0000466301	CDC42EP4	CDC42EP4	6.87	6.76	6.73	6.86	6.22	6.18	6	6.44	6.52	7.38	5.7	6.35	6.16	6.99	6.36	6.06	6.5	-0.05	-0.13	-0.21	0.06	0	-0.03	-0.48	-0.06	-0.01	0.47	-0.87	0.04	-0.28	0	0.6	-0.33	-0.05
ACAATTATCATTACTCACCGTGAG	TRCN0000466303	TRIM31	TRIM31	6.86	7.14	6.97	7.02	6.99	6.93	6.93	7.02	6.99	7.15	6.82	7	7.16	6.99	6.8	7.03	6.95	-0.05	0.09	-0.12	0.04	0.1	-0.03	0.17	0.06	0.15	0.34	0.29	0.05	0.34	0	-0.25	0.11	-0.07
TGCATCGCAGTTCCCCTTGCGCGT	TRCN0000466304	LRRFIP1	LRRFIP1	6.57	6.75	6.76	6.74	6.99	7.28	7.06	7.35	6.99	6.91	6.28	7.12	7.05	7.42	6.82	7.09	7.28	0.11	0.16	-0.11	0.04	0.13	-0.12	0.04	0.32	0.02	0.39	-0.32	0.33	0.11	0.36	-0.07	0.21	0.3
CGATAGACTCGCTCTCTATTGGCC	TRCN0000466305	ARSG	ARSG	4.91	5.28	5.43	5.04	4.33	4.79	4.6	4.3	4.44	5.24	5.97	4.21	4.15	5.42	3.98	4.35	5.49	-0.55	0.27	0.2	-0.3	-0.02	0.15	-0.33	-0.32	-0.22	-0.25	0.67	-0.1	-0.47	0.31	-0.14	0.04	0.08
CTAATCTCCCGAAAGCCTCATTGA	TRCN0000466306	PIP4K2C	PIP4K2C	6.65	6.72	6.7	6.59	5.56	5.7	5.67	5.52	5.66	6.72	3.19	5.46	5.49	6.68	5.58	5.4	6.62	0	0.13	0.2	0.02	-0.12	0.21	-0.06	-0.11	0.06	0.07	-1.04	-0.13	-0.16	0.02	0.11	-0.24	-0.05
AACGCATCCACTATATGTGTCCCA	TRCN0000466307	DTYMK	DTYMK	6.06	6.06	6.17	6.23	4.87	4.64	4.67	4.71	4.89	6.28	5.16	5.18	5.14	5.83	5.02	4.66	5.84	-0.16	-0.05	0.14	0.02	-0.16	0.09	0.06	-0.13	0.04	0.07	0.08	0.05	0.19	-0.12	-0.05	-0.24	-0.3
TGTTCCGATGTAGGCGTAGCGGGT	TRCN0000466309	RPL14	RPL14	4.91	4.56	4.61	4.98	5.21	5.55	5.31	5.52	5.44	4.88	4.06	5.39	5.22	4.53	5.17	5.22	5.06	0.1	-0.3	-0.37	0.15	0.09	-0.01	-0.15	0.28	0.08	0.04	-1.17	0.23	-0.11	-0.47	-0.07	-0.03	0.25
ATCCCTACTCATTCACACTAAGCT	TRCN0000466310	RAB17	RAB17	6.05	5.93	6.03	6.07	6.48	5.93	6.06	5.92	6.36	5.73	7.12	6.56	6.54	5.68	6.47	6.2	5.58	0.18	-0.05	0.17	0.11	0.08	-0.1	0.15	-0.28	0.16	-0.11	1.18	-0.02	0.14	-0.12	-0.1	-0.22	-0.39
AGTAAACGTTTAATAATTGCACTC	TRCN0000466311	IL20	IL20	5.52	5.56	5.47	5.5	5.88	5.65	5.91	5.37	5.76	5.31	6.06	5.8	5.81	4.97	5.76	5.6	5.14	-0.05	0.14	-0.09	0.06	0.2	-0.01	0.3	-0.4	0.05	-0.27	0.34	-0.15	0.09	-0.34	-0.02	-0.26	-0.46
GGGAGGACGGGTCATTGCGTAGCG	TRCN0000466312	CRCP	CRCP	6.13	6.23	6.18	6.22	6.61	6.54	6.68	6.64	6.49	6.28	6	6.54	6.48	6.71	6.31	6.61	6.43	-0.01	0.1	-0.07	0.12	0.14	-0.23	0.09	0.17	0.02	0.18	-0.53	0.09	-0.06	0.17	-0.11	0.07	0.34
TTCGTATGTTCCAAAAAACCTTCT	TRCN0000466314	IFI16	IFI16	3.43	3.48	3.49	3.35	3.98	3.72	4.63	3.86	4.6	4.05	1.02	4.46	3.87	2.58	4.46	4.15	2.99	-0.08	0.15	0.42	-0.07	-0.43	-0.06	0.2	-0.56	0.32	0.24	-2.54	-0.06	-0.31	-0.31	0.36	-0.23	-0.48
TCTCCCTCGCTCACAACAGAAACA	TRCN0000466316	PEX11G	PEX11G	7.6	7.58	7.4	7.63	7.6	7.63	7.56	7.72	7.82	7.63	7.79	7.8	7.81	7.65	7.77	7.72	7.61	0.2	0.13	-0.13	0.1	-0.13	0.01	-0.06	0	0.02	0.32	0.26	0.1	0	0.08	-0.01	0.04	0.03
GGGCATCTCTCTGCAGTCTTGACA	TRCN0000466317	C6orf203	C6orf203	7.05	7.46	7.26	7.25	7.84	8.12	7.9	7.84	7.74	7.28	7.29	7.76	7.79	7.34	7.89	8	7.48	-0.19	0.05	-0.06	-0.02	0.02	0.1	-0.02	0.02	-0.11	-0.18	-0.18	-0.04	0	-0.07	-0.08	0.12	0.05
GGTACTTTGACGCCGCGTTAGGAC	TRCN0000466318	PRPF40A	PRPF40A	7.07	7.34	7.45	6.99	6.9	7.25	7.03	7.22	7.15	7.18	7.11	7.26	7.18	6.82	7.17	7.29	7.07	0.04	0.21	0.31	-0.03	-0.33	0.05	-0.09	0.07	0.06	0.06	-0.04	-0.01	0.1	-0.22	-0.07	0.06	0.11
GCTCTTGCTCTGCGATCATTGGTA	TRCN0000466319	KPNA2	KPNA2	3.53	3.01	3.68	3.59	4.26	3.71	3.88	3.88	4.21	3.46	0.81	4.25	4	2.65	4.62	3.97	3.11	-0.23	-0.63	0.22	-0.19	-0.01	0	-0.2	-0.31	0.14	-0.32	-1.1	-0.18	-0.2	-0.77	0.09	-0.27	-0.74
CGGCAACGTTTCCTCTTTTCCCAT	TRCN0000466320	ELP2	ELP2	1.68	1.69	1.56	1.46	0.09	0.41	0.5	0.11	0	1.85	0	0	0.15	2.88	1.29	0	1.7	-0.15	-0.68	-0.25	-0.41	-0.25	0.33	0.34	-0.31	-0.11	-0.12	0	-0.03	-0.27	1.03	1.11	-0.1	-0.03
TGTCTCCACTTATTGAAGGTCAAG	TRCN0000466321	NDUFS3	NDUFS3	4.99	5.27	5.21	5.2	2.11	1.79	2.39	1.7	2.06	4.91	0.1	2.19	2.03	5.34	1.81	1.82	5.27	-0.13	0.21	0.09	0	0.21	-0.21	0.39	-0.4	-0.26	-0.12	-0.94	0.09	-0.04	0.25	-0.34	-0.18	-0.05
CGCACACTCACTTAATCGTGGATC	TRCN0000466322	PCDHGA5	PCDHGA5	4.86	4.34	4.18	4.29	3.99	3.87	4.7	3.49	3.96	4.61	0.81	4	3.89	4.91	4.16	4.19	3.86	0.21	-0.14	-0.11	-0.09	-0.25	-0.09	0.19	-0.84	-0.37	0.07	-2.11	-0.14	-0.35	0.29	0.29	0.35	-0.3
GTATGATCAATTGCGAAGATATGC	TRCN0000466323	LOC400707	NO_MATCH_208	7.45	7.33	7.21	7.35	7.51	7.17	7.29	7.31	7.36	7.34	7.35	7.4	7.56	7.07	7.5	7.47	6.86	0.13	0.06	-0.01	0.07	0.02	0.02	0.14	0.03	0.1	0.01	0.07	-0.18	0.16	-0.05	-0.09	-0.03	-0.13
CACGGACAGTCGCTCTGTAAGGGC	TRCN0000466325	MAP4K3	MAP4K3	6.67	6.55	6.64	6.45	5.37	5.55	5.55	5.55	5.29	6.48	2.97	5.49	5.29	7.26	5.04	5.15	6.87	0.37	0.22	-0.03	0.05	0.05	-0.08	0.12	0.21	-0.11	0.41	-2.21	0.38	0.15	0.48	-0.3	-0.2	0.38
AAAATCACCTATTCTTTGCGCTCG	TRCN0000466326	LAMP5	LAMP5	6.4	6.53	6.54	6.57	2.84	2.52	2.63	2.4	3.08	6.57	5.45	3.19	2.98	5.24	2.94	2.49	5.56	-0.16	-0.03	0.17	0.02	-0.04	0.28	-0.05	-0.36	0.45	-0.17	3.05	-0.09	0.04	-0.77	-0.31	-0.6	-0.96
CTTCTATGCCATAGGGAACGGAGT	TRCN0000466327	RNF144A	RNF144A	6.68	6.83	6.67	6.62	5.63	5.51	5.39	5.3	5.57	6.51	5.38	5.42	5.67	6.48	5.46	5.67	6.56	0.07	0.19	0.05	-0.01	0.08	0.18	0.01	-0.06	0.19	-0.15	-0.31	-0.03	0.25	0.05	-0.04	0.14	0.05
AACATCCTAACTACGGTTTCCGAG	TRCN0000466328	PEMT	PEMT	5.69	5.53	5.76	5.76	4.1	3.9	3.95	3.85	4.11	5.71	5.03	4.29	3.96	5.25	4.43	4.21	4.88	0.06	-0.13	0.25	0.06	-0.23	0.09	0.03	-0.28	-0.01	0.07	0.76	-0.2	-0.21	-0.04	0.06	0.12	-0.47
CAAGTTTAACCACGTTAGCTCTGC	TRCN0000466329	CYP2J2	CYP2J2	5.93	5.87	5.71	5.75	5.88	6.12	6.34	6.23	6.16	5.98	4.25	5.79	6.03	5.78	6.23	5.99	5.75	0.13	0.03	-0.17	-0.03	-0.03	0.27	0.09	0.05	0.13	0.09	-1.13	-0.07	0.13	-0.04	0.18	-0.21	-0.01
TCACCGTCTCGAGAAGACCACTGA	TRCN0000466330	PDLIM7	PDLIM7	6.44	6.43	6.39	6.5	6.54	6.65	6.44	6.64	6.67	6.68	7	6.56	6.59	6.56	6.46	6.59	6.61	-0.02	-0.03	-0.08	0	0.04	0.02	-0.09	0.06	0.06	0.27	0.3	0.08	-0.04	-0.04	-0.09	0.12	0.12
ATGGCGATGTCGCCTTACTAGACT	TRCN0000466331	C10orf54	C10orf54	6.24	5.62	5.74	5.95	6.15	5.83	6.6	6.11	6.46	6.12	7.04	6.69	6.57	4.82	6.32	6.46	5.18	0.29	-0.29	-0.15	-0.12	-0.27	0.01	0.57	-0.19	0.21	0.03	1.21	0.01	0.2	-0.85	-0.06	0.1	-0.74
TAGGTTGCAGCCCCCAGTGCCACG	TRCN0000466332	QPRT	QPRT	6.73	6.63	6.68	6.69	7.2	7.37	7.21	7.38	7.33	6.78	8.39	7.3	7.25	6.87	7.22	7.21	6.84	0.12	-0.07	0.05	-0.02	0.01	0.12	-0.05	0	0.02	0.2	0.7	0.13	-0.07	0.07	-0.02	0.05	0.09
TGGGGTTTAATTGCATTCTTGTTA	TRCN0000466333	HIST1H2AG	HIST1H2AG	6.51	6.35	6.33	6.26	6.39	6.79	6.58	6.77	6.61	6.35	7.36	6.61	6.61	6.51	6.37	6.52	6.43	0.32	0.17	-0.11	-0.01	-0.19	-0.04	-0.18	0.09	-0.05	0.21	-0.12	0.09	0	0.01	0.04	0.07	0.21
TCCTCCAGAACTTACTGAGGACAC	TRCN0000466334	MMP10	MMP10	5.22	5.66	5.75	5.58	6.27	6.32	6.45	6.38	6.33	5.56	6.85	6.36	6.44	5.92	6.54	6.39	5.7	-0.35	0.08	0.38	0	0.16	0.06	0.08	-0.02	0.05	-0.06	0.89	0.17	0.18	0.17	0.19	0.19	-0.07
AGATTATGACGAGTAGCCTTGCAA	TRCN0000466336	VAMP3	VAMP3	5.7	5.74	5.8	5.85	6.53	6.29	6.39	6.28	6.47	5.79	7.89	6.59	6.63	5.89	6.38	6.45	5.33	-0.12	-0.1	-0.04	0.09	0.23	-0.04	0.26	-0.08	0.11	0.05	1.92	0.16	0.22	0.27	-0.1	-0.03	0.08
GGTCCACCCAGTTCAATATTGTTG	TRCN0000466337	RNF133	RNF133	6.23	6.05	6.01	5.88	6.06	6.04	6.12	5.77	5.97	5.78	5.81	6.18	5.85	5.81	6.07	6.1	5.83	0.41	0.22	0.22	-0.01	0.06	0.15	0.15	-0.16	0.07	-0.07	0.09	0.24	-0.02	0.19	0.02	0.09	-0.14
TTCTTCGAGTTTGTCCCAAGCACA	TRCN0000466338	CLUHP3	XLOC_l2_005179	5.28	5.74	5.54	5.63	5.31	5.02	4.89	4.92	5.2	5.64	6.54	5.35	5.34	5.38	5.35	5.16	5.04	-0.27	0.19	0.1	0.09	-0.08	-0.03	-0.15	-0.16	0.01	-0.01	0.72	-0.1	0.07	-0.12	0.03	-0.06	-0.5
AGCCGATGTTGGCGCCACTGGTCA	TRCN0000466340	FBXW12	FBXW12	5.97	6.29	6.67	6.17	5.84	5.96	5.73	5.67	5.86	6.1	5.99	5.76	5.76	6.21	5.82	5.83	6.25	-0.15	0.11	0.41	-0.06	0.07	0.12	-0.1	-0.1	0.02	-0.07	0.73	0.07	0.06	0.02	-0.06	0.11	-0.27
AGCACCTTTCGTAAGCCTAGTAAC	TRCN0000466341	CCHCR1	CCHCR1	4.32	4.09	4.62	4.29	3.75	3.81	3.93	3.34	3.99	4.12	0.1	4.01	4.04	3.67	4.01	3.85	3.58	-0.11	-0.09	0.54	0.07	-0.22	0.03	0.01	-0.65	0.01	-0.33	-2.09	0.02	0.02	-0.48	0.05	-0.06	-0.36
ATGTCCCGGCCCCCCTTAATCACA	TRCN0000466342	FHL2	FHL2	5.23	5.3	5.44	5.43	5.38	4.91	4.92	4.89	5.37	5.42	4.97	5.37	5.48	4.95	5.54	5.23	5.02	-0.03	-0.04	0.22	-0.03	-0.05	0.06	0	-0.25	0.25	0.06	-0.74	-0.13	0.16	-0.14	-0.04	-0.05	-0.51
ATACCCAGAGCCGAATTACCGTCC	TRCN0000466343	ZMAT2	ZMAT2	5.64	5.84	6.03	5.82	6.01	5.77	5.82	5.79	5.98	5.36	1.29	6.13	6.11	5.42	6.27	5.94	5.83	-0.32	-0.17	0.25	-0.04	-0.07	0	0.02	-0.01	0.06	-0.56	-3.6	-0.05	0.06	-0.34	0.18	-0.11	-0.16
TAAGTATACCTCGAAAATATCCGC	TRCN0000466344	TRDV2	NO_MATCH_223	6.3	6.29	6.47	6.34	6.39	6.42	6.46	6.44	6.36	6.35	4.07	6.3	6.45	5.96	6.34	6.42	6.34	0.11	0.14	0.29	0.1	0.15	0.13	0.14	0.14	0.04	0.07	-1.78	0.03	0.36	-0.09	-0.04	0.04	-0.04
CGCAGGAGGCATCCGCAAAATCTA	TRCN0000466345	RAB40B	RAB40B	6.59	6.74	6.69	6.71	6.49	6.94	6.69	7.26	6.6	6.93	4.08	6.44	6.67	7.33	6.15	6.53	6.85	-0.01	0	-0.06	0.04	0	0.09	-0.14	0.54	-0.14	0.34	-2.88	0.14	-0.04	0.47	-0.12	0.13	0.19
AACTACCTCTTCTATCTATCTCAT	TRCN0000466346	TRMT61B	TRMT61B	3.8	3.65	4.07	3.76	3.56	3.17	3.21	3.2	3.56	3.54	2.97	3.63	3.57	2.52	3.87	3.28	2.72	-0.07	-0.07	0.62	-0.09	-0.21	0.1	-0.1	-0.27	0.23	-0.48	0.93	-0.25	0.02	-0.97	-0.09	-0.44	-1.15
TTATATGGTATAACTAGCCCGCGC	TRCN0000466347	C1orf109	C1orf109	6.38	6.35	6.24	6.39	6.49	6.08	6.22	6.07	6.39	6.12	6.36	6.56	6.44	5.87	6.21	6.3	5.99	0.15	0.04	-0.05	0.04	0.05	-0.01	0.1	-0.18	0.23	-0.12	0.01	0.11	0.15	-0.21	-0.23	-0.08	-0.2
ACCGAATTAGGCCTTTTTCGACCC	TRCN0000466348	GLYCTK	GLYCTK	6.29	6.33	6.33	6.29	4.79	4.76	4.82	4.56	4.87	6.69	3.66	4.65	4.94	5.79	4.74	4.54	5.84	0.05	0.01	0.07	0.02	-0.01	0.06	-0.22	-0.47	-0.08	0.31	-1.41	-0.18	0.09	-0.29	-0.08	-0.18	-0.25
TACCTGATAATGGCACCATGCAAA	TRCN0000466349	DEFB129	DEFB129	5.94	6	6.09	5.89	6.7	6.73	6.69	6.63	6.61	5.76	6.47	6.65	6.56	6.06	6.54	6.59	6.09	0.28	0.28	0.2	0.17	0.13	-0.02	0.09	0.08	0.04	0.06	-0.55	0.2	0.06	0.3	-0.1	0.02	0.14
AGCACCGTACTCTTATGAAATACT	TRCN0000466350	EMC3	EMC3	5.64	5.9	6.01	6.01	6.58	6.83	6.73	6.81	6.65	6.13	5.96	6.76	6.65	5.99	6.58	6.65	6.27	-0.31	-0.15	-0.04	0.09	0.02	0.11	0.03	0.07	0.06	0.16	-0.73	0.17	0.08	0.02	-0.12	-0.03	0.02
CCCACTCAGCCTAGGTGTAGATCA	TRCN0000466353	SKP1	SKP1	5.69	5.64	5.51	5.51	2.91	3.31	2.83	2.93	3.18	5.98	1.37	2.71	3.12	6.68	3.04	3.43	6.53	0.11	0.1	-0.22	-0.06	-0.15	0.05	-0.14	0	0.1	0.45	-0.18	0.06	-0.04	0.33	0.04	0.25	0.33
TTCTAACCCCTTTGTAGACCAATG	TRCN0000466355	HIST2H2BF	HIST2H2BF	7.18	7.24	7.16	7.21	7.61	7.16	7.22	7.46	7.44	7.27	7.59	7.55	7.63	7	7.47	7.44	6.82	0.15	0.16	0.01	0.11	0.13	-0.07	0.12	0.1	0.18	0.25	0.22	0.01	0.23	-0.03	-0.05	-0.06	-0.26
GTAGACCCTATCTTCCATAATCCG	TRCN0000466356	CABP7	CABP7	6.58	6.37	6.28	6.4	5.4	4.95	5.2	5.2	5.04	6.35	2.3	5.33	5.19	5.98	5.08	5	5.97	0.33	0.1	0.1	0.11	-0.02	-0.14	0.22	0.05	-0.04	-0.01	-2.67	0.03	-0.03	-0.29	-0.33	-0.38	0
ACGACATTCAAGTGTACCCTATGC	TRCN0000466357	UCP2	UCP2	6.13	6.14	6.06	6.12	5.49	5.64	5.6	5.58	5.6	6.19	5.89	5.46	5.54	6.13	5.62	5.52	6.27	0.11	0.02	-0.01	0.03	0.05	0.04	0.05	-0.05	0.06	0.05	0	0.02	-0.08	0.01	-0.02	0.02	-0.08
AGGTGGTACATCCGCCGCACTACC	TRCN0000466358	GDE1	GDE1	6.14	6.25	6.63	6.43	5.66	5.71	5.65	5.63	5.79	6.24	4.57	5.77	5.89	6.2	5.82	5.66	6.29	-0.08	-0.1	0.31	0.13	0.08	0.09	-0.01	-0.09	0.1	0.05	-0.35	0.16	0.27	-0.23	0.07	0.07	0
ATCCGAGGGCGAACACCGCACGGC	TRCN0000466359	ZNF473	ZNF473	2.27	1.95	2.53	2.06	2.6	2.34	2.87	2.65	3.05	2.43	0	2.97	2.93	0.96	3.2	2.85	1.89	-0.36	-0.55	0.45	-0.34	-0.79	0.04	-0.22	-0.29	0	-0.52	-0.71	-0.6	-0.2	-1.32	0.23	-0.08	-0.57
AACACTTTGTTCCTTAGACAGTAA	TRCN0000466360	RPN1	RPN1	4.25	4.05	4.22	4.25	4.24	3.5	4.36	3.71	4.16	4.11	6.64	4.21	4.12	3.55	4.51	3.77	2.84	-0.13	-0.13	0.27	-0.01	-0.13	-0.09	0.45	-0.51	0.13	-0.31	1.75	-0.39	-0.05	0.15	0.13	-0.33	-1.28
CATATCCCTGTTCATGTATCTACT	TRCN0000466361	PINX1	PINX1	4.54	5.04	5.04	4.84	5.13	5.46	5.1	5.14	5.27	4.51	4.19	5.26	5.24	4.39	4.97	5.19	4.61	-0.51	-0.08	0.09	-0.12	-0.08	0.27	-0.11	0.03	0.14	-0.46	0.21	0.09	0.15	-0.65	-0.19	0.01	-0.17
CTCCACGGCACCAAGATTTTCTAG	TRCN0000466362	SLC1A7	SLC1A7	6.66	6.65	6.44	6.46	7.15	7.18	7.05	7.34	7.07	6.64	7.65	7.21	7.08	7.11	6.96	7.14	6.74	0.28	0.16	-0.17	-0.04	0.12	-0.15	-0.04	0.29	0.02	0.29	0.62	0.34	0.02	0.54	-0.09	0.11	0.44
CCTGGGTTTACAGATGTGGCTTAC	TRCN0000466363	ARAF	ARAF	6.06	5.5	5.99	6.01	3.81	4.68	5.41	4.76	4.86	6.53	2.75	4.49	4.4	6	4.18	4.7	4.45	-0.15	-0.47	-0.04	-0.08	-0.9	0.05	0.21	-0.12	-0.06	0.38	-1.78	-0.24	-0.43	0.02	-0.48	-0.12	-1.06
TTAGGTTTCCAGCGTTGTGTGGTT	TRCN0000466364	RBM5	Rbm5	5.08	4.97	5.16	5.09	5.95	5.64	6.17	5.46	5.73	4.79	2.73	5.63	5.75	4.79	5.94	5.6	4.89	-0.24	-0.26	0.31	-0.12	0	0.09	0.24	-0.44	-0.19	-0.43	-2.13	-0.39	-0.05	-0.3	0.04	-0.28	-0.53
TCGCTTATATTCATGCGACGACGA	TRCN0000466365	CPB2	CPB2	5.59	5.52	5.59	5.44	6.38	6.4	6.53	6.32	6.47	5.33	5.41	6.36	6.29	5.48	6.36	6.21	5.29	0.15	-0.02	0.13	-0.1	0.08	0.21	0.1	-0.04	0.14	0.03	-0.77	0.02	0.12	0.02	-0.17	-0.07	-0.39
ATTATTCCTATCCGAAATTATCGA	TRCN0000466366	KMO	KMO	4.24	4.27	4.21	4.26	4.97	4.23	4.34	4.18	4.9	3.8	1.77	4.94	4.95	2.9	5.01	4.59	3.38	-0.2	0.05	0.17	-0.14	-0.01	0.11	-0.02	-0.53	0.26	-0.91	-1.15	-0.42	0.24	-0.95	-0.17	-0.35	-1.17
TTTCTAATATATTCGTGTACGTCC	TRCN0000466367	ERCC2	ERCC2	4.91	4.9	4.73	5.02	5.36	4.78	5.23	4.82	5.26	4.93	4.3	5.1	5.48	3.74	5.3	5.01	3.8	-0.22	0.01	-0.12	-0.05	-0.06	0.13	0.2	-0.44	0.14	-0.39	-0.55	-0.66	0.31	-0.58	-0.16	-0.43	-1.08
GCCCGCTCTGTAGTCCCCTGTTCG	TRCN0000466368	TAS2R43	TAS2R43	2.8	3.25	3.54	3.26	4.11	3.9	3.96	3.85	3.75	2.74	1.07	3.97	4.04	3.74	4.09	3.97	3.05	-0.64	-0.09	0.44	-0.25	-0.14	0.05	-0.17	0.12	-0.33	-0.89	-3.21	-0.58	0.1	0.3	-0.12	-0.06	-0.52
CAAGTAGTGCTATACTTATTTTTT	TRCN0000466369	KAZN	KAZN	5.76	5.56	5.49	5.43	5.74	5.76	5.73	6.05	5.8	5.56	5.32	5.8	5.41	5.41	5.31	5.75	4.88	0.06	0.04	-0.15	-0.07	-0.11	0.08	-0.07	0.3	0.09	-0.11	0.17	-0.07	-0.16	-0.03	-0.33	-0.04	-0.16
CAGCCAGTACCTGTGCTGATGCGT	TRCN0000466371	RNF214	RNF214	4.27	4.63	4.73	4.47	4.52	4.23	4.57	4.31	4.52	4.2	4.06	4.65	4.16	4.51	4.34	4.58	4.43	-0.47	0.23	0.3	-0.17	-0.13	-0.19	-0.15	-0.27	-0.1	-0.2	-0.07	0.05	-0.51	-0.1	-0.19	0.06	-0.11
CGACGTAGGTTATGCAGATCAGCA	TRCN0000466372	SLC41A3	SLC41A3	5.84	6	5.85	5.83	6.04	6.26	6.25	6.12	6.07	5.9	7.04	5.81	5.91	6.38	5.57	5.88	6.51	0.07	0.2	-0.12	-0.03	0.16	-0.07	-0.1	-0.02	-0.05	0.21	1.04	0.21	-0.16	0.31	-0.2	-0.03	0.55
TGCGCTAGCTCGGAATTCCATATT	TRCN0000466373	PIGO	PIGO	5.77	5.82	6.05	5.79	5.82	6.01	5.97	6.24	5.9	6.13	4.49	5.8	5.81	6.2	5.69	5.66	6.1	0.08	0.06	0.31	0.06	0.15	-0.1	-0.13	0.24	0.01	0.43	-1.46	0.26	0.03	0.17	-0.04	0.05	0.37
TAAGCGAGCACCTAGCTCAGCAGC	TRCN0000466374	MRPS34	MRPS34	5.87	5.78	5.6	5.84	5.39	5.25	5.41	5.19	5.3	5.63	5.37	5.5	5.47	6.22	5.36	5.11	5.6	0.03	-0.06	-0.33	-0.04	-0.01	-0.39	-0.03	-0.16	-0.26	-0.26	0.61	-0.03	0.06	0.29	-0.02	-0.23	-0.01
TCTCACCGTAGCTGACGCTTGGAT	TRCN0000466375	LRP12	NO_MATCH_253	5.06	4.66	4.78	4.67	4.89	4.69	4.72	4.61	4.84	4.13	0	4.96	4.81	4.64	4.77	4.58	4.45	0.51	0.21	0	0.05	0.02	-0.14	0.02	-0.01	0.09	-0.28	-3.26	0.02	0.14	0.23	-0.06	-0.2	-0.18
ATGGGATTTGGGGATCTCGTGGGG	TRCN0000466376	ESAM	ESAM	4.49	4.82	4.98	5.15	4.92	4.81	4.43	4.71	5.07	5.55	5.32	5.05	5.17	4.14	5.32	5.08	4.35	-0.95	-0.51	-0.17	-0.18	-0.25	0.09	-0.5	-0.5	-0.06	0.06	1.24	-0.25	-0.11	-0.92	-0.02	-0.21	-0.82
TGATTTCAACACTTCATTTTCAGG	TRCN0000466378	ZNF562	ZNF562	5.14	5.18	5.26	5.15	5.53	5.35	5.63	5.3	5.7	5.31	2.34	5.47	5.43	5.29	5.23	5.23	5.54	-0.1	-0.12	0.07	-0.05	0.12	0.08	-0.01	-0.34	0.08	0.17	-2.8	0.12	0.11	0.14	0.02	-0.18	-0.09
TATTTTGTACGAACGAAAATCAGA	TRCN0000466379	CLEC11A	CLEC11A	5.78	5.66	5.44	5.72	5.61	5.11	5.44	5.3	5.7	5.2	5.14	5.5	5.65	5.88	5.64	5.37	5.36	-0.34	-0.13	-0.5	-0.11	-0.05	-0.34	0	-0.11	0.04	-0.6	-0.1	-0.38	-0.03	0	0.02	-0.22	-0.34
TGAATAAAGTGCCTTTAGTGCACG	TRCN0000466380	ETV7	ETV7	6.81	7.18	7.03	6.72	6.3	6.44	6.39	6.24	6.24	7.06	3.18	6.11	6.31	6.85	6.03	6.14	6.38	0.13	0.39	0.24	0.02	0.29	0.14	0.01	-0.05	0.02	0.29	-2.48	0.05	0.2	-0.04	0.02	0.18	-0.23
ACCCGAATTGGCAACAGCGTTTCA	TRCN0000466381	ZNF776	ZNF776	7.66	7.94	7.89	7.7	7.81	7.89	7.87	7.89	7.78	7.93	7.96	7.85	7.93	8.07	7.73	7.83	8.07	0.14	0.26	0.18	0.08	0.14	-0.07	0.15	0.08	0.03	0.47	-0.02	0.21	0.12	0.24	-0.07	0.1	0.16
ACTACCCGATGGAAACATAATCTC	TRCN0000466382	ZNF75A	ZNF75A	7.27	7.17	7.23	7.17	6.88	6.9	6.83	6.9	6.86	7.1	6.42	6.99	6.83	7.15	6.75	6.91	7.21	0.17	-0.02	0.07	0.06	0.03	0	0.11	0.06	0.07	0.02	-0.77	0.12	0.02	-0.01	-0.15	0.09	-0.08
GCGGTCAGTCATATGCATCAAGCC	TRCN0000466383	LURAP1L	LURAP1L	7.16	7.35	7.16	7.14	7.04	7.14	7.15	7.3	7.34	7.3	7	7.25	7.23	7.46	7.11	7.31	7.31	0.2	0.19	-0.03	0.05	-0.06	-0.01	0.11	0.26	0.31	0.31	-0.49	0.19	0.13	0.14	-0.06	0.11	0.1
ATCACAGACGATGAGCTCGGCGGG	TRCN0000466384	NFYB	NFYB	5.57	5.45	6.06	5.53	6.39	6.16	6.14	5.9	6.13	5.83	6.68	6.58	6.48	5.09	6.5	6.52	5.12	-0.05	-0.21	0.39	-0.1	-0.24	-0.15	-0.19	-0.54	-0.27	0.12	0.15	-0.04	0.06	-0.56	-0.23	-0.1	-0.79
CTTCCCTGGATGTTGGCCAAGCCC	TRCN0000466385	QSOX1	QSOX1	5.04	4.86	4.68	4.68	5.06	4.62	3.74	4.12	4.5	4.05	2.57	4.21	4.3	4.46	4.65	4.47	4.5	-0.31	-0.29	-0.4	-0.5	0.04	0.08	-0.88	-0.56	-0.35	-1.03	-0.46	-0.73	-0.66	-0.55	0.07	-0.24	-0.02
TGGGCATATTGCTTGCTGACCTTC	TRCN0000466386	FAM126B	FAM126B	5.82	6.01	5.91	5.63	5.74	5.91	6.21	6	5.84	5.35	4.19	5.66	5.55	5.81	5.67	5.57	6.2	0.13	0.27	0.24	-0.12	0.05	0.11	0.08	0.13	0.04	-0.27	-1.1	0.11	-0.19	-0.1	-0.02	0.04	0.3
CTCATTATCTAAGCCTCTACTTTC	TRCN0000466388	MMP28	MMP28	6.4	6.12	5.96	6.09	5.94	6.02	5.93	5.87	5.93	6.05	4.18	5.89	5.77	5.86	6.07	5.81	5.95	0.18	-0.06	-0.17	-0.1	-0.02	0.2	-0.07	0.08	-0.04	-0.13	-0.67	-0.06	-0.12	-0.33	0.12	-0.05	0.03
AAGCCATGTCATCTTGGAAATTCA	TRCN0000466389	GTPBP3	GTPBP3	4.28	3.85	3.75	4.09	3.5	3.22	3.34	3.55	3.57	3.81	2.89	3.12	3.51	3.41	3.7	3.29	3.52	0.07	-0.31	-0.23	-0.01	-0.29	0.17	-0.05	-0.06	-0.08	-0.5	0.8	-0.83	-0.26	0.01	-0.23	-0.48	-0.5
AAGGCTTGCCAACCGTAACATTCA	TRCN0000466390	MFGE8	MFGE8	5.57	5.54	5.68	5.74	5.51	5.12	5.42	4.84	5.52	5.45	5.36	5.62	5.44	5.21	5.43	5.26	5.31	-0.07	-0.03	0.23	0.02	-0.03	0.07	0.2	-0.46	0.12	-0.35	0.3	-0.1	0.08	-0.08	-0.3	-0.22	-0.44
ACACCCCTGGCTGACGACTGACCT	TRCN0000466391	CST9L	CST9L	6.4	6.55	6.6	6.4	6.36	6.47	6.45	6.45	6.42	6.54	8	6.44	6.41	6.8	6.38	6.24	6.72	0.15	0.1	0.14	0.02	0.16	-0.02	0.13	0.17	0.11	0.31	1.51	0.22	0.11	0.13	0.07	0.04	0.26
CCCCACCTGTCGTCTGTACTGGGC	TRCN0000466392	FASTKD1	FASTKD1	0	0	0	0	0	0	0	0	0	0	0	0	0	0	0	0	0	0	0	0	0	0	0	0	0	0	0	0	0	0	0	0	0	0
AACCAAAGCCTGTCAGTGAGCACC	TRCN0000466393	FAM64A	FAM64A	6.09	6.26	6.29	6.33	6.5	6.22	6.26	6.17	6.32	6.4	6.27	6.63	6.68	6.32	6.53	6.41	5.9	-0.05	0.06	0.05	0.06	-0.05	0.02	0.04	-0.13	0	0.22	-0.56	0.03	0.16	-0.06	-0.04	-0.03	-0.31
GCCCACTACAACATAGGCCAAATC	TRCN0000466394	TRMU	TRMU	5.68	5.93	5.81	5.78	6.25	6.36	6.13	6.47	6.21	5.76	6.08	6.27	6.41	6.02	6.29	6.39	5.85	-0.21	-0.06	-0.12	-0.13	0	-0.03	-0.16	0.33	-0.03	-0.11	0.09	0.05	0.06	0.25	-0.02	0.02	0.03
ACACTTCCGAAAATTGCCGAATAG	TRCN0000466395	RPL18A	RPL18A	5.78	5.96	5.75	5.88	5.99	6.05	5.9	6.1	6.03	6.28	7.25	5.83	6.09	5.87	5.97	6.14	5.95	-0.19	0.1	-0.27	-0.06	-0.06	-0.03	-0.16	-0.07	-0.1	0.41	0.12	-0.29	-0.02	-0.22	-0.02	0.08	-0.06
TAATATTCTTGAAAAAACGAAAGC	TRCN0000466396	NPBWR2	NPBWR2	6.23	6.28	6.25	6.18	6.81	6.44	6.02	6.41	6.61	6.36	5.92	6.44	6.63	5.59	6.18	6.24	5.72	-0.02	-0.09	0.07	-0.02	0.28	0.14	-0.29	-0.25	0.1	-0.06	-0.84	-0.2	0.16	-0.16	-0.4	-0.31	-0.3
GCGGGGGCGTGTGCCAGAGAATTC	TRCN0000466397	GUSBP1	LOC102725009	7.3	7.25	7.25	7.06	7.84	7.71	7.67	7.9	7.73	7.1	6.34	7.85	7.8	7.43	7.74	8.02	7.39	0.38	0.13	0.06	0.06	0.13	-0.14	0.07	0.29	0.07	0.09	-1.49	0.23	0.09	0.13	0	0.18	0.34
ATATTAAAGGTTTTTGACCAAATC	TRCN0000466398	NR2C2AP	NR2C2AP	6.07	5.84	5.87	6.01	5.86	5.41	5.47	5.46	5.83	5.99	6.73	6.11	5.99	5.39	5.88	5.71	5.36	0.24	-0.01	0.17	0.12	-0.08	0.02	0.1	-0.26	0.24	0.12	0.99	0.01	0.31	-0.08	-0.11	-0.25	-0.68
CACGCAGTGAAGCGAACATACAAT	TRCN0000466399	MTPN	MTPN	6.89	6.93	6.85	6.82	7.64	7.75	7.5	7.91	7.54	6.85	7.66	7.57	7.54	7.61	7.52	7.81	7.47	0.17	0.11	-0.17	0.02	0.19	-0.17	0	0.41	-0.1	0.24	-0.31	0.21	-0.04	0.37	-0.03	0.24	0.51
ACTGGCATTTTCCAACAGAGTCGT	TRCN0000466400	LFNG	LFNG	6.78	6.76	6.62	6.82	6.88	6.79	6.84	6.77	6.87	6.99	7.77	6.95	7.02	6.73	6.82	6.89	6.56	0.09	-0.03	-0.17	0.1	0	0.05	0.03	-0.18	0	0.19	0.1	0.06	0.1	0.03	-0.13	0	-0.07
TCATGCTGCGCCGTGGGACTGTGA	TRCN0000466401	MRTO4	MRTO4	5.92	5.98	5.85	5.85	6.36	6.21	6.33	6.25	6.31	6.13	5.99	6.35	6.31	5.99	6.1	6.43	5.9	-0.07	-0.02	-0.11	-0.1	0.07	0.01	0.09	-0.05	-0.02	0.11	-0.64	-0.07	-0.08	-0.08	-0.23	0.08	-0.11
CGCATTGTGCCTACTAGATGATTT	TRCN0000466402	NAV1	NAV1	3.19	3.12	2.65	2.5	2.84	3.15	3.01	2.16	2.68	2.83	0	2.7	1.87	3.18	2.63	2.81	2.95	0.52	0.49	0.16	-0.42	-0.11	0.02	-0.14	-0.76	-0.25	0.24	-1.59	-0.02	-1.02	0.47	-0.29	0.38	0.04
ACCTCCATATTTTCATCACTCAGG	TRCN0000466403	PENK	PENK	5.11	4.81	4.96	4.87	1.86	1.97	1.09	1.33	1.76	4.67	0	2.08	1.84	4.77	1.41	2.13	4.57	0.17	-0.05	0.09	-0.08	-0.04	0.34	-0.95	-0.62	-0.03	-0.27	-0.18	0.19	-0.05	0.16	-0.32	0.24	-0.33
CGGCTCATCTACCAGAGCAAAGTC	TRCN0000466404	NYAP2	NYAP2	7.44	7.53	7.65	7.45	7.99	8.35	8.1	8.34	7.95	7.62	8.18	7.93	7.86	8.19	7.68	8.09	8.03	0.04	0.04	0.05	0.03	0.13	-0.07	-0.1	0.25	-0.13	0.28	0.01	0.18	-0.21	0.34	-0.1	0.2	0.4
ACCATATGAGGTGATTGCTCGCAG	TRCN0000466405	LYPD2	LYPD2	7.64	7.6	7.69	7.61	8.02	7.98	7.92	8.12	7.95	7.8	8.29	8.12	8.06	7.72	7.83	7.86	7.49	0.26	0.06	0.07	0.11	0.1	-0.05	0.06	0.12	0.13	0.46	0.15	0.29	0.15	0.11	-0.11	-0.01	-0.09
GGGGCCTAAGAACTCTCCTGGCGG	TRCN0000466406	TMEM257	TMEM257	6.43	6.48	6.59	6.48	7.31	7.25	7.19	7.47	7.14	5.87	6	7.25	7.18	7.04	7.2	7.4	6.96	0.04	0.09	0.03	-0.02	0.14	-0.08	0.02	0.31	-0.01	-0.31	-0.49	0.1	0.15	0.3	-0.01	0.28	0.17
CACCGCCTGACGTTCTTTGTTAAC	TRCN0000466407	FYB	FYB	2.65	3.05	2.78	2.63	4.33	4.03	4.44	4.29	4.2	2.54	4.2	4.38	4.15	2.95	4.05	4.42	2.16	-0.54	0.18	-0.11	-0.26	-0.13	0.02	-0.27	-0.14	-0.41	-0.47	0.41	-0.08	-0.09	0.98	-0.09	0.29	-0.44
CATAACCCCACGATCCTAGGATCT	TRCN0000466409	CLCNKB	CLCNKB	3.03	2.87	3.11	2.85	0.58	0.49	0.48	0.7	1.01	2.82	0	0.66	0.54	3.23	0.52	0.48	2.36	0.04	0.27	0.28	-0.04	-0.22	-0.02	-0.23	0.05	-0.31	-0.15	-0.08	-0.23	-0.37	0.84	-0.14	-0.35	-0.21
AGAACAACCTTTAAGGACCCCTCA	TRCN0000466410	FAM171B	FAM171B	3.07	2.73	2.3	2.41	0.64	0.59	0.25	0.03	1.15	2.13	0	0.78	0.78	2.12	0.23	0.46	2.39	0.06	0.14	-0.43	-0.18	-0.2	0.22	-0.47	-0.25	0.53	-0.97	-0.02	-0.18	0.35	-0.56	-0.55	-0.29	-0.51
TATATTGGGTATTTTGACCGTTTA	TRCN0000466411	FAM64A	FAM64A	6.54	6.6	6.58	6.62	6.63	6.5	6.54	6.66	6.47	6.8	4.97	6.69	6.71	6.23	6.57	6.48	6.29	-0.06	0.08	0.1	0.05	-0.02	0.14	0.07	-0.02	-0.1	0.22	-1.32	0.05	0.17	-0.03	-0.03	-0.13	-0.16
AAACCCCAGAACTGAAAACCACAG	TRCN0000466412	COPZ1	COPZ1	5.47	5.52	5.53	5.69	6.02	5.5	5.51	5.55	5.8	5.62	5.05	6.07	5.95	5.46	5.91	5.82	5.37	-0.1	-0.1	-0.01	0.01	0.09	-0.01	0.01	-0.19	0.09	-0.07	-0.74	0	0.07	0.03	-0.08	-0.14	-0.36
TGATTAATGCACCGATCGCGCCCA	TRCN0000466413	SNX7	SNX7	3.54	3.27	2.81	2.89	1.69	1.98	2.08	2.3	1.66	2.86	0.1	2.05	2.24	3.47	1.71	1.57	3.08	0.53	0.17	-0.15	-0.08	-0.09	-0.01	0.17	0.61	-0.32	-0.21	-0.89	0.28	0.68	1.14	0.11	-0.07	0
ACACGCGACTGCCCACTGGCATTA	TRCN0000466414	LPCAT2	LPCAT2	5.7	5.4	5.75	5.65	6.29	6.06	6.35	5.81	6.4	5.41	5.3	6.44	6.43	4.87	6.49	6.27	4.89	0.2	-0.14	0.31	0.06	-0.05	0.14	0.12	-0.54	0.12	-0.19	0.11	0.04	0.12	-0.3	-0.01	-0.04	-0.82
GCTTAATCACGATCCCCAGTTCGC	TRCN0000466417	RABGGTB	RABGGTB	3.21	3.11	2.81	3.07	2.73	2.68	2.66	2	2.58	1.94	2.87	3.1	2.98	3.07	2.89	2.59	2.93	-0.27	-0.28	-0.14	-0.01	-0.35	0.09	-0.06	-0.5	-0.01	-1.68	1.1	-0.11	0.1	-0.2	-0.04	-0.27	-0.47
ACAACTCCCGTATCTCCTGCTAAG	TRCN0000466418	LYRM5	LYRM5	5.51	5.37	5.46	5.49	6.22	6.22	6.19	6.07	6.08	5.16	5.55	6.16	6.14	5.67	6.07	6.18	5.8	0.08	0.04	0.02	0.02	0.06	-0.1	0.12	-0.09	-0.1	-0.02	-0.42	-0.01	0.13	0.01	-0.16	-0.06	0.04
TAAAGTGCATACCCCAACCCCCTG	TRCN0000466419	ADAM33	ADAM33	7.01	7.08	7.03	6.99	7.52	7.55	7.44	7.57	7.49	6.86	7.04	7.52	7.6	7.19	7.39	7.55	7.02	0.18	0.24	0.01	0.11	0.1	-0.09	0.08	0.12	0.05	0.14	-0.35	0.18	0.24	0.11	-0.02	0.1	0.09
GCAATCTAATCTTAACTCCGACAA	TRCN0000466420	ZNF333	ZNF333	6.18	6.13	6.26	6.1	6.32	6.18	6.44	6.25	6.26	6.09	4.64	6.29	6.31	5.85	6.43	6.31	5.62	0.09	0	0.24	0.15	-0.05	0.13	0.15	0	-0.04	-0.07	-1.51	-0.14	0.09	-0.18	0.1	-0.15	-0.25
ATCTAAGACTAACAGACATACCGA	TRCN0000466421	KIAA1549L	NO_MATCH_72	6.25	6.11	6.15	6.32	6.31	5.64	5.93	5.8	6.12	5.85	5.47	6.25	6.18	5.63	6.27	6.13	5.74	0.09	-0.05	0.03	0.13	0.07	-0.02	0.25	-0.16	0.17	-0.21	-0.36	-0.12	0.07	-0.15	-0.06	-0.11	-0.5
CACAAGGAGCGTGCCTGTATGTTT	TRCN0000466422	RASGEF1A	RASGEF1A	4.82	5.01	4.78	4.81	4.99	5.17	5.05	5.21	5.22	5.03	1.88	4.98	5.08	5.4	4.61	4.79	5.15	-0.27	0.05	-0.08	-0.09	0.05	-0.02	-0.11	0.23	0.11	-0.2	-2.36	0.13	0.1	0.48	-0.32	-0.06	0.29
AACTCACGTGGACCACTCCTAGTT	TRCN0000466423	UQCC2	UQCC2	5.59	5.88	5.74	5.8	5.75	5.29	5.33	5.17	5.6	5.69	5.63	5.88	5.76	5.47	5.67	5.74	5.53	-0.15	0.14	-0.08	0.04	0.19	-0.08	0.09	-0.28	0.17	0.04	0.35	0.11	0.27	-0.13	-0.18	0.08	-0.37
CCACTCATTTAACGTTGCCGGTAC	TRCN0000466424	MSRB1	MSRB1	7.16	7.25	7.19	7.15	7.23	7.3	7.28	7.46	7.14	7.39	7.6	7.28	7.18	7.41	6.87	7.35	7.64	0.18	0.19	-0.04	0.12	0.24	-0.14	0.08	0.26	0.04	0.59	0.41	0.43	0.04	0.1	-0.22	0.22	0.4
GACGCTGTGCCAATAAGTTACAGT	TRCN0000466425	EPAS1	NO_MATCH_165	5.94	6.13	6	6.1	5.96	5.61	5.74	5.83	5.72	5.63	5.93	5.87	5.86	6.32	5.83	5.95	6.14	-0.13	0.12	-0.11	0.02	-0.02	-0.2	-0.02	0.1	-0.15	-0.29	0.47	-0.12	0.1	0	-0.18	0.03	0.06
TGGAGAAAAACCACCTATAAAAAA	TRCN0000466426	ING3	ING3	5.9	6.02	6.08	6.06	6.02	6.43	6.26	6.49	6.19	6.45	5.87	6.25	6.23	6.23	5.87	6.23	6.64	-0.09	-0.06	-0.18	0.01	-0.02	0.04	0.01	0.28	0.03	0.49	-1.2	0.25	0.13	-0.16	-0.2	0.13	0.52
GTATGGACTATCGCGATATGCGCC	TRCN0000466427	MYH7	MYH7	4.51	4.88	4.51	4.68	4.33	3.9	3.6	3.99	4.24	3.9	2.34	3.99	4.21	4.36	4.12	4.38	3.79	-0.49	-0.05	-0.11	-0.11	-0.12	0.06	-0.45	0.01	-0.01	-1.01	-0.63	-0.66	-0.1	-0.25	-0.12	0.04	-0.4
TCGGCCCCACTTCGGGATTGCTTT	TRCN0000466428	ZSCAN29	ZSCAN29	1.47	1.32	1.56	1.5	0.86	1.02	1.23	0.62	1.06	0.74	0	0.92	0.82	0.38	0.78	0.99	1.69	-0.81	-0.47	-0.2	-0.43	-0.49	0.24	-0.2	-0.49	-0.3	-1.52	0	-0.88	-0.22	-0.68	-0.27	0.05	-0.37
GAGGTTACATCCTCATACAAACTT	TRCN0000466429	CD79A	CD79A	6.06	5.92	5.8	5.82	5.64	5.4	5.46	5.29	5.54	6.07	8.07	5.67	5.44	5.74	5.66	5.67	5.56	0.22	0.14	0.03	0.01	-0.04	0.03	0.06	-0.13	0.07	0.16	2.25	-0.08	-0.09	0	-0.12	0.01	-0.13
AGCAGCAGATACCCGAAGAAGGCT	TRCN0000466430	DNAJC3	DNAJC3	5.06	4.82	5.17	5.03	5.17	5.37	5.52	5.09	5.37	4.76	2.45	5.46	5.19	5.37	5.36	5.5	5.05	-0.05	-0.29	0.17	-0.03	0.01	0.09	0.04	-0.46	0.05	-0.37	-1.7	0.21	0.06	0.42	0.13	0.26	-0.44
CCGTTCGTGAGCCTCGAGTCACGG	TRCN0000466432	SEMA4A	SEMA4A	3.52	3.54	3.08	3.69	2.89	3.62	3.3	3.4	3.45	3.84	2.67	2.91	3.35	3.6	3.31	2.68	3.24	-0.27	-0.09	-0.44	0.05	-0.73	0.04	-0.27	-0.25	-0.06	-0.11	-0.63	-0.38	-0.2	0.33	0	-0.47	-0.31
GCAACTTACGGCCTCTTTCCACTC	TRCN0000466433	MARVELD3	MARVELD3	5.97	5.45	5.62	5.65	5.05	4.97	5.03	4.97	5.04	5.3	3.96	4.52	5.09	5.35	4.77	5.07	5.31	0.2	-0.14	-0.03	-0.05	-0.17	0.1	-0.09	-0.2	-0.07	-0.35	-1.42	-0.63	-0.08	-0.12	-0.15	-0.13	0.02
AACCCTTGGCCCGCGGGCGGTGGA	TRCN0000466434	GTPBP3	GTPBP3	5.47	5.55	5.57	5.65	5.08	4.66	4.87	4.54	5.22	5.54	6.77	5.33	5.34	4.7	5.36	5.03	4.59	-0.19	-0.04	0.1	-0.02	-0.12	0.16	-0.06	-0.51	0.01	-0.21	1.44	-0.13	-0.03	-0.73	-0.02	-0.2	-0.84
ATATCCCCTTTTAAAGCCCAGTTA	TRCN0000466435	DRD5	DRD5	5.68	5.37	5.87	5.77	5.17	5.06	5.12	4.92	5.22	5.38	6.56	5.66	5.73	4.61	5.55	4.98	4.98	-0.17	-0.37	0.41	-0.1	-0.17	0.21	-0.06	-0.6	-0.11	-0.46	0.88	-0.1	0.26	-0.73	0.14	-0.44	-0.67
TCACCGGCGCTGAAATTCTATTTA	TRCN0000466436	CS	CS	5.82	5.78	5.83	5.72	5.71	6.15	6.05	6.04	6.05	6.17	7.15	5.52	5.72	5.13	5.48	5.72	5.72	0.08	0	0.06	0.01	-0.09	0.13	-0.12	0.02	0.1	0.46	1.22	-0.34	-0.12	-0.47	-0.3	-0.17	-0.17
GGCACCAGGAAACTAGGGGTGTGT	TRCN0000466437	TUBA1B	TUBA1B	7.46	7.54	7.5	7.35	7.79	7.94	8.12	7.76	7.81	7.89	6.52	7.67	7.86	7.58	7.72	7.65	7.85	0.07	0.05	0.05	0.03	0.13	0.07	0.12	-0.19	-0.01	0.32	-1.31	0.13	0.04	-0.01	0.04	-0.18	0.24
TTAATCGCAATTCTTCAACCCGCT	TRCN0000466438	ARAF	ARAF	5.75	5.16	5.31	5.57	3.36	3.73	4.82	3.82	4.15	5.9	3.68	4.04	4.01	5.08	3.81	4.49	3.26	-0.01	-0.34	-0.12	-0.13	-0.84	-0.15	0.36	-0.38	-0.13	-0.19	-1.05	-0.53	-0.27	-0.3	-0.73	0.3	-1.51
TTTGATTTCATTTCTTTCGAACAA	TRCN0000466439	CDK18	CDK18	4.5	4.93	4.85	5.05	3.54	2.74	3.15	3.14	3.51	5.1	3.46	3.56	3.34	3.49	3.18	3.05	3.94	-0.86	-0.06	0.12	0.02	-0.12	-0.08	-0.2	-0.36	-0.13	-0.21	0.41	-0.41	-0.14	-0.9	-0.35	-0.29	-0.53
TACTAAGGAGAGATAGGTAGTATC	TRCN0000466441	AK4P6	LOC100507855	6.53	6.46	6.53	6.5	4.95	4.97	5.1	4.93	4.99	6.53	3.3	5.05	5.19	6.74	5.12	5.12	6.66	0.08	0.01	-0.07	0.14	0.02	-0.12	0.14	-0.07	-0.05	0.06	-1.58	-0.05	0.11	0.05	-0.03	0.14	0.28
ACTGTCCGAGGTTGTACACATTTT	TRCN0000466442	UGGT2	UGGT2	5.8	5.79	5.93	5.94	6.15	5.97	6.03	5.92	6.19	5.62	4.3	6.27	6.17	5.55	6.02	5.96	5.66	0.05	0.01	0.13	0.1	0.06	0	0.13	-0.07	0.24	-0.12	-1.22	0.15	0.18	-0.23	-0.19	-0.07	-0.09
ACGAAGTCACGAAAACGCAACGCC	TRCN0000466443	EPHX4	EPHX4	4.71	5.03	5.2	5.01	5.14	5	4.99	5.24	5.07	5.46	5.43	5.14	4.88	4.99	5.13	4.92	5.08	-0.08	-0.13	0.26	0.05	0.05	0.07	-0.03	0.15	0	0.46	0.69	0.18	-0.05	-0.13	-0.03	-0.07	-0.03
ACTATGTCCATGACTCATCATCGT	TRCN0000466444	L3HYPDH	L3HYPDH	6.09	6.14	5.93	6.15	6.29	6.26	6.16	6.05	6.36	6	6.74	6.4	6.42	6.02	6.35	6.22	5.73	-0.01	0.05	-0.09	-0.02	0.04	0.14	-0.02	-0.21	0.06	-0.08	0.62	-0.02	0.11	-0.11	-0.06	-0.06	-0.4
TCTTTACTTTACGTCATCATTACA	TRCN0000466446	RPS6KA5	RPS6KA5	4.87	4.92	4.83	4.94	3.37	3.31	3.72	2.89	3.74	4.57	1.37	3.7	3.3	3.83	3.45	3.43	3.99	-0.19	-0.01	0.37	0.03	-0.42	0.18	0.13	-0.79	0.14	-0.67	-1.61	-0.33	-0.25	-0.7	-0.38	-0.24	-0.81
ATGTGTTTGCCGCACGCTGACCGC	TRCN0000466447	CPT1A	CPT1A	0.74	0.99	1.21	1.36	0.03	0	0.02	0.09	0	0.3	0	0	0	0.88	0	0.11	0.25	-0.76	0.32	0.01	0.19	-0.24	-0.04	-0.08	-0.03	-0.04	-1.18	-0.05	-0.01	-0.07	-0.14	-0.21	0.05	-1.06
TAGTGGCTGCGCGCGAACTGTACT	TRCN0000466448	SLC25A52	SLC25A51	7.18	7.35	7.33	7.32	7.88	8.05	7.98	8.2	8.02	7.4	8.8	7.89	7.92	7.33	7.88	7.92	7.48	0.06	0.1	0.11	0.07	0.06	0.03	-0.01	0.18	0.05	0.22	0.54	0.15	0.03	0.06	-0.13	0.03	0.04
TTAATAGTTGTAGCCACCCTTCGC	TRCN0000466449	LINC00895	LINC00895	7.62	7.66	7.7	7.67	8.19	7.84	7.88	8.04	8.18	7.89	8.79	8.14	8.27	7.34	8.11	8.1	7.46	0.14	0.01	0.08	0.09	0.11	-0.05	0.12	-0.06	0.23	0.32	0.72	0.06	0.24	-0.05	-0.04	0	-0.24
CCACAAACCCTCTGGAGTAGCACA	TRCN0000466450	ANO4	ANO4	3.7	4.15	3.64	3.75	4.5	4.7	4.68	4.37	4.47	3.74	0.19	4.51	4.2	3.42	4.55	4.54	3.76	-0.52	0.25	-0.33	-0.32	-0.17	-0.02	-0.44	-0.43	-0.25	-0.67	-3.46	-0.25	-0.35	-0.36	-0.05	-0.11	0.11
CGTTCTAAGCAATTTTCCATACAT	TRCN0000466452	GRHL3	GRHL3	3.32	3.25	3.68	3.25	1.3	0.83	1.15	0.84	1.06	3.41	0	0.77	0.72	4.21	0.76	1.42	3.29	-0.36	-0.33	0.21	-0.05	0.15	-0.28	-0.21	-0.64	0.1	-0.15	0	-0.46	-0.18	0.68	-0.27	0.85	-0.4
AAAATTTTCTGTCCTGACGAACGA	TRCN0000466453	PLP1	PLP1	1.94	2.41	2.64	2.79	0.87	0.43	0.71	0.54	0.69	2.9	0	0.64	0.48	1.63	0.5	0.4	1.62	-0.82	-0.14	0.25	0.01	-0.1	-0.05	0.19	-0.27	0.04	-0.01	-0.46	-0.72	-0.13	-0.54	-0.38	-0.62	-0.84
TCACCCCCGGCTCTAACTCCCCCA	TRCN0000466454	TMEM140	TMEM140	6.57	6.35	6.62	6.71	4.71	6.97	5.81	7.26	5.72	6.25	6.99	4.66	5.56	5.44	6.43	6.01	5.59	-0.09	-0.33	-0.23	-0.06	-1.52	-0.03	-0.86	0.37	-0.99	-0.24	-0.07	-1.62	-1.18	-1	0.2	-0.62	-1.01
TCTTTCTTTGGGTTTCAATTTTCG	TRCN0000466455	C1orf35	C1orf35	5.43	5.12	5.07	5.41	5.13	4.96	4.9	5	5.13	4.93	5.53	5.24	5.36	4.62	5.36	5.44	4.45	-0.19	-0.38	-0.22	-0.16	-0.4	0.13	-0.19	-0.18	-0.2	-0.62	0.98	-0.55	-0.19	-0.48	-0.02	-0.09	-0.41
ATAAGGACCTATTCCTGCGACAGC	TRCN0000466456	LYZ	LYZ	3.02	3.28	3.33	3.22	4.16	3.85	3.81	3.93	4.02	3	5.74	4.13	3.85	2.86	4.11	4.33	3.13	-0.72	-0.05	-0.35	-0.54	-0.33	0.06	-0.21	-0.04	-0.21	-0.91	1.69	-0.66	-0.19	-0.36	-0.18	0.11	-0.68
AACTACTTCACAGAAGCTGCCCAC	TRCN0000466457	S100PBP	S100PBP	4.13	4.39	4.24	4.41	4.78	4.64	4.9	4.42	4.85	4.18	3.74	5.26	5.18	3.44	5.13	5.05	3.63	-0.36	-0.1	0.12	-0.13	-0.24	0.07	0.07	-0.63	-0.12	-0.55	0.01	-0.18	0.23	-0.4	-0.17	-0.05	-1.02
TCTGAAACATAATAAAATAAAGTG	TRCN0000466458	DEFA5	DEFA5	5.78	5.87	5.71	5.76	5.56	5.37	5.63	5.48	5.58	5.8	4.49	5.58	5.6	5.16	5.17	5.54	5.42	0.08	0.25	0.12	0.03	0	-0.05	0.36	-0.12	0.23	0.24	-0.87	-0.02	0.27	-0.35	-0.33	-0.07	-0.21
CAATTACAGAATAACGTAGCTAAC	TRCN0000466460	KLHL23	KLHL23	3.79	4.25	4.49	3.99	3.85	4.27	4.61	3.98	4.04	3.73	0.81	4.2	3.9	3.87	4.27	4.44	4.46	-0.66	0.05	0.26	-0.23	-0.49	0.19	0.13	-0.57	-0.12	-0.78	-1.44	-0.15	-0.03	-0.07	0.04	0.36	0.4
ATGATATAAATTGCTGTAGTTGTT	TRCN0000466461	GSDMB	GSDMB	4.19	4.1	4.05	4.26	4.29	4.13	4.32	3.68	4.33	3.89	3.67	4.49	4.31	2.99	4.34	4.29	3.36	-0.4	-0.2	0.02	-0.15	-0.24	0.14	0.16	-0.58	0.05	-0.75	0.19	-0.28	-0.03	-0.99	-0.35	-0.02	-1.14
GCTACCTTGAACTAATTTCCGACC	TRCN0000466462	ELOF1	ELOF1	6.46	6.2	5.97	5.98	6.06	5.76	5.79	6.02	5.93	6.06	4.53	5.98	5.87	6.1	5.71	6.04	5.67	0.49	0.14	-0.01	0.01	0.16	-0.03	0.13	0.29	0.26	-0.05	-1.25	0.07	0.11	0	-0.23	-0.05	-0.16
TGAAACAATCAAACCGGCTCGCCA	TRCN0000466464	RUSC1	RUSC1	5.66	6.28	6.07	5.58	5.77	6.12	6.28	6.12	6.14	6.61	6.35	5.78	6.05	6.45	5.95	6.16	6.15	-0.04	0.03	-0.04	-0.09	0.03	0.09	0.05	-0.07	-0.09	0.41	-0.13	0.03	-0.04	0.22	-0.02	0.28	0.06
GAAGCCTCCCAGCCAACGATTCGG	TRCN0000466465	MDFI	MDFI	5.52	5.78	5.79	5.59	5.05	5.01	4.81	5	5.09	5.56	6.86	5.02	5.3	5.29	5.12	5.23	5.55	-0.1	0.33	0.28	-0.01	-0.27	-0.03	-0.29	-0.07	0.15	-0.15	1.32	-0.38	0.1	-0.18	-0.21	-0.03	0.15
GTCGAGCAATGCAAGTCAGTGTAT	TRCN0000466466	PSMB5	PSMB5	6.53	6.63	6.47	6.61	6.46	6.19	6.14	6.15	6.25	6.64	5.27	6.29	6.43	6.59	6.2	6.44	6.5	-0.04	0.03	-0.02	0.06	0.08	-0.04	-0.01	0.02	0.01	0.04	-1.33	-0.16	0.08	0.01	-0.27	0.03	0.12
CGAAAGTAAATCCTGTTAATTAAT	TRCN0000466467	ZNRD1	ZNRD1	6.07	5.95	5.68	5.98	5.34	6.16	6.23	6.02	5.55	6.26	8.34	5.66	5.81	6.13	5.46	5.76	6.1	-0.09	-0.15	-0.53	-0.02	-0.2	0.1	0.32	0.12	-0.21	0.03	2.46	-0.06	0.15	0.08	-0.03	-0.05	0.09
GGGGTTCACCTGAAACCGACTACA	TRCN0000466468	C8orf4	C8orf4	6.71	6.82	6.63	6.58	5.66	6.51	6.26	6.75	6.62	6.75	7.29	6.63	6.42	7.09	5.85	6.81	6.82	0.12	0.07	-0.21	-0.1	-0.72	-0.24	-0.25	0.26	0.07	0.15	0.42	0.13	-0.15	0.03	-0.39	0.27	0.14
CTGTGTCCCTAGTTCAGGGCGGGA	TRCN0000466469	DUOX1	DUOX1	6.47	6.48	6.56	6.52	6.68	6.64	6.43	6.52	6.56	6.48	8.04	6.71	6.66	6.71	6.64	6.64	6.73	0.11	0.06	0.12	0.11	0.07	0.15	-0.05	0.03	0.05	0.18	1	0.28	0.08	0.38	0.02	0.13	0.29
ATGAACCTACGTTAATCAGAACAT	TRCN0000466471	SYCN	SYCN	6.62	6.49	6.41	6.6	6.41	6.05	6.16	6.1	6.46	6.5	5.74	6.6	6.53	6.09	6.41	6.36	5.99	0.23	0.06	0.02	0.17	-0.02	0.01	0.12	-0.21	0.17	0.12	-0.3	-0.01	0.15	-0.2	-0.19	-0.13	-0.44
ATTCCGTGTCGAAGTCTTCGCCTG	TRCN0000466472	MAATS1	MAATS1	2.54	3.32	3	3.04	3.17	2.72	3.25	2.58	3.4	2.58	2.72	3.28	3.22	2.5	3.7	3.25	2.21	-1.04	-0.01	-0.02	-0.15	-0.36	0.02	0.14	-0.91	0.13	-0.94	0.59	-0.49	-0.02	0.01	0.27	-0.05	-1.07
CCTCCGAACACCAGAGGGGATAGC	TRCN0000466473	RNF130	RNF130	3.23	3.42	2.79	3.06	3.78	4	3.7	3.91	3.74	2.66	3.02	3.63	3.3	3.64	3.54	3.69	3.78	0.16	0.2	-0.6	0.05	0.18	0.04	-0.05	0.3	0.21	0.28	-0.41	0.27	-0.26	-0.21	0.04	0.01	0.55
GGTTATCGTATTAGTCCACTGGGC	TRCN0000466474	PQLC2L	PQLC2L	6.71	6.74	6.72	6.64	6.48	6.45	6.39	6.56	6.44	6.8	3.92	6.68	6.61	6.58	6.56	6.44	6.66	0.09	0.14	0.03	0.07	-0.05	-0.06	-0.02	0.18	-0.04	0.15	-1.83	0.16	0.19	0.03	0.02	-0.22	0.07
AGGGGTTTGCTCTTCAAAACCCAT	TRCN0000466476	PNPLA8	PNPLA8	2.22	1.84	2	1.81	2.92	2.32	3.36	1.72	2.84	1.91	0.1	2.77	2.36	1.37	2.97	2.45	1.95	0.04	-0.07	0.24	-0.57	0	-0.1	0.3	-0.94	0	-0.45	-0.58	-0.28	0.06	-0.46	-0.03	-0.14	-0.29
ATCGGAGGAATCCGAACGGGGTTG	TRCN0000466478	SLC52A2	SLC52A2	2.79	2.96	2.17	2.81	3.22	2.47	2.71	2.72	3.38	2.8	0.1	3.19	3.14	3.17	3.03	2.81	2.8	-0.84	0.07	-0.69	-0.51	-0.16	-0.19	-0.45	-0.26	-0.02	-0.93	-1.23	-0.75	-0.07	0.12	-0.2	-0.47	-0.42
TATGCTCGCCCTCGCGTCCTGGCA	TRCN0000466479	ZSCAN32	ZSCAN32	5.93	6.05	6.13	6.14	6	6.03	6.03	6.09	6.07	6.13	7.05	6.15	6.24	6	6.03	6	5.89	-0.08	0.07	0.17	0.07	-0.02	0.09	0.13	0.15	0.07	0.16	0.81	0.11	0.26	0	-0.08	-0.01	-0.34
TCTCATGTGCTTTGCTCCACACAT	TRCN0000466481	NEK9	NEK9	4.93	4.87	4.92	4.9	3.08	2.86	3.21	2.81	3.19	4.89	0.1	3.22	3.26	4.15	3.09	3.19	4.02	-0.39	-0.06	0.01	-0.16	-0.2	0.14	-0.12	-0.54	-0.2	-0.38	-0.67	-0.5	-0.19	-0.66	-0.25	-0.16	-0.62
CTGGCTGCCAGCGCATTTACCTTT	TRCN0000466482	STRADB	STRADB	6.74	7.03	7	6.88	5.6	5.6	5.43	5.66	5.39	6.92	5.52	5.58	5.7	7.01	5.41	5.52	6.98	-0.04	0.24	0.04	0	0.06	-0.06	-0.15	0.17	-0.18	0.15	-0.12	0.15	0.18	0.14	-0.03	-0.07	0.29
GGAACTTTCTGTAGTTCGAACAGC	TRCN0000466483	ZNF124	ZNF124	3.98	4.35	4.5	4.19	5.77	5.53	5.64	5.42	6	3.89	1.52	5.58	5.9	4.1	5.9	6.06	4.55	-0.65	-0.14	0.28	-0.17	0.04	-0.02	-0.25	-0.26	-0.13	-0.68	-3.47	-0.27	0.05	-0.09	0.37	0.13	-0.21
CGAACCTTAAACAAAGCACCCGAA	TRCN0000466484	ENSA	ENSA	6.51	6.69	6.73	6.65	7.02	7.49	7.28	7.56	7.1	6.82	7.34	7.1	6.97	7.26	6.83	7.13	6.99	-0.08	-0.01	-0.1	0.13	0.11	0	-0.02	0.48	-0.06	0.5	0.81	0.33	-0.07	0.3	0.02	0.13	0.42
TAAAACAGTGGTCAGGCCGCTACT	TRCN0000466485	PIP5KL1	PIP5KL1	6.59	6.6	6.72	6.68	5.01	5.16	4.8	5.03	4.98	6.68	3.68	5.15	5.18	6.79	4.77	4.96	6.41	-0.05	0.01	0.07	0.05	0.09	0.13	-0.25	-0.05	-0.04	0.12	-0.92	0.18	0.14	0.01	-0.23	0.04	-0.04
ACCGAGTCCGAATAGTTTATTCAG	TRCN0000466486	HOOK1	HOOK1	3.37	3.6	3.35	3.64	4.29	4.05	4.62	3.75	4.37	4.03	1.16	4.43	3.94	3.42	4.59	3.82	4.1	-0.58	-0.45	-0.47	-0.3	-0.28	-0.05	0.02	-0.84	-0.09	-0.34	-1.96	-0.2	-0.33	-0.34	0.18	-0.61	0
CCAGTCCTCGGCGCACGAATAGGT	TRCN0000466487	ERF	ERF	5.25	5.05	4.68	5.34	4.89	4.98	5.39	5.12	5.72	4.78	2.54	4.99	5.14	3.82	5.02	5.22	4.32	0.02	0.02	-0.51	0.12	-0.49	-0.09	-0.11	-0.49	0.1	-0.32	-2.49	-0.43	-0.27	-0.89	0.67	0.04	-0.54
ACAATCCGGTTACCCTTTTAGTAG	TRCN0000466488	TPM3	TPM3	5.78	5.43	5.56	5.42	2.9	3.1	2.62	3.06	3.44	5.32	6.71	3.25	3	5.16	2.97	3.22	5.32	-0.06	-0.37	-0.04	-0.12	-0.08	0.14	-0.29	-0.37	0.19	-0.46	3.43	0	-0.39	-0.35	0.01	-0.09	-0.22
ATCGATTAACGGACTCTAGCACCC	TRCN0000466489	TMEM213	TMEM213	6.7	6.84	6.79	6.91	6.98	6.53	6.72	6.62	6.91	6.91	7.53	7.02	7.03	6.58	6.97	6.93	6.27	-0.04	0.08	0.04	0.19	0.05	-0.08	0.15	-0.18	0.17	0.1	0.12	0.01	0.13	-0.27	-0.12	0	-0.41
CTCGGAACTCAATCTCAAAGCTCA	TRCN0000466491	FGF9	FGF9	5.54	5.43	5.31	5.39	6.21	6.38	6.44	6.96	6.23	5.4	7.5	6.14	5.87	5.78	6.24	6.14	6.05	-0.13	0.03	-0.17	-0.18	0	-0.01	0	0.81	-0.02	-0.36	0.5	-0.14	-0.2	0.05	-0.08	-0.1	0.39
ACCCGATTGCCGCGCTTACCGGAA	TRCN0000466492	WWC2-AS2	WWC2-AS2	6.23	5.49	5.99	5.72	6.24	5.89	5.69	6.37	6.26	5.56	6.17	5.98	6.39	7.05	6.12	6.32	6.03	0.39	-0.25	-0.43	-0.14	0.13	-0.57	-0.19	0.75	-0.24	-0.28	-0.06	0.29	-0.25	0.36	0.16	0.24	0.57
AGGATTCGATTCTACTGTTAGTTG	TRCN0000466493	UBXN4	UBXN4	4.38	4.61	4.25	4.45	1.31	1.37	1.68	1.26	1.77	4.89	0	1.74	2.05	4.35	1.72	1.28	4.38	0	0.14	-0.35	0.11	0.08	-0.26	0.3	-0.21	0.38	0.25	-1.28	0.07	0.25	-0.15	0.08	-0.45	-0.28
ATCCCGCCTCGGCCAGTAGTTGTC	TRCN0000466494	HP1BP3	HP1BP3	4.53	4.8	4.74	4.79	1.55	1.79	1.61	2.35	1.92	4.39	0	1.88	1.92	4.43	1.79	1.9	4.62	-0.16	0.1	0.01	0.03	-0.23	-0.05	-0.18	0.29	0.08	-0.28	-0.94	-0.08	-0.06	0.11	-0.14	0	-0.14
TAGCATGCCGCTCCATGATTCCGC	TRCN0000466495	FNBP4	FNBP4	2.38	1.93	2.08	2.25	2.7	1.63	2.33	2.1	2.47	1.2	1.96	2.34	2.05	2.22	2.11	2.88	2.34	-0.39	-0.52	-0.66	-0.1	-0.32	-0.63	-0.59	-0.85	-0.34	-2.09	-0.16	-0.71	-1.11	0.13	-0.59	0.22	0.02
TATCAAAGGCAAACAAACCAATGG	TRCN0000466496	MMADHC	MMADHC	5.64	5.33	5.67	5.41	6.23	6.42	6.28	5.75	6.17	5.28	1.96	6.29	5.98	5.6	6.13	6.11	5.51	0.03	-0.04	0.11	-0.12	0.06	0.05	-0.05	-0.39	-0.06	-0.23	-3.24	0.01	-0.05	0.1	-0.03	-0.07	-0.06
GGTTATACTAAGCCATAAATGTTA	TRCN0000466497	TRMT61A	TRMT61A	7.33	7.14	7.07	7.23	7.54	7.52	7.43	7.55	7.53	7.3	7.33	7.58	7.57	7.1	7.67	7.52	6.86	0.16	0.01	0.02	0.14	0.01	0.17	0.02	0.04	0.06	0.08	-0.17	-0.01	0.07	0.13	0.13	-0.05	-0.11
CCGACGGTGTTTCAAGTGTTGATG	TRCN0000466498	COL20A1	COL20A1	5.58	5.58	5.52	5.55	6.45	6.58	6.49	6.54	6.46	5.53	5.27	6.32	6.35	6.45	6.25	6.54	6.37	-0.08	-0.05	-0.17	-0.09	0.03	-0.08	-0.09	0.21	-0.14	0.09	-1.25	0.05	-0.21	0.56	-0.08	0.18	0.55
GCTTTGTGTAGGTATACCCTTCGC	TRCN0000466500	GUSBP1	LOC102725009	6.81	6.55	6.46	6.57	7.34	6.91	6.98	7.17	7.23	6.68	8	7.32	7.44	6.64	7.22	7.22	6.44	0.34	0	-0.03	0.09	0	-0.11	0.06	0.02	0.16	0.29	0.59	-0.02	0.27	0.22	-0.17	-0.14	-0.01
AATCAAACTGTCTCGATTCCGTCT	TRCN0000466502	GGA1	GGA1	3.19	3.2	3.57	3.53	2.89	2.38	2.87	2.25	3.13	3.77	1.25	2.82	2.82	2.58	3.13	2.59	2.54	-0.63	-0.37	0.2	-0.11	-0.19	0.08	0.07	-0.63	0.07	-0.21	-2.15	-0.6	-0.31	-0.73	0	-0.29	-0.78
AGGAGAACGCCACAGTTCAACTCT	TRCN0000466503	EDNRA	EDNRA	5.85	6.03	6.03	6.08	5.91	4.97	5.93	6.62	5.71	5.96	4.81	5.76	4.7	6.13	5.34	5.68	5.93	-0.08	-0.01	0.05	0.02	0.26	-0.4	0.03	0.37	-0.09	-0.08	-0.84	0.05	-0.94	0.26	-0.3	0.07	-0.21
TTTTGACTTAAGCCGATTCGACTT	TRCN0000466504	ZNF24	ZNF24	5.13	5	5.08	4.98	4.82	4.4	4.7	4.35	4.86	5.21	4.44	4.99	4.74	3.69	5.02	4.76	4.27	0.07	0.07	0.34	-0.11	0.02	0.21	0.18	-0.37	0.24	0.04	-0.21	-0.09	0.03	-0.82	-0.05	-0.18	-0.63
TTATACGCAAACTTCTCCTGACGA	TRCN0000466505	AP3S2	AP3S2	6.64	6.52	6.77	6.63	6.51	6.42	6.57	6.42	6.43	6.61	6.43	6.6	6.53	6.09	6.58	6.46	6.28	0.14	-0.13	0.23	0.07	-0.01	0.02	0.18	-0.02	0.08	0.06	0.31	0.04	0.13	-0.17	0.03	-0.09	-0.23
GAGGCACAGCACATCGAATGCCCA	TRCN0000466506	HBG2	HBG2	6.75	6.69	6.55	6.61	6.65	6.51	6.61	6.84	6.61	6.43	7.89	6.78	6.71	7.12	6.73	6.82	6.72	0.2	0.06	-0.11	0.06	0	-0.18	0.18	0.33	0.08	0.01	1.17	0.15	0.12	0.3	-0.04	0.15	0.08
TTTCTGGTAGCCAAGGGACACTAG	TRCN0000466507	C20orf24	C20orf24	5.42	5.32	5.15	5.38	5.43	4.89	5.06	4.88	5.27	5.24	4.76	5.46	5.47	5.17	5.22	5.16	4.94	0.18	0.1	-0.02	0.12	-0.01	-0.09	0.07	-0.25	0.14	-0.03	0.03	-0.15	0.13	-0.18	-0.28	-0.36	-0.2
GCCCCCGCGTTCTCTAATCGAAAG	TRCN0000466508	EQTN	EQTN	4.79	5.03	5.23	5.15	5.53	5.27	5	5.52	5.34	4.85	2.2	5.3	5.3	5.19	4.95	5.36	5.06	-0.21	0.19	0.1	0.06	0.09	0.09	-0.17	0.4	0.16	-0.15	-1.84	0.08	0.08	0.15	-0.31	0.07	-0.16
CAATCCCTTATATCTCACTTAATC	TRCN0000466509	XAGE2	XAGE2	6.64	6.24	6.33	6.68	6.68	6.5	6.41	6.46	6.46	6.7	5.05	6.67	6.68	6.88	6.42	6.55	6.76	-0.14	-0.65	-0.52	-0.04	0.05	-0.17	-0.08	-0.08	-0.1	0.06	-1.14	0.01	0.02	0.12	-0.1	-0.06	0.11
AACAGGGACGATGTAACGGTATTA	TRCN0000466510	SLC40A1	SLC40A1	3.9	3.89	3.85	3.91	4.34	4.06	4.56	3.95	4.2	3.48	4.8	4.36	3.89	3.24	4.39	4.22	3.14	-0.07	-0.12	0.12	0.06	0.02	0.17	0.21	-0.37	-0.09	-0.61	1.61	-0.11	-0.29	-0.62	-0.12	-0.18	-0.5
TCGTCGATAGTCGTCTAGTCGCCC	TRCN0000466511	BCAT2	BCAT2	5.52	5.66	5.52	5.57	5.21	5.28	5.27	5.2	5.38	5.72	5.61	4.86	5.4	5.23	5.28	5.22	5.27	-0.04	0.24	0.03	0.01	-0.12	0.22	0.01	0.01	0.05	0.24	-0.07	-0.47	0.13	-0.27	0.18	0.08	-0.1
GCGCAATGGTGTAATTGGTGGTTC	TRCN0000466512	FAM189B	FAM189B	7.34	7.46	7.45	7.39	7.46	7.3	7.13	7.54	7.36	7.6	7.79	7.25	7.4	7.63	7.12	7.41	7.53	0.1	0.12	0.07	0.06	0.23	0.06	-0.04	0.31	0.01	0.32	0.4	0.21	0.11	0.11	-0.18	0.08	0.23
ATACCTGTGGGGGCCGCTACCCTT	TRCN0000466514	LAMTOR4	LAMTOR4	6.21	6.22	6.25	6.33	6.14	5.82	5.9	6.04	6.03	6.21	5.89	6.27	6.17	5.85	6.11	5.83	5.98	0.1	-0.03	0	0.08	0	-0.06	0.19	0.06	0.14	0.13	0.32	0.11	0.15	-0.27	-0.02	-0.25	-0.22
TTAGCCGATTTTAAACGTCAGTGT	TRCN0000466515	MTFP1	MTFP1	7.17	7.14	7.07	7.12	7.17	6.97	6.97	7.07	7.09	7.12	6.88	7.09	7.21	7.09	6.95	7.06	7.15	0.12	-0.02	-0.05	0.03	0.13	0	0.07	0.06	0.17	0.06	-0.12	0.09	0.2	0.12	-0.14	0.07	0.02
ACCAAGCATCGGTGTTATTCTTCA	TRCN0000466516	PRSS30P	PRSS30P	7.17	7.17	7.2	7.13	6.87	7.05	6.92	7.02	6.92	7.28	7.96	7.01	7.05	7.48	6.83	6.88	7.45	0.17	0.15	-0.07	0.06	0.11	-0.02	0.07	0.06	0.03	0.34	0.52	0.26	0.15	0.4	-0.04	0.01	0.36
GGGAATAGCATCGGTAATCCCTTC	TRCN0000466517	CCNC	CCNC	3.13	3.06	3.64	3.15	3.77	3.99	3.95	3.57	3.51	2.06	0	3.52	3.4	3.7	3.65	3.45	3.32	-0.65	0	0.22	-0.42	-0.36	0.1	-0.23	-0.14	-0.54	-2.24	-3.42	-0.79	-0.23	0.28	0.02	-0.09	-0.4
AAGGCACCCCCTATCAGGACCTCT	TRCN0000466518	SHOC2	SHOC2	3.96	4.14	4.19	3.96	4.32	3.9	4.25	3.94	4.18	4.02	3.23	4.46	4.19	3.45	4.37	4	3.93	-0.26	0.01	0.17	-0.29	0.03	0.17	0.15	-0.27	0.01	-0.45	-0.37	0.01	0.19	-0.23	-0.22	-0.21	-0.53
GAATACAAAACGATTCCCATACCA	TRCN0000466519	BIN2	BIN2	4.8	4.8	4.86	5.2	5.5	5.15	5.61	4.93	5.67	5.05	0.87	5.57	5.15	4.29	5.54	5.03	4.78	-0.68	-0.48	-0.21	0.06	-0.26	0.03	0.03	-0.73	0.21	-0.52	-2.96	-0.17	-0.29	-0.88	0.05	-0.55	-0.49
ATACGCACAAGGAAGCCATGCTGT	TRCN0000466520	TTLL7	Ttll7	4.57	4.87	4.91	4.63	5.24	4.8	5.23	4.49	5.15	4.14	0.35	5.16	5.28	4.21	5.52	4.95	4.75	-0.32	0.05	0.21	-0.27	-0.07	0.06	0.09	-0.67	0.01	-0.97	-3.34	-0.15	0.3	-0.1	0.37	-0.18	-0.38
GCGACGACTCTAACATCAAACGAC	TRCN0000466521	ZNF428	ZNF428	6.64	6.29	6.08	6.37	5.95	5.88	5.91	5.66	6.07	6.69	5.37	5.96	5.96	6.04	5.77	5.98	6.41	0.06	-0.15	-0.33	-0.08	-0.16	0.04	0.01	-0.22	-0.06	0.29	-0.4	-0.09	-0.21	-0.36	-0.11	0.07	0.12
TAGTGTTCCCTCCATCTATCGAAG	TRCN0000466522	TMPRSS12	TMPRSS12	5.88	5.58	5.84	5.79	5.71	5.77	5.81	5.68	5.75	5.83	1.29	5.77	5.85	5.41	5.72	5.71	5.97	0.02	-0.29	0.17	0	0.02	0.07	0	-0.1	-0.01	-0.11	-3.38	-0.03	0.21	-0.14	-0.15	0	-0.06
ATTTCTTGGATTTTTATCGGCCAC	TRCN0000466523	NUMB	NUMB	2.76	2.8	2.79	2.91	3.11	1.74	2.38	2.02	2.8	2.49	0	3.11	3.01	1.75	3.25	2.75	2.32	-0.95	-0.2	-0.19	-0.5	-0.22	-0.31	-0.37	-0.64	-0.28	-1.4	-1.24	-1	0.03	-0.99	-0.04	-0.39	-1
ACCTGACCATGTGGGCGGTTTGAG	TRCN0000466525	ATP6V1C2	ATP6V1C2	5.76	5.57	5.79	5.65	5.67	5.7	5.65	5.71	5.59	5.8	3.96	5.77	5.77	6.22	5.67	5.69	5.8	0.15	-0.05	0.24	-0.02	-0.07	0.06	-0.01	-0.01	-0.04	0.11	-1.93	0.12	0.2	0.73	-0.07	-0.03	-0.09
TATTTTCCCCCACATTCGAGTGTT	TRCN0000466526	KLK7	KLK7	5.61	5.98	5.8	5.79	5.77	5.49	5.46	5.36	5.7	5.99	7.02	5.52	5.6	5.36	5.64	5.55	5.33	-0.25	0.1	0	0	0.14	0.09	-0.02	-0.25	0.08	0.11	1.02	-0.32	-0.08	-0.43	-0.21	-0.21	-0.58
TCGTTAATGTCTATTGATGGGTTT	TRCN0000466527	DAO	DAO	5.08	5.14	5.43	5.29	5.3	5.34	5.34	5.25	5.09	5.03	5.78	5.16	5.26	5.07	5.23	5.01	5.16	-0.21	-0.06	0.22	0.12	0.09	0.2	0.05	-0.01	-0.14	-0.19	0.08	-0.16	0.08	-0.06	-0.06	-0.24	-0.09
GCCGGTGACTGCATGTATGCTATT	TRCN0000466528	POMGNT2	POMGNT2	7.41	7.75	7.83	7.61	6.78	6.8	6.75	6.6	6.8	7.78	5.27	6.61	6.74	7.62	6.69	6.75	7.51	-0.17	0.02	0.18	-0.01	-0.02	0.12	-0.06	-0.18	0.07	0.08	-1.95	-0.11	0	0.03	-0.09	-0.01	0.03
GAAATCCCATATGTACCTTCATTC	TRCN0000466529	SURF1	SURF1	6.79	6.59	6.58	6.56	6.15	5.75	5.9	5.79	6	6.35	7.21	6.16	6	5.86	6.16	6.06	5.81	0.26	0.03	0.11	0.06	0	-0.03	0.14	-0.17	0.15	-0.22	1.15	-0.08	0.07	-0.28	-0.16	-0.18	-0.36
CTAGACATACATGATGCGGCACCT	TRCN0000466530	ADORA2B	ADORA2B	6.97	6.78	7.26	6.78	4.73	6.14	5.31	6.82	5.4	6.08	5.58	6.35	6.3	6.16	5.88	4.72	7.14	0.3	0.09	0.45	0.06	-1.13	-0.18	-0.96	0.38	-0.84	-0.41	-0.68	0.12	-0.15	-0.36	0.4	-1.27	0.69
GTCACTGTGTGTTCAAAAGAATTA	TRCN0000466532	VRK2	VRK2	5.42	5.55	5.65	5.51	4.3	3.95	4.27	4.24	4.37	5.41	5.28	4.25	4.28	5.04	4.32	4.37	5.25	-0.2	0.01	0.3	-0.1	-0.17	0.15	0.11	-0.08	0.06	-0.38	1.46	-0.32	0.26	-0.05	-0.08	0	-0.37
GCGCATGGCTTCGAAATGATGGTG	TRCN0000466533	NUP35	NUP35	5	5.32	5.22	5.27	4.85	4.77	4.7	4.56	4.67	4.9	3.27	4.92	4.71	5.35	5	4.99	5.22	-0.05	0.22	0.08	0.03	0.02	0.11	-0.03	-0.19	-0.08	-0.27	-0.7	0.07	0.04	0.46	0.04	0.11	-0.24
ATAACTATCCTCTAGGATGTACCC	TRCN0000466535	IQCH	IQCH	0.82	1.95	1.25	1.35	2.24	1.85	2.37	1.1	2.38	1.29	0.1	2.32	2.16	1.06	2.29	1.69	0.87	-1.59	0.39	-0.46	-0.59	-0.3	0.18	0.14	-1.26	-0.06	-1.31	-1.2	-0.64	0.1	-0.22	-0.21	-0.52	-0.78
CGATTGTCATTCGGCCGACTATTC	TRCN0000466536	HIST2H2AA3	HIST2H2AA3	6.94	6.96	6.87	6.74	6.77	7.13	7.16	7.43	7.07	6.69	7.72	6.95	6.94	7.11	6.98	6.99	7.09	0.21	0.23	-0.14	-0.01	-0.12	-0.15	-0.07	0.3	-0.14	0.13	0.44	0.13	-0.14	0.12	0.14	0.12	0.36
CCTTGTCTCTTTAGTTCCGGAATC	TRCN0000466537	HLA-B	HLA-B	6.45	6.4	6.39	6.41	6.64	6.6	6.48	6.45	6.56	6.49	5.9	6.45	6.74	6.49	6.45	6.57	5.92	-0.06	-0.06	0.01	-0.04	0.01	0.18	-0.1	-0.07	-0.02	0.1	-0.35	-0.14	0.13	0.15	-0.12	-0.06	-0.18
TAAATTATATAGCATATGCCCATT	TRCN0000466538	PSME1	PSME1	6.48	6.67	6.48	6.47	6.73	6.66	6.71	6.31	6.62	6.28	5.22	6.76	6.92	5.73	6.45	6.48	5.72	-0.18	0.05	0.03	-0.04	-0.1	0.46	0.1	-0.45	0.07	-0.44	-1.22	-0.26	0.42	-0.18	-0.23	-0.38	-0.54
CATGGTTCGGTAATGAAAGTTCCA	TRCN0000466539	PCDHGC3	PCDHGC3	6.88	6.9	6.53	6.62	7.05	7.11	6.92	7.06	6.91	6.79	7.72	6.87	7.01	6.91	6.82	7.05	6.73	0.19	0.2	-0.29	-0.04	0.05	0	-0.08	0.11	-0.1	0.09	0.37	-0.12	0.02	0	-0.1	0.1	0.2
GCCACGATGATCTTTTGGCCACAT	TRCN0000466540	TUBD1	TUBD1	2.73	2.58	2.97	2.25	1.28	0.7	1.15	0.93	0.81	2.94	0	1.05	0.4	2.35	0.84	0.79	3.07	-0.63	-0.22	-0.08	-0.82	0.44	0.01	0.41	-0.09	0.12	-0.67	-0.21	-0.1	-0.23	-0.2	0.27	0.07	-0.18
ACCCTTTCAGGCTTCGACCGAGTT	TRCN0000466541	TGFBRAP1	TGFBRAP1	0.69	0.66	0.99	1.04	0.56	0.31	0.33	0.21	0.64	1	0	0.44	0.68	0.22	0.58	0.48	0.83	-0.6	-0.47	0.09	-0.48	-0.16	0.1	-0.01	-0.4	0.15	-0.58	-0.02	-0.38	0.07	-0.65	-0.05	0.02	-0.42
GAGATCCCGATCTCGGATACACAG	TRCN0000466542	GCKR	GCKR	5.35	5.72	5.55	5.64	6.19	5.87	6.44	5.77	6.28	5.65	5.58	6.21	6.34	5.52	6.48	6.22	5.3	-0.34	0.07	0.06	0.03	-0.13	0.06	0.27	-0.45	0.16	-0.14	-0.36	-0.13	0.11	0.2	-0.02	-0.09	-0.52
TTCTGTAACGCGAACGGGTCCGGC	TRCN0000466543	CCT7	CCT7	5.8	5.49	5.64	5.8	5.89	5.85	6.05	5.71	6.14	5.67	6.09	6.3	6.08	5.3	6.27	5.93	5.24	-0.01	-0.2	-0.01	0.01	-0.28	0.17	0.05	-0.39	0.12	-0.15	0.9	0.11	0.01	-0.21	0.03	-0.03	-0.58
GCTTTGTCCAGGTGACGATCGGTT	TRCN0000466544	LOC645468	IGF2BP3	3.01	3.62	3.23	3.27	1.23	0.77	0.6	0.69	0.92	3.15	0	1.24	0.67	3.5	0.43	0.56	2.82	-0.45	0.12	-0.34	-0.17	0.38	0.04	-0.15	-0.19	0.06	-0.49	-0.61	0.33	-0.33	0.01	-0.53	-0.41	-0.4
AATTCATCGCCTCCCAAGTTGATG	TRCN0000466545	ATP1A3	ATP1A3	1.06	1.8	1.77	1.57	1.75	1.33	1.78	1.18	1.89	1.29	0	1.85	1.89	0.93	2.5	1.73	0.7	-1.21	-0.23	0.15	-0.45	-0.47	0.11	0.05	-0.93	-0.19	-1.12	-0.9	-0.81	-0.13	-0.42	0.51	-0.26	-0.56
GGGGGATCTACGATATGACAGGCG	TRCN0000466546	SLC25A22	SLC25A22	6.5	6.59	6.6	6.64	6.2	6.33	6.44	6.25	6.3	6.91	7.04	6.41	6.23	6.84	5.99	6.37	6.38	0.03	-0.01	0	0.06	-0.18	0.01	0.01	-0.06	-0.07	0.34	0.49	0.17	-0.07	0.15	-0.36	0.1	0.12
TGGCACAGAGCTTCTTTAACATAT	TRCN0000466547	TMEM263	TMEM263	5.06	5.16	5.09	5.06	6.01	6.11	5.96	6.03	5.81	4.56	3.92	5.86	5.74	5.58	5.79	5.88	5.29	-0.13	0.1	-0.05	-0.04	0.11	-0.23	-0.22	0.07	-0.28	-0.4	-1.28	-0.06	-0.1	0.46	0.01	-0.1	0.03
GCGTAAATTTGTGCATGGCCCGAT	TRCN0000466548	KLHL30-AS1	NO_MATCH_181	6.79	6.9	6.67	6.7	7.56	7.14	7.19	7.39	7.33	6.77	7.21	7.44	7.36	6.81	7.38	7.43	6.73	0.24	0.18	-0.1	0.09	0.18	-0.13	0.11	0.19	0.16	0.13	-0.14	0.14	0.04	0.17	-0.01	-0.04	0.11
CGAATCCACAATAGTACATGTCTA	TRCN0000466549	LINC00260	LINC00260	6.4	6.54	6.38	6.51	7.31	7.38	7.5	7.68	7.29	5.94	4.86	7.35	7.17	7.41	7.14	7.36	6.99	0.03	0.23	-0.34	0.06	0.15	-0.32	0.1	0.46	-0.11	-0.12	-2.09	0.32	-0.08	0.52	0.11	0.12	0.38
TCCGAAGTCGGTAGATTGACGGCG	TRCN0000466550	PDIA4	PDIA4	4.21	4.38	4.39	4.62	5.57	5.33	5.85	5.38	5.75	5.01	6.32	5.33	5.41	4.43	5.72	5.1	4.94	-0.7	-0.35	-0.21	-0.07	-0.14	0.11	0.12	-0.41	-0.03	-0.03	0.98	-0.34	-0.21	-0.28	0.15	-0.29	0
ATCAAAGATACCAGTGTTATTCCC	TRCN0000466551	GSDMC	GSDMC	3.68	3.88	3.74	4.04	4.37	4.2	4.46	4.31	4.35	3.82	0.97	4.47	4.31	3.55	4.51	4.11	3.64	-0.44	-0.03	0.06	0.01	-0.07	0.11	0.04	-0.19	-0.07	-0.32	-1.85	-0.38	-0.11	-0.08	-0.24	-0.35	-0.52
GCGTTAACGGCCATAGATCGCATC	TRCN0000466552	CLK2	CLK2	3.79	3.3	3.61	3.52	2.31	2.45	2.82	2.11	3.17	3.35	0	2.37	3.21	3.18	1.98	2.14	2.58	-0.9	-0.77	-0.5	-1.06	-0.82	0.09	-0.37	-0.99	-0.54	-1.33	-1.45	-1.4	-0.44	-1.3	-0.11	-1.05	-1.64
ATTACCCCGGTATACATAGAGACC	TRCN0000466553	CKB	CKB	4.91	5.06	4.88	5.16	3.63	3.1	3.36	3.08	3.55	5.05	4.89	3.64	3.52	4.21	3.84	3.55	4.32	-0.35	-0.02	0.04	-0.08	-0.08	-0.04	-0.01	-0.42	-0.01	-0.32	1.72	-0.2	-0.24	-0.38	0.18	-0.06	-0.48
GCTTTTTGTCTTCCCTACTCACGT	TRCN0000466554	HIST1H2BD	HIST1H2BD	6.16	5.8	5.61	5.83	5.89	5.18	5.19	5.46	5.58	5.66	4.82	5.63	5.33	4.87	5.72	5.72	4.88	0.17	-0.16	-0.09	-0.01	0.1	0.07	-0.01	0.16	0.19	-0.46	-0.37	-0.32	-0.24	-0.43	0.04	-0.08	-0.63
GCCTTGCACGCTAATAGATGGTAT	TRCN0000466555	ANKDD1A	ANKDD1A	5.55	5.28	5.28	5.3	5.03	4.71	4.71	4.37	4.91	5.28	4.33	4.71	4.76	5.07	5.39	4.9	4.77	0.34	0.15	0.23	0.03	0.28	0.14	-0.03	-0.31	0.25	-0.02	-0.16	-0.27	-0.07	0.34	0.43	-0.07	-0.24
GAATAGCACAAAAGCATATTCCAT	TRCN0000466556	SYT2	SYT2	5.04	4.93	4.97	4.78	4.63	4.45	4.41	4.11	4.48	5.06	2.36	4.29	4.65	4.48	4.6	4.47	4.63	0.01	-0.07	0.15	-0.13	-0.2	0.13	-0.16	-0.52	-0.07	-0.23	-1.67	-0.65	0.02	0.14	-0.1	-0.42	-0.35
GCGAAACTAATGCCATTTAAGAGA	TRCN0000466557	OXNAD1	OXNAD1	6.49	6.53	6.5	6.5	6.53	6.59	6.41	6.26	6.49	6.45	5.88	6.51	6.59	6.38	6.43	6.63	6.19	-0.05	-0.02	0.14	0.03	0.02	0.14	-0.04	-0.14	0.16	-0.1	-0.48	0.02	0.18	-0.11	-0.21	-0.01	-0.28
AATTATTACTCTATTTATGGACTT	TRCN0000466558	SNRNP40	SNRNP40	5.14	5.35	5.41	5.45	5.52	4.66	4.95	4.2	5.12	5.18	6.03	5.43	5.35	3.4	5.26	5.01	3.95	-0.25	-0.12	0.36	-0.03	0.1	0.43	0.3	-0.81	0.27	-0.51	1.52	-0.34	0.34	-0.95	-0.29	-0.43	-1.33
CCCCAAAAACTATTTTTTATTCCA	TRCN0000466559	TMEM86A	TMEM86A	6.9	6.86	6.96	6.92	6.55	7.27	7.44	7.31	6.95	7.08	7.06	6.82	6.96	7.16	6.88	6.97	7.25	-0.01	-0.03	-0.08	0.01	-0.35	0.14	0.38	0.35	0	0.29	-0.3	0.06	-0.02	0.31	0.11	0.02	0.26
AATTGTCACGAACTTAATCGTTTC	TRCN0000466560	LATS1	LATS1	6.98	6.94	7.05	7.1	5.66	4.95	5.16	4.89	5.52	7.07	5.13	5.65	5.62	6.07	5.66	5.47	6.44	0.03	-0.03	0.16	0.09	0.09	0	0.28	-0.43	0.35	-0.08	-0.05	-0.16	0.21	-0.42	-0.13	-0.19	-0.66
AGGAGTTACCTCAATTTCCTCCTG	TRCN0000466561	NINJ1	NINJ1	4.76	6.39	6.3	6.42	4.41	5.9	5.33	5.76	5.88	5.81	4.53	5.22	5.83	6.1	5.44	5.77	6.31	-1.04	0.29	-0.06	0.1	-1.21	-0.01	-0.51	-0.19	-0.08	-0.15	0.1	-0.63	-0.18	-0.03	-0.43	0	-0.01
CGTCACCCAGTGACCATTACTCCA	TRCN0000466562	CPEB1	CPEB1	4.07	3.39	3.7	3.68	3.48	4.17	4.11	3.93	4.47	3.39	2.94	3.51	4.44	4.11	3.25	3.63	3.25	-0.87	-1.04	-0.6	-0.96	-1.01	-0.52	-0.76	-0.8	-0.69	-1.43	-0.77	-1.21	-0.69	-0.35	-0.35	-0.84	-1.07
AAAAGCTAGAACCGACAGCAAAGT	TRCN0000466564	BFSP1	BFSP1	3.26	3.59	3.41	3.52	3.6	3.04	3.18	2.53	3.55	3.71	1.99	3.58	3.17	2.04	3.58	2.98	3.11	-0.47	0.23	0.05	-0.24	0.07	0.24	-0.12	-0.88	0.06	-0.32	-1.01	-0.3	-0.4	-1.2	0.06	-0.54	-0.55
GTAGGGGTTCACCGAAATCTACAC	TRCN0000466565	NR2C1	NR2C1	3.59	4.04	4.25	3.85	4.71	4.69	4.84	4.3	5.53	3.75	3.15	4.76	5.4	4.44	5.54	5.47	4.57	-0.37	-0.08	0.25	-0.2	-0.25	0.09	-0.03	-0.4	0.12	-0.32	0.11	-0.2	0.06	-0.35	-0.08	0.02	-0.47
GTCTGCCCCAGAATGCTCCGCGGG	TRCN0000466566	MUM1	MUM1	7.2	7.11	7.14	7.19	6.77	6.38	6.44	6.56	6.52	6.95	8.31	6.77	6.79	7.03	6.57	6.68	6.7	0.26	0.13	0.05	0.12	0.06	0.03	0.18	0.14	0.08	0.01	1.06	0.09	0.19	0.08	-0.27	0.01	-0.2
AGTCAGCCGGAACTGAGACTAAGT	TRCN0000466567	NOP58	NOP58	5.17	5.5	5.77	5.21	5.51	5.42	5.75	5.29	5.51	5.27	3.26	5.55	5.44	5.19	5.7	5.47	5.06	-0.15	0.29	0.54	-0.19	-0.05	0.13	0.15	-0.26	-0.07	-0.37	-0.67	0.01	0.02	0.07	0.17	0.02	-0.56
ACCCCCCTGACCTATCATCCTATG	TRCN0000466568	C10orf88	C10orf88	4.66	5.02	4.85	5.02	4.5	4.59	5.18	4.54	4.63	5.05	6.44	4.68	4.54	4.97	4.97	4.48	4.98	-0.3	0.15	-0.09	0.09	-0.26	-0.05	0.35	-0.21	-0.07	0.05	1.91	0.01	0.02	-0.12	0.31	-0.01	-0.03
CGCCATGGTTCTGCCTACCCTTTA	TRCN0000466569	NRBF2	NRBF2	6.32	6.75	6.64	6.45	6.32	6.62	6.38	6.51	6.15	6.6	3.78	6.28	6.01	6.84	6.21	6.31	6.99	-0.05	0.2	0.02	0.04	0.26	0.07	0.01	0.16	-0.07	0.31	-2.02	0.37	-0.2	0.2	0.18	0.27	0.4
ACATGCAACAGAATATGGGCAGTC	TRCN0000466571	MOAP1	MOAP1	4.16	4.2	4.27	4.01	4.53	4.21	4.06	3.79	4.22	3.2	0.5	4.06	3.86	4.19	4.67	4.42	4.15	0.07	0.17	0.3	0.02	0.13	-0.18	-0.36	-0.49	-0.24	-1.11	-2.34	-0.47	-0.33	0.16	0.44	0.49	-0.18
TTTACATGGTTTTCAGCCCCTTGA	TRCN0000466572	GMFB	GMFB	6.45	6.46	6.41	6.42	6.31	5.9	6.11	5.7	6.14	6.22	4.75	6.37	6.32	6.03	6.26	6.18	6.04	0.12	0.03	0.12	0.06	0.04	-0.03	0.15	-0.27	0.07	-0.06	-1.35	0	0.16	-0.07	-0.05	-0.07	-0.31
TTGTGTATGCCTCTTGCCACGACC	TRCN0000466573	GAGE7	GAGE7	6.59	6.56	6.65	6.61	6.43	6.24	6.17	6.18	6.28	6.62	6.78	6.36	6.34	6.53	6.49	6.41	6.6	0.02	-0.01	0.11	0.01	0.03	-0.04	0.03	0	-0.02	-0.01	0.45	-0.05	-0.05	-0.18	0.11	0.01	-0.05
GGAGAAAAACCTACATAAAGAACT	TRCN0000466574	FASTKD3	FASTKD3	6.18	6.46	6.58	6.1	6.97	7	7.12	6.96	6.97	6.22	1.16	6.83	6.83	6.28	7.22	6.9	6.02	-0.03	0.28	0.38	-0.05	0.11	0.13	-0.01	-0.11	0.01	-0.09	-4.38	-0.02	0.14	-0.11	0.21	-0.04	-0.08
AAACTAGCCTCATCAAAATCACTA	TRCN0000466575	KCND2	KCND2	4.6	4.76	4.78	4.74	4.85	4.33	4.72	4.08	4.78	4.77	4.66	4.65	4.88	3.9	5.11	4.59	3.88	-0.22	0.01	0.4	-0.01	0.03	0.27	0.25	-0.74	0.14	-0.31	0.29	-0.31	0.25	0.04	0.07	-0.17	-0.91
ATCCCCCCGAGGACTACGCACATA	TRCN0000466576	SULT1A3	SULT1A3	5.38	5.49	5.47	5.44	5.74	5.61	5.59	5.5	5.74	5.5	5.05	5.89	5.91	5.41	5.93	5.55	5.01	0.03	-0.07	0.03	-0.05	-0.07	0.02	-0.05	-0.16	0.02	0.09	-1.21	0.01	0.16	0.19	0.05	-0.23	-0.35
AGCTTAAAACTCATCCGCATCTTC	TRCN0000466577	MAGEB4	MAGEB4	4.24	4.47	4.34	4.57	4.33	5.26	5.25	5.34	5.33	4.43	0.35	5.12	5.41	3.79	4.2	5.13	3.61	-1.2	-0.55	-0.73	-0.88	-1.72	-0.35	-0.8	-0.79	-0.67	-1.05	-3.61	-1.04	-0.63	-0.75	-1.24	-0.92	-1.91
AATGAACGGGACAAGGCGTGGCGT	TRCN0000466578	F11R	F11R	5.43	5.23	5.35	5.49	6.02	5.78	5.72	5.59	5.96	5.35	5.93	6.15	6.09	4.87	6.28	5.92	5.06	0.14	-0.06	0.17	0.04	-0.05	0.18	0.02	-0.33	0.1	-0.23	-0.06	-0.17	0.14	-0.35	-0.03	-0.1	-0.5
ACTGATTAAGACGAGGACTCCACT	TRCN0000466579	ROPN1L	ROPN1L	6.8	6.76	7.03	7.08	7.24	7.18	7.11	7.26	7.27	7.01	6.81	7.2	7.36	6.99	7.67	7.21	6.85	-0.13	-0.34	0.06	0.1	-0.02	0.04	0	-0.05	0.14	-0.09	-0.09	-0.05	0.16	0.04	0.3	-0.03	-0.17
GGTACAGTAATTATGTAACTCTCC	TRCN0000466580	PSD2	PSD2	2.82	3.16	3.05	2.77	0.55	0.81	0.11	0.06	0.19	3.33	0	0.22	0.12	3.28	0.04	0.82	2.54	-0.18	0.03	0.19	-0.11	0.21	0.23	-0.09	-0.42	-0.16	-0.04	0	-0.07	-0.35	0.32	-0.43	0.7	0.03
AGGTATATGTAACCTTGCGGCCAA	TRCN0000466581	CHRM3	CHRM3	3.72	3.49	3.95	3.86	1.21	1.14	1.11	0.6	1.4	4.01	0	0.79	1.08	3.99	0.42	1.12	3.5	-0.1	-0.36	0.03	-0.14	0.49	0.24	-0.17	-0.38	0.45	0.12	-0.46	-0.43	0.15	-0.08	-0.41	0.15	-0.53
TTGCTGGAGAGACTACCACGTTGG	TRCN0000466582	RBBP7	RBBP7	4.8	4.65	5.02	4.92	2.07	2.54	2.74	1.65	2.41	4.59	1.16	1.87	2.56	4.46	2.11	2.17	5.07	0	-0.08	0.38	0.03	-0.2	0.3	0.4	-0.43	0.27	-0.54	-1.42	-0.46	0.31	-0.25	-0.51	-0.15	0.11
TAGAGGAAAGAATACAGGATCTAC	TRCN0000466583	DLX6-AS1	NO_MATCH_230	7.7	7.67	7.67	7.66	7.76	7.76	7.67	7.99	7.95	7.71	8.4	7.81	7.96	8.12	7.76	7.9	7.81	0.28	0.1	-0.02	0.12	0.18	-0.12	0.06	0.17	0.13	0.3	0.53	0.23	0.15	0.4	-0.07	0.06	0.19
TGGGTAAAAGCGGACTAATTTCGA	TRCN0000466584	TEKT5	TEKT5	5.61	4.99	4.88	5.64	6.12	6.34	6.33	6.05	6.12	5.79	6.29	6.59	5.94	5.5	6	5.92	5.85	-0.15	-0.63	-0.95	-0.1	0.07	0.12	-0.09	-0.23	-0.21	-0.08	-1.08	0.58	-0.16	-0.39	0.13	-0.06	0.22
GGTACGCTGCGTCTCAACCTTACA	TRCN0000466585	PNLIPRP2	PNLIPRP2	5.52	5.55	5.63	5.49	4.59	4.68	4.48	4.26	4.37	5.54	0.1	4.62	4.33	5.84	4.67	4.71	5.68	-0.05	0.05	0.18	-0.05	0	-0.03	-0.25	-0.19	-0.32	-0.23	-3.35	-0.01	-0.1	0.46	0.04	0.22	0.11
ATCTTAGTCCGCTCACGATCATAT	TRCN0000466586	C8orf59	C8orf59	3.53	3.69	3.42	3.94	4.38	3.45	3.62	3.6	4.1	3.02	3.52	4.15	4.08	2.98	3.99	4.24	3.6	-0.5	-0.12	-0.27	-0.13	0.06	-0.02	-0.14	-0.24	-0.03	-1.03	1.47	-0.66	0.08	-0.77	-0.2	-0.03	-0.56
AAGCTAGGACAAGGATACTCGCAC	TRCN0000466587	HPS1	HPS1	4.53	4.85	4.75	4.84	4.9	4.5	4.69	4.5	4.75	4.93	4.67	5.21	4.97	4.27	5.13	4.65	4.29	-0.41	0	-0.07	-0.1	-0.07	0.01	0.09	-0.36	-0.08	-0.09	-0.06	0.05	0.02	-0.18	0.03	-0.19	-0.38
CAATCAATAACCTCAGTACCACGA	TRCN0000466588	AKR1C1	AKR1C1	6.92	6.74	6.75	6.69	6.72	6.68	6.76	6.59	6.82	6.68	5.7	6.62	6.61	6.65	6.93	6.79	6.87	0.01	-0.05	0.07	-0.05	-0.05	0.07	-0.05	-0.17	-0.09	-0.1	-0.55	-0.12	-0.26	0.03	0.25	-0.03	0.03
GATTTGCACCTTAGACAGGGGGTC	TRCN0000466589	TOLLIP	TOLLIP	5.04	5.21	5.25	5.11	5.5	5.12	5.2	5.26	5.25	5.28	4.64	5.37	5.44	4.64	5.5	5.33	4.62	-0.2	0.12	0.15	-0.06	0	0.18	0.04	0.13	-0.06	-0.05	-0.2	-0.35	0.06	-0.17	-0.01	-0.22	-0.38
GCTGGACCTCCCTAGCACTTCTCG	TRCN0000466590	TMEM252	TMEM252	6.32	6.27	6.19	6.13	6.78	6.6	6.7	6.6	6.45	5.87	6.31	6.66	6.61	6.38	6.5	6.73	6.25	0.29	0.04	0.03	0.04	0.14	-0.01	0.2	0.11	0.02	-0.2	-0.73	0.09	0.09	0.24	-0.15	0.07	0.24
TCCTAAACTATCGTAGAAATCCGC	TRCN0000466591	C15orf40	C15orf40	6.24	6.11	6.06	6.14	6.63	6.53	6.48	6.48	6.67	5.6	4.72	6.73	6.61	6.21	6.49	6.65	6.16	0.21	0	0	0.02	-0.01	-0.16	-0.02	-0.02	0.06	-0.24	-1.32	0.19	0.16	0.09	-0.24	-0.05	0.07
CAAACTTCTTTTCATCCTAAACCC	TRCN0000466592	GHRL	GHRL	6.53	6.71	6.64	6.53	7.1	6.98	6.91	6.98	6.98	6.72	8.38	7.03	6.96	6.58	6.88	7.06	6.39	-0.02	0.2	-0.03	-0.03	0.13	0.05	-0.02	0.06	0.04	0.24	1.01	0.05	0.02	-0.05	-0.08	0.02	0.02
CAATGATTTCAGCATGCTAGCCTA	TRCN0000466593	GNGT2	GNGT2	6.08	6.25	5.97	5.92	6.68	6.62	6.34	6.69	6.55	6.04	4.69	6.51	6.61	6.43	6.36	6.53	6.15	-0.08	0.01	-0.36	-0.17	0.11	-0.12	-0.26	0.17	-0.1	-0.06	-1.05	-0.14	-0.05	0.33	-0.14	-0.1	0.1
ATTCCAGTTGGGATTATAACAGCG	TRCN0000466594	RBM26	RBM26	5.71	5.77	5.78	5.84	6.34	5.78	6	5.88	6.23	5.71	6.18	6.39	6.26	5.11	6.13	6.28	5.33	-0.07	-0.11	-0.11	-0.09	0	-0.12	0.19	-0.16	0.23	-0.08	0.31	-0.17	0.05	-0.35	-0.28	0.02	-0.55
TGCCGTTTTCTGAGATCCTTGACC	TRCN0000466595	NMUR2	NMUR2	6.18	6.35	6.59	6.4	6.89	7.18	7.16	7.01	7.02	6.5	5.75	7.01	6.8	6.56	6.8	6.93	6.48	-0.21	-0.18	0.09	-0.02	0	0.08	-0.01	-0.06	0	0.22	-1.4	0.21	-0.18	0.17	-0.05	0.09	0.08
GGCAAACCACCGGTAATATGTCGA	TRCN0000466597	RAP2C	RAP2C	6.25	6.38	6.51	6.43	7.28	7.5	7.28	7.38	7.23	6.59	6.28	7.25	7.21	6.85	7.11	7.27	6.85	-0.03	-0.06	0.03	0.02	0.15	0	-0.01	0.25	-0.04	0.26	-0.99	0.23	0.14	0.11	-0.17	-0.01	0.34
CTGGGAGCCTCGTGGGTCATTAAC	TRCN0000466598	MYO10	MYO10	6.77	6.94	6.86	6.77	7.36	7.45	7.42	7.67	7.43	7.11	6.36	7.36	7.43	6.75	7.37	7.5	7.16	0.16	0.18	-0.01	0.04	0	-0.12	0.13	0.35	0.1	0.47	-0.91	0.12	0.05	-0.27	-0.01	0.1	0.29
TATTGTCTCCGAAAGTGACATGGT	TRCN0000466599	SMG6	SMG6	4.53	4.52	4.63	4.36	4.81	4.91	5.31	4.5	5.03	4.52	4.28	4.99	4.8	4.53	4.81	4.62	4.24	-0.01	0.19	0.37	-0.21	-0.05	0.3	0.21	-0.52	-0.01	-0.14	0.35	-0.13	-0.1	0.21	-0.15	-0.33	-0.18
GACAATGAGAGATCCGTACAATTC	TRCN0000466600	CROT	CROT	7.55	7.68	7.64	7.53	6.39	6.26	6.16	6.32	6.2	7.73	6.07	6.38	6.25	7.72	6.13	6.52	7.51	0.15	0.16	0.1	0.09	0.16	-0.01	0.21	0.23	0.12	0.2	-0.01	0.11	0.13	0.21	-0.24	0.06	0.04
AGTCAGCGCTCAGCAAAGTGTCGT	TRCN0000466601	DEFB127	DEFB127	5.84	5.9	5.88	5.92	5.97	5.98	5.78	5.88	5.85	6.12	6.44	6.06	6.03	6.02	5.87	5.94	6	0.13	0.15	-0.05	0.15	0.13	-0.01	0.03	0.01	0.02	0.3	0.82	0.24	0.21	0.07	-0.2	0.08	-0.2
GCGTATTCCGAGCACAAACTATTC	TRCN0000466602	PVR	PVR	3.78	3.5	3.18	3.56	3.44	3.75	4.05	3.77	3.53	4.38	0	3.33	3.91	2.99	3.74	3.22	3.57	0.04	-0.32	-0.57	-0.32	-0.39	0.22	0.27	-0.03	-0.13	0.43	-1.17	-0.45	0.08	-0.59	0.28	-0.57	-0.41
ATCACCACTCATATCAAGTCGACA	TRCN0000466603	PIP5K1A	PIP5K1A	5.48	5.87	6.09	5.88	4.86	4.42	4.93	4.36	5.03	5.66	2.36	4.8	4.52	5.67	4.92	4.78	5.4	-0.23	0.08	0.59	0.12	-0.01	0.04	0.36	-0.37	0.35	-0.16	-2.37	-0.1	-0.17	0.14	-0.25	0.19	-0.38
GGGCATGATAGTAGCACCACATAC	TRCN0000466605	C10orf32	C10orf32	6.88	7.11	6.85	6.79	6.57	6.69	6.57	6.42	6.51	7.07	7.26	6.49	6.7	7.24	6.28	6.71	7.09	0.13	0.28	-0.2	-0.02	0.11	-0.11	0.03	-0.06	-0.04	0.36	0.53	0.02	0.21	0.06	-0.17	0.16	0.41
CGCTGGTTTCTTAACATCATCGAA	TRCN0000466606	RABL6	RABL6	4	4.02	3.86	4.08	3.8	3.77	4.05	3.62	3.43	4.13	0	3.45	3.36	3.72	3.77	3.29	3.75	-0.7	-0.17	-0.44	-0.21	0.13	0.21	-0.32	-0.46	-0.89	-0.13	-2.43	-0.9	-0.93	-0.67	0.54	-0.44	-0.03
ACTCGATAAAACTAGGGCTATTAC	TRCN0000466607	APOBEC3D	APOBEC3D	4.25	3.99	3.46	4.41	3.66	4.46	4.3	4.15	4.77	4.16	2.2	4.44	4.43	3.82	4.02	4.23	3.87	-0.61	-0.38	-1.06	-0.34	-0.97	-0.05	-0.31	-0.39	-0.06	-0.61	-0.7	-0.5	-0.03	-0.43	-0.34	-0.39	-0.99
CTCTTTCCGAGGCTCCTTATCCTC	TRCN0000466608	LINC00636	LINC00636	6.05	5.9	5.94	6	5.89	5.51	5.66	5.66	5.68	5.42	5.64	5.8	5.84	5.84	5.87	5.92	5.77	0.08	0.05	0	0.02	0.03	-0.1	0.02	0.09	-0.05	-0.31	0.5	-0.02	0.06	-0.23	-0.06	0.1	-0.18
TGATCGTGGCTGTCACCCCATGTC	TRCN0000466609	BTNL3	BTNL3	5.98	6.06	6.28	6.03	6.55	6.78	6.77	6.69	6.75	6.17	7.03	6.58	6.63	6.62	6.43	6.64	6.31	0.02	-0.12	0.14	0.02	0.09	0.11	-0.09	-0.11	0.04	0.19	0.46	0.24	0.04	0.46	0.04	0.21	0.04
GGATCTTAATCTCCTCTTCAGGCG	TRCN0000466610	LRCH1	LRCH1	4.38	4.61	4.83	4.69	4.66	4.28	4.48	4.45	4.59	4.53	0	4.28	4.16	4.44	4.65	4.41	4.45	-0.37	0.03	0.27	0.02	0.05	0.05	-0.22	-0.28	0.15	-0.31	-2.77	-0.3	-0.31	0.45	0.09	-0.09	-0.24
TATACTACTCCTGTTGCGCACCTC	TRCN0000466611	ACOT8	ACOT8	6.22	6.12	6.11	6.12	6.05	6.06	6.1	5.88	5.95	6.28	3.78	5.98	6.08	5.99	5.99	5.95	5.95	0.11	-0.01	0	0.03	0.06	0.17	0.11	-0.17	-0.01	0.29	-2.02	-0.06	0.17	0.2	-0.07	-0.07	-0.13
ACACAGAAAAGCGGGGGTCCCGCA	TRCN0000466612	C4orf6	LINC01587	6.53	6.43	6.5	6.52	7.11	7.2	7.11	7.65	7.17	6.47	6.45	7.19	7.31	6.36	7.1	7.07	7.03	0.32	0.01	-0.01	0.14	0.09	-0.06	0.12	0.51	0.12	0.28	-0.31	0.24	0.27	-0.09	0.01	-0.01	0.05
GTCAACACCCCTGCACCTACCTTT	TRCN0000466613	TMEM170A	TMEM170A	6.45	6.35	6.36	6.45	6.14	5.85	5.85	5.75	5.93	6.34	3.39	6.14	6.17	6.41	5.98	6.23	6.1	0.08	-0.09	0	0.04	-0.03	-0.11	0.02	-0.09	-0.03	0.06	-2.24	-0.12	0.06	0.02	-0.14	0.01	-0.01
AAAGTCTCTCTGTCTGGGCCCTCG	TRCN0000466614	NTRK3	NTRK3	5.21	5.36	5.45	5.48	4.17	3.72	4.27	3.46	4.41	5.53	1.29	4.19	4.23	3.9	4.53	3.94	4.4	-0.37	-0.22	0.3	-0.08	-0.22	0.2	0.19	-0.94	0.2	-0.33	-2.23	-0.44	0.13	-1.04	-0.07	-0.39	-0.9
AATTGTCATTACAGGACCGTTAGT	TRCN0000466615	MGST1	MGST1	6.47	6.55	6.58	6.7	6.51	5.91	6.05	5.87	6.46	6.58	7.72	6.55	6.44	5.45	6.6	6.36	5.83	-0.04	0.07	0.19	0.1	0	0.09	0.2	-0.37	0.33	-0.15	1.49	-0.29	0.14	-0.62	-0.16	-0.22	-0.7
CAATTAACCTACAAACTTTTCTTA	TRCN0000466616	IRF3	IRF3	6.34	6.48	6.37	6.38	6.13	6.11	6.18	6.17	6.16	6.36	4.15	6.07	6.05	5.87	6.05	5.88	6.04	-0.09	0.01	0.07	0.05	-0.01	0.08	-0.04	-0.09	0.04	-0.06	-2.49	0	0.03	-0.38	0.04	-0.23	-0.08
CAGTACACGTGATCCGGGACCTAG	TRCN0000466617	NAA38	NAA38	6.91	6.95	6.77	6.87	6.67	6.61	6.56	7.01	6.5	6.78	6.12	6.65	6.58	7.27	6.49	6.51	6.97	0.15	0.13	-0.23	0.04	0.19	-0.08	0.02	0.45	0	0.1	-0.34	0.24	0.03	0.29	-0.01	0.08	0.22
TCCGACAGCAGTACCCGAACTGTA	TRCN0000466618	UBA7	UBA7	3.96	3.32	3.47	3.43	2.83	3.19	3.74	2.71	3.12	3.48	2.82	2.76	2.71	4.17	3.27	3.15	3.42	-0.14	-0.47	-0.24	-0.42	-0.89	0.1	-0.07	-0.83	-0.62	-0.48	-0.65	-1.04	-1.09	0.6	-0.11	-0.12	-0.24
CCACCAGCACCGCCTCTTCCGATG	TRCN0000466619	EIF3F	EIF3F	6.79	6.7	6.78	6.54	6.59	6.97	6.77	7.02	6.55	6.75	7.37	6.62	6.77	7.12	6.68	6.72	7.17	0.29	0.16	0.06	-0.03	0.08	-0.03	-0.09	0.35	-0.18	0.38	0.59	0.29	0.03	0.29	0.02	0.11	0.56
AGTATCGATACGGTGATAAGACTG	TRCN0000466620	ROM1	ROM1	5.81	5.4	5.46	5.74	5.84	5.58	5.9	5.57	5.97	5.83	3.77	5.66	5.98	5.28	5.77	5.85	5.42	0.03	-0.16	-0.15	0.05	-0.06	0.12	0.07	-0.35	0.04	-0.06	-1.61	-0.34	0	0.04	-0.16	-0.01	-0.53
CCCGCAGAGACAACAGGGACAGAA	TRCN0000466621	FUK	FUK	4.37	4.32	3.92	4.29	2.85	3.2	3.45	3.49	2.89	4.4	5.55	2.38	2.56	5	2.39	2.87	3.94	-0.4	-0.14	-0.68	-0.15	-0.43	0.12	-0.14	0.26	-0.61	-0.42	1.06	-0.88	-0.79	0.36	-0.59	-0.1	-0.04
TACTTTATCCTGCGATGTTGCCGT	TRCN0000466622	IL17F	IL17F	5.54	5.55	5.66	5.45	5.95	5.74	5.78	5.77	5.82	5.55	5.09	5.91	5.85	5.05	5.56	5.89	5.42	0.01	0.13	0.1	-0.05	0.11	-0.2	-0.05	-0.03	-0.03	-0.02	-0.98	-0.06	-0.02	-0.3	-0.33	0.08	-0.05
CATCAAGGCAAAGACTTCACACAC	TRCN0000466623	KLK15	KLK15	7.39	7.57	7.44	7.29	7.86	7.95	7.9	8.06	7.82	7.51	7.94	7.78	7.71	7.78	7.77	7.75	7.68	0.19	0.19	-0.02	0.05	0.22	0.03	0.1	0.28	0.06	0.42	-0.41	0.26	-0.03	0.23	0.16	0.1	0.39
TTGAGTTTAACAAAGCCTCTCTTT	TRCN0000466624	SMARCAL1	SMARCAL1	2.43	3.09	2.83	2.57	3.1	2.79	3.3	2.67	3.37	3.05	0	3.31	2.84	2.24	3.25	3.44	2.21	-0.97	-0.32	0.1	-0.38	-0.6	0.03	-0.2	-0.78	0.08	-0.4	-0.7	-0.39	-0.83	-0.51	-0.11	0.16	-0.66
ACGAGCATACTATGGCCATGTAGA	TRCN0000466625	ADIPOR2	ADIPOR2	5.34	5.55	5.61	5.48	6.25	6.34	6.47	6.32	6.4	5.57	7.19	6.35	6.24	5.48	6.43	6.25	5.5	-0.05	0.18	0.14	0.02	0.06	0.15	0.15	-0.05	0.13	0.06	1.4	0.17	0.06	0.12	0.01	0.05	-0.26
GAGAGAACCATGAACGTTGCGATT	TRCN0000466626	CHD2	CHD2	3.51	4.65	4.4	3.86	5.77	5.43	5.93	5.07	5.69	4.09	5.46	5.76	5.55	3.82	5.84	5.86	3.82	-0.84	0.3	0.38	-0.26	-0.06	0.1	0.25	-0.64	0.01	-0.3	0.8	-0.18	-0.08	0.4	0.05	-0.02	-0.31
TTCCTTTGCGAACCGGATGCCTGA	TRCN0000466627	LOC642131	LOC642131	5.19	5.11	4.73	5.1	5.24	4.93	5.47	4.84	5.42	5.49	6.96	5.22	5.25	4.53	5.47	4.78	4.03	-0.06	-0.05	-0.2	-0.02	-0.18	0.11	0.24	-0.51	0.08	0.15	1.5	-0.31	-0.15	-0.49	0.18	-0.51	-0.75
GCGAGAGTAGTTGCACTCGTTTCA	TRCN0000466628	PFN2	PFN2	7.24	7.14	7.12	7.05	7.8	7.68	7.59	7.77	7.65	7.14	7.35	7.78	7.82	7.29	7.61	7.83	7.28	0.15	0.04	0.02	-0.02	0.07	-0.03	-0.01	0.2	0.02	0.09	-0.65	0.04	0.11	0.07	-0.13	0.02	0.27
CTCTCGTGCCAGATATTTGGACCA	TRCN0000466629	KIAA1279	KIAA1279	6.03	6.26	6.02	5.95	6.6	6.46	6.76	6.48	6.62	5.92	6.47	6.56	6.46	5.66	6.63	6.55	5.9	-0.24	0.11	-0.1	-0.2	-0.06	0.02	-0.01	-0.27	-0.07	-0.34	0.98	-0.1	-0.09	-0.26	-0.01	-0.07	-0.28
CCTTGAGCCACAAACATTCCCACA	TRCN0000466630	CHAC2	CHAC2	6.08	6.09	6.13	5.99	2.91	2.94	2.35	2.85	3.19	6.27	3.42	3	2.47	6.43	2.49	3.03	6.54	0.21	0.04	0.03	0.07	0.17	0.19	-0.58	0.03	0.52	0.47	0.43	0.31	-0.33	0.19	-0.55	0.26	0.47
CGGACCGACACGAGCACACATAAT	TRCN0000466631	SALL4	SALL4	3.67	3.38	3.08	3.4	3.08	3.97	3.99	4.39	3.4	3.15	4.77	3.22	3.45	4.06	4.46	3.79	2.94	-0.71	-0.09	-0.82	-0.63	-1.61	-0.21	-1	-0.54	-1.34	-1.04	1.97	-1.34	-1.17	-0.28	0.84	-0.35	-0.51
GGTACAGGGGAGCGGACCCTTTTA	TRCN0000466633	CTNND1	CTNND1	5.22	5.34	5.03	5.03	5.85	5.79	6.21	5.36	5.93	4.85	1.55	5.69	5.63	5.19	5.99	5.93	4.94	0.01	0.08	-0.12	-0.17	-0.02	-0.06	0.15	-0.48	0.14	-0.56	-2.26	-0.1	-0.12	-0.07	0.22	0.05	-0.22
TTTAGGCCAATCCAAGCGCCTCCC	TRCN0000466634	A1CF	A1CF	5.71	5.92	5.85	5.95	3.21	3.07	3.08	3.11	3.13	6.09	1.58	3.53	3.25	5.54	2.97	3.1	5.84	-0.01	0.02	0.07	0.03	-0.24	-0.03	0.13	0.03	0.1	0.19	-1.05	0.17	0.09	-0.12	-0.3	-0.3	-0.14
CCCTTGCTTTACTATATTCTCCAA	TRCN0000466635	CDKN2C	CDKN2C	4.72	4.55	4.23	5	1.83	3.24	3.12	3.41	1.64	4.93	0	2	1.71	5.05	3.06	0.96	4.27	-1.06	-0.63	-1.03	-0.79	-0.44	-0.17	-0.12	0.24	-0.77	-0.85	-1.48	-0.54	-1.16	-0.55	1.1	-1.33	-0.91
CACTCCCATCTATTAATGTGTGGT	TRCN0000466636	C3AR1	C3AR1	4.06	4.25	4.26	4.2	1.73	1.89	1.16	2.08	1.9	4.29	0.19	1.19	1.6	3.94	1.45	1.9	4.32	-0.25	0.02	0.11	-0.06	-0.14	0.19	-0.69	0.13	0.28	-0.03	-0.7	-0.43	-0.03	-0.31	-0.32	0.27	-0.12
TTCTCTAACACGTACCTTCCAATA	TRCN0000466637	STPG2	STPG2	4.45	4.38	4.54	4.29	1.45	1.39	1.31	0.76	1.48	3.99	0	1.86	1.59	3.55	1.46	1.89	3.93	0.13	0.13	0.36	-0.05	-0.17	0.35	-0.17	-0.99	0.01	-0.2	-0.84	0.22	-0.38	-0.37	-0.34	0.31	-0.63
CCGTTGTCGCAGGTAGGATGGTGT	TRCN0000466638	GBP1	GBP1	3.32	2.61	2.85	3.07	1.96	2.29	2.34	1.98	2.47	3.26	4.22	2.1	2.26	3.24	2.46	2.54	3.29	0.18	-0.59	0.05	0.2	-0.66	0.18	-0.17	-0.4	-0.09	0.17	2.91	-0.31	0.1	0.38	0.01	0.1	-0.13
ATGACTTGCGCGCAGGGGCCATTC	TRCN0000466639	STMN2	STMN2	4.62	4.73	4.75	4.64	5.12	4.7	4.74	4.79	4.95	4.82	3.49	5.19	4.87	3.94	5.03	4.93	4.17	-0.03	-0.03	0.14	-0.22	-0.03	-0.02	0.02	-0.2	0.11	-0.12	-0.86	-0.16	-0.16	-0.45	-0.16	-0.14	-0.71
CTATATCTGCGACTTATCGGCCCC	TRCN0000466640	PHB	PHB	5.64	5.92	5.79	5.82	6.34	6.14	6.19	6.14	6.15	5.5	5.66	6.25	6.25	5.7	6.32	6.3	5.68	0.04	0.22	-0.01	0.18	0.1	-0.15	0.1	0.09	0.12	0.11	-0.16	0.15	0.18	0.06	0.14	0.15	0.04
GCCAGCCTCTTTTAGACACTGATC	TRCN0000466641	TEX12	TEX12	6.5	6.27	6.27	6.25	6.97	6.8	6.81	6.76	6.79	6.04	6.98	6.86	6.91	6.27	6.72	7.08	6.39	0.31	0.15	-0.02	0.03	0.09	-0.17	0.05	0.04	0.01	-0.11	0.41	0.05	0.14	0.03	-0.31	0.16	0.2
TAAAACCTATGCACGCATGGCATA	TRCN0000466642	FAM107A	FAM107A	3.16	3.08	3.19	3.11	3.54	3.64	3.64	3.44	3.72	3.42	5.74	3.52	3.6	2.94	3.28	3.59	2.58	-0.36	-0.32	-0.04	-0.13	-0.35	0	-0.02	-0.01	-0.01	0.14	2.73	-0.36	-0.09	-0.26	-0.39	0.05	-0.33
TTGCTAAATGCGACCGGAAGGATG	TRCN0000466643	OS9	OS9	5.32	5.33	5.38	5.47	5.99	5.84	6.08	5.59	6.02	5.44	5.02	5.94	5.97	4.92	6.25	5.85	5.05	-0.21	-0.07	0.18	0.05	-0.11	0.21	0.1	-0.47	-0.06	-0.01	-0.51	-0.16	-0.14	-0.22	0.09	-0.21	-0.39
ACGGATCAATCGAGATTTTAAATA	TRCN0000466644	AP1M2	AP1M2	5.24	4.99	5.16	5.1	5.69	5.73	5.83	5.57	5.94	4.67	6.97	5.75	5.8	4.5	5.62	5.77	4.85	-0.03	-0.18	0.04	-0.12	-0.03	0.15	-0.1	-0.34	0.2	-0.66	1.01	-0.13	0.06	-0.35	-0.21	-0.03	-0.28
GAACCCACTTTGATGTCGATGGCT	TRCN0000466645	PVALB	PVALB	5.91	5.86	5.91	5.88	5.82	5.57	5.69	5.37	5.61	5.9	9.73	5.75	5.86	5.61	5.59	5.68	5.55	-0.02	-0.13	-0.01	-0.07	0.03	-0.03	0.19	-0.11	-0.01	0.09	3.15	-0.16	0.24	-0.27	-0.27	-0.08	-0.06
CTGTTCTCAGCTTGAACAGATATT	TRCN0000466646	ZNF513	ZNF513	4.47	4.4	3.66	3.72	2.96	3.14	3.54	2.76	3.93	3.23	0.35	3.31	3.58	2.76	3.6	3.48	3.13	-0.08	0.28	-0.5	-0.38	-0.64	0.02	-0.33	-0.9	0.06	-1.19	-1.63	-0.76	-0.3	-1.4	0.15	-0.22	-0.58
CACGAACCCGCCGATTCTACGGTC	TRCN0000466647	RPS26	RPS26	6.49	6.53	6.55	6.53	6.57	6.77	6.41	6.8	6.59	6.74	5.78	6.57	6.47	7.13	6.43	6.68	7.15	0.18	0.09	-0.14	0.04	0.12	-0.1	-0.17	0.29	0.07	0.5	-1.02	0.29	-0.04	0.24	-0.01	0.24	0.43
CCGGAACCCAATGCAAATTGACCG	TRCN0000466648	C16orf54	C16orf54	7.21	7.16	7.12	6.99	6.6	6.9	6.69	7.02	6.76	7.45	7.38	6.57	6.81	7.5	6.38	6.51	7.4	0.33	0.16	-0.01	0.05	0.05	0.09	-0.06	0.3	0	0.64	0.49	0.18	0.14	0.16	-0.02	-0.03	0.48
AACTCACAACGTTCTGCATCCTTT	TRCN0000466649	KRTAP19-7	KRTAP19-7	5.17	4.94	4.95	5.21	5.04	4.31	4.45	4.31	4.84	4.59	3.55	5	4.91	4.56	4.72	4.81	4.93	0.04	0.14	-0.1	0.07	-0.04	-0.21	0.03	-0.38	0.13	-0.42	-0.98	-0.25	0.17	-0.36	-0.31	-0.03	-0.29
AATCCCTTTGGTATAAACTTCACA	TRCN0000466650	RAB32	RAB32	6.05	6.1	5.95	6.04	5.52	5.01	5.17	5.04	5.5	5.93	5.37	5.67	5.59	4.94	5.8	5.26	5.14	0.15	0.05	0.22	0.03	-0.03	0.05	0.11	-0.44	0.15	-0.23	-0.05	-0.21	0.15	-0.52	-0.06	-0.34	-0.68
GTAGTATTTCTTAAATAGCTGGAA	TRCN0000466651	SLC12A1	SLC12A1	4.89	5.06	5.09	4.91	4.83	4.37	4.75	4.29	4.74	4.93	4.61	4.73	4.74	4.66	4.64	4.59	4.52	-0.23	-0.12	0.21	-0.11	-0.1	0.12	0.15	-0.47	0.19	-0.32	0.16	-0.3	0.16	-0.01	-0.39	-0.13	-0.39
AGTTAGTTTTTCAGTAACCATGAG	TRCN0000466652	WDFY1	WDFY1	0	0	0	0	0	0	0.02	0	0	0.02	0	0	0	0	0	0	0	-0.89	-0.05	-0.44	-0.76	0	0	0.02	0	0	-1.63	0	0	0	-0.12	0	0	-0.49
TCTGACGTACATCTACAACACTAC	TRCN0000466653	DTD1	DTD1	5.76	5.86	5.75	5.71	5.57	5.56	5.65	5.5	5.57	5.78	4.15	5.55	5.64	5.75	5.56	5.68	5.87	-0.17	0.13	-0.02	-0.09	-0.1	-0.07	0.1	-0.05	-0.05	-0.15	-1.21	-0.21	-0.07	-0.3	-0.05	0.09	0.06
AATACCGTAACCTGTCAAATCGAC	TRCN0000466654	GPSM3	GPSM3	6.65	6.59	6.59	6.78	6.47	5.94	6.14	6.09	6.49	6.62	7.16	6.56	6.62	6.21	6.37	6.24	6.22	0.1	-0.08	0.09	0.07	-0.02	0.03	0.2	-0.24	0.17	-0.1	0.56	-0.07	0.24	-0.08	-0.2	-0.19	-0.55
CCATGGGAATCCTCTGTAAGTCAG	TRCN0000466655	DAB2	DAB2	4.91	4.9	4.87	4.82	5.15	5.18	5.37	5.04	5.22	5.17	2.22	5.13	4.81	5.26	5.5	5.28	4.8	-0.03	-0.12	-0.02	-0.05	-0.09	0.06	-0.04	-0.42	0.1	0.17	-2.14	0.2	-0.39	0.28	0.31	0.31	-0.04
ATTAGGTTAACGGACCAACGTTCG	TRCN0000466656	PLOD3	PLOD3	4.32	4.04	3.75	4.05	3.53	2.8	3.49	2.8	3.61	3.93	0	3.16	3.71	2.93	3.65	3.31	3.01	-0.13	-0.25	-0.1	-0.23	-0.14	0.06	0.18	-0.95	0	-0.55	-2.48	-0.95	0.09	-0.76	-0.07	-0.25	-0.68
TTACACCCTGAGGTTTATGTGTAT	TRCN0000466657	ASH2L	ASH2L	5.01	4.92	5.34	5.05	4.86	4.84	5.21	4.73	4.91	4.64	0.35	4.92	4.88	4.36	5.11	4.25	5.04	-0.14	-0.29	0.32	-0.19	-0.17	0.13	0.09	-0.3	-0.1	-0.77	-2.98	-0.31	-0.03	-0.42	0.05	-0.74	-0.1
GCCTGGATCCAGAGTTGCCCCGTC	TRCN0000466658	ZXDC	ZXDC	6.06	6	6.24	5.99	5.7	5.76	5.82	5.67	5.69	5.96	4.75	5.74	5.59	5.96	5.79	6	5.72	0.03	-0.1	0.24	-0.03	0.01	0.13	0.04	0	0.06	-0.04	-0.49	-0.03	-0.16	-0.02	-0.05	0.04	0
TGGGATTTACACAAACAACACGCT	TRCN0000466659	SUMF2	SUMF2	5.58	5.89	5.7	5.81	5.77	6.17	6.05	5.87	5.77	5.97	3.92	5.94	5.8	5.96	5.68	5.79	6.09	-0.1	-0.03	-0.13	0.07	0.06	0.06	0.11	0.02	-0.15	0.29	-0.52	0.3	0.05	0.14	-0.12	0.09	0.19
AGCCGATCACTGAGGCTACCCGAG	TRCN0000466660	RGMA	RGMA	6.75	5.92	5.84	6.6	6.24	6.41	6.91	6.64	7	7.07	7.01	6.86	5.74	5.79	6.47	6.78	6.15	-0.13	-1.15	-1.04	-0.29	-0.45	-0.08	0.12	-0.24	0.17	0.19	0.5	0.23	-0.93	-1.07	-0.1	0.21	-0.76
TCCCGTCCCAAGTCGGATGTCGTA	TRCN0000466662	HDC	HDC	0	0	0	0	0	0	0	0	0	0	0	0	0	0	0	0	0	0	0	0	0	0	0	0	0	0	0	0	0	0	0	0	0	0
CAACCATTTTTCAGGATTCTATGG	TRCN0000466663	TMEM126B	TMEM126B	6.35	6.49	6.66	6.39	7.18	7.25	7.1	7.26	7.04	6.57	6.59	7.21	6.99	6.76	6.96	7.25	6.7	0.03	0.07	0.18	0.03	0.18	0.06	0.02	0.2	0.1	0.24	-0.33	0.29	0.17	0.3	-0.12	0.1	0.14
ACTATCCCACAGTAGTGTCCTTCG	TRCN0000466664	PHACTR4	PHACTR4	4.07	4.1	4.04	4	4.99	4.58	4.84	4.3	5.06	4.06	4.04	4.82	4.89	4.35	4.86	4.72	4.17	-0.31	-0.28	-0.07	-0.22	-0.02	0.19	-0.14	-0.73	0.07	-0.52	0.25	-0.27	-0.2	0.54	-0.11	-0.25	-0.15
CTGTCATACTGTACAAAATCCGGC	TRCN0000466665	LRRN4CL	LRRN4CL	0	0	0	0	0	0	0	0	0	0	0	0	0	0	0	0	0	-0.29	-0.19	-0.06	-0.07	0	0	0	0	0	-0.42	0	-0.05	0	0	0	0	-0.13
GCGCTGAAACGCAAGTTTAACTAA	TRCN0000466666	REN	REN	4.72	4.88	4.93	4.7	4.63	4.52	4.62	4.33	4.68	4.75	2.3	4.34	4.58	4.63	4.39	4.8	4.61	-0.17	0.15	0.22	0.03	-0.24	0.11	-0.17	-0.32	0.01	-0.17	-2.71	-0.54	-0.07	0.1	-0.45	0.16	-0.09
ACAGCTATGCTGGGTCCGATAGTT	TRCN0000466667	HIST1H4H	HIST1H4H	6.24	6.43	6.54	6.52	6.93	6.7	6.88	6.76	6.91	6.04	6.63	6.86	6.96	5.79	6.95	6.93	6.06	0	0.15	0.15	0.15	-0.03	-0.13	0.2	-0.07	0.13	-0.1	0.06	-0.04	0.18	-0.32	0.06	0.06	-0.29
GTCACGGGACAACCGATCGACTTC	TRCN0000466668	C19orf44	C19orf44	4.84	5.32	5.01	5.14	6.06	5.69	6.22	5.63	5.88	5.32	6.9	5.9	5.9	4.93	5.99	5.82	4.87	-0.51	0.04	0	-0.05	-0.03	-0.02	0.23	-0.35	-0.05	0.04	1.13	-0.22	-0.08	-0.37	-0.17	-0.13	-0.57
ACCGCCTCACAAACATCCCGGGCA	TRCN0000466669	CRY1	CRY1	5.05	5.02	5.24	5.18	5.81	5.82	6.1	5.75	5.93	5.1	0.35	5.88	5.96	4.65	6.02	5.8	4.98	-0.29	-0.08	0.07	-0.15	-0.08	0.04	-0.03	-0.33	-0.09	-0.38	-4.49	-0.03	0.12	-0.38	0.13	0.07	-0.63
TTCGCTGGTGGAAAAGCCATCACG	TRCN0000466670	PREPL	PREPL	7.2	7.41	7.5	7.43	7.79	7.78	7.64	7.66	7.79	7.27	7.32	7.84	7.88	7.47	7.91	7.82	7.42	-0.01	0.13	0.22	0.13	0.16	0.05	0.06	0.01	0.09	0.02	0.07	0.18	0.21	0.11	0.04	0.08	-0.15
CTTCCACCAGTTATAATCCAACTC	TRCN0000466671	EIF1AY	EIF1AY	5.45	5.57	5.5	5.49	6.87	6.67	6.73	6.61	6.66	5.13	4.09	6.83	6.78	5.23	6.58	6.86	5.57	-0.02	0.13	-0.03	0.06	0.08	-0.15	0.09	0.08	0.02	-0.13	-1.21	0.09	0.1	-0.19	-0.04	0.06	0.35
GAATAATATCTAATAAACATTTAG	TRCN0000466672	CRABP1	CRABP1	6.31	6.37	6.31	6.27	6.45	5.94	6.09	5.96	6.25	6.3	7.63	6.36	6.3	5.24	6.26	6.27	5.13	-0.08	0.11	0.27	0	-0.05	0.25	0.06	-0.3	0.13	-0.33	1.34	-0.5	0.17	-0.37	-0.16	-0.34	-0.83
CAAGGAACCGACCGTTGGATTCAT	TRCN0000466673	HLA-DQB1	HLA-DQB1	5.24	5.5	5.29	5.49	2.06	2.23	2.19	2.94	1.88	5.49	3.61	1.95	1.91	6.02	1.61	1.97	5.56	-0.18	-0.17	-0.22	-0.03	-0.06	0.23	0	0.8	-0.08	0	1.69	-0.03	-0.27	0.67	-0.31	-0.13	0.34
GTACCCCAGTCATAGTGCGCCCTT	TRCN0000466675	ARHGAP27	ARHGAP27	5.94	5.83	5.85	5.95	3.23	3.24	2.61	2.92	3.04	5.99	2.01	3.39	2.97	6.07	2.98	3.18	5.5	0.07	0.06	-0.01	0.09	-0.16	0.13	-0.21	-0.15	0.11	0.22	-1.02	0.27	-0.05	0.19	-0.16	-0.07	0.11
ACGATCGTGATATACAATGGCACG	TRCN0000466676	LRRC37B	LRRC37B	3.4	4.11	3.68	3.7	5.12	4.85	5.23	4.49	5.16	3.33	0	5.37	5.29	3.47	5.4	4.83	3.62	-0.85	0.24	-0.2	-0.23	-0.09	0.01	-0.03	-0.76	-0.23	-1.11	-3.25	-0.01	0.1	0.17	0.06	-0.28	-0.59
ACCCAAGAAACTGGTCCAATCAGA	TRCN0000466677	IL10	IL10	6.58	6.83	6.85	6.72	7.11	7.15	7.03	7.22	7.1	6.83	7.64	7.15	7.09	6.96	7.11	7.15	6.92	0.01	0.09	0.11	0.04	0.13	0	-0.01	0.13	0.02	0.23	0.09	0.18	0.04	0.17	-0.03	0.02	0.14
TAGTCAGCGTCGCATTGCGCGTCT	TRCN0000466678	RFWD3	RFWD3	0.39	0.88	0.54	0.41	0	0	0	0	0	0.11	0	0	0	0.42	0	0	0.35	-0.05	0.11	0.1	-0.11	0	-0.03	-0.03	0	0	-0.34	0	-0.03	0	0.16	-0.04	-0.1	-0.1
CAACCTTGGTTTGCCCGTACCTGC	TRCN0000466679	N4BP2L1	N4BP2L1	6.52	6.71	6.81	6.58	7.06	7.06	6.9	7.05	6.9	6.76	5.34	6.97	6.95	6.85	6.81	6.9	6.79	0.13	0.15	0.13	0.04	0.24	-0.07	0.03	0.12	0.05	0.42	-1.4	0.32	0.08	0.02	-0.08	0.04	0.25
GAGCACCCCCTAAGGACTCAATGA	TRCN0000466680	TEX37	TEX37	6.95	6.84	6.81	6.8	6.99	6.84	6.9	6.88	6.88	6.93	6.68	7.04	6.96	6.78	6.89	6.83	6.92	0.33	-0.01	-0.04	0.07	0.04	-0.07	0.24	0.13	0.16	0.21	-0.66	0.24	0.05	-0.28	-0.15	-0.02	0.12
CAAACCTTTCCCAAGCCTCCAATC	TRCN0000466681	TFAP4	TFAP4	4.65	3.64	3.56	4.78	3.5	4.07	3.75	3.74	4.06	4.52	0.27	3.09	3.95	3.5	3.58	4.46	3.68	-0.65	-1.25	-1.26	-0.28	-1.03	-0.29	-0.78	-0.74	-0.7	-0.5	-2.5	-1.47	-0.96	-1.45	-0.93	-0.43	-0.91
GAAAAAGCTTTTAGGCTTTAGGGT	TRCN0000466682	AEN	AEN	6.33	6.05	6.01	6.05	5.87	5.6	5.73	5.33	5.91	6.03	5.49	5.98	5.99	5.31	5.64	5.82	5.18	0.37	0.02	0.18	0.07	-0.05	0.13	0.01	-0.48	0.23	-0.2	-0.84	-0.03	0.24	-0.22	-0.4	-0.12	-0.26
TATAGGATCCGCAGTTGCTCCGTT	TRCN0000466683	SERTM1	SERTM1	5.6	5.78	5.77	5.91	6.63	6.59	6.49	6.73	6.54	5.47	7.13	6.62	6.57	5.91	6.35	6.75	6.02	-0.24	0.05	-0.07	0.09	0.01	-0.08	-0.04	0.17	-0.09	-0.3	1.1	-0.04	0.1	0.19	-0.24	0.17	-0.01
CGCCATGACTAAAGCATGAGAATC	TRCN0000466684	ZNF593	ZNF593	7.01	7	7	6.92	7.34	7.69	7.47	7.81	7.46	7.09	7.25	7.3	7.46	7.42	7.05	7.48	7.46	0.16	0.03	-0.13	0.07	0.12	-0.12	-0.09	0.38	-0.03	0.38	-0.17	0.11	0.06	0.22	-0.03	0.18	0.59
CACGCCAAAGAAACCTCGAAGCTG	TRCN0000466685	CHCHD7	CHCHD7	7.98	8.12	8.05	8.01	8.85	8.93	8.76	9.04	8.77	8.16	8.4	8.88	8.79	8.8	8.82	8.84	8.76	0.18	0.12	-0.18	0.08	0.18	-0.2	0.02	0.36	0.04	0.54	-0.45	0.42	0.06	0.47	0.15	0.15	0.53
CACGCCATCGCACTAAAGTCCACA	TRCN0000466686	HNRNPR	HNRNPR	3.55	3.34	3.7	3.85	4.92	5.35	5.64	5.18	5.5	3.25	0.87	4.78	5.25	3.46	4.13	5.09	3.6	-0.69	-0.53	-0.11	-0.31	-0.67	-0.13	-0.1	-0.4	-0.12	-0.96	-2.01	-0.68	-0.33	-0.22	-0.82	-0.32	-0.36
CAACGATCGAGTTGTAACGAAGGG	TRCN0000466687	SWAP70	SWAP70	4.89	5.35	4.95	4.85	5.95	6.25	6.32	6.01	6.09	5.19	5.91	5.86	5.88	5.23	6.17	5.94	4.91	-0.48	0.14	-0.21	-0.31	-0.16	0.03	-0.04	-0.26	-0.09	-0.11	1.21	-0.27	-0.2	-0.07	0.01	-0.06	-0.25
TGTTTTCTAGACTCATTACGACCA	TRCN0000466688	INHBA	INHBA	6.07	5.96	6.11	5.85	6.38	6.35	6.44	6.15	6.45	5.84	6.34	6.37	6.49	5.56	6.63	6.26	5.56	0.07	0	0.36	0.02	0.03	0.19	-0.07	-0.27	0	0.06	0.98	-0.05	0.14	-0.16	0.25	-0.15	-0.19
ACACCGGTCTGCTCCCGATCGGGC	TRCN0000466690	TNFAIP2	TNFAIP2	5.74	5.9	6.06	5.84	5.59	5.91	5.88	5.71	5.66	6.05	8.18	5.65	5.72	5.64	5.66	5.7	5.48	0.02	0.19	0.32	0.03	0	0.26	0.15	-0.04	-0.09	0.35	1.86	0.04	0.06	-0.17	0.09	0.15	-0.13
TCCAACGCAGCACACTCACTGTGG	TRCN0000466691	GCSH	GCSH	5.1	5.29	4.99	5.04	5.54	5.52	5.36	5.51	5.5	4.75	6.31	5.68	5.41	5.07	5.45	5.55	5.53	0.41	0.58	-0.15	0.12	0.11	-0.24	-0.14	0.09	0.03	0.28	1.48	0.36	-0.05	-0.18	-0.03	0.16	0.52
TATTCTTCGGCCATCACAATACAC	TRCN0000466692	RAD54L2	RAD54L2	1.42	0.51	0.36	0.67	0.73	0.74	1.51	0.58	1.18	1.28	0	0.85	0.74	0.71	0.3	0.47	0.36	-0.34	-0.79	-0.68	-0.53	-0.32	-0.05	0.21	-0.72	-0.17	-0.68	-0.02	-0.84	-0.51	-0.62	-0.69	-0.25	-0.83
GGACAATCAATGTACAAGGCACCC	TRCN0000466693	GNG2	GNG2	8.15	8.1	8.03	7.98	8.55	8.59	8.32	8.87	8.49	8.16	8.78	8.48	8.56	8.54	8.36	8.38	8.46	0.37	0.11	-0.13	0.11	0.12	-0.25	-0.14	0.42	-0.02	0.39	-0.02	0.16	0.05	0.25	-0.06	-0.13	0.4
ATTAATCGAAACTGTCCCCATAGT	TRCN0000466694	BOLA2	BOLA2	5.41	5.4	5.37	5.56	6.05	5.44	5.59	5.46	5.95	5.1	6.41	6.09	6.21	4.78	6.14	5.81	4.99	-0.04	-0.2	0.08	0.04	-0.08	-0.08	0.08	-0.36	0.17	-0.39	1.27	-0.31	0.19	-0.48	-0.2	-0.27	-0.49
ATGTTCCAGTCTCAGACTGCATTT	TRCN0000466695	RPL36	RPL36	5.72	5.57	5.46	5.64	5.52	4.87	4.98	5.08	5.32	5.37	5.59	5.54	5.54	5.08	5.39	5.28	4.99	0.17	0.06	-0.03	0.08	0.03	-0.05	0.19	-0.11	0.2	-0.28	0.3	-0.2	0.19	-0.07	-0.15	-0.14	-0.58
GACCGCACGGCCGAAATTCTACTC	TRCN0000466696	TARBP2	TARBP2	6.18	5.99	6.06	6.15	6.1	5.77	5.71	6.17	5.75	6.48	4.04	5.97	6.04	6.15	6.14	6.06	5.96	0.08	-0.15	-0.01	0.05	0.19	-0.06	-0.12	0.36	-0.06	0.51	-1.48	0.05	0.21	-0.05	0.18	0.19	0.03
AGACTCTAACACACCTGTCTTGGC	TRCN0000466697	RPE	RPE	6.21	6.67	6.65	6.4	6.57	6.5	6.35	6.65	6.58	6.56	5.95	6.52	6.71	6.16	6.5	6.31	6.35	-0.01	0.22	0.32	0.06	0.09	0.05	-0.01	0.03	0.15	0.13	-0.34	0.1	0.29	-0.22	-0.1	-0.15	-0.27
TCGAATGTTGACTGGTGAAGTTAT	TRCN0000466698	STAU2	STAU2	6.02	6.06	6.14	6.09	6.17	6.02	5.81	6.01	6.13	5.54	4.89	6.05	5.85	6.09	5.8	6.18	6.18	-0.01	0.2	0.1	0.02	0.11	-0.06	-0.14	-0.02	0.09	-0.32	-0.6	-0.04	-0.09	-0.07	-0.31	0.05	0.01
CCCGATTCGAGTGACTGTACACAT	TRCN0000466699	GNA12	NO_MATCH_113	7.57	7.56	7.39	7.43	7.42	7.45	7.26	7.67	7.34	7.28	6.68	7.22	7.24	7.99	7.21	7.27	7.89	0.35	0.23	-0.13	0.15	0.27	-0.14	-0.06	0.4	0.04	0.24	-0.6	0.25	-0.04	0.4	0.04	0.03	0.61
ACACCTAAACCACCATAACCAAAT	TRCN0000466700	KIAA0922	KIAA0922	1.49	1.17	1.13	1.57	1.68	1.47	2.04	2.05	1.83	0.7	0	1.6	1.55	1.87	1.87	1.41	0.87	-1.31	-0.62	-0.99	-0.72	-0.61	0.08	-0.49	-0.34	-0.65	-2.42	-0.09	-1.44	-0.79	-0.18	-0.14	-0.55	-1.16
ATATATCGCGCGGGTCGGCCCTTG	TRCN0000466701	DNTTIP2	DNTTIP2	2.88	3.01	3.18	2.96	2.96	2.45	3.1	2.6	3	3	1.65	3.13	2.86	1.63	2.9	2.93	2.45	-0.14	0.22	0.17	-0.12	-0.39	0.08	0.2	-0.58	0.02	-0.37	-0.08	-0.3	-0.06	-0.42	-0.25	-0.18	-0.73
TCCCTAACAGCGACTTTGAGTTTG	TRCN0000466702	FAM166A	FAM166A	6.54	6.58	6.64	6.63	6.45	6.58	6.5	6.47	6.63	6.76	6.99	6.57	6.66	6.55	6.55	6.55	6.52	-0.07	0.08	0.05	0.12	0.06	0.09	0	-0.08	0.1	0.35	0.45	0.23	0.09	0.03	0	0.1	0.01
ACAAATACCTATTAGCCAATGAGA	TRCN0000466703	NADK2	NADK2	5.19	5.13	5.1	5	5.24	5.53	5.63	5.35	5.3	5.29	4.85	5.15	5.17	4.38	5.03	5.41	5.09	0.12	0.24	0.02	-0.09	-0.05	0.31	0.3	0.06	0.03	0.12	-0.56	-0.25	0.07	-0.48	-0.35	0.06	-0.03
ACGTAGAACTATTACGTTTATCAG	TRCN0000466704	FAN1	FAN1	3.84	3.87	3.79	3.87	4.19	4.03	4.28	3.89	4.12	4.3	0.63	3.96	3.72	3.85	4.22	4.71	3.64	-0.45	-0.11	-0.11	-0.18	-0.04	0.17	-0.02	-0.36	-0.09	0.02	-2.57	-0.41	-0.32	0.16	-0.15	0.65	-0.72
GCCCTGCAGACGTGCTATTAGCGG	TRCN0000466705	RNF144B	RNF144B	6.56	6.76	6.7	6.65	6.75	6.79	6.68	6.57	6.71	6.33	6.89	6.87	6.71	6.89	6.81	6.93	6.85	0.09	0.3	0.14	0.14	0.03	0.07	0.03	-0.04	0.1	-0.11	0.27	0.3	0.16	0.4	0.03	0.12	0.21
ACCCTTCTGGGCTTCCTGTGATGA	TRCN0000466706	GNL2	GNL2	6.74	7.03	7.16	7.03	4.63	4.29	4.95	4.03	4.74	6.63	3.09	4.76	4.7	6.28	4.94	4.63	5.71	-0.52	-0.09	0.19	-0.16	-0.33	0.1	0.16	-0.77	0.01	-0.74	0.2	-0.23	-0.15	-0.41	0.04	-0.12	-0.71
CGTGTCACTGTCCATGGGCTACTC	TRCN0000466707	SIPA1L2	SIPA1L2	5.86	5.92	6	5.89	5.94	6.18	6.34	6.12	6.06	5.69	0.63	5.87	6.07	5.55	5.99	5.96	5.94	-0.08	-0.06	-0.01	-0.05	-0.06	0.16	-0.03	-0.1	-0.19	-0.25	-4.07	-0.01	-0.06	-0.45	0.16	0.16	-0.09
CCTGCTGGCTCGGGGCGCGTTCTA	TRCN0000466708	TINF2	TINF2	5.05	5.8	5.88	5.33	5.62	5.86	5.99	5.6	5.75	5.6	0.76	5.41	5.65	5.28	5.75	5.64	5.8	-0.16	0	0.07	0.01	-0.02	0.05	0.12	-0.14	-0.16	-0.08	-3.66	0.16	-0.34	-0.67	-0.07	-0.13	-0.12
TCTCGCAGGACAGTTCGGCCAACT	TRCN0000466709	TUBB4B	TUBB4B	5.43	5.03	5	5.11	4.64	4.44	4.45	3.99	4.49	5.53	0.87	4.45	4.53	5.06	4.4	4.3	4.74	0.28	0.01	0.01	-0.02	0.09	0	-0.13	-0.46	-0.19	0.4	-2.87	-0.1	-0.03	-0.07	-0.08	-0.17	0.15
CTTAATCTACTAATTCACAGAGCC	TRCN0000466710	S1PR5	S1PR5	5.68	5.46	5.76	5.95	5.06	5.09	5.13	5.04	5.5	5.46	5.66	5.05	5.19	5.57	5.53	5.68	4.98	-0.32	-0.52	-0.26	-0.03	-0.91	-0.56	-0.31	-0.6	-0.09	-0.44	-0.35	-0.78	-0.51	-0.44	-0.06	0.13	-0.45
CAAAGAGGTTTAGCCGCCCGACTA	TRCN0000466711	RSPH9	RSPH9	6.46	6.49	6.56	6.35	6.26	6.34	6.47	6.54	6.21	6.74	5.92	6.26	6.3	6.47	6.49	6.31	6.54	0.26	0.12	0.23	0	0.04	-0.01	0.1	0.23	-0.12	0.51	-0.58	0.12	0.09	-0.08	0.32	0.02	0.38
GCATATGGGCAGTAATGCTACTTC	TRCN0000466712	MLLT6	MLLT6	6.57	6.47	6.1	6.62	5.87	5.49	5.75	5.96	5.77	6.25	7.5	6.11	6.16	6.34	5.96	5.87	6.05	-0.13	-0.22	-0.46	-0.01	-0.24	-0.27	-0.25	-0.1	-0.29	-0.39	1.61	-0.02	0.05	-0.03	-0.02	-0.03	-0.15
CAGATAGTCCCGAGAGCACTGCGA	TRCN0000466713	SPOCK3	SPOCK3	4.95	4.84	5.05	4.94	5.8	5.8	5.92	5.73	5.66	5	3.77	6.02	5.54	4.98	5.98	5.78	5.04	0	-0.03	0.05	0	0.02	0.04	0.02	0.11	-0.08	-0.04	-0.81	0.31	-0.31	0.05	0.23	0.1	-0.05
ACTCAACAAGTCCTCTCTCATGTT	TRCN0000466714	SCAMP3	SCAMP3	6.79	6.39	6.24	6.82	6.16	6.45	6.72	6.42	6.52	6.72	6.41	6.62	6.78	6.08	6.47	6.21	6.38	0.06	-0.39	-0.37	0.07	-0.34	0.02	0.18	-0.17	0.01	0.01	-0.22	0.02	0.16	-0.37	-0.13	-0.3	-0.27
CGACTTCTGTAATATGTGCTCATC	TRCN0000466715	CDK9	CDK9	6.27	6.44	6.67	6.41	4.36	5.11	5.13	5.09	4.92	6.51	1.83	5.14	5.14	6.49	4.31	4.74	6.48	-0.43	-0.17	-0.01	-0.23	-0.57	-0.09	-0.37	-0.33	-0.42	-0.08	-3.21	0.06	-0.17	-0.25	-0.63	-0.44	0.11
CTTAACTCTCCCTAGTTGAACAGG	TRCN0000466716	NLK	NLK	4.62	3.87	4.35	5.09	2.33	2.43	2.9	3.4	2.88	4.16	2.42	3.3	3.17	2.06	3.8	3.91	3.77	-0.23	-0.6	-0.27	0.14	-1.01	-0.04	-0.11	0.19	-0.24	-0.61	-0.67	-0.08	-0.28	-2.1	0.74	0.28	-0.69
CATAATCGCACCGCATGCTGTAGA	TRCN0000466717	MAGI1	MAGI1	2.18	2.06	1.91	1.99	1.36	0.92	1.21	1.01	1.04	1.99	0	1.16	1.49	1.63	0.76	1.25	1.4	-1.09	0.11	-0.77	-0.7	-0.51	-0.14	-0.82	-0.64	-1.06	-1.11	-0.14	-1.15	-0.11	-0.85	-0.8	-0.32	-0.93
TGTCTCCGGACCTAACTAATTTTC	TRCN0000466718	PI4K2B	PI4K2B	7.25	7.14	7.27	7.14	5.35	5.42	5.37	5.53	5.59	7.01	5.36	5.53	5.36	7.13	5.26	5.52	7.23	0.16	0.03	0.16	0.01	0.04	-0.13	0	0.06	0.12	-0.02	0.17	0.29	-0.1	0.05	-0.09	0.29	0.14
TCTCCTTTCAGTAACGGCTAAGAC	TRCN0000466719	PIK3CA	PIK3CA	2.18	3.32	3.08	2.83	2.18	1.52	1.94	1.84	2.11	1.97	0	1.96	1.96	2.68	2	2.58	1.54	-0.99	0.62	0.54	-0.39	-0.2	0.2	0.01	-0.27	0.05	-1.29	-0.15	-0.45	0.35	0.22	-0.08	0.29	-1.02
TAGATCATCAGTTATGACTCGTCA	TRCN0000466720	CENPP	CENPP	5.27	5.39	5.21	5.23	5.6	5.71	5.6	5.53	5.75	5.3	4.14	5.68	5.66	5.35	5.77	5.51	5.11	-0.17	0	-0.14	0	-0.08	0.04	-0.11	-0.06	0.04	-0.15	-1.34	-0.17	0.02	0.07	-0.09	-0.19	-0.12
CGACTGACGATCACGCATCGCGTC	TRCN0000466721	POLE	POLE	5.16	5.44	5.43	5.34	6.04	6.44	6.33	6.33	6.19	5.59	4.98	6.1	6.08	5.49	5.78	6.08	5.99	-0.33	-0.08	-0.1	-0.22	0	-0.06	-0.15	0.05	-0.15	0.24	-1.49	0.1	-0.17	-0.01	-0.14	0.12	0.42
CAGCCCGCCGCGTTCTTTCCGTTT	TRCN0000466722	TM9SF1	TM9SF1	3.37	4.02	3.86	3.72	4.96	5.07	5.25	4.77	5.02	3.87	6.75	4.77	4.77	3.97	5.11	4.8	4.16	-0.65	0.18	-0.26	-0.31	-0.17	0.1	-0.06	-0.25	-0.14	-0.28	1.9	-0.13	-0.48	-0.11	0.1	-0.11	-0.17
ACACGTATCCGACAAAGGCGTAAA	TRCN0000466723	MRPL1	MRPL1	6.22	6.13	6.4	6.3	7.1	7.26	6.97	7.18	7.1	6.37	6.61	7.18	7.03	6.21	7.2	6.99	6.57	0.03	-0.08	0.11	0.03	0.09	0.1	-0.09	0.13	0.01	0.2	-0.52	0.22	0.08	-0.12	0.08	-0.02	0.03
TCCGCGATAAGGTCCGCCCATACC	TRCN0000466725	CD99L2	CD99L2	3.81	4.06	3.82	4.08	0.85	1.27	0.98	1.71	1.16	3.01	0	0.97	1.25	3.7	0.29	0.73	3.44	-0.32	0.13	-0.1	-0.01	-0.35	0.12	-0.21	0.52	0.04	-1.22	-0.13	-0.28	-0.09	0.16	-0.6	-0.21	-0.76
TAACCCTGGTTTCTATGGAAATCC	TRCN0000466726	HOMER3	HOMER3	4.23	4.58	4.52	4.78	1.39	1.52	1.87	2.34	1.63	4.87	0	1.78	1.24	4.55	1.53	1.49	4.01	-0.49	-0.12	-0.09	0.1	0.16	0.34	0.16	0.81	-0.18	0.12	-0.78	0.29	-0.21	-0.07	-0.07	-0.35	-0.21
CCGTACTGCTAGGTGTGGAAGCTA	TRCN0000466727	HLA-DPB1	HLA-DPB1	4.64	5.01	4.87	4.81	1.97	1.57	1.29	0.86	1.68	4.27	0	1.8	1.55	4.63	1.07	1.85	4.85	0.03	0.21	-0.06	-0.03	0.39	-0.55	-0.45	-0.54	-0.28	-0.27	-0.51	0.31	-0.04	-0.02	-0.6	0.21	0.42
GATGGCTTTCTTTAACAGGCGAGC	TRCN0000466728	MED24	MED24	2.46	2.29	2.09	2.63	0.62	0.77	0.77	0.59	0.64	2.8	0	0.32	0.57	1.56	0.16	0.56	1.52	-0.66	-0.6	-0.79	-0.22	0.35	0.46	0.27	-0.25	0.19	-0.4	-0.08	-0.49	0.02	-0.61	-0.64	-0.03	-0.15
CATGTTTTCTAACCGCAAGTCTGT	TRCN0000466729	PDCD6IP	PDCD6IP	3.42	3.61	3.7	3.53	0.8	0.97	0.78	0.88	1.16	3.32	0	0.59	1.22	3.45	0.79	0.64	2.86	-0.41	-0.47	0.2	-0.14	-0.64	0.07	-0.04	-0.45	0.4	-0.52	-0.14	-0.46	0.15	-0.33	-0.08	-0.34	-0.41
CTTGCCAACTTTTACACGTTGCGG	TRCN0000466730	C14orf39	C14orf39	4.08	4.65	4.56	4.29	5.32	5.2	5.34	5.09	5.19	4.2	4.63	5.14	4.97	4.67	5.45	5.07	4.2	-0.43	0.3	0.2	-0.1	-0.03	0.12	-0.01	-0.35	-0.01	-0.37	0.13	-0.21	-0.06	0.27	0.09	-0.18	-0.28
GGCTCTGGTGCGGACAGCAGAAGC	TRCN0000466732	PIK3R1	PIK3R1	5.43	5	5.16	5.6	4.81	5.38	5.47	4.65	5.55	5.35	7.32	5.17	4.97	5.93	4.9	4.54	5.33	-0.42	-0.71	-0.44	-0.23	-0.27	0.16	0.01	-0.54	0.22	-0.63	3.36	-0.09	-0.12	0.17	0.26	-0.43	-0.61
ATCGATACCGAATTCTCCGGACTG	TRCN0000466733	CGGBP1	CGGBP1	5.45	5.26	6.33	6	4.38	4.01	4.33	4.76	4.67	5.77	2.2	4.5	4.44	4.33	4.88	4.24	4.93	-0.45	-0.63	0.53	0.04	-0.31	-0.37	-0.01	0.32	0.15	-0.19	-1.86	-0.4	-0.2	-1.17	0.17	-0.49	-0.94
CGCCCTGATTCCAAAGGCTGCATG	TRCN0000466734	CACNB1	CACNB1	6.2	6.07	6.14	6.05	6.26	6.5	6.8	6.38	6.51	5.98	4.06	6.21	6.44	6.46	6.08	6.24	6.57	0.01	-0.09	0.03	-0.19	0.04	0.12	0.07	-0.24	-0.06	-0.08	-1.62	0.14	-0.05	0.17	-0.18	0.1	0.21
TACGTGCTATTTCTCAGTGGGGTC	TRCN0000466735	GNPTAB	GNPTAB	5.64	5.76	5.65	5.72	5.89	5.85	5.8	6	5.94	5.06	4.86	5.92	5.82	5.86	5.87	6.06	5.97	0.05	0.06	-0.07	0.13	0.04	-0.22	-0.17	0.16	-0.13	-0.26	-0.33	-0.06	-0.09	-0.03	0.02	0.11	0.13
TGGAATTAGCTCCACCGTGTACTT	TRCN0000466736	LZTR1	LZTR1	5.06	4.53	4.86	4.84	4.23	4.3	4.93	4.4	4.35	4.93	4.18	4.17	3.88	5.02	4.13	3.96	4.74	0.15	-0.26	0.01	-0.02	-0.01	0.04	0.28	0.1	-0.15	0.07	-0.78	-0.09	-0.52	0.3	-0.04	-0.23	0.39
ACATATCCGAGACCTATTTGAATG	TRCN0000466737	RER1	RER1	6.05	6.18	6.28	6.39	6.06	6.76	6.46	6.41	6.59	6.2	6.5	6.79	6.59	5.98	6.6	6.3	5.84	-0.1	-0.02	0.17	0.14	-0.52	0.02	-0.06	-0.15	0.04	0.04	-0.57	0.18	0.13	-0.03	0.05	-0.23	-0.58
TGGATGTAAACCCACAATCCGGCG	TRCN0000466738	CCDC33	CCDC33	6.1	6.33	6.16	6.25	6.15	6.73	6.5	6.36	6.44	6.54	6.83	6.44	6.2	6.94	6.32	6.39	6.45	-0.16	0.06	-0.21	0.02	-0.06	0.09	-0.11	-0.08	-0.15	0.37	0.07	0.26	-0.24	0.49	-0.03	0.15	0.21
TCTTATCATTTTCCCTAGAATCGC	TRCN0000466739	TACSTD2	TACSTD2	5.79	5.31	5.23	5.58	4.77	4.31	4.6	4.65	4.99	5.3	5.26	4.84	4.81	5.11	4.88	4.84	4.79	0.1	-0.24	-0.24	-0.01	-0.14	-0.34	-0.02	-0.11	0.22	-0.28	1.18	-0.26	-0.08	-0.38	-0.18	0.07	-0.28
CTTCTGTCGCCTGGTTCGTCCCGT	TRCN0000466740	SDCBP2	SDCBP2	4.96	4.87	4.96	5.01	5.03	4.53	4.68	4.56	4.97	4.61	6.3	5.19	5.2	4.51	5.5	5.05	4.43	-0.03	0.06	0.06	-0.03	-0.16	-0.01	-0.07	-0.27	-0.01	-0.35	1.59	-0.08	0.07	-0.14	0.26	-0.03	-0.29
GTTTATGGACCATTTTACGGGACA	TRCN0000466741	SPSB2	SPSB2	6.23	6.15	6.06	6.17	6.35	5.76	5.98	5.96	6.35	6.14	5.08	6.46	6.83	4.63	6.32	6.41	5.22	0.18	0.03	0.1	0.12	-0.06	0.05	0.15	-0.19	0.23	-0.07	-0.77	-0.08	0.55	-0.82	-0.1	-0.19	-0.47
TCGATAGTAACTATTTTGCCTAAT	TRCN0000466742	CNST	CNST	4.66	5.12	4.95	4.87	5.53	5.68	5.55	5.52	5.4	4.71	5.54	5.69	5.31	5.13	5.39	5.59	4.95	-0.51	0.27	0.03	-0.1	-0.04	0.07	-0.05	0.07	-0.13	-0.44	-0.29	0.03	-0.2	0.41	-0.1	0.06	0.01
TTGCGTGTGATGTTCCCACTTATC	TRCN0000466743	STK32A	STK32A	6.72	6.55	6.56	6.54	5.14	4.93	5.04	5.15	5.12	6.58	5.94	5.16	5.07	6.52	5.07	4.9	6.39	0.13	-0.02	0.03	0.04	-0.04	-0.04	0.08	0.09	-0.02	0.04	0.72	-0.14	-0.11	0.02	-0.1	-0.26	-0.14
TAGTTTTATATGGTTCTCCTCGGC	TRCN0000466744	KIAA1143	KIAA1143	6.43	6.24	6.29	6.1	6.31	6.21	6.24	6.08	6.36	5.86	5.25	6.36	6.39	5.5	6.3	6.29	5.69	0.4	0.15	0.2	0.11	0	0.12	0.18	-0.11	0.18	-0.36	-1.27	0.01	0.19	-0.19	-0.05	-0.11	-0.24
GTAAGCTGTGGGATGTCCCGAATG	TRCN0000466745	NARF	NARF	5.05	5.12	5.02	5	5.83	5.62	5.76	5.32	5.7	4.74	3.6	5.68	5.69	4.83	6.2	5.52	5	-0.17	0.16	0.11	-0.07	0.01	0.2	0.07	-0.25	-0.01	-0.57	-1.4	-0.31	-0.11	0.07	0.4	-0.33	0.1
GAAAAATTGCTTCGTTGTTCCTCC	TRCN0000466746	RPL3	RPL3	5.39	5.63	5.62	5.49	5.82	5.6	5.61	5.3	5.85	5.57	5.54	5.79	5.68	4.86	6.1	5.8	5.08	-0.29	0.02	0.31	-0.06	-0.09	0.06	-0.15	-0.51	0.01	-0.24	-0.43	-0.28	0.03	-0.43	0.01	-0.19	-0.34
GACCTGTCATAAACTCAGTACTTT	TRCN0000466747	FAM133A	FAM133A	4.23	4.33	4.57	5.2	4.68	5.62	5.87	5.23	5.06	4.89	0.7	5.11	5.85	3.87	4.28	5.2	3.69	-1.18	-0.86	-0.56	-0.35	-1.13	-0.21	0.07	-0.6	-0.44	-0.73	-3.27	-0.88	-0.03	-1.11	-0.66	-0.97	-1.5
CGACCCGGGCCCTGACTTCGTGAG	TRCN0000466748	RPLP2	RPLP2	8.01	8.16	8.09	7.98	7.88	8.44	8.19	8.64	7.96	8.36	8.19	7.97	7.93	8.73	7.67	7.96	8.67	0.17	0.17	-0.09	-0.06	0.1	0	0.01	0.6	0.02	0.55	-0.41	0.45	-0.1	0.19	-0.07	0.09	0.56
GCTCAAAGCGCTCAACTACCAATA	TRCN0000466751	C11orf24	C11orf24	3.68	3.2	3.4	3.54	3.42	3.13	2.98	2.85	3.18	3.41	2.47	3.46	3.64	4.11	3.42	3.59	3.69	0	-0.38	-0.21	-0.18	-0.17	-0.05	0	-0.31	-0.12	-0.16	-0.32	-0.15	-0.04	1.01	-0.3	0.17	0.09
GGCGAGTTACTAATCCTTTCTGGG	TRCN0000466752	HSPBP1	HSPBP1	6.65	6.43	6.44	6.49	5.9	6.08	5.87	6.2	6.08	6.79	5.64	5.78	5.91	6.88	5.75	5.97	6.1	0.29	0.05	0.1	0.08	-0.02	0.12	-0.21	0.32	0.06	0.36	0.4	-0.11	-0.04	0.52	0.02	0.1	0.11
TGTACGGGGTCCCTGCGTGTATGT	TRCN0000466753	OSM	OSM	6.88	7.23	7.2	6.94	5.97	4.98	7.07	7.46	5.04	6.82	7.74	4.75	6.82	7.39	7.04	7.27	4.46	0.12	0.36	0.16	0.09	-0.43	-1.05	0.18	0.54	-1.06	0.19	0.6	-1.34	0.07	0.12	0.39	0.63	-1.23
AAACTGCTGAAATAACCAGGGAGG	TRCN0000466754	CSH2	CSH2	6.03	6.04	5.97	5.97	5.71	5.43	5.65	5.22	5.62	6.03	3.49	4.47	5.8	5.24	5.89	5.7	5.41	0.08	-0.05	0.11	-0.06	-0.06	0.04	0.29	-0.4	0.07	-0.05	-2.06	-1.46	0.19	-0.5	-0.05	-0.1	-0.47
TGAGAGTTTTCAACTTTGCGAACA	TRCN0000466755	ATF6	ATF6	6.58	6.77	6.77	6.57	6.75	7.05	6.82	7.09	6.72	6.69	6.65	6.93	6.67	7.06	6.62	6.89	6.93	0.08	0.29	0.05	0.03	0.13	-0.02	-0.08	0.15	-0.13	0.31	-0.41	0.39	-0.08	0.35	-0.07	0.23	0.11
CAAATACATCGGTACACGCTCTTG	TRCN0000466756	PIGP	PIGP	5.1	4.63	4.73	4.67	5.1	4.94	4.71	4.86	4.8	4.46	4.33	4.98	4.54	5.2	5.05	4.9	4.84	0.12	-0.31	-0.25	-0.3	0.09	-0.08	-0.22	-0.03	-0.17	-0.47	0.38	-0.08	-0.22	0.15	0.2	-0.03	-0.33
GGTTTTCACAATCCACCCCTAGAG	TRCN0000466757	CALML4	CALML4	6.29	6.53	6.55	6.41	6.44	6.07	6.06	6.08	6.38	6.29	6.2	6.29	6.32	6.35	6.21	6.47	6.39	-0.18	0.15	0.18	0.05	0.15	-0.12	-0.12	-0.1	0.14	-0.23	0.21	-0.18	0	0.15	-0.21	-0.05	-0.05
ACCGTGAAACGTCGCCTACGCACT	TRCN0000466758	KLHDC3	KLHDC3	4.82	5.01	4.95	5.04	4.7	4.89	4.98	4.98	5.09	5.01	5.47	5.14	5.05	4.72	5.1	4.88	4.87	-0.27	-0.21	-0.03	-0.11	-0.43	0.03	-0.06	-0.06	0.05	-0.13	0.02	0.02	-0.02	-0.39	-0.04	-0.06	-0.26
CCGTATCTTTATAGAATCCTCGGA	TRCN0000466759	SPIC	SPIC	5.64	5.11	4.91	5.64	5.82	6.28	5.97	6.73	5.87	5.18	5.13	5.98	6.27	4.11	5.62	5.96	6.99	-0.21	-0.74	-0.96	-0.1	-0.55	-0.02	-0.34	0.47	-0.33	-0.57	0.83	-0.05	0.09	-1.39	-0.47	-0.32	0.98
GAGACAGTCGAGCAACCATATACA	TRCN0000466760	ZBED4	ZBED4	3.28	2.63	2.53	2.84	2.75	2.29	2.88	2.54	2.38	2.2	0	2.74	2.64	3.3	3.03	2.96	2.06	-0.56	-0.53	-0.58	-0.48	-0.57	0.02	-0.12	-0.68	-0.85	-1.73	-0.18	-0.84	-0.57	0.71	-0.03	-0.08	-0.82
AGTGCTGCACGATATCGTACACTG	TRCN0000466761	SSX4	SSX4	6.28	6.44	6.55	6.54	6.62	6.5	6.47	6.7	6.63	6.69	5.86	6.63	6.72	6.49	6.64	6.54	6.66	-0.23	0.01	0	0.01	0.06	-0.05	0	0.04	0.11	0.21	-0.44	0	0.1	-0.11	-0.05	-0.07	-0.11
AGACTCGCATACCGTCAAATTGAG	TRCN0000466762	CHIT1	CHIT1	5.56	5.75	6	5.72	5.65	5.56	5.82	5.47	5.76	5.87	8.35	5.73	5.73	5.49	5.79	5.38	5.56	-0.2	-0.08	0.35	-0.06	-0.08	-0.08	0.03	-0.31	0.03	0.08	2.42	-0.01	0.05	-0.35	0.01	-0.34	-0.42
ATTTCAAACAAATATCTTTATCAT	TRCN0000466763	MYLK3	MYLK3	4.99	4.97	5.04	5.12	3.63	2.8	3.55	2.78	3.84	4.7	1.29	3.79	3.8	3.56	4.06	3.11	3.54	-0.32	-0.09	0.39	-0.04	-0.23	-0.1	0.13	-0.84	0.2	-0.88	-1.46	-0.58	-0.01	-0.49	-0.01	-0.92	-1.4
TGTCTCCGGCCTGGGCGCCTTTCA	TRCN0000466764	AES	AES	5.9	6.27	6.12	6.13	5.6	5.82	5.7	5.91	5.64	6.31	6.62	5.51	5.94	6.4	5.58	5.77	6.02	-0.05	0.38	0.01	0.1	-0.01	-0.03	-0.08	0.2	-0.16	0.39	0.98	-0.11	0.12	-0.03	-0.14	0.2	0.05
GCCATCTGCCGTGAGGCCCAGGTG	TRCN0000466765	DERL2	DERL2	6.67	6.8	6.68	6.82	7.33	7.13	6.88	6.92	7.05	6.71	5.51	7.16	7.05	6.94	8.31	7.18	6.75	-0.04	0.05	-0.1	-0.02	0.22	0.04	-0.11	-0.02	0.06	0.06	-1.13	0.14	0.08	0.29	1.16	0.05	-0.14
CTGTTCCCAGTGAATGTGTTTTGC	TRCN0000466766	C17orf59	C17orf59	6.27	6.17	5.93	6.11	6.22	5.65	5.42	5.8	5.72	6.2	3.84	5.65	5.63	6.67	5.65	5.63	6.1	0.05	-0.01	-0.29	-0.03	0.33	-0.13	-0.26	0.22	-0.05	0.15	-1.2	-0.14	-0.11	0.37	-0.03	-0.07	0.22
ATGCCCATTTAACCTGAAATTCGC	TRCN0000466767	CRYBB1	CRYBB1	5.93	5.85	6.1	6.07	5.9	5.57	5.71	5.55	5.83	6.08	4.19	5.99	6	5.53	5.73	5.67	5.6	0.04	-0.2	0.19	0.01	0.03	0.06	0.15	-0.23	0.18	0.09	-1.35	-0.03	0.22	-0.28	-0.31	-0.21	-0.46
GTGTGCCCTGCACCCCACTCTTGC	TRCN0000466768	GAS2L3	GAS2L3	3.55	3.77	3.99	4	3.9	2.93	3.4	3.04	3.53	3.64	3.44	3.96	3.9	3.05	4.26	3.46	3.18	-0.45	0.17	0.22	-0.08	-0.06	0.18	0.15	-0.58	0	-0.62	-0.06	-0.25	0.17	-0.5	0.04	-0.43	-0.74
GCAAAGACAAACACCGCACCCCCC	TRCN0000466769	C14orf159	C14orf159	5.66	5.96	5.93	6.02	6.05	5.97	6.5	5.92	6.01	6.28	4.44	5.6	5.97	5.77	5.86	6.08	5.65	-0.42	-0.09	0.02	-0.04	0.09	0.01	0.23	-0.14	0.01	0.14	-2.01	-0.34	0.03	-0.11	-0.09	0.14	-0.2
CACCAGTATCGGGACTCGTTCTGC	TRCN0000466770	ATAT1	ATAT1	7.26	7.39	7.32	7.28	7.33	7.51	7.22	7.34	7.2	7.45	6.36	7.25	7.22	7.73	7.4	7.32	7.8	0.11	0.09	-0.02	0.07	0.19	0.03	-0.07	0.15	-0.08	0.39	-0.91	0.24	0.01	0.16	0.24	0.24	0.58
AACGTTTTGAGAATACGGCTCAAC	TRCN0000466771	C16orf71	C16orf71	5.04	4.84	4.98	5	4.57	4.03	4.3	3.85	4.52	4.82	4.27	4.47	4.53	4.31	4.81	4.29	3.89	-0.05	-0.11	0.2	-0.11	-0.07	0.2	0	-0.77	0.02	-0.38	-0.28	-0.46	0.05	-0.17	0.09	-0.14	-0.95
TCCTCTCACTTCAGCGTTTAGCAG	TRCN0000466772	FAM193B	FAM193B	5.2	5.1	5.54	5.45	5.31	4.98	5.04	5.09	5.22	5.3	4.24	5.02	5.19	5.9	5.15	5.11	5.14	-0.28	-0.4	0.18	0	0.02	0.12	-0.14	-0.03	-0.03	-0.29	-0.56	-0.35	-0.16	0.49	-0.1	0.03	-0.19
TAATACAATTCTATTTAACTTATA	TRCN0000466773	CLEC14A	CLEC14A	5.67	5.11	5.32	5.11	4.44	4.21	4.53	4.18	4.35	5.22	5.11	4.21	4.54	3.91	4.53	4.35	3.97	0.36	-0.12	0.47	-0.07	-0.01	0.16	0.02	-0.45	-0.13	-0.12	0.5	-0.52	0.18	-0.78	0.06	-0.01	-0.75
CTTCGATGTAGACACAACAGCAAG	TRCN0000466775	RAB1A	RAB1A	5.34	5.29	5.23	5.36	5.45	5.48	5.25	5.48	5.38	5.15	5.05	5.29	5.09	5.59	5.46	5.26	5.44	-0.19	0.06	-0.14	-0.05	0.11	-0.05	-0.2	0.15	-0.04	-0.35	0.8	-0.13	-0.32	0.13	0.12	-0.06	-0.07
ATTTATATGCAAAAGGCAACAAGC	TRCN0000466776	MCM2	MCM2	2.89	2.86	2.69	3.05	2.16	1.99	2.34	1.63	2.5	2.58	2.94	2.62	2.69	1.27	3.13	2.8	2.09	-0.78	-0.45	-0.37	-0.32	-0.94	0.29	-0.22	-1.12	-0.33	-1.34	0.84	-0.93	-0.17	-1.52	0.33	-0.03	-0.99
GTCTGTCAGTTTCCAATATTTCTT	TRCN0000466777	PRPSAP1	PRPSAP1	6	5.33	5.49	6.06	4.86	4.81	4.69	4.62	5.1	5.68	1.48	5.07	4.85	4.73	5.08	4.96	4.57	-0.25	-0.51	-0.26	-0.02	-0.36	0.17	-0.27	-0.36	0.05	-0.61	-2.73	-0.47	-0.2	-0.71	-0.17	-0.29	-1.07
ATTAGCAGGAAGAAATATGTGGTT	TRCN0000466779	PAPSS1	PAPSS1	4.44	4.39	4.85	4.69	3.82	3.32	3.9	3.02	3.59	4.43	0.81	3.76	3.7	3.81	3.72	3.75	4.16	-0.55	-0.34	0.46	-0.14	-0.23	0.18	0.11	-0.75	-0.03	-0.64	-1.53	-0.37	-0.02	-0.41	-0.35	-0.15	-0.67
TTAATTAGCTTAAAGCACGGCATA	TRCN0000466780	PCDHA10	PCDHA10	4.57	4.35	4.33	4.47	4.06	3.77	4.74	3.61	4.25	4.49	2.57	4.27	4.4	3.95	4.46	4.25	3.45	-0.21	-0.06	-0.17	-0.1	-0.36	0.02	0.4	-0.82	-0.08	-0.4	-2.16	-0.41	0.23	0.08	0.07	-0.05	-0.83
AATTGTGGTGCTTGTTGCCGCCTG	TRCN0000466781	ACTG1	ACTG1	4.4	4.61	4.64	4.66	4.48	3.87	4.18	3.76	4.37	4.76	4.8	4.55	4.26	2.9	4.65	4.16	3.44	-0.5	-0.17	0.17	-0.18	-0.18	0.37	0.12	-0.47	0.1	-0.21	0.47	-0.37	-0.17	-1.29	0.04	-0.29	-0.82
ACTGGGTCACAGTAGTGATTACCC	TRCN0000466782	TGIF2	TGIF2	5.79	5.22	4.7	6.23	4.73	6.1	5.79	5.79	6.23	5.96	6.29	5.7	6.29	5.52	6.31	5.52	5.67	-0.31	-0.95	-1.22	0.01	-1.03	0.03	-0.16	-0.3	0.06	-0.27	0.25	-0.28	0.2	-0.73	0.89	-0.54	-0.51
AGCCCGAATAGGCTCTTACCAAGC	TRCN0000466783	ELL	NO_MATCH_53	3.36	3.41	3.56	3.58	3.77	3.56	3.46	3.47	3.69	2.83	1.71	3.91	3.54	3.56	3.75	3.92	4	-0.45	0.06	-0.29	-0.29	-0.18	-0.08	-0.31	-0.26	-0.18	-0.98	-0.49	-0.31	-0.24	-0.24	-0.14	0.09	0
AAAACCCAGGTCGTTCCAACTCAG	TRCN0000466784	SFXN1	SFXN1	4.22	4.59	4.84	4.66	5.07	4.78	4.89	4.62	5	4.33	3.17	5.31	5.19	4.11	5.54	5.05	4.18	-0.49	-0.06	0.29	-0.03	-0.12	0.13	-0.02	-0.49	-0.1	-0.44	-1.29	-0.21	0.15	-0.22	0.17	-0.07	-0.59
TAAAGCGGCTTTTGCAGTAACACT	TRCN0000466785	PDLIM2	PDLIM2	7.53	7.47	7.34	7.32	7.76	7.64	7.67	7.79	7.58	7.23	7.89	7.63	7.63	7.51	7.43	7.54	7.37	0.33	0.17	-0.1	0.04	0.24	-0.06	0.06	0.12	-0.03	0.02	-0.27	0.11	0.14	0.21	-0.15	0.01	0.08
ACCTTCCGGTACCTGAATCAGCCG	TRCN0000466786	TPD52L3	TPD52L3	6.27	6.39	6.4	6.27	5.17	4.78	4.8	4.96	4.96	6.31	3.2	5.21	5.1	6.08	5.14	5.2	6.11	0.16	0.13	0.06	0.02	0.14	-0.08	0.01	-0.04	0.08	0.17	-1.78	0.19	0.07	0.03	0	0.19	-0.13
GGATCTAACACGGCCCTCACTGTA	TRCN0000466787	BUB3	BUB3	5.47	5.71	5.44	5.49	2.63	2.32	2.67	1.99	2.31	5.96	2.76	2.26	2.46	5.83	1.94	2.31	5.68	0	0.05	-0.11	0.01	0.36	0.05	0.46	-0.3	0.12	0.45	1.7	-0.01	0.27	0	0.03	-0.09	0.2
CTTGAGATGGGCCAGTAACTGTGC	TRCN0000466788	BTBD9	BTBD9	4.75	4.79	4.76	4.62	1.86	2.42	2.09	1.77	2.06	4.84	0	1.26	1.58	4.67	1.33	1.23	4.38	-0.03	0.06	0.2	-0.05	-0.15	0.63	-0.05	-0.19	-0.12	0.1	-0.3	-0.53	-0.42	0.43	-0.43	-0.69	-0.37
ACCGAGCTTCCTGGGTACCTTGGA	TRCN0000466789	KRTAP10-5	KRTAP10-5	7.25	7.92	8.18	7.55	7.82	8.1	7.78	7.96	7.66	7.05	7.56	7.98	7.46	6.84	7.68	7.93	7.68	-0.17	0.34	0.53	-0.04	-0.22	0.13	-0.14	-0.06	-0.3	-0.22	-0.19	0.14	-0.64	-0.7	-0.2	-0.03	-0.09
TCCCTAGAATGCAATACTATTATC	TRCN0000466790	LSP1P3	LSP1P3	7.51	7.44	7.32	7.41	7.89	7.62	7.68	7.95	7.7	6.85	7.25	7.84	7.68	7.54	7.62	7.89	7.68	0.27	0.07	-0.11	0.07	0.2	-0.2	0.04	0.28	0.03	-0.21	-0.02	0.22	0.05	0.07	-0.05	0.1	0.21
GCCCTGTCCCAACGCTGTTGTTAA	TRCN0000466792	CDC20B	CDC20B	6.72	6.77	6.9	6.74	6.89	6.78	6.63	6.79	6.66	6.47	7.4	7.02	6.92	7.33	7.01	6.94	6.87	0.07	0.04	0.22	-0.02	0.09	-0.01	0	0.19	-0.03	-0.1	0.61	0.18	0.04	0.46	0.08	0.08	0.11
ATTACATATTATCTTGTGATCTCA	TRCN0000466793	GPC3	GPC3	3.66	3.35	3.65	3.5	1.51	0.97	0.82	0.83	0.9	3.81	0	0.7	0.97	2.15	1.07	1.41	2.51	-0.27	-0.33	0.02	-0.24	0.15	0.18	-0.28	-0.35	-0.24	-0.32	-0.36	-0.56	-0.03	-0.76	-0.05	0.25	-1.3
ATCAAGGGCCTAAGGTAAACAGCT	TRCN0000466795	BPI	BPI	4.03	4.03	4.36	4.13	1.49	1.6	1.78	1.43	1.67	3.98	0	1.98	1.36	3.54	1.94	1.3	3.96	-0.13	-0.23	0.56	0.03	-0.62	0.23	0.01	-0.26	0.19	-0.43	-0.33	0.21	-0.27	-0.61	0.05	-0.34	-0.15
CTTACAATAACTAAGCAGCCCCCG	TRCN0000466796	SNX21	SNX21	6.86	6.84	6.51	6.71	6.14	6.19	6.07	6.08	6.03	6.89	6.44	6.1	6.16	6.7	5.85	5.97	6.25	0.23	0.14	-0.22	0.04	0.05	0.02	-0.01	-0.06	-0.07	0.37	0.1	0.04	0.08	0.1	-0.13	-0.05	-0.09
GGACAAAGAGTTCTATCACCGTCA	TRCN0000466797	SECISBP2	SECISBP2	6.07	6.14	6.3	6.08	6.48	6.64	6.65	6.62	6.61	6.43	5.32	6.48	6.51	6.48	6.48	6.61	6.55	-0.15	-0.19	0.07	-0.09	0.01	-0.01	-0.02	0.17	0	0.13	-0.88	0.06	-0.01	-0.12	0	0.04	0.32
ACTTAGCAATCAGAGCGGCGAACA	TRCN0000466798	PPP1CA	PPP1CA	3.85	4.24	3.91	4.34	2.31	2.21	2.87	2.74	2.54	4.05	5.07	2.43	2.71	3.62	2.25	2.63	4.04	-0.33	-0.09	-0.16	0.12	-0.36	-0.16	0.23	0.1	0.16	-0.33	3.26	-0.3	0.19	-0.32	-0.34	-0.07	-0.16
CATACAATGTCGAAGTCAAGGAAT	TRCN0000466799	SULT1A1	SULT1A1	4.75	4.78	4.74	4.89	5.28	5.14	4.87	5.02	5.3	4.59	6.11	5.29	5.17	4.93	5.4	5.23	4.56	-0.16	0.03	-0.11	-0.09	-0.1	0.15	-0.21	-0.09	0.01	-0.12	1.03	-0.14	-0.15	0.28	-0.02	-0.13	-0.28
CTACGCCTAACAATAGCTAGTCAG	TRCN0000466800	LIMD2	LIMD2	7.4	7.27	7.2	7.26	7.67	7.48	7.46	7.65	7.51	7.15	8.35	7.63	7.6	7.33	7.55	7.49	7.48	0.35	0.09	-0.07	0.1	0.23	-0.1	0.09	0.3	0.04	0.29	0.62	0.3	0.17	0.11	0.11	0.08	0.37
TGCCTATACCACAGTATAAGGTTT	TRCN0000466801	ERI3	ERI3	5.94	5.71	6.01	5.89	6.64	6.77	6.8	6.88	6.58	5.91	7.11	6.64	6.64	6.24	6.46	6.65	6.2	0.13	-0.13	0.05	0.06	0.05	-0.18	0.06	0.24	-0.06	0.19	0.43	0.13	0	0.08	-0.14	0.02	0.17
ATGCCCGGGGAGTCGTACGTAAGG	TRCN0000466802	LONRF1	LONRF1	4.92	4.93	5.27	5.03	5.92	5.78	5.69	5.26	5.94	4.57	1.91	6.08	6	4.57	6.21	5.75	4.95	-0.1	-0.04	0.31	0.02	-0.03	0.06	-0.1	-0.51	0.15	-0.43	-2.75	0.1	0.24	-0.39	0.13	-0.02	-0.29
GCCATAGCCATTCATCCCGAGCTT	TRCN0000466803	PTPN9	PTPN9	4.39	5.1	4.77	4.9	5.62	5.57	6	5.33	5.56	5.26	5.52	5.77	5.83	4.54	5.61	5.66	5.03	-0.51	0.13	0.08	0.01	-0.16	0.07	0.15	-0.43	-0.07	0.22	-0.17	0.08	0.19	-0.06	0.02	-0.07	0.05
CTGAGTTACGATAAGTAAGCACAC	TRCN0000466804	ARID5A	ARID5A	6.32	6.18	5.77	6.14	6.23	6.39	6.43	6.14	6.66	6.5	5.99	6.23	6.12	6	6.37	6.06	5.84	-0.01	0.09	-0.31	0.05	-0.02	0.22	-0.03	-0.29	0.18	0.22	-0.68	-0.08	-0.36	-0.14	0.12	-0.22	-0.11
CCTCCAACTGCAGAATGATGGACA	TRCN0000466805	HTR2B	HTR2B	3.04	1.71	1.78	2.09	3.8	2.92	2.86	3.47	2.3	2.44	1.52	2.26	2.47	3	2.12	3.3	2.96	1.09	-0.28	-0.77	-0.06	0.99	0.02	-0.09	0.56	-0.38	0.16	0.19	-0.27	-0.02	1.04	-0.5	0.72	0.35
GTCAGGTCATCGTTGATAAAAAGT	TRCN0000466807	HSD3B7	HSD3B7	6.67	6.65	6.64	6.64	6.4	6.06	6.19	5.81	6.2	6.83	7.34	6.25	6.33	6.1	6.46	6.16	5.99	0.1	0.02	0.25	0.06	0.07	0.2	0.13	-0.26	0.07	0.17	1.07	-0.11	0.09	-0.05	0.08	-0.2	-0.24
GAGCTTCCAGTCTAGCTTCGTCTG	TRCN0000466808	RAD23A	RAD23A	5.28	5.35	5.47	5.53	5.08	4.88	5	4.51	5.06	5.12	2.82	5.2	4.98	5.04	5.35	4.96	5.04	-0.35	-0.12	0.08	0.01	-0.14	0.08	0	-0.47	-0.08	-0.46	-1.76	-0.25	-0.18	-0.36	0.14	-0.33	-0.23
AAGTAACTCTCACATAGCGCTGGC	TRCN0000466809	RBM14	NO_MATCH_14	1.08	1.28	1.43	1.09	0.46	0.16	0.84	0.13	0.26	0.78	0	0.31	0.46	0.38	0.4	0.3	0.54	-4.2	-1.4	-2.38	-3.36	-1.07	-0.1	-0.31	-0.42	-0.95	-5.5	-0.11	-1.92	-0.27	-1.98	-0.33	-0.51	-4.13
CTACTAACCATCCGTCAGTTTTTA	TRCN0000466810	TMEM51	TMEM51	5.8	5.33	5.61	5.98	3.83	5.5	4.81	5.14	5.54	4.55	4.82	4.83	5.89	4.45	5.37	5.79	5.77	-0.28	-0.48	-0.33	0.01	-1.03	-0.21	-0.84	-0.57	-0.22	-1.22	-0.01	-0.87	0.1	-1.42	-0.25	-0.01	0.01
CACCATCTTCCTCTACTAGCAACA	TRCN0000466811	OSTC	OSTC	5.85	5.88	5.97	5.95	6.12	6.2	6.23	6.25	6.13	5.91	7.01	6.19	6.03	6.12	5.81	6.1	6.18	-0.07	-0.1	-0.08	0.01	0.12	-0.08	0.08	0.16	0.12	0.04	0.79	0.23	-0.09	0.02	-0.23	0.06	0.05
CATTGACTTTCGGTTTTATATCCT	TRCN0000466813	MRPS6	MRPS6	4.76	4.62	4.63	4.63	4.9	4.82	4.67	4.52	4.86	4.15	4.29	4.8	4.88	4.56	4.7	5.1	4.64	-0.02	0.04	-0.09	-0.06	-0.07	-0.01	-0.2	-0.11	-0.05	-0.47	1.24	-0.26	0.24	-0.25	-0.23	0.23	-0.18
AATGAAACCGCCTAAAGTGCATTC	TRCN0000466814	ADCK4	ADCK4	4.89	4.86	4.79	4.84	3.5	2.99	3.38	2.87	3.61	4.75	2.95	3.43	3.91	4.11	3.81	3.09	3.54	-0.15	-0.02	0.27	-0.06	-0.12	0.03	0.04	-0.77	0.11	-0.39	0.66	-0.45	0.44	-0.51	0.11	-0.5	-1.24
AAAAACTCCAATTTCGTAGCAACG	TRCN0000466815	CORO2A	CORO2A	3.89	4.21	4.17	4.06	4.53	3.71	4.23	3.45	4.23	3.98	4.04	4.05	4.04	2.97	3.84	3.36	3.13	-0.48	-0.15	0.19	-0.15	0.31	0.5	0.35	-0.58	0.32	-0.48	1.01	-0.42	0.11	-0.45	-0.49	-0.73	-0.89
ACAAGAGACGGGGGGCAGCTTTTC	TRCN0000466816	LOC283693	LOC283693	6.48	6.68	6.72	6.56	6.61	6.79	6.59	6.85	6.56	6.69	6.81	6.62	6.51	6.64	6.42	6.43	6.88	-0.03	0.06	0.02	0	0.08	0.07	0.04	0.3	0.06	0.26	0.18	0.24	0.03	-0.02	-0.11	-0.1	0.14
GAACCGTGTAGAAGCAACGATACA	TRCN0000466818	CCDC102B	CCDC102B	6.17	6.23	6.34	6.11	5.98	5.86	5.71	5.6	5.89	6.11	6.23	6.06	5.82	6.17	5.89	5.92	6.19	0.06	0.06	0.3	-0.01	0.04	-0.02	-0.09	-0.27	0.1	-0.06	0.5	0.08	0.08	0.11	-0.18	-0.07	0.05
ATCAGCGCACGACGTAAACACCTG	TRCN0000466819	RAB40A	RAB40A	7.13	7.21	7.19	7.28	7.33	7.12	7.03	7.23	7.33	7.46	6.5	7.34	7.4	6.97	7.44	7.39	7.02	0.01	0	0.04	0.02	-0.05	0	-0.09	0.01	0.09	0.22	-0.37	-0.04	0.05	-0.19	0	0.04	-0.44
AAAGAGACCTTCCCCTTGCTCTTT	TRCN0000466820	LOC63930	XLOC_013840	3.38	4.26	3.82	4.09	3.96	3.24	3.21	3.22	3.94	3.06	1.12	3.98	3.83	3.55	4.19	4.04	3.54	-0.78	0.22	-0.25	0.01	-0.04	-0.02	-0.25	-0.42	0.31	-1.25	-1.57	-0.38	0.21	-0.31	0.21	0.14	-0.76
CTGATTGGGGCACAATCATCTCGA	TRCN0000466821	NCR3	NCR3	7.27	7.04	7.01	7.04	6.99	7.13	7.22	7.22	7.07	7.08	6.42	7.11	7.09	7.56	6.96	7	6.97	0.34	0.06	-0.07	0.05	0.03	-0.02	0.21	0.28	0.02	0.24	-0.63	0.18	0.04	0.3	0.03	0.02	-0.09
TTCCGTCATGCTACGGATAAGACT	TRCN0000466822	GSTK1	GSTK1	4.48	4.02	4.02	4.19	4.01	3.66	3.82	3.63	3.76	3.69	1.65	3.87	4.17	3.61	3.92	3.75	3.93	0.01	-0.23	-0.2	-0.27	-0.13	-0.01	-0.11	-0.19	-0.25	-0.89	-1.75	-0.5	0.11	-0.71	-0.08	-0.19	-0.37
GGCTGACCCGAAGTCGAGTCGCGA	TRCN0000466823	C11orf65	C11orf65	5.86	6.13	6.38	6.15	6.34	6.36	6.44	6.07	6.19	6.14	0.35	6.21	6.15	6.27	6.4	6.29	6.56	-0.32	-0.15	0.1	-0.06	0.12	0.03	0.15	-0.05	-0.05	-0.11	-4.78	0.04	0.05	-0.01	0.14	0	0.12
ACCAGTCTTATCAAACCAGGCAAC	TRCN0000466824	SOSTDC1	SOSTDC1	7.47	7.59	7.64	7.53	7.64	7.59	7.63	7.6	7.59	7.52	7.05	7.62	7.64	7.57	7.54	7.51	7.81	0.15	0.02	0.03	0.15	0.18	-0.03	0.15	0.13	0.1	0.25	-0.52	0.19	0.1	0.09	-0.06	0	0.23
TATACTACGTTTCCCACCAGCCAT	TRCN0000466825	KRTAP3-2	KRTAP3-2	7.21	7.11	6.95	6.96	6.64	6.47	6.67	6.79	6.69	7.12	7.55	6.84	6.89	6.89	6.75	6.71	6.87	0.32	0.15	0.02	0.05	-0.02	-0.21	0.13	0.17	0.11	0.3	0.78	0.16	0.24	0.07	0.01	0.02	0.03
TAATTCCGTATGAATACTCCGCCC	TRCN0000466826	HSPA4	HSPA4	5.44	5.74	5.54	5.69	5.64	5.34	5.38	5.37	5.41	5.86	4.22	5.48	5.43	5.47	5.42	5.44	5.59	-0.35	0.09	-0.16	0.03	0	-0.11	-0.09	-0.16	-0.16	0.07	-1.09	-0.22	-0.15	0.13	-0.04	-0.16	-0.22
TCCGGAGTGCATATCCTCCCTTAC	TRCN0000466827	SLC7A11	SLC7A11	0	0.03	0	0	0	0	0	0	0	0	0	0	0	0	0	0	0	-0.36	-0.02	-0.26	-0.07	0	0	0	0	0	-0.44	0	0	0	0	0	0	0
TTAACTTCAATTCTCTTTTTAATT	TRCN0000466828	DIMT1	DIMT1	5.69	5.78	5.84	5.83	5.92	5.72	5.64	5.57	5.75	5.79	4.58	5.85	5.96	4.94	5.82	5.88	5.41	-0.01	-0.05	0.26	0.07	0.09	0.2	0.08	-0.29	0.13	-0.08	-0.16	-0.09	0.43	-0.34	-0.15	-0.16	-0.41
CCAGAACTCACATCATCCAGCACC	TRCN0000466829	GSTK1	GSTK1	6.73	7.01	6.95	6.86	6.85	7.03	7	6.93	6.84	7.33	6.8	6.76	6.7	7.47	6.79	6.8	7.32	-0.15	0.02	-0.17	-0.03	0.16	-0.01	0.09	0.15	-0.03	0.61	0.25	0.27	-0.09	0.23	0.15	0.1	0.43
ATCTTTCTATTTACGAGCTTGACT	TRCN0000466830	BAD	BAD	5.18	5.16	4.95	5.31	4.57	4.18	3.98	4.55	5.33	4.62	2.22	5.42	5.45	4.25	5.26	3.44	4.77	-0.58	-0.57	-0.48	-0.02	-0.78	-0.29	-0.63	-0.63	0.25	-1.1	-0.66	-0.38	0.16	-1.03	0.22	-1.33	-0.85
ATAGTCTATCCTTAACTCTGTCAC	TRCN0000466832	SELENBP1	SELENBP1	5.22	5.48	5.42	5.41	5.05	4.74	5.08	4.52	5.11	5.33	6.49	5.17	5.09	4.76	5.22	5.01	4.77	-0.14	0.12	0.31	0.03	-0.07	0.35	0.18	-0.5	0.15	-0.22	1.14	-0.13	0.05	-0.13	-0.07	-0.01	-0.66
TTCGGAGGTAGCAAGAGCAATCTT	TRCN0000466834	FAM195A	NO_MATCH_292	0	0	0	0	0	0	0	0	0	0	0	0	0	0	0	0	0	0	0	0	0	0	0	0	0	0	0	0	0	0	0	0	0	0
CTAGATTTCCCTAACCACACGTAT	TRCN0000466835	SLC2A11	SLC2A11	4.53	4.21	4.2	4.4	4.79	4.65	4.61	4.61	4.65	4.42	1.96	4.5	4.81	4.52	4.34	4.68	3.82	0.05	-0.01	0.17	0.09	0.11	0.21	-0.04	-0.13	0.04	-0.17	-1.51	-0.06	0.23	0.18	-0.2	0.11	-0.11
ACATACCTTCAGTAGCCGCCTCCC	TRCN0000466836	ZNF582	ZNF582	4.27	4.53	4.49	4.33	4.62	4.31	4.66	4.55	4.9	3.85	2.78	4.32	4.65	3.93	4.69	4.49	4.39	-0.25	-0.04	0.15	-0.06	-0.16	0.21	0.06	-0.22	0.08	-0.62	-0.55	-0.32	0.05	-0.31	0.03	0.02	-0.07
ACACGCTTCTGATCATTTATTAAC	TRCN0000466837	DRG1	DRG1	5.18	5.51	5.39	5.43	6.03	6.33	6.15	5.96	6.24	5.47	5.12	6.32	6.11	5.22	6.09	6.23	5.44	-0.36	-0.04	0.02	-0.11	-0.1	0.18	-0.06	-0.25	0.05	-0.01	-0.35	0.15	0.06	-0.01	-0.12	0.13	-0.22
GTCACAGCACGTCTCTGGGCGGCA	TRCN0000466838	DDX39A	DDX39A	5.11	5.3	5.24	5.13	5.53	5.32	5.11	5.1	5.18	4.82	1.99	5.34	5.17	4.76	5.55	5.48	4.49	-0.19	0.2	0.14	-0.07	-0.02	0.22	-0.13	-0.02	-0.12	-0.48	-2.99	-0.28	-0.24	-0.64	0	0.13	-0.48
GTTCCCTCCCGCACGTGCTCACCC	TRCN0000466839	MAGT1	MAGT1	5.73	5.58	5.53	5.55	5.83	5.32	5.41	5.33	5.46	5.33	3.23	5.91	5.88	5.33	5.83	5.68	5.25	0.13	-0.1	0.09	0.03	-0.05	-0.11	0.08	-0.12	-0.09	-0.31	-2.04	-0.11	0.11	-0.05	-0.16	-0.19	-0.27
GGAAAGCAACCCCCCTCCGTTCAG	TRCN0000466840	VASH1	VASH1	5.7	5.72	5.73	5.66	5.47	5.98	6.1	6	5.72	5.93	5.97	5.83	5.8	5.39	5.72	5.63	5.81	-0.19	-0.19	-0.21	-0.21	-0.22	0.18	0.18	0.29	-0.08	0.07	0.22	0.19	0.03	-0.43	0.11	-0.17	0.07
CAAGAAACAGCCCGAAAACCGCGA	TRCN0000466841	ZGRF1	ZGRF1	1.98	1.14	1.76	1.18	2.04	1.72	1.6	0.72	2.36	1.21	0	2.25	1.44	2.13	2.34	1.46	0.51	-0.02	-0.8	-0.55	-0.68	-0.27	-0.01	-0.76	-1.22	0.08	-1.21	-0.51	-0.16	-0.45	0.51	0.39	-0.32	-1.16
CGATCATTTTTGAGTTCTCCTGTT	TRCN0000466842	SCAMP3	SCAMP3	6.43	6.45	6.04	6.39	6.68	7.34	7.28	7.51	7.1	6.51	6.63	6.95	6.9	6.25	6.95	7.07	6.52	0.02	-0.04	-0.38	0	-0.17	0.15	0.03	0.31	0.02	0.19	-0.43	0.13	-0.17	-0.19	0.13	0.18	0.29
TCCGGACCGTTATAGATATACTAG	TRCN0000466843	KIAA2013	KIAA2013	8.12	8.25	8.11	8.08	8.4	8.47	8.42	8.59	8.35	8.35	8.44	8.38	8.41	8.29	8.28	8.36	8.27	0.22	0.2	0	0.06	0.07	0.04	0.09	0.2	0.07	0.42	-0.38	0.2	0.1	0.15	0.03	0.06	0.26
TACTAGTTCACGTACCGTGCTGGC	TRCN0000466844	B3GNT2	B3GNT2	5.12	4.42	4.52	4.8	1.51	1.78	2.45	1.72	1.94	4.94	0.1	1.52	2.04	4.62	1.54	1.74	4.03	0.13	-0.42	-0.31	-0.03	-0.48	-0.15	0.45	0.13	0.12	-0.22	-1.08	-0.17	0.17	-0.16	0.22	0.12	-0.83
CCAGTGAATCTGAAGAATATATCT	TRCN0000466845	MMD	MMD	5.69	5.42	5.49	5.75	2.02	2.7	2.55	1.77	2.8	5.82	0	2.62	2.04	5.23	2.29	2.68	5.87	-0.01	-0.4	-0.25	-0.04	-0.36	-0.14	-0.21	-0.62	0.28	0.12	-1.34	0.22	-0.47	-0.64	-0.17	0.22	0.09
TGTGACATTCTCACTGCCAGTGTG	TRCN0000466848	TMEM116	TMEM116	6.5	6.52	6.53	6.5	5.65	5.99	6	6.1	5.72	6.71	4.39	5.8	5.53	6.9	5.45	5.83	6.68	0.07	-0.04	-0.08	0.13	0.05	0	0.11	0.33	-0.1	0.33	-1.39	0.21	-0.22	0.64	-0.23	0.18	0.15
CTCATATTAGCACCATTCCCCTCA	TRCN0000466849	CROCCP2	XLOC_l2_000791	5	4.89	5.09	4.93	2.25	2.09	2.37	2.4	1.72	5.13	0.35	2.02	2.34	4.74	1.82	1.45	4.88	0.09	-0.01	0.08	0.04	-0.13	-0.14	0.37	0.17	-0.52	0.28	-2.75	-0.03	0.45	-0.52	-0.03	-0.51	0.21
AGGCGCTCCGGATATCTATCGGCC	TRCN0000466850	CYP2B6	CYP2B6	4.89	5.11	5.3	5.13	2.56	3	2.66	2.51	2.76	5.31	1.68	2.56	2.84	5.27	2.88	2.44	5.51	-0.11	0.01	0.18	0.04	-0.36	0.17	-0.23	-0.3	-0.07	0.22	-0.98	-0.05	0.02	0.25	0.03	-0.35	0.26
TTAAGGTTCCGCCAGCTCATAACT	TRCN0000466851	PRSS35	PRSS35	2.53	2.29	2.27	2.59	0.4	0.7	0.37	0.61	0.88	2.95	0	0.69	1.02	1.99	0.54	0.88	2.81	-0.28	-0.22	-0.42	0.12	-0.42	0.04	-0.59	-0.26	0.05	0.18	0	-0.15	0.41	-0.02	-0.14	0.12	0.08
GACTCGAGTATAAGTGCGATACTT	TRCN0000466852	DDIT3	DDIT3	5.7	4.96	5.36	5.7	5.44	5.36	5.01	5.45	5.34	5.57	6.82	5.99	4.8	5.88	5.95	6.21	5.01	0.14	-0.62	-0.21	-0.01	-0.61	-0.17	-0.52	-0.26	-0.28	-0.07	0.87	-0.02	-0.89	0.26	-0.02	0.24	-0.45
CGACCTGGTTGGGCCCGGAAATCA	TRCN0000466853	CD5L	CD5L	6.08	6.08	6.25	5.9	6.51	6.89	6.63	6.77	6.58	6.03	4.03	6.48	6.29	6.26	6.21	6.45	6.14	0.17	-0.02	0.17	-0.02	0.13	0.21	-0.14	0.23	-0.03	0.2	-3.11	0.28	-0.19	0.03	0	0.02	0.21
CGCAGCTATACAGAGGGGCACGCA	TRCN0000466854	IFNAR2	IFNAR2	4.87	5.4	5.36	5.19	5.63	5.73	5.49	5.38	5.29	5.55	4.15	5.16	5.25	5.53	5.1	5.42	5.59	-0.34	0.19	-0.07	-0.04	0.38	0.07	0.06	0.05	0.04	0.26	-1.38	0.11	0.15	0.04	0	0.27	0.21
CTTGTCATGTTTTTTATAGTTATT	TRCN0000466855	FBXL12	FBXL12	6.16	5.98	5.77	6.02	5.53	5.19	5.94	5.48	5.81	6.21	4.66	5.91	5.73	4.51	5.3	5.5	4.89	0.1	0	-0.01	0.01	-0.4	0.05	0.14	-0.61	0.11	0.16	-0.68	-0.14	-0.03	-0.98	-0.49	-0.31	-0.61
GGCCTTTACCAAAGGGCGGACCTG	TRCN0000466856	SMCP	SMCP	6.12	6.2	6.33	6.29	6.94	6.77	6.75	6.84	6.94	5.68	4.9	7.03	6.76	6.53	6.78	7.04	6.59	-0.04	0.11	-0.02	0.03	-0.02	-0.05	-0.01	0.13	0.13	-0.25	-1.27	0.28	-0.1	0.2	-0.09	0.07	0.21
TTCTTCCTATCTGGGATAGATGGC	TRCN0000466857	REC8	REC8	4.74	4.61	4.72	4.76	4.65	4.03	4.41	4.06	4.64	4.84	4.7	4.62	4.67	3.84	4.59	4.52	3.25	-0.15	-0.08	0.2	-0.01	-0.21	-0.05	-0.12	-0.61	-0.01	-0.16	0.84	-0.4	0.04	-0.51	-0.2	-0.09	-0.98
TACTGGATCAGTCGGGGGAAGCAG	TRCN0000466858	CRAT	CRAT	5.04	5.04	5.39	5.27	5.37	5.45	5.41	5.47	5.5	5.33	7.18	5.12	5.16	5.07	5.18	5.23	4.71	-0.23	-0.12	0.44	0.1	-0.04	0.24	-0.16	-0.07	0.01	0.05	1.88	-0.25	-0.24	0.09	-0.21	-0.08	-0.32
CATAGGCAAACCCTTACACCAATT	TRCN0000466859	OLFML3	OLFML3	5.49	5.47	5.41	5.52	6.04	6.15	6.31	6.33	6.09	5.69	5.21	6.1	6.12	5.83	6.18	5.97	5.4	-0.18	-0.25	-0.13	0.06	-0.06	0.09	0.02	0.11	-0.13	0.04	-0.5	-0.07	0.05	0.11	0.15	-0.09	0.1
TGCTCCCACTCCAGGGCGCGGTAA	TRCN0000466860	NPHP1	NPHP1	3.14	3.61	3.36	3.51	4.04	4.16	4.61	4.24	4.05	3.04	3.04	4.17	3.87	3.57	3.94	3.95	3.83	-0.42	0.05	0.01	-0.04	-0.25	0.04	0.21	-0.12	-0.06	-0.56	1.83	0.04	-0.22	-0.02	-0.16	-0.2	-0.15
ACTGTCTCGCGGTTATAGCTTGTA	TRCN0000466861	CST8	CST8	3.78	3.41	3.47	3.41	3.53	3.41	3.36	3.29	3.39	3.31	0.63	3.65	3.52	3.35	3.49	3.78	3.58	0.19	0.03	0.26	0.06	0.14	-0.2	0.1	-0.23	-0.02	-0.3	-1.66	-0.08	0.03	0.01	-0.1	0.25	-0.13
CGATGCCATTGATCGAGGCGGGGC	TRCN0000466862	CXCL11	CXCL11	4.69	4.5	4.8	4.72	5	5.16	5.01	5.44	5.21	5.04	4.51	5.14	4.88	5.19	4.61	5.14	5.23	-0.11	-0.06	-0.32	-0.14	-0.11	-0.22	-0.42	0.25	-0.13	0.09	-0.98	-0.13	-0.2	-0.08	-0.29	0.22	0.24
AATTTTGGCGTTCCAACTTCGCGC	TRCN0000466863	SEC61G	SEC61G	4.55	4.43	4.45	4.72	4.47	3.46	3.82	3.53	4.11	3.73	2.51	4.52	4.1	3.32	4.68	4.13	3.88	-0.13	-0.11	0.07	-0.01	-0.13	-0.05	0.03	-0.52	0.09	-1.11	-0.58	-0.51	-0.23	-0.69	-0.01	-0.42	-0.82
TCACAGTTGCTGCGACATACGAAC	TRCN0000466864	HDAC1	HDAC1	4.77	4.7	4.98	4.84	5.09	5.09	5.27	5.12	5.17	4.52	1.8	5.01	5.13	4.45	5.29	5.2	5.03	-0.35	-0.16	0.15	-0.09	-0.1	-0.02	-0.21	-0.19	-0.08	-0.56	-2.47	-0.23	-0.12	-0.41	0.06	0.01	-0.27
CTAACAAACCCCGGCATAGGGAAA	TRCN0000466865	OSBPL2	OSBPL2	5	5.68	5.62	5.53	5.48	5.62	5.96	5.48	5.8	5.79	3.6	5.48	5.73	5.34	5.3	5.7	5.84	-0.53	0.13	0.24	0.1	0.06	0.03	0.14	-0.11	0.11	0.33	-0.77	-0.05	0.29	-0.07	-0.12	0.19	0.5
ATTGGAGATTTTCTATGCCGTGAA	TRCN0000466866	KIAA1683	KIAA1683	4.73	4.78	4.81	4.82	4.46	3.92	4.15	3.83	4.38	4.65	2.99	4.47	4.72	3.66	4.46	4.12	4.1	0.05	-0.01	0.21	0.16	-0.19	0.2	-0.04	-0.61	0.02	-0.36	-0.91	-0.31	0.22	-0.72	-0.27	-0.4	-0.49
CTGGTAGACCGGTTTAAGCTAACG	TRCN0000466867	RIC8A	RIC8A	4.27	4.36	4.51	4.22	4.18	4.03	4.28	4.06	4.17	4.06	0.57	4.02	4.3	4.05	3.73	4.16	3.88	-0.09	0.13	0.28	-0.14	-0.05	0.06	0.03	-0.01	-0.08	-0.46	-2.83	-0.19	0.15	-0.44	-0.39	0.22	-0.26
TCACATTCTACTCATCCACCATGC	TRCN0000466868	RAB25	RAB25	6.91	7.09	6.86	6.95	6.59	6.69	6.51	6.8	6.6	6.95	7.56	6.64	6.56	7.07	6.57	6.64	6.91	0.05	0.19	-0.15	0.08	0.08	0.08	0	0.18	0.08	-0.02	0.42	0.11	0.07	0.02	0.03	0.07	0.18
ACTACACCTGTTTCGGATTTAGGA	TRCN0000466869	BRICD5	BRICD5	6.03	6.03	6.02	6.08	5.54	5.44	5.43	5.57	5.69	6.36	3.22	5.64	5.69	5.73	5.67	5.33	5.51	0.05	0.07	0.15	0.15	0.09	0.06	0.08	-0.01	0.07	0.42	-2.87	-0.04	0.14	-0.11	0.11	-0.15	-0.22
TTCTAAGGTTTTCCACCGATTGAC	TRCN0000466870	MAP3K9	MAP3K9	0.62	0.63	0.63	0.79	0.13	0.22	0.33	0.19	0.37	0.31	0	0.16	0.43	0.27	0.16	0	0.5	-0.59	-0.16	-0.04	0.32	-0.36	-0.01	-0.02	-0.3	-0.05	-0.76	0	-0.21	-0.15	-0.69	-0.11	-0.36	-0.11
ACAGCGAGTAGACGACGTGCACTT	TRCN0000466871	KGFLP1	LOC100126582	7.08	7.08	7.14	7.03	6.94	7.09	6.96	7.07	6.99	7.14	7.17	6.9	6.91	7.21	6.9	7.01	7.31	0.14	0.05	0.03	0.02	0.1	-0.06	0	0.13	-0.01	0.35	0	0.08	-0.08	0.2	-0.03	0.08	0.21
AGCCCGCAATCGGTGTAATCCGAA	TRCN0000466872	ZBTB14	ZBTB14	3.27	2.65	3.22	3.55	3.25	4.59	4.68	3.26	3.96	3.25	5.59	3.74	4.24	3.36	3.68	3.94	2.88	-1.21	-1.45	-0.84	-0.95	-1.34	-0.49	-0.41	-1.45	-0.96	-1.05	0.89	-1.16	-0.83	-0.8	-0.13	-1.28	-1.5
GAGACGCATTACAAAGCGAACTGG	TRCN0000466874	RPL14	RPL14	6.71	6.51	6.53	6.48	6.56	6.32	6.28	6.19	6.31	6.51	5.23	6.57	6.46	6.35	6.43	6.51	6.43	0.27	0.04	0.04	0	0.15	0.06	0.03	-0.04	0.07	0.06	-0.86	0.1	0.14	-0.12	-0.12	0.08	0.13
CAGAATCAGGTTTACTGGTATCGG	TRCN0000466875	TMUB2	TMUB2	6.14	6.13	6	5.95	6.14	6.17	6.19	6	5.93	5.96	6.33	5.91	6.09	5.84	5.97	5.84	6.02	0.12	0.21	-0.07	-0.04	0.05	0.12	0.08	0.07	-0.19	0.15	0.03	-0.01	0.06	-0.28	-0.04	-0.05	0.15
CCCACCACTCTGTACATCGGTATC	TRCN0000466876	GTF2H2C_2	GTF2H2C_2	5.67	5.67	5.7	5.46	6.04	6.4	6.32	6.26	6.14	5.49	8.81	6.14	5.93	6.34	6.36	6.17	5.74	0.16	0.16	0.06	0.05	-0.05	0.03	-0.11	0.03	-0.11	0.14	2.54	0.21	-0.08	0.68	0.27	0.18	0.23
TCAAATGTGCCTGTTATATCTGGA	TRCN0000466877	FAM189B	FAM189B	5.71	5.5	5.46	5.46	5.19	5.05	5.09	5.28	5.25	5.57	5.22	4.95	5.04	5.5	4.9	4.67	5.06	-0.15	-0.18	-0.31	-0.16	0.04	-0.03	-0.13	-0.09	-0.13	-0.09	0.34	-0.33	-0.52	-0.28	-0.37	-0.47	-0.14
AAAATCGACTATGATTGACAGGTG	TRCN0000466878	LDLRAD4	LDLRAD4	6.1	6.14	6.12	6	5.32	4.93	5.23	4.88	5.34	5.4	2.66	5.37	5.48	5.21	5.57	4.98	5.2	0.12	0.19	0.31	0.02	-0.1	0.15	0.24	-0.34	0.17	-0.66	-1.88	-0.33	0.18	-0.47	-0.04	-0.45	-0.63
CTTATAACGTTATGAAACTCGTCA	TRCN0000466879	WARS2	WARS2	5.2	5.39	5.3	5.44	5.22	5.01	5.17	4.97	5.07	5.3	3.9	4.82	5.13	5.02	5.11	4.94	5.13	-0.3	-0.04	0.02	0.07	0.16	0.03	-0.02	-0.25	-0.12	-0.05	-0.36	-0.38	0.07	-0.02	-0.11	-0.16	-0.21
CTTTTGTGTCCATAAGCAAACTTA	TRCN0000466880	TNK2	TNK2	5.22	4.99	5.29	5.21	3.62	3.53	3.77	3.42	3.89	4.86	2.87	3.83	3.86	4.5	4.22	3.58	4.62	-0.36	-0.33	0.23	-0.09	-0.41	0.21	-0.08	-0.25	0.11	-0.73	0.09	-0.4	0.03	-0.46	0.38	-0.3	-0.53
TTCTGCCACACGAGTAAAGTCAGG	TRCN0000466881	F2RL1	F2RL1	5.73	5.99	6.05	5.75	6.01	5.34	5.61	5.59	5.81	5.52	6.23	5.84	5.24	5.72	5.8	5.82	5.73	0.11	0.16	0.52	0.16	0.09	-0.08	-0.07	-0.19	0.11	-0.21	0	0.01	-0.55	0.23	-0.18	0.04	-0.04
TGTTTTCCATCGATGCATCTGTTC	TRCN0000466882	CRACR2A	CRACR2A	5.35	5.26	5.36	5.22	5.27	5.26	5.14	4.94	5.11	4.95	4.04	5.52	5.08	4.97	5.43	5.21	5.09	-0.08	-0.15	0.15	-0.11	0.04	0.12	-0.18	-0.28	-0.24	-0.61	-0.04	0.17	-0.15	-0.42	0.11	0	-0.19
ATGCGCACAGCTCCGACGCATCGC	TRCN0000466883	ZNF670	ZNF670	3.16	3.57	3.62	3.9	3.52	3.5	3.69	3.27	4	2.86	3.5	3.95	4.12	3.21	4.32	3.75	3.29	-1.05	-0.18	0	-0.25	-0.61	0.34	0.01	-0.4	-0.13	-1.23	1.31	-0.54	0.15	-0.36	0.36	-0.06	-0.69
TCGGACATATCGGTAGCCCTTAAC	TRCN0000466884	MECP2	MECP2	6.27	5.3	5.88	6.04	5.98	5.46	5.67	5.92	6.15	6.28	5.17	5.34	5.43	7.17	5.06	5.7	5.03	0.24	-0.64	-0.11	0.15	0.24	0.02	-0.13	0.08	0.29	0.27	-0.29	-0.4	-0.42	1.19	-0.44	-0.01	-0.72
AAAATGTACACACCAACGGATATA	TRCN0000466885	BABAM1	BABAM1	5.58	5.6	5.47	5.63	5.52	5.13	5.39	4.89	5.47	5.71	3.86	5.44	5.63	4.81	5.57	5.41	4.84	-0.04	-0.05	0.15	0.01	-0.09	0.26	0.22	-0.49	0.15	-0.09	-1.48	-0.44	0.05	-0.22	-0.15	-0.24	-0.66
AGCTTAAAAACTGCCTTGGATCCA	TRCN0000466886	MAPK15	MAPK15	6.43	6.44	6.45	6.46	5.02	4.88	5.01	5.02	5.19	6.73	1.71	5.07	5.14	6.28	4.79	5.01	6.05	0.03	0.03	0.08	0	0.03	0.05	0.1	-0.09	0.06	0.21	-3.3	-0.05	0.03	-0.07	-0.26	0.02	-0.39
AGATGTCCCGTTACCGATCACATT	TRCN0000466887	MC3R	MC3R	4.42	4.69	4.57	4.75	5.08	5.05	5.12	5.14	5.24	4.89	6.32	5.11	5.36	4.61	5.07	4.96	4.51	-0.4	-0.18	-0.27	-0.03	-0.12	0.14	0.01	-0.21	0.03	-0.06	0.55	-0.24	0	-0.41	-0.16	-0.2	-0.37
TTCATCCCCTTAATACCGCCCGAC	TRCN0000466888	ZNF404	ZNF404	4.54	4.55	4.34	4.47	4.18	3.63	4.23	3.86	4.58	4.33	0.57	4.11	4.17	3.51	4.42	3.9	4.11	-0.16	0.1	0.11	-0.09	-0.33	0.08	-0.05	-0.43	0.03	-0.41	-1.29	-0.43	-0.13	-0.6	0.46	-0.41	-0.63
ACTACAACCCTCCGACTTTGTTGC	TRCN0000466889	MRM1	MRM1	4.98	5.12	4.78	5.17	5.33	5.29	5.13	5.01	5.24	5.21	7.36	4.79	5.12	4.52	5.09	5.23	4.88	-0.16	0.15	-0.21	-0.06	0.12	0.18	-0.08	-0.26	0.02	0.13	1.68	-0.47	-0.12	-0.75	-0.17	0.02	-0.08
AGCTAACGCTAGCCCCCCAGCATA	TRCN0000466890	GLB1L3	GLB1L3	5.56	5.56	5.73	5.73	5.97	5.66	5.55	5.62	5.97	5.54	6.08	6.11	6.1	4.68	5.95	5.87	5.03	0.1	0.07	0.29	0.11	0.07	0.11	0.02	-0.28	0.23	-0.07	0.4	0.11	0.13	-0.63	-0.16	-0.16	-0.65
GCTGCCCTGCGGATGCATCATGTC	TRCN0000466891	TP53I11	TP53I11	6.89	7.04	7.06	7	7.02	6.79	6.7	7.14	6.8	6.81	7.31	6.98	6.88	7.52	6.84	6.99	7.41	0.14	0.1	-0.04	0.07	0.1	-0.17	-0.01	0.43	0.05	0.07	0.26	0.22	0.16	0.44	-0.15	0.11	0.19
CATAATACTATGGATAAGCGACCT	TRCN0000466892	HEXDC	HEXDC	6.4	6.35	6.47	6.41	6.43	6.66	6.7	6.58	6.75	6.53	6.87	6.44	6.66	5.73	6.63	6.41	5.98	-0.14	-0.12	0.04	-0.04	-0.16	0.29	0.02	-0.14	0.1	0	-0.19	-0.05	-0.01	-0.63	0.12	-0.13	-0.28
TCCCGTTGTTACCCCTGCTCGTAG	TRCN0000466893	PQLC2	PQLC2	7.17	7.32	7.34	7.2	7.57	7.52	7.52	7.75	7.59	7.28	7.47	7.46	7.57	7.37	7.28	7.46	7.26	0.1	0.06	0.08	0.06	0.16	-0.04	0.08	0.19	0.08	0.25	-0.41	0.08	0.07	-0.02	-0.22	-0.01	0.09
CAACACTGTTCCATAAACGAGCAA	TRCN0000466894	CSRNP2	CSRNP2	5.97	5.92	5.64	5.96	5.72	6.38	6.46	5.99	6.46	6.49	5.77	6.27	5.74	6.66	6.14	6.33	5.79	-0.3	-0.24	-0.49	-0.16	-0.45	0.08	-0.25	-0.57	-0.06	0.27	0.47	-0.13	-0.64	0.49	-0.09	0.05	-0.13
AAGTCCGTTAAAACGGCACTGCAC	TRCN0000466895	YWHAB	YWHAB	5.17	4.9	5.29	5.17	2.2	1.82	2.05	1.78	2.39	5.07	0.35	2.62	2.75	4.18	2.46	2.21	4.42	0.19	-0.3	0.32	0.02	-0.34	0.14	0.12	-0.23	0.18	-0.18	-1.73	-0.07	0.46	-0.18	-0.24	-0.1	-0.75
GGACCGACAGCTTCCTTACACCTG	TRCN0000466896	GLUD2	GLUD2	5.5	5.95	5.92	5.68	3.85	3.84	3.64	3.91	3.87	5.92	5.82	3.72	3.12	6.17	3.06	3.59	6.23	-0.21	0.22	0.16	-0.18	0.03	-0.05	-0.39	0.31	-0.16	0.1	2.19	-0.06	-0.66	0.09	-0.64	-0.32	0.27
ATCATATGTGCTTACTCGCCCGGG	TRCN0000466897	ZACN	ZACN	5.61	5.35	5.46	5.61	2.93	2.3	2.62	2.23	3.04	5.29	0	2.92	3.23	4.58	3.01	2.57	4.52	-0.02	-0.18	0.16	0.02	-0.23	0.19	-0.04	-0.68	0.29	-0.29	-0.88	-0.18	0.4	-0.69	-0.03	-0.45	-0.91
AGGGAGGCTACCTCACCCTAGGGC	TRCN0000466898	BPESC1	BPESC1	4.82	4.8	4.95	4.91	5.23	5.18	5.11	5.32	5.27	4.3	5.57	5.34	5.25	5.19	5.38	5.13	5.27	0.02	0.15	0.05	0	-0.2	-0.04	-0.14	0.03	0.04	-0.77	1.08	-0.13	0	0.25	0.2	-0.07	0.28
GGAACTACGTCGAAGAGGGAGACG	TRCN0000466899	EEF2	EEF2	4.29	4.9	4.84	4.72	5.2	4.91	5.47	5.12	5.21	4.95	5.49	5.16	5.13	4.19	5.32	5.39	4.27	-0.85	0.02	0.05	-0.26	-0.23	-0.04	-0.11	-0.38	-0.29	-0.3	1.55	-0.36	-0.32	-0.48	0.14	0.08	-0.27
CGTCTATCTTTTACGTATTCCCAC	TRCN0000466901	FAM195B	NO_MATCH_139	4.65	4.76	4.64	4.68	5.18	5.45	5.29	5.13	5.4	4.35	2.34	5.37	4.98	4.63	5.12	5.45	5.09	-0.63	0.29	-0.29	-0.31	-0.46	0.16	-0.36	-0.21	-0.22	-0.99	-2.44	-0.4	-0.36	-0.15	-0.07	0.11	0.12
ACCACAGTACACCCTTGCTTCGCA	TRCN0000466902	TUBBP1	TUBB	4.06	4.42	3.88	4.27	1.04	0.84	1.21	1.22	1.14	3.96	0	1.48	1.04	4.57	0.85	1.15	4.48	-0.08	0.11	-0.48	-0.06	0.05	-0.4	-0.17	0.13	0.02	-0.18	-2.4	0.41	-0.19	0.43	-0.5	0.02	0.26
ATCAACATTTATAATTTCGACAGA	TRCN0000466904	EMR1	EMR1	1.26	1.87	0.75	1.35	0.3	0.26	0	0.51	0.1	1.87	0	0.13	0.3	0.59	0.35	0.26	0.58	-0.61	0.57	-0.7	-0.5	-0.12	0	-0.24	0.23	-0.21	-0.18	0	-0.24	-0.02	-0.78	-0.07	-0.02	-0.79
TACAAGTACATGTAGTCAGCCATA	TRCN0000466905	TFPT	TFPT	6.76	6.4	6.47	6.43	6.14	6.33	6.29	6.23	6.11	6.64	5.59	6.16	6.24	6.87	6	6.04	6.63	0.31	-0.04	0	-0.08	0.06	0.14	0.09	0.02	-0.09	0.13	-0.39	-0.02	0.07	0.51	-0.03	-0.04	0.29
AACAGACCGCCGCTGATACATACG	TRCN0000466906	MAST1	MAST1	2.66	2.11	2.25	2.32	1.43	1.39	1.22	1.09	1.1	1.98	0	1.27	1.04	2.53	2.16	0.4	1.29	-0.69	-0.88	-0.44	-0.52	-0.7	0.27	-0.68	-0.69	-0.9	-1.2	-0.56	-1.08	-0.79	-0.55	0.91	-1.04	-1.22
AAGATGATAGTCAGCAAGCCAAGG	TRCN0000466907	U2AF1L4	U2AF1L4	6.5	6.39	6.36	6.51	6.33	6.04	6.27	6.08	6.38	6.57	7.11	6.52	6.61	5.75	6.53	6.31	5.79	0.1	-0.12	0.1	0.07	-0.11	0.05	0.28	-0.21	0.15	0.07	0.77	-0.09	0.17	-0.37	-0.08	-0.13	-0.53
AGTGGCGTCGTCTGATCTGAAAAA	TRCN0000466908	MRPL49	MRPL49	5.63	5.99	5.73	5.76	5.79	5.75	5.58	5.66	5.68	5.77	6.03	5.73	5.85	5.6	5.59	5.73	5.55	-0.09	0.27	-0.02	-0.01	0.09	0.05	-0.01	-0.13	-0.03	0.17	0.79	-0.13	0.19	-0.31	-0.11	0.04	-0.23
ATATTATGATTATTGTACTAATCC	TRCN0000466909	GLRX3	GLRX3	1.67	2.02	2.13	2.1	1.12	1.16	0.64	0.56	1.29	1.95	0	0.87	0.59	1.27	1.91	1.21	1.51	-0.39	0.11	0.51	0.01	0.2	0.07	0	-0.82	0.39	-0.36	-0.21	-0.59	-0.33	0.31	0.76	0.06	-0.48
CCCCCAAGAAGTAACGAAGAGGGA	TRCN0000466910	PHF5A	PHF5A	6.34	6.15	5.94	6.82	7.81	7.73	7.44	8.01	7.47	6.83	8.24	7.05	7.37	6.12	5.88	7.68	7.14	-0.33	-0.71	-1.09	-0.12	0.17	-0.44	-0.36	0.3	-0.26	0.13	0.06	-0.29	-0.38	-1.13	-1.41	0.05	0.17
TCTCCCGACCTTGTTACGGACCAA	TRCN0000466911	RXRB	RXRB	5.9	5.17	5.55	5.56	6.06	5.93	6.38	6.24	6.48	5.81	8.22	6.07	6.25	5.24	6.29	6.23	5.4	0.16	-0.44	0.08	-0.18	-0.16	0.04	0.15	-0.14	0.16	0.12	2.15	-0.1	-0.19	-0.21	-0.1	0	-0.25
TAACGGTAGTCAGATCAGTGCATC	TRCN0000466912	OPCML	OPCML	6.51	6.89	7.06	6.75	7.25	7.63	7.45	7.5	7.57	6.92	7.15	7.52	7.42	7.01	7.44	6.8	6.95	-0.18	-0.01	0.21	0.01	0	0.14	-0.05	0.09	0.12	0	-0.32	0.24	0.08	0.16	0	-0.54	-0.03
CTCAGGTTCATGAAGTTACTCGTT	TRCN0000466913	RBFOX1	RBFOX1	4.99	4.88	4.99	5.29	5.53	5.97	5.28	5.84	5.41	4.62	7.97	5.36	5.67	4.62	5.23	5.68	5.63	-0.72	-0.69	-0.54	-0.39	-0.81	-0.18	-0.99	-0.49	-0.84	-0.83	2.48	-0.9	-0.73	-0.67	-0.55	-0.89	-0.06
ATTTAAACCAAGGTTTTCACCTTT	TRCN0000466915	AUP1	AUP1	4.95	4.79	4.94	5.05	5.41	4.78	5.07	4.86	5.31	4.91	6.93	5.5	5.53	3.7	5.47	5.15	4.14	-0.02	-0.16	0.29	0.09	-0.09	0.28	0.21	-0.4	0.12	-0.4	1.61	-0.28	0.18	-0.74	-0.24	-0.24	-0.62
TAAGGGTGCGCGTCTAAAGGAAGA	TRCN0000466916	LACRT	LACRT	6.82	6.85	6.89	6.77	7.5	7.47	7.45	7.58	7.49	6.58	5.88	7.51	7.52	6.92	7.34	7.46	7.19	0.14	0.03	0.06	-0.04	0.14	-0.05	0.13	0.15	0.09	-0.03	-0.54	0.16	0.11	-0.02	-0.14	-0.01	0.13
ATATCTAGCATTCAAACTCTACAT	TRCN0000466917	USP37	USP37	4.91	5.18	5.48	5.23	5.87	5.54	5.4	5.2	5.71	5.26	5.34	5.96	5.94	4.6	6.16	5.69	4.75	-0.39	-0.15	0.4	0.01	0.08	0.11	0	-0.58	0.09	-0.23	0.32	-0.11	0.3	-0.04	0.19	-0.14	-0.65
ACAGTTATCTGCATCTACACACCT	TRCN0000466918	PDILT	PDILT	4.76	5.25	5.02	4.84	5.67	5.54	5.94	5.61	5.69	4.98	4.91	5.74	5.58	4.51	5.76	5.55	4.64	-0.35	0.36	0.23	-0.01	-0.11	0.12	0.06	-0.3	-0.06	-0.25	-0.67	0.01	-0.23	-0.3	0.01	-0.18	-0.69
CTCCATATCTTCTCTAGTATATTA	TRCN0000466919	APCDD1	APCDD1	5.78	5.55	5.57	5.48	4.75	4.65	4.91	4.36	4.76	5.7	5.81	4.58	4.62	4.92	4.56	4.53	5.11	0.06	-0.11	0.01	-0.01	-0.01	0.22	0.02	-0.47	0.01	0.08	1.02	-0.26	-0.14	-0.26	-0.2	-0.31	-0.01
CTTACGAAGTAAATTCTCACCAAT	TRCN0000466920	NR1I2	NR1I2	6.16	6.64	5.89	5.81	5.31	5.61	5.61	5.46	5.5	5.75	5.72	5.59	5.45	5.18	5.38	5.61	5.32	0.17	0.66	-0.11	-0.06	-0.29	0.07	0.02	-0.01	-0.12	-0.26	0.77	-0.06	-0.05	-0.56	-0.25	0.01	-0.22
TCGAAGCCCTAATCGTCAAGTCCT	TRCN0000466922	CXCL3	CXCL3	6.59	6.79	6.72	6.59	6.56	6.5	6.36	6.68	6.59	6.8	6.69	6.59	6.51	6.66	6.49	6.47	6.83	0.09	0.22	0	0.04	0.11	-0.19	-0.03	0.18	0.1	0.36	0.25	0.24	-0.05	-0.26	-0.02	-0.03	0.2
GCTGACTAAAGAAACCACTCAGTG	TRCN0000466923	DPY30	DPY30	0.58	0.76	1.1	1.25	0.57	0.11	0.37	0.22	0.52	0.71	0	0.79	0.71	0.09	0.85	0.97	0.41	-0.69	-0.6	0.36	-0.07	-0.23	-0.08	0.17	-0.14	0.24	-0.81	-0.09	-0.51	0.13	-0.21	-0.07	0.39	-0.06
TAGCATTTGAACGATATGTGGGTC	TRCN0000466924	IDH3G	IDH3G	5.19	5.38	5.24	5.36	5.38	5.44	5.55	5.43	5.51	5.52	7.11	5.34	5.38	5.33	5.69	5.3	5.61	-0.29	0.09	-0.12	-0.01	-0.1	0.01	-0.07	-0.17	-0.03	-0.02	0.81	-0.2	-0.05	0.5	0.19	-0.15	0.12
GGTTCACAGTTTTTGAACTCAACC	TRCN0000466925	CHI3L2	CHI3L2	6.17	6.61	6.54	6.4	6.52	6.58	6.51	6.35	6.58	6.47	5.38	6.57	6.38	6.07	6.53	6.64	6.49	-0.21	0.16	0.09	-0.05	-0.03	0.07	-0.01	-0.17	0.12	0.05	-0.23	0.12	-0.06	-0.26	0.07	0	-0.01
TACCTCGCCGGTTGCGTTCGGTTC	TRCN0000466926	PZP	PZP	2.04	1.91	1.25	1.46	1.82	1.31	1.26	1.76	1.5	1.76	0	1.76	1.17	0.96	1.76	1.75	0.81	-0.51	0.67	-0.8	-0.72	-0.54	0.22	-0.84	0.12	-0.77	-0.91	-0.53	-1.01	-0.64	-0.8	0.19	0.23	-1.33
ACAATTTAATTCACAAAATTTTTC	TRCN0000466927	CHRD	CHRD	6.45	6.35	6.47	6.36	6.24	6.16	6.33	6.17	6.3	6.62	6.44	6.27	6.41	5.56	6.12	6.07	6.1	0.21	0.05	0.22	0.02	0	0.16	0.16	-0.21	0.1	0.3	0.02	0	0.35	-0.48	-0.11	-0.22	-0.11
AAAGATGGGCGAAGTCCGGCACCA	TRCN0000466929	ABCA11P	ABCA11P	5.34	4.93	5.3	5.28	5.1	4.73	4.87	4.88	5.11	4.49	4.41	5.27	5.13	4.96	5.36	4.98	5.14	0.27	-0.15	0.19	0.13	-0.1	-0.02	0.18	-0.1	0.18	-0.59	-0.25	-0.09	0.24	0	0.11	-0.25	-0.22
TCTTGAACCTCGAGATTATGACTC	TRCN0000466930	SLC25A44	SLC25A44	5.6	5.98	6.12	5.99	5.68	5.94	5.93	5.63	5.8	6.18	5.91	5.7	5.9	4.76	5.94	5.8	5.61	-0.38	-0.03	0.18	-0.04	-0.3	0.15	0.05	-0.3	-0.13	0.01	0.11	-0.27	-0.05	-0.92	-0.03	-0.18	-0.27
TAGCCCGGTCTCGACCTCAATAAC	TRCN0000466931	ODF2L	ODF2L	6.44	6.39	6.46	6.42	6.54	6.4	6.21	6.43	6.34	5.96	5.69	6.56	6.37	6.89	6.36	6.37	6.59	0.17	0.12	-0.03	0.1	0.17	-0.16	-0.09	0.07	-0.03	-0.05	-0.47	0.22	0.01	0.45	-0.01	0.09	0.09
AAAAGCACTTGGCGTCCAACCTGT	TRCN0000466932	RPP25	RPP25	5.25	5.43	5.03	5.42	4.8	4.09	4.54	4.34	4.88	5.34	5.54	4.82	4.65	4.58	5.06	4.68	4.32	-0.16	0.03	-0.24	-0.06	-0.14	0.01	0.13	-0.24	0.27	-0.13	1.14	-0.39	-0.06	-0.6	0.06	-0.04	-0.66
TGTGTTTCTCCCCGGCAATAGAGC	TRCN0000466933	POLE4	POLE4	6.7	6.65	6.72	6.49	6.35	6.29	6.45	6.53	6.32	6.53	7.05	6.23	6.33	6.19	6.09	6.14	6.69	0.03	-0.03	0.1	-0.04	0.1	-0.12	0.07	0.18	-0.12	-0.01	0.64	-0.16	-0.15	-0.28	-0.1	-0.12	0.11
AATTGTACTGGTACGATGCTTTCG	TRCN0000466934	ACOX2	ACOX2	3.86	4.39	4.3	4.46	4.4	3.95	4.56	3.77	4.57	4.3	4.09	4.69	4.65	2.9	4.81	4.4	3.39	-0.69	-0.02	0.35	-0.03	-0.28	0.2	0.26	-0.88	0.22	-0.64	-0.05	-0.25	0.15	-0.94	-0.1	-0.16	-1.03
CACCTCTGGTTATAGGTGCTGATA	TRCN0000466935	LYPD5	LYPD5	6.39	6.41	6.37	6.33	5.99	6.22	5.95	6.2	6.13	6.15	5.56	6.07	6.1	6.7	6	6.16	6.5	0.19	0.12	0	0.11	-0.01	0.1	-0.04	0.11	0.09	0.13	-1.15	0.23	0.04	0.22	-0.07	0.22	0.44
TGAGCTCAACGTTATCTTCTCGCG	TRCN0000466936	NOTUM	NOTUM	5.77	5.84	5.78	5.76	5.08	5.33	5.5	5.65	5.41	6.23	6.05	5.15	5.08	6.09	5.21	4.99	5.32	-0.23	-0.13	-0.13	-0.13	-0.17	0	-0.16	0.21	-0.21	0.34	0.85	-0.24	-0.39	0.22	0.03	-0.15	-0.32
TTCGCATTGGCCCGTCCAATCATC	TRCN0000466937	HSD17B8	HSD17B8	6.31	6.49	6.31	6.42	6.08	6.19	6.1	6	6.27	6.68	5.58	6.05	6.3	6.36	6.18	6.26	6.32	0.06	0.19	-0.09	0.01	-0.06	0.06	0.06	-0.05	0.14	0.46	-0.34	-0.05	0.07	0.12	-0.13	0.14	-0.03
CTGACTCAGCCGCGCGCCGTCCTA	TRCN0000466938	CAPG	CAPG	5.08	5.09	5.34	5.35	4.96	4.63	4.8	4.76	4.91	5	5.66	5.08	5.14	4.89	5.04	4.82	4.73	-0.03	0.15	0.37	0.05	-0.12	0.03	0.02	0.12	0.01	-0.06	0.35	0.19	0.13	-0.21	-0.1	0.04	-0.43
ATTAGCGAAGTGTTGCCACCTGTG	TRCN0000466939	RASSF4	RASSF4	5.28	5.26	5.05	5.28	5.05	4.53	4.75	4.17	4.91	5.33	4.83	5	5.02	4.66	4.9	4.64	4.44	-0.07	-0.1	-0.11	-0.1	0.1	0.16	0.09	-0.59	0.05	-0.28	0.24	-0.29	0.22	-0.51	-0.22	-0.28	-0.57
ACAATACCCGGATAGGTCCACTCT	TRCN0000466940	TMEM256	TMEM256	7.36	7.29	7.27	7.31	7.22	7.15	7.16	7.33	7.26	7.23	7.8	7.25	7.27	7.44	7.13	7.34	7.31	0.27	0	-0.05	0.1	0.08	-0.09	0.06	0.13	0.09	0.16	0.65	0.2	0.11	0.19	-0.04	0.12	-0.03
TCTGTCGACTCCGTCACCAGAGAT	TRCN0000466941	CDK5R1	CDK5R1	5.42	5.31	5.47	5.78	3.83	3.38	3.97	3.37	4.15	5.58	3.82	4.11	3.92	4.79	4.26	4.07	4.52	-0.15	-0.21	0.24	0.16	-0.21	0.14	0.28	-0.47	0.23	0.05	0.26	0.05	0.13	-0.46	0.2	0.18	-0.61
CGAATCTAATAAGTATAACGCTGT	TRCN0000466943	DTX3	DTX3	5.95	5.97	5.8	5.67	6.02	6.13	5.85	6.07	6.02	6	3.59	5.74	5.8	5.23	5.63	5.99	5.66	0.15	0.16	0.15	-0.03	0.12	0.04	-0.33	-0.01	-0.13	0.18	-2.46	-0.24	-0.14	-0.24	-0.18	0.05	-0.07
TATCTTCATCGTTGTCGTTGCAGG	TRCN0000466944	GCM2	GCM2	4.71	5.03	4.29	5.07	4.47	4.42	4.9	3.77	4.32	4.51	0.35	4.6	4.75	3.1	4.84	4.2	4.53	-0.1	0.05	-0.32	0.15	-0.56	-0.15	-0.27	-1.33	-0.74	-0.49	-2.66	-0.6	-0.46	-1.38	-0.16	-0.68	-0.2
CACTTTGTAGCGCTGGGGCCCTAC	TRCN0000466945	SRP9	SRP9	6.62	6.46	6.48	6.53	7.12	6.9	6.76	7.16	6.89	6.06	6.03	7.08	7.06	6.38	7.04	7.09	6.73	0.35	0.18	-0.11	0.1	0.12	-0.14	-0.01	0.27	0.05	-0.02	-0.42	0.22	0.08	-0.28	0.06	0.16	0.26
CCCCACATGGCGCCATGTGGGGGC	TRCN0000466946	ACADS	ACADS	2.8	2.71	2.82	3	2.79	2.35	2.51	2.41	2.91	2.98	0.1	2.35	3.01	2.07	3.24	2.69	1.83	-0.1	-0.15	-0.19	-0.07	-0.25	0.18	-0.22	-0.3	-0.18	-0.27	-2.2	-0.62	0.04	-0.24	0.05	-0.27	-0.9
CCGTTTGACTCAATTATGTGCTTA	TRCN0000466947	ZSCAN26	ZSCAN26	5.78	6.03	5.95	5.69	6.77	6.89	6.67	6.75	6.66	5.77	5.86	6.61	6.35	5.96	6.75	6.66	6.12	-0.07	0.23	0.06	-0.11	0.16	0.13	-0.08	0.06	0	0	-0.07	0.13	-0.24	0.28	0.03	-0.01	0.06
TTTAAAGCAATGTTTATTCGGAAC	TRCN0000466948	RRM2	RRM2	5.36	5.24	5.11	5.45	5.2	5	5.26	5.12	5.57	5.32	3.48	5.47	5.55	4.54	5.57	5.43	4.53	-0.19	-0.28	-0.08	0.01	-0.35	-0.03	-0.1	-0.4	0.05	-0.32	-1.14	-0.32	0.32	-0.39	-0.14	-0.19	-0.66
AATCTATCATGCTATATATCGTTA	TRCN0000466949	CLCC1	CLCC1	1.86	1.48	1.3	1.67	2.2	1.5	2.2	1.51	2.75	1.12	1.96	2.58	1.92	0.65	2.08	1.99	0.71	-0.57	0.04	-0.21	-0.41	-0.53	-0.03	-0.2	-0.65	0.32	-1.33	0.53	-0.82	-0.34	0.07	-0.35	-0.43	-1.09
AAAAATGGGCGCTCTGAGACACAC	TRCN0000466950	ZNF680	ZNF680	3.67	3.69	4	3.85	3.37	2.76	3.49	2.52	3.7	3.75	1.93	3.44	3.52	3.08	3.78	3.59	2.89	-0.48	-0.4	0.23	-0.32	-0.33	0.03	0.05	-1.09	0.04	-0.8	-0.76	-0.58	-0.03	-0.11	0.07	-0.03	-1.16
CTTCCGCGACGGGCGACCCGGAAC	TRCN0000466951	RBM4B	RBM4B	5.42	5.35	5.01	5.53	5.76	5.6	5.72	5.4	5.89	4.77	3.41	6.08	5.71	5.34	5.78	5.77	5.15	-0.1	-0.05	-0.43	-0.07	-0.31	0.11	0.03	-0.12	0.06	-0.45	-0.57	0.22	-0.26	0.12	0.21	-0.07	-0.17
CGATTGCCGTTTTAGCATTAGGCG	TRCN0000466952	LAPTM4A	LAPTM4A	7.64	7.83	7.58	7.56	8.58	8.92	8.68	8.84	8.46	7.88	8.02	8.56	8.38	8.01	8.31	8.28	8.29	0.17	0.2	-0.11	-0.02	0.31	0.02	0.04	0.31	0.03	0.39	-0.75	0.44	0.01	0.22	-0.03	-0.04	0.46
TAAAGTCTGCATATGCCAAGCTGG	TRCN0000466953	SNAP47	SNAP47	7.55	7.61	7.62	7.57	7.96	7.98	7.96	7.9	8.05	7.53	7.74	7.98	7.9	7.45	7.88	7.88	7.46	0.13	0.04	0.14	0.12	0.15	0.04	0.12	0.06	0.2	0.12	-0.49	0.12	0.11	-0.09	-0.04	0.05	-0.04
CGCCCAAGTATTAATTACCCAGTC	TRCN0000466954	42256	42256	4.08	4.2	4.44	4.46	4.34	4.69	4.87	4.75	4.65	4.54	2.13	4.13	4.29	4.71	4.45	4.19	4.43	-0.52	-0.53	0.1	0.1	-0.26	-0.03	-0.23	-0.05	-0.18	-0.13	-2.44	-0.38	-0.3	0.27	0.11	-0.3	0.18
GTGCAGCCCAAAGGGTGCATCTCC	TRCN0000466955	MRPL18	MRPL18	6.54	6.52	6.54	6.61	4.29	3.61	3.61	3.57	3.96	6.22	4.13	4.35	4.31	6.23	4.1	3.78	6.17	0.15	0.03	0.07	0.02	-0.06	-0.25	0.08	-0.15	0.14	-0.14	0.31	0.24	0.25	-0.04	-0.16	-0.28	-0.19
AGTAAACTATATCATTCACATCGA	TRCN0000466957	GALNT6	GALNT6	4.81	5.18	4.87	4.93	2.03	1.52	2.21	1.27	2.05	5.17	4.7	2.06	1.91	4.14	1.5	1.37	4.43	-0.25	0.1	0.09	0	0.19	-0.15	0.32	-0.72	-0.01	0.06	3.38	-0.08	-0.06	-0.57	-0.74	-0.56	-0.33
TGCTAACGTTGTCCTTGTTTGCCC	TRCN0000466958	ZNF264	ZNF264	4.8	4.68	4.93	4.61	2.49	2.87	2.72	2.42	2.89	4.38	0.35	2.35	2.69	4.96	2.11	2.52	5.03	-0.16	0.01	0.2	-0.21	-0.37	0.07	-0.22	-0.37	-0.36	-0.49	-1.81	-0.24	0.04	0.36	-0.32	0.07	0.2
TGATTTTGACAGATTGTTTCTGGC	TRCN0000466959	ZDHHC22	ZDHHC22	4.72	4.84	4.76	4.66	5.31	5.34	5.36	5.41	5.1	4.94	6.3	4.91	5.07	4.49	4.84	4.66	4.58	0.04	0.09	0.06	0	0.33	0.18	0.24	0.38	-0.02	0.3	-0.29	-0.04	0.06	0.01	0.04	-0.24	-0.03
TGTTCACCGCTGGTTGAATTGGAA	TRCN0000466961	TECRL	TECRL	0	0	0	0	0	0	0	0	0	0	0	0	0	0	0	0	0	0	0	0	0	0	0	0	0	0	0	0	0	0	0	0	0	0
ACAAGATGGATAGCATCTCGGTTG	TRCN0000466962	ZNF131	ZNF131	1.77	2.66	2.73	2.25	0.16	0.16	0.27	0.14	0.53	3.08	0	0.17	0.23	1.79	0	0.32	2.83	-0.81	0.16	0.44	0.12	-0.23	-0.21	-0.15	-0.34	0.32	0.4	-0.02	-0.08	-0.11	-0.3	-0.48	0.03	0.49
TGTCGCGCTGGACGTACAAGTCTT	TRCN0000466963	CHMP4A	CHMP4A	5.89	6.2	6.54	6.26	4.39	5.9	5.87	6.14	5.88	6.03	6.07	5.95	5.87	6.39	5.52	5.95	6.32	-0.37	-0.05	0.26	0.03	-1.42	-0.28	-0.27	0.17	-0.17	-0.15	0.01	0.07	-0.09	-0.02	-0.27	0.1	0.03
TACCGGGCAGGACGAATCGCAGGC	TRCN0000466964	CDO1	CDO1	5.88	6.14	6.16	6.03	6.45	6.71	6.52	6.73	6.38	6.13	6.81	6.49	6.45	5.52	6.31	5.9	6.02	-0.11	0.16	0.03	0.04	0.13	-0.01	-0.01	0.36	-0.09	0.18	0.07	0.2	0.14	-0.69	0.3	-0.44	-0.12
GGCGGTGACCAAATCACCCCTTGC	TRCN0000466965	AICDA	AICDA	6.74	6.67	6.78	6.79	6.73	6.98	6.8	6.9	6.84	7.11	6.13	6.78	6.83	7.11	6.97	6.89	6.96	0.09	-0.09	-0.01	0.06	0.02	-0.09	-0.09	0.14	0.04	0.41	-0.59	0.12	0.11	0.14	0.17	0.06	0.18
GACGGAGTTGGTCTGACTGTAAAT	TRCN0000466966	RAD51D	RAD51D	5.22	4.98	4.94	4.98	3.49	3.49	3.6	3.56	3.51	5.21	3.71	3.73	3.29	5.28	3.56	3.65	4.62	0.29	-0.04	-0.02	0.08	-0.05	-0.04	0.07	0.14	-0.18	0.15	1.4	0.21	-0.27	0.4	0	-0.06	-0.09
TAACCAAGCCATCAACATTGAGGC	TRCN0000466967	NSMCE4A	NSMCE4A	6.49	6.32	6.39	6.4	6.89	6.84	6.81	6.98	6.79	6.36	7.98	6.92	6.77	7.1	6.9	6.85	6.55	0.01	0.01	-0.16	-0.08	0.11	-0.36	-0.05	0.04	-0.1	-0.05	1.01	0.06	-0.2	0.26	-0.12	0.1	0.27
CTAACCAAGCCGTAATTCCAATCG	TRCN0000466968	TECR	TECR	6.6	6.54	6.64	6.6	7.24	7.29	7.46	7.29	7.25	6.81	8.02	7.15	7.23	6.73	7.07	7.29	6.58	0.02	-0.11	0.1	0.11	0.04	-0.03	0.11	0.07	-0.08	0.31	0.62	0.02	-0.15	-0.03	-0.13	0.1	0.02
AATCAGTGCATCGAGCAACCATTA	TRCN0000466969	ABAT	NO_MATCH_18	4.66	4.55	4.42	4.59	5.41	4.68	5	4.85	5.08	3.94	4.04	5.6	5.18	4.79	5.42	5.12	4.41	-0.08	0.18	0	-0.08	0.02	-0.2	0.03	-0.21	-0.08	-0.67	-0.76	-0.1	-0.07	0.33	-0.07	-0.19	-0.36
CGTCACTACGCGACTGGTTTAGTC	TRCN0000466970	FLJ41170	NO_MATCH_137	3.14	3.88	3.71	3.97	4.73	4.64	4.73	4.81	4.8	3.58	5.43	5.08	4.62	4.09	4.86	4.58	4.19	-0.89	0.1	-0.38	-0.08	-0.33	-0.18	-0.17	0.05	-0.25	-0.35	1.56	-0.04	-0.38	0.12	0.09	-0.24	-0.28
TTAAGTTAGCCAGTTCCTGTGTAT	TRCN0000466971	BCL2L2	BCL2L2	5.67	5.54	5.5	5.27	6.27	6.16	5.91	5.98	6.01	5.53	6.89	5.94	5.88	5.08	5.85	6.09	5.08	0.41	0.07	0.13	-0.01	0.21	0.31	0.19	0.11	0.21	0.16	0.83	0.04	0.05	-0.08	-0.26	0.12	-0.17
TGGCTTTTGCAAAACTGACTTGGT	TRCN0000466972	VSX1	VSX1	5	4.58	4.25	4.71	4.75	4.88	4.99	5.37	5.43	4.7	3.85	4.88	4.91	7.55	5.08	5.56	5.47	-0.1	-0.36	-0.93	-0.31	-0.41	-0.85	-0.37	0.22	-0.27	-0.54	-1.33	-0.29	-0.93	1.5	0.07	0.19	0.84
GCGCCCTTACAGAGCGCGTTGTAT	TRCN0000466974	LOC81691	LOC81691	3.45	3.28	3.6	3.56	4.34	3.73	4	3.57	4.2	3.35	4.22	4.45	4.37	2.11	4.87	4.11	2.48	-0.17	-0.09	0.4	-0.16	-0.21	0.31	0.09	-0.7	0.1	-0.65	0.94	-0.29	0.15	-0.86	0.17	-0.19	-1.04
CGTACTACTGGTTGTAATCGATAG	TRCN0000466975	0	NO_MATCH_135	4.6	4.76	4.59	4.75	5.74	5.67	5.63	5.98	5.42	3.93	4	5.42	5.43	5.06	5.36	5.49	5.49	-0.52	0.18	-0.19	-0.19	0.14	-0.1	-0.17	0.44	-0.32	-0.99	-1.14	-0.26	-0.12	0.14	-0.09	-0.07	0.46
AAGATTGACTTAACAATATTTTCA	TRCN0000466977	PRAME	PRAME	3.9	4.04	4.24	4.15	4.11	3.62	3.86	3.6	4.24	4.26	3.84	4.13	4.26	2.9	3.88	3.92	3.37	-0.38	-0.22	0.49	-0.12	-0.23	0.12	0.03	-0.72	0.19	-0.28	0.35	-0.45	0.06	-0.51	-0.54	-0.23	-0.81
TTACTTGGCCAGTTCCACACTACA	TRCN0000466978	PSG1	PSG1	4.83	4.96	4.85	4.97	4.93	4.81	4.96	4.8	5.15	4.87	4.7	4.9	4.75	4.51	5.27	4.7	4.73	-0.18	0.06	0.09	0.06	-0.06	0.18	0.07	-0.23	0.11	-0.14	0.56	-0.2	-0.33	-0.36	0.13	-0.39	-0.43
ACGCTGAGGCCAGTGTCCTACTAC	TRCN0000466979	NOB1	NOB1	4.84	4.65	5.01	4.8	4.66	4.74	4.43	4.69	4.64	5.42	3.27	4.7	4.58	5.15	4.94	4.49	4.64	-0.02	-0.15	0.12	-0.15	-0.08	0.16	-0.35	0.06	-0.1	0.56	-1.75	-0.02	0	0.21	0.22	-0.04	0.01
ATAGACGTTACGCATTAGAGGAGG	TRCN0000466980	TSEN2	TSEN2	3.79	4	4.06	3.94	4.31	3.97	4.31	3.78	4.43	3.53	1.48	4.31	3.88	3.43	4.7	4.23	3.92	-0.37	-0.13	0.28	-0.17	0.08	0.08	0.08	-0.43	0.06	-0.6	-1.63	-0.14	-0.29	-0.23	0.32	-0.09	-0.13
ACGAACGGCGAAGTCCAAAGCAAG	TRCN0000466982	EMC6	EMC6	5.65	6.02	6.09	5.7	4.33	5.77	5.37	6.18	5.35	5.87	6.75	5.67	5.81	5.91	5.72	5.76	5.41	0.02	0.21	0.08	-0.06	-1.29	-0.04	-0.19	0.55	-0.33	0.21	1.57	0.25	0.09	-0.25	-0.09	0.16	-0.6
TATCGTATGCAGTGATGCCATGTC	TRCN0000466983	ZNF626	ZNF626	4.75	5.07	4.88	4.81	5.56	5.14	5.38	5.22	5.36	4.79	4.85	5.25	5.33	5.1	5.49	5.44	5.3	0.14	0.27	0	0.03	0.17	-0.14	0.33	0.02	0.02	0.06	-0.3	0.13	0.03	-0.01	0.19	0.16	0.11
AACCGCTAGTGGTACGGCGCCTCA	TRCN0000466984	LASP1	LASP1	4.17	4.19	4.49	4.42	4.06	3.79	3.57	3.51	3.8	3.94	3.4	4.15	3.91	4.13	3.73	3.59	3.84	-0.35	-0.24	0	-0.08	0.02	0.07	-0.19	-0.34	-0.21	-0.69	0.19	-0.36	-0.26	-0.17	-0.28	-0.39	-0.42
CATCTGGGATGTCAAGACGTACAA	TRCN0000466985	PLEKHG3	PLEKHG3	2.57	1.91	2.12	2.76	2.43	1.62	1.69	1.71	2.18	2.65	4.58	1.99	2.29	2.4	2.91	2.25	2.24	-0.71	-1.02	-0.77	-0.31	-0.68	-0.34	-0.98	-1	-0.67	-0.51	3.11	-1.3	-0.59	-0.28	0.26	-0.51	-0.27
TCACGGGATGAGCTCCAAAAATGA	TRCN0000466986	HIST3H2BB	HIST3H2BB	6.65	6.67	6.64	6.73	6.9	6.76	6.81	7.07	6.86	7.17	7.05	6.57	6.69	6.83	6.79	6.73	6.8	0.05	-0.17	-0.14	0.07	0.3	-0.14	0.19	0.41	0.2	0.66	0.16	0.06	0.07	-0.03	0.21	0.1	0.04
TAGGGTTTGACCTTCGTCGAGAGG	TRCN0000466987	SP6	SP6	5.99	6.12	5.85	6.03	5.54	5.53	6.23	5.42	5.47	6.04	5.54	4.62	4.83	5.93	5.76	5.09	5.35	-0.02	0.19	-0.13	0.08	-0.19	0.07	0.46	-0.36	-0.3	0.21	0.43	-1.08	-0.86	-0.16	0.12	-0.53	-0.53
TTTGATACTTCGTTTTAAGAATTT	TRCN0000466988	CD8B	CD8B	5.22	4.87	4.84	4.88	4.59	4.21	4.19	3.78	4.48	4.79	3.48	4.66	4.54	3.79	4.55	4.3	3.88	0.1	-0.06	0.1	-0.02	-0.05	0.16	-0.02	-0.6	0.1	-0.23	-1.16	-0.28	0.13	-0.8	-0.16	-0.34	-0.92
CCATTAATTGGTTTACTCTGACCC	TRCN0000466989	RIT1	RIT1	6.18	5.58	5.68	6.25	6.15	6.45	6.35	6.47	6.16	6.27	3.11	6.21	6.1	6.37	6.08	6.31	6.32	-0.02	-0.54	-0.62	0.06	0.1	0.02	0.04	0.28	-0.05	0.15	-2.96	0.17	-0.01	-0.14	-0.05	0.11	0.1
TAGACGGTTTTATACGCTCAGCCA	TRCN0000466990	EFHD1	EFHD1	5.23	4.82	5.06	4.77	4.67	4.24	4.13	4.5	4.59	5.08	3.51	4.19	4.61	6.17	4.72	5.31	4.78	-0.12	-0.24	-0.12	-0.28	-0.09	-0.76	-0.44	0.22	-0.52	-0.41	-1.39	-0.44	-0.69	0.34	0.39	0.49	0.05
CCCTGTGGATACATCTAACCATGC	TRCN0000466991	AP1AR	AP1AR	6.2	6.21	5.98	6.21	6.36	6.75	6.73	6.51	6.51	6.3	3.99	6.62	6.45	6.76	6.38	5.52	6.79	-0.21	-0.29	-0.46	-0.18	-0.19	-0.04	-0.03	-0.05	-0.2	-0.03	-0.94	0.07	-0.17	0.17	-0.01	-0.96	0.36
ACTAGTCCCATTTAAAGACCATTC	TRCN0000466992	FBXO3	FBXO3	5.16	5.13	4.93	5.03	4.94	4.76	5.19	4.73	5.3	4.82	4.65	5.27	4.87	4.68	5.36	5.09	4.63	0	0.11	0.11	-0.04	-0.22	0.03	0.04	-0.3	0.25	-0.44	0.59	0.05	-0.24	0.39	0.36	0.02	-0.65
CTGAGGTAACTTTCACCTCCACCT	TRCN0000466993	MGRN1	MGRN1	5.22	5.37	5.18	5.16	4.98	4.95	5.36	5.24	5.2	5.66	0.43	5	5.2	5.43	5.04	4.9	4.83	-0.33	0.02	0.03	-0.15	-0.24	-0.04	0.04	-0.14	-0.12	0.25	-3.34	-0.31	-0.1	0.23	-0.06	-0.19	-0.4
GGAGCTTACAACCGCTGACGTTAG	TRCN0000466994	SLAIN1	SLAIN1	6.81	7.1	7.22	7.08	6.95	7.25	7.19	7.02	6.99	6.86	6.45	6.96	6.97	7.29	6.83	7.17	7.46	-0.19	0.02	0.08	0.04	0.02	-0.05	0.06	-0.02	-0.01	-0.24	-0.28	0.03	0	0.16	-0.2	0.16	0.32
AATGCCTGTAAACGACAACTGTGT	TRCN0000466995	ASF1A	ASF1A	6.58	6.74	7	6.71	6.4	6.21	6.18	6.28	6.63	6.75	7.28	6.82	6.55	5.57	6.61	6.28	6.55	0.03	0.03	0.54	0.02	-0.18	0.02	-0.01	-0.21	0.27	-0.06	0.7	0.03	0.07	-0.73	-0.2	-0.4	-0.29
AACTTACCAGCTTGCCCCCCGTCA	TRCN0000466996	LY6H	LY6H	6.82	6.76	6.79	6.89	6.53	5.97	6.06	6.11	6.46	6.95	6.9	6.71	6.67	6.42	6.62	6.34	6.36	0.17	0.08	0.04	0.07	0	-0.09	0.04	-0.19	0.24	0.21	0.02	0.14	0.23	-0.25	-0.11	-0.1	-0.37
TGGTGTATAAAAGTACCGACCGTC	TRCN0000466997	AP4B1	AP4B1	4.33	4.25	4.52	4.43	3.97	4.44	4.64	4.08	4.37	4.26	3.73	4.13	3.89	4.58	3.89	3.94	4.13	-0.49	-0.27	-0.1	-0.16	-0.24	0.27	0	-0.36	-0.14	-0.78	1.51	-0.32	-0.23	0.24	-0.13	-0.12	-0.6
CCAAACTCTCTTCACTCATTACTC	TRCN0000466998	BTD	BTD	6.41	6.54	6.86	6.45	6.67	6.82	6.91	6.62	6.69	6.65	5.2	6.49	6.55	6.71	6.28	6.63	6.77	-0.12	-0.02	0.32	0.02	0.12	0.02	-0.04	-0.12	0	0.12	-0.98	0	-0.03	0.05	-0.21	0.05	0.08
GAGTCGCTCCAGCTTCTTACAACA	TRCN0000467000	TBX22	TBX22	5.66	4.74	4.44	5.01	4.93	4.57	4.24	4.57	5.85	3.97	3.4	5.08	5.09	3.6	5.61	5.29	4.65	0.07	-0.61	-0.7	-0.29	-0.68	-0.3	-0.91	-0.85	0.58	-1.53	-0.94	-0.61	-0.33	-1.46	0.3	-0.16	-0.79
TATCTTTTAGTCCTAATTAGTTCC	TRCN0000467001	PIKFYVE	PIKFYVE	5.41	5.3	5.53	5.45	4.31	3.97	4.24	3.9	4.21	5.51	4.54	4.07	4.24	4.37	4.19	4.09	4.6	0.01	-0.19	0.34	0	0.02	0.32	0.08	-0.36	0.17	-0.12	0.88	-0.34	0.12	-0.6	-0.16	-0.04	-0.81
GGTTATATTCTAATGCGACATACC	TRCN0000467002	RUNDC3A	RUNDC3A	5.74	5.63	5.63	5.75	5.35	5.24	5.49	5.04	5.44	5.8	4.3	5.24	5.56	5.42	5.32	5.27	5.33	-0.19	-0.19	-0.13	-0.01	-0.28	0.06	0	-0.39	0.1	-0.21	-0.94	-0.42	0.19	-0.16	-0.14	-0.27	-0.1
ACATATTCCTGAGATAGCATTCCT	TRCN0000467004	PHF20L1	PHF20L1	4.79	3.16	4.67	4.95	3.91	5.05	4.68	4.49	5.24	4.42	1.99	4.43	4.62	3.65	4.83	4.82	4.9	-0.16	-1.76	-0.25	-0.1	-1.03	0.19	-0.24	-0.47	0.33	-0.72	-2.16	-0.62	-0.27	-1.27	-0.44	-0.34	-0.04
TCACATAAATCGCGGGAGCTGACA	TRCN0000467005	SLC25A39	SLC25A39	6.82	6.67	6.56	6.61	6.55	6.71	6.73	6.51	6.7	6.58	7.44	6.49	6.58	6.72	6.49	6.58	6.69	0.26	0.04	-0.1	-0.03	-0.03	0.1	0.09	-0.04	0	0.02	0.36	-0.01	-0.01	-0.04	-0.14	0.03	0.08
AACACAACTGCTTAACGTGATTGC	TRCN0000467006	SERINC2	SERINC2	6.01	6.08	5.97	5.96	5.85	5.18	5.51	5.62	5.74	5.85	8	5.81	5.81	5.65	5.71	5.7	5.9	0.03	0.15	0.07	-0.03	-0.01	-0.24	-0.03	0.02	0.09	-0.22	1.53	-0.19	0.1	-0.12	-0.16	-0.05	-0.07
TACTGCGCTTTGTGACAAACGGTT	TRCN0000467007	CSF1R	CSF1R	7.08	5.64	5.64	6.13	4.3	4.06	5.01	4.75	4.59	6.36	2.95	4.46	4.37	5.27	4.56	5.3	5.96	0.42	-0.58	-0.52	-0.3	-0.21	-0.18	0.33	0	0.03	-0.36	0.3	-0.15	-0.12	-0.72	0.67	0.75	-0.13
CCTAATCTACTCTTGTATTGAAAG	TRCN0000467008	HK2	HK2	3.92	3.68	4	3.78	2.43	2.11	2.65	1.96	2.56	3.43	0	1.69	1.92	3.63	2.71	1.59	2.56	-0.83	-0.35	-0.06	-0.54	-0.23	0.26	-0.31	-0.79	-0.37	-1.27	-0.48	-1.59	-0.89	-0.32	0.53	-1.12	-1.23
ATACCCTGTCGGTTGGTCAATCAC	TRCN0000467009	ULK4	ULK4	5.08	4.97	5.09	4.95	3.88	3.65	4.11	3.6	4.1	4.72	3.77	4.19	4.25	4.45	4.17	3.74	4.51	-0.01	-0.13	0.31	-0.19	-0.28	0.16	0.19	-0.6	0.23	-0.53	-0.47	-0.12	0.46	-0.29	-0.03	-0.09	-0.65
CATTAATGCTATATTACTCACAGA	TRCN0000467010	CSNK1G2	CSNK1G2	4.62	5.58	5.67	5.34	3.11	3.47	3.3	3.36	3.34	4.97	2.99	3.48	3.02	3.72	3.44	2.5	4.47	-1.08	-0.07	0.1	-0.21	-0.62	-0.24	-0.69	-0.54	-0.62	-0.84	-0.16	-0.52	-0.81	-1.28	0.36	-1.21	-0.22
ACTGTTACGCCTCCAGGACCGCTA	TRCN0000467011	AK2	AK2	7.14	7.23	7.32	7.17	5.94	5.92	5.89	5.72	6.08	7.34	6.06	6.26	6.07	6.87	6.17	6.02	7.03	0.15	0.05	0.25	0.05	-0.09	0.13	0.05	-0.28	0.2	0.25	-0.07	0.31	0.12	-0.13	0.03	0.13	-0.2
GACCTTCGTGTCCCGTTGGGCACG	TRCN0000467012	IKBKE	IKBKE	4.24	4.11	4.38	4.7	2.69	2.34	3	2.35	3.21	4.3	0.1	2.92	3.13	4.01	3.5	2.74	3.67	-0.53	-0.35	-0.27	-0.03	-0.69	-0.17	-0.17	-0.77	-0.09	-0.52	-2.07	-0.79	-0.19	-0.38	0.06	-0.56	-0.62
TAAAAGTATTAAACATGTTCTTAT	TRCN0000467013	HIST2H2AB	HIST2H2AB	4.47	3.96	3.92	3.79	3.51	3.29	2.98	3.67	3.44	4.08	3.6	3.42	3.76	4.28	3.32	3.72	3.94	0.3	-0.14	-0.29	-0.29	0.04	-0.35	-0.38	0.52	-0.41	-0.16	0.55	-0.02	-0.04	-0.16	0.14	0.02	0.26
TTGCCATGATGAACCCCCTTACCA	TRCN0000467014	TPM3P9	TPM3	5.59	5.42	5.39	5.37	5.01	4.86	4.99	4.92	4.75	5.67	7.09	4.94	4.89	5.07	4.65	4.94	5.41	0.31	0.01	-0.08	0.06	0.03	-0.02	0.25	0.04	-0.01	0.28	1.7	-0.02	-0.04	-0.4	-0.28	0.06	0
AAACGAGAGTGGATTCCGGTTATC	TRCN0000467015	CABS1	CABS1	3.8	3.59	3.74	3.52	4.06	3.72	4.19	3.81	4.03	3.86	0.35	4.3	4.04	3.47	4.42	3.99	3.78	0.08	-0.1	0.21	-0.14	-0.18	0.17	0.28	-0.33	0.14	-0.02	-3.14	0.02	-0.03	0.01	0.07	-0.02	-0.16
AACAATATACGTGGATATGACGCA	TRCN0000467017	PRKACG	PRKACG	5.03	4.98	5.09	5.05	3.55	3.37	3.29	3.45	3.44	4.85	0	3.68	3.66	4.4	3.32	3.24	3.94	-0.09	-0.11	0.17	-0.04	-0.05	0.25	-0.02	0.08	-0.1	-0.37	-2.95	-0.21	0.09	-0.24	-0.49	-0.17	-0.85
ACGCATAGGCGATTCACTTTACGA	TRCN0000467018	ZNF23	ZNF23	3.89	3.64	4.13	3.86	4.81	4.39	4.8	4.21	5.08	3.58	4.07	4.66	4.62	3.09	4.85	4.66	4.26	-0.72	-0.38	-0.19	-0.4	-0.45	0.08	-0.25	-0.75	-0.22	-1.03	0.47	-0.69	-0.36	-0.75	0.39	-0.19	-0.45
CGTGGCCACCAATAGGTCAGCGGT	TRCN0000467019	TTI2	TTI2	6.05	6.34	6.48	6.25	6.99	7.36	7.43	7.23	7.11	6.45	8.73	7.08	7.05	6.43	6.96	6.95	6.59	-0.21	0.07	0.09	-0.05	0.13	0.01	-0.03	0.01	-0.05	0.19	1.59	0.29	-0.01	0.02	-0.07	0.07	0.28
TTCATTTTCCATGGAAACCTATGT	TRCN0000467020	SLC25A33	SLC25A33	4.9	4.76	4.95	4.92	1.85	1.78	1.79	1.7	1.72	4.59	0	1.19	1.47	3.95	1.97	2.11	4.27	-0.07	-0.06	0.27	0.01	-0.38	-0.18	-0.17	-0.16	-0.25	-0.48	-1.23	-0.97	-0.48	-0.4	-0.07	-0.03	-0.57
GAGAAGGTCCATTGGGGCTGACTC	TRCN0000467021	CPT1B	CPT1B	5.24	5.45	5.35	5.21	5.48	5.5	5.71	5.34	5.56	5.25	6.74	5.57	5.71	4.82	5.62	5.52	4.92	-0.29	0.14	0.07	-0.18	-0.33	0.16	-0.11	-0.32	-0.11	-0.4	0.65	-0.35	0.03	-0.43	-0.2	-0.22	-0.41
TGCTTCTGCTGGGTACGCTTGCTA	TRCN0000467022	SIDT2	SIDT2	4.63	4.68	4.9	4.8	5.48	5.43	5.79	5.43	5.54	5.12	5.92	5.45	5.21	5.1	5.49	5.14	4.66	-0.61	-0.38	-0.14	-0.16	-0.07	0.09	-0.03	-0.41	-0.14	-0.15	0.43	-0.18	-0.49	-0.1	-0.01	-0.26	-0.18
ATTACAAAATGAAGAGACTAGAAG	TRCN0000467023	TKTL2	TKTL2	3.47	3.68	3.96	3.57	1.24	0.83	1.76	0.87	1.2	3.54	0.5	1.14	1.18	2.67	1.14	1.85	3.05	-0.35	-0.1	0.56	-0.18	-0.38	-0.04	0.49	-0.41	-0.03	-0.64	-0.5	-0.19	-0.01	-0.12	0.16	0.77	-0.76
CCAGATAGTCAACAAACTCACATC	TRCN0000467024	TM2D2	TM2D2	6.02	5.76	5.7	5.69	6.31	6.66	6.33	6.35	6.32	5.78	8.05	6.29	6.23	6.16	6.22	6.18	6.01	0.05	0.12	-0.19	-0.12	-0.03	0.07	-0.29	0.07	-0.2	-0.19	1.77	-0.14	-0.07	0.14	0.03	0.01	0.23
CCATGATCGTCGAGCGAATAGGTC	TRCN0000467025	KIF24	KIF24	3.94	4.37	4.78	4.33	4.72	4.9	5.04	4.56	4.82	4.37	1.21	4.82	4.87	4.49	5.26	4.73	4.23	-0.77	-0.1	0.48	-0.24	-0.34	0.14	-0.17	-0.5	-0.41	-0.41	-3.49	-0.3	-0.27	0.4	0.33	-0.1	-0.13
AAACTACTGAGCCCATGATGCACT	TRCN0000467026	KRTAP10-3	KRTAP10-3	6.91	7.48	7.67	7.26	7.32	6.79	6.97	6.91	7.21	6.46	7.18	7.44	7	5.55	7.21	6.91	6.87	-0.08	0.31	0.65	0.12	-0.14	0.12	0.2	-0.25	0.06	-0.63	-0.16	-0.13	-0.3	-1.19	-0.2	-0.45	-0.36
CGTGATTGTCTTAACGCGGAATCC	TRCN0000467027	PDIA3	PDIA3	2.33	2.85	3.23	2.66	0.63	0.45	0.76	1.06	0.3	1.92	0	0.27	0.67	2.54	0.37	0.71	2.46	-0.38	0.26	0.56	0.1	0.24	0.02	-0.03	0.17	-0.21	-0.66	0	-0.45	0.15	0.72	-0.02	0.18	-0.34
CGACTAAGAACAGAGCAATGAGGG	TRCN0000467028	ETNK1	ETNK1	6.36	6.29	6.37	6.31	4.76	5.43	5.25	5.21	5.08	6.25	0.19	4.71	4.86	6.84	4.99	4.67	6.81	-0.07	-0.08	0	-0.05	-0.18	0	-0.2	-0.06	-0.17	-0.07	-3.02	-0.2	-0.21	0.19	0.1	-0.26	0.4
CCCACTCCTTGTCATCCAGAGAGG	TRCN0000467029	PBDC1	PBDC1	5.93	6.46	6.16	6.15	6.09	6.32	6.07	6.02	5.95	6.16	5.2	6.1	5.96	6.53	5.96	6.01	6.62	-0.19	0.27	-0.06	0.04	0.15	0.06	-0.07	-0.03	0.02	0.19	-0.97	0.34	0.02	0.21	0.05	0.01	0.44
CCCCGAAGACACACTGGGCAACCC	TRCN0000467030	ARF5	ARF5	6.07	5.94	6.01	5.83	6.23	6.55	6.44	6.34	6.22	6.05	5.55	6.33	6.23	6.67	6.04	6.46	6.17	0.36	0.13	0.01	0.06	0.16	0.08	0.03	0.2	0.01	0.42	-0.54	0.4	0.07	0.43	-0.02	0.26	0.43
TCATCGATATATTGTGACTATTAG	TRCN0000467031	MRPL39	MRPL39	5.03	4.87	4.81	4.81	4.19	4.14	3.91	4.3	4.21	4.8	4.25	4.03	3.77	4.59	3.94	4.26	4.65	0.22	0.1	0.12	-0.01	0.04	0.18	-0.1	0.14	-0.03	-0.12	1.55	-0.21	-0.15	-0.03	-0.16	0.07	-0.07
AATGGGATCCGGTGGTTCCAGCAG	TRCN0000467032	GRAP2	GRAP2	3.37	3.7	3.91	3.87	2.71	2.51	2.43	2.22	2.78	3.51	0.7	2.59	2.73	2.99	2.68	2.46	3.47	-0.4	-0.21	0.34	0	-0.12	0.42	-0.02	-0.46	0.12	-0.4	-0.87	-0.31	0.08	-0.27	-0.16	-0.27	-0.46
TATCTGGGCGCTCCACACCTACCC	TRCN0000467033	FAM175B	FAM175B	5.5	5.68	5.61	5.57	6.27	6.34	6.18	6.15	6.23	5.72	5.39	6.32	6.27	5.68	6.61	6.01	5.63	-0.21	-0.01	-0.07	-0.01	0.05	0.1	-0.02	-0.08	0	-0.05	-1.25	0.1	0.01	0.07	0.35	-0.16	0.06
AGCACTCCACTGTAGAATCTAGAC	TRCN0000467034	CNDP1	CNDP1	4.57	4.86	4.7	4.55	3.4	3.45	3.66	3.29	3.87	4.92	1.29	3.46	3.38	4.68	3.89	3.35	4.99	-0.07	0.09	-0.08	-0.21	-0.14	-0.05	0.15	-0.11	0.28	0.36	-1.33	-0.13	0.03	-0.02	0.43	-0.17	0.06
TAGACGGCAAACCGAACAATATTT	TRCN0000467035	RPS4Y1	RPS4Y1	4.87	5.16	4.95	5.22	5.9	6.16	6.08	5.89	5.98	5.12	6.88	6.17	5.87	5.7	5.79	6.07	5.36	-0.43	-0.14	-0.26	-0.08	0.09	0.1	0.01	-0.01	0.02	-0.17	1.8	0.19	-0.03	0.38	-0.1	0.07	0.06
CCCGTTGAGCGTCTTGCGCTGGGC	TRCN0000467037	MTMR14	MTMR14	6.1	6.13	6.14	6.19	6.56	6.88	6.65	6.28	6.58	5.95	5.94	6.63	6.49	6.6	6.67	6.33	5.96	0.02	0	-0.11	0.04	0.05	0.16	-0.15	-0.27	-0.06	0.01	-0.64	0.23	0.01	0.32	0.16	-0.05	0.02
ATGCTACGCCCGAGCGTATCCGTA	TRCN0000467038	SULT1A3	SULT1A3	4.5	4.35	4.62	4.7	4.8	4.4	4.55	4.8	4.8	4.44	4.24	4.89	4.87	3.68	4.87	4.8	3.98	0.05	-0.2	0.27	0.15	-0.13	0.09	0.03	0.1	0.07	-0.34	-0.49	-0.3	0.05	-0.74	-0.19	-0.1	-0.45
TTGTCCAAACTAATCCGTTCCGGA	TRCN0000467039	TESPA1	TESPA1	4.57	4.82	4.78	4.78	5.42	5.11	5.07	4.96	5.36	4.55	5.62	5.39	5.39	4.46	5.44	5.19	4.28	-0.26	0.2	0.17	-0.15	0.07	0.14	-0.05	-0.37	0.22	-0.36	0.38	-0.12	0.08	-0.28	-0.05	-0.13	-0.58
GACATATCCCTACTGGACTTCCCC	TRCN0000467040	PGLS	PGLS	6.47	6.46	6.35	6.42	6.44	5.91	6.23	6.47	6.22	6.64	6.89	6.37	6.32	6.22	6.32	6.3	5.81	0.06	0.17	-0.03	0.14	0.09	-0.2	0.18	0.31	0.05	0.33	0.23	0.03	0	-0.2	-0.15	0.01	-0.01
TAGGCTAACGAATTTCATACGTCC	TRCN0000467041	CDADC1	CDADC1	7.07	6.9	6.99	6.9	7.52	7.43	7.4	7.54	7.46	7.06	7.47	7.57	7.49	7.15	7.33	7.42	7.19	0.26	0.05	0.03	0.09	0.14	-0.14	0.06	0.08	0.07	0.38	-0.26	0.2	0.11	0.03	-0.21	0.02	0.2
ACCCCTACGATCTTGCTGCGAGAT	TRCN0000467042	IL23R	IL23R	6.54	6.53	6.87	6.59	7.24	7.38	7.05	7.17	7.13	6.63	5.44	7.32	7.13	6.79	7.18	7.15	6.76	0.25	0.06	0.3	0.02	0.19	0.11	-0.05	0.06	0.08	0.21	-1.25	0.27	0.08	0.07	-0.1	0.06	-0.02
CTCTCAGATTCCCATTCCCCGGAA	TRCN0000467043	CACNA2D4	CACNA2D4	6.12	6.26	6.17	6.2	5.15	4.96	4.92	5.11	5.16	6.25	3.34	5.03	5	6.37	5.18	4.83	6	0.09	0.1	-0.03	0.18	0.16	-0.1	0	-0.04	0.24	0.27	-1.76	0.1	-0.05	0.05	0.23	-0.19	0.19
GCTTAACGGAGGCCGATTATCACG	TRCN0000467044	ZNF550	ZNF550	6.32	6.33	6.19	6.21	6.22	5.83	5.92	5.75	6.24	5.99	6.37	6.04	6.16	5.82	6.22	5.94	5.92	0.11	0.19	0.12	-0.03	0.01	0.06	-0.04	-0.27	0.15	-0.21	0.63	-0.12	0.11	-0.1	0.1	-0.07	-0.24
ATTCCTTGAAGTCGGTAGCTTGTG	TRCN0000467045	ZNF764	ZNF764	4.51	4.32	4.23	4.49	3.7	3.34	3.48	3.13	3.85	4.25	3.47	3.87	3.92	3.47	3.73	3.92	3.31	-0.08	-0.18	-0.01	-0.16	-0.34	0.32	0.07	-0.45	0.01	-0.23	0.2	-0.37	0	-0.67	-0.2	0.03	-0.9
ACCTGGACCTAACAACAGGTACAA	TRCN0000467046	C1orf27	C1orf27	3.45	3.63	3.21	3.57	3.93	4.29	4.47	3.66	4.16	3.36	3.56	3.84	4.07	3.59	3.84	4.09	3.63	-0.32	-0.34	-0.49	-0.11	-0.11	0.02	0.15	-0.52	-0.09	-0.52	0.08	-0.4	-0.12	0.2	-0.37	-0.08	-0.28
AAATTTTAGCTTCAAAAGTCAAGT	TRCN0000467048	NDUFA7	NDUFA7	5.1	5.31	5.04	5.27	5.18	4.13	4.49	4.29	4.96	5.31	3.71	5.21	5.05	3.81	5.03	4.62	4.21	-0.13	0.05	0.03	0.02	0.08	0.1	0.25	-0.56	0.32	-0.12	-0.75	-0.24	0.23	-0.77	-0.27	-0.45	-0.97
TTGATAAATGTCCAAAATACATCT	TRCN0000467049	FAM32A	FAM32A	3.61	2.94	2.9	3.01	2.37	2.7	2.82	1.69	2.58	2.95	2.83	2.57	2.91	2.74	2.37	2.19	1.87	-1.15	-1.24	-1.22	-0.82	-1.39	-0.71	-0.83	-1.61	-1.13	-1.79	-1.45	-1.82	-1.42	-1.46	-0.3	-1.62	-2.38
ATAGCCAAGTAGACCCTCATTTTT	TRCN0000467050	SPHK1	SPHK1	5.85	5.74	5.77	5.91	4.35	4.53	4.71	4.36	4.69	5.97	6.36	4.67	4.48	5.43	4.48	4.49	5.38	-0.05	-0.12	0.04	0.04	-0.2	0.13	0.1	-0.25	0.13	-0.14	1.48	-0.23	-0.16	-0.2	-0.19	-0.27	-0.48
CACATCTCGATGTGCCCCTACTTC	TRCN0000467051	TTC9B	TTC9B	7.2	7.02	7.17	7.1	7.18	6.94	6.92	7.11	7.03	6.89	7.8	7.22	7.24	7.36	7.11	7.22	7.31	0.27	0.06	0.08	0	0.03	-0.23	0.02	0.17	0.01	0.1	0.78	0.22	0.07	0.31	-0.05	0.12	0.1
AACGGTAAACGTGCGTAGCCTCTG	TRCN0000467052	RALGAPA2	RALGAPA2	3.62	3.89	4.28	4.37	4.49	4.27	4.34	4.28	4.45	4.19	2.24	4.4	4.53	3.81	4.82	4.44	3.68	-0.77	-0.43	0.29	-0.01	-0.13	0.1	0.05	-0.08	-0.03	-0.37	-1.34	-0.48	0.05	-0.02	0.11	-0.13	-0.83
TCCTGGTGCGGGTACCTTCGAGCA	TRCN0000467053	RAC2	RAC2	6.5	6.41	6.32	6.43	5.99	6.06	5.81	6.12	6.06	6.51	5.46	5.93	6.06	6.69	6.05	5.95	6.32	0.15	-0.03	-0.13	0.01	-0.1	0.03	-0.18	0.03	0.03	0.37	-0.92	-0.01	-0.05	0.26	0.07	-0.04	0.1
AGTCATTATCCACTGCTTCTACTG	TRCN0000467054	DOCK8	DOCK8	6.43	6.49	6.61	6.53	6.45	6.4	6.25	6.14	6.45	6.56	5.04	6.67	6.49	5.98	6.46	6.58	6.13	-0.03	-0.1	0.22	0.06	-0.03	0.16	0.04	-0.33	0.1	0.02	-1.34	0.1	0.04	-0.37	-0.19	0.03	-0.47
TTCCACGCCAAAAAACCCCTTACG	TRCN0000467055	OR10W1	OR10W1	3.48	3.49	3.44	3.51	3.6	3.65	3.14	3.31	3.29	3.16	3.42	3.37	3.35	3.47	3.55	3.07	3.51	-0.33	-0.25	-0.07	-0.17	-0.23	0.04	-0.37	-0.13	-0.26	-0.67	1	-0.39	-0.26	-0.17	0.09	-0.53	-0.34
AGATTTTCATGCAACTTTTCTCGA	TRCN0000467056	MT1P3	MT1E	6.58	6.78	6.63	6.57	6.29	5.79	6.06	6	6.25	6.4	5.2	6.4	6.34	6.32	6.1	6.26	6.46	0.21	0.28	0.09	0.09	0.11	-0.14	0.11	-0.15	0.2	0.01	-0.26	0.03	0.24	0.02	-0.25	-0.05	-0.13
CCTCTATCCGAATTATGGTTCAGC	TRCN0000467057	ASPM	ASPM	1.12	1.13	0.86	0.58	0.93	0.75	0.81	0.61	0.52	0.01	0	1.03	0.58	0.09	1.94	1.03	0.19	-1.02	0.56	-0.76	-0.95	-0.89	-0.01	-1.05	-0.31	-1.37	-2.48	-0.25	-1.36	-0.6	-0.71	0.65	-0.35	-1.45
CCGGTGCGTTAATTACAAGCCTGG	TRCN0000467058	HEATR1	HEATR1	7.59	7.59	7.55	7.45	7.56	7.76	7.63	7.83	7.51	7.51	7.6	7.5	7.52	7.97	7.53	7.76	7.85	0.19	0.07	-0.11	0	0.06	-0.16	0	0.3	-0.06	0.22	0.39	0.11	-0.02	0.3	0.05	0.18	0.34
CCGGAGGTCTCTCACAATCTACTA	TRCN0000467059	TMOD2	TMOD2	4.31	4.28	4.37	4.41	4.23	4.39	4.01	4.13	4.51	4.04	3.06	4.61	4.42	4.24	4.68	4.35	4.7	-0.06	0.18	0.1	-0.05	-0.37	0.14	-0.34	-0.23	-0.07	-0.25	-0.8	0.05	-0.27	0.12	0.03	-0.16	-0.09
GCGGAGGTTCGGGACTCGTTCATC	TRCN0000467060	NMUR1	NMUR1	6.4	6.45	6.39	6.31	6.34	6.15	5.96	6.38	6.45	6.67	6.25	5.97	6.44	6.23	5.92	6.18	6.34	0.05	0	-0.03	-0.03	0.07	0.01	-0.26	0.15	0.17	0.18	-0.38	-0.15	0.23	0.14	-0.24	-0.14	0.04
ACGAAATATTGCTAAGACTAAATC	TRCN0000467061	GALNT15	GALNT15	0.36	0.35	0.84	0.76	0.63	0.26	0.33	0.11	0.44	0.59	0	0.75	0.58	0.09	0.78	0.38	0.48	-0.95	-0.56	0.21	-0.28	-0.11	0.17	0.08	-0.28	0.01	-0.78	-0.65	-0.89	0.04	-0.02	0.17	-0.14	-0.04
ATAGTAGACTGGCCCTGTGATGCC	TRCN0000467062	FSBP	FSBP	6.28	6.5	6.57	6.44	6.26	6.01	6.04	6.1	6.15	6.41	6.67	6.34	6.23	6.36	6.26	6.15	6.17	-0.03	0.2	0.32	0.1	0.02	0.12	0.19	-0.02	0.21	0	0.21	0.03	0.19	0.22	-0.09	-0.04	-0.32
TCGGACAAAATCTCATTTTCATAA	TRCN0000467064	EZH2	EZH2	3.38	3.88	4.07	3.81	3.83	4.1	4.25	4.03	4	4	4.69	4.33	4.03	3.27	4.24	3.51	2.89	-0.56	0.03	0.36	-0.16	-0.44	0.23	0.08	-0.3	-0.2	-0.21	2.22	0.14	0.04	-0.64	0.03	-0.41	-0.81
CAGCGACGATACGTCTCCGCGCAG	TRCN0000467065	GABPB2	GABPB2	4.93	5.31	5.42	5.31	5.57	5.91	6.09	6.22	5.87	5.3	7.16	5.95	5.76	5.54	6	5.95	6.08	-0.74	-0.25	-0.17	-0.23	-0.42	-0.14	-0.13	0.14	-0.2	-0.24	2.09	0.03	-0.17	-0.11	0.01	0.02	0.16
TCTGATCAAATTACTATTACAATT	TRCN0000467066	PPP1R7	PPP1R7	4.77	4.79	4.73	4.78	4.67	4.5	4.68	4.11	4.58	4.47	6.65	4.8	4.67	4.6	4.89	4.57	4.18	-0.37	-0.14	0.05	0.02	-0.2	0.05	-0.09	-0.61	-0.19	-0.58	1.7	-0.33	-0.17	0.24	0.12	-0.19	-0.49
TTGCGAAATGGGACGTCCTCAGGT	TRCN0000467068	IP6K1	IP6K1	5.55	5.35	5.26	5.37	4.35	4.31	4.04	3.93	4.17	5.58	1.77	4.16	4	4.97	4.31	4.07	5.31	-0.01	0.09	-0.11	-0.14	0.25	0.26	-0.18	-0.32	-0.23	-0.01	-1.89	-0.21	-0.28	-0.39	-0.02	-0.12	-0.08
GAAGAGGTACACTCTACTGTTCAT	TRCN0000467069	UBE2L6	UBE2L6	6.66	6.78	6.65	6.65	6.44	6.07	6.24	6.42	6.21	6.98	6.25	6.33	6.27	6.78	6.16	6.48	6.34	0.01	0.08	-0.06	0.09	0.15	-0.12	0.05	0.24	-0.06	0.26	-0.57	-0.08	0.02	0.06	-0.29	0.11	-0.16
CGTCCTCTCCCGCCCGCTTAGCAG	TRCN0000467070	CFL1P1	XLOC_l2_001669	4.99	4.96	5.2	5.18	5.14	4.75	4.85	4.77	5.08	4.3	6.41	5.15	5.07	5.28	5.39	5.11	5.49	0.03	0.2	-0.05	-0.02	0	-0.23	0.08	0.03	0	-0.31	1.63	0.19	-0.2	0.03	0.41	-0.01	0.12
GCCGAGATTTATCTGATCGGGAAA	TRCN0000467071	TPD52L3	TPD52L3	7.8	7.75	7.65	7.64	6.57	6.65	6.41	6.56	6.44	7.68	6.55	6.58	6.5	7.88	6.32	6.57	7.7	0.3	0.13	0.01	0.03	0.04	0.02	-0.02	0.19	-0.01	0.19	-0.32	0.1	0.02	0.24	-0.22	-0.05	0.06
CTGGAACAGATCCCTCCGACATAA	TRCN0000467072	PRKCG	PRKCG	5.31	5.51	5.51	5.56	4.01	3.96	4.89	4.05	4.2	5.47	4.51	3.93	4.18	5.55	3.99	3.95	5.11	-0.36	-0.03	0.13	0.12	-0.05	-0.07	0.62	-0.33	-0.12	-0.1	-0.19	-0.21	-0.2	0.03	-0.07	0	0.08
TGCAGCGACGCCTCGATCAATGGT	TRCN0000467073	MAP3K19	MAP3K19	3.03	3.07	3.03	2.98	2.88	3.21	2.8	3.5	3.07	2.37	0.1	3	2.64	3.42	3.19	2.86	2.82	0.19	0	-0.13	0.14	-0.08	-0.17	-0.29	0.59	-0.07	-0.43	-1.18	-0.01	-0.45	0.43	0.07	0.13	0.49
TGTTATTAGCTCGGCAGTGATAAT	TRCN0000467074	PRMT1	PRMT1	4.97	4.67	4.8	4.84	5.21	5.5	5.32	5.47	5.33	4.45	5.41	5.39	5.22	4.27	5.12	5.22	4.76	-0.11	-0.27	-0.01	-0.14	-0.22	0.03	-0.29	-0.04	-0.23	-0.58	-0.44	-0.16	-0.16	-0.55	-0.31	-0.13	-0.15
GAATTTCCCGCCGTAGCTTTTCAC	TRCN0000467075	KCNMA1	KCNMA1	5.97	6.04	5.83	6.05	6.19	5.58	5.8	5.77	6.05	5.99	7.61	6.22	6.18	5.55	6.34	6.23	5.69	-0.12	0.02	-0.21	0.03	0.05	-0.12	0.07	-0.06	0.15	-0.1	1.73	-0.15	0.1	-0.34	0.06	0.05	-0.32
ACCGTTCCATCCTACGTAGTTTCC	TRCN0000467076	DLX6	DLX6	6.26	4.82	4.76	6.21	5.53	6.34	6.21	5.45	5.62	4.64	4.89	5.69	5.95	5.44	7.86	6.34	4.9	0.13	-1.25	-1.45	0.15	-0.52	0.02	0.26	-0.41	-0.42	-1.24	-0.35	-0.18	-0.05	-0.92	1.23	0.34	-1.19
TTCTAACCTCCATTATGTCATTCT	TRCN0000467077	CARNS1	CARNS1	6.03	5.83	5.96	5.92	5.89	5.68	5.65	5.68	5.89	6.1	4.63	6.04	6.1	5.42	6.1	5.8	5.36	0.02	-0.1	0.2	0.02	-0.1	0.06	-0.1	-0.28	0.01	0.07	-1.17	-0.13	0.15	0.1	0.08	-0.18	-0.44
GTACCATCTACACTATCAATTAAC	TRCN0000467078	CABP1	CABP1	5.8	5.81	5.56	5.77	6.06	5.7	5.81	5.5	5.87	5.82	7.91	6.03	6.05	5.55	5.9	5.94	5.45	0.03	0.04	-0.07	0.05	0.07	-0.06	0.04	-0.36	-0.01	0.05	1.38	-0.14	0.09	0.2	-0.16	-0.09	-0.14
TGCGAGCAGGACAGGTGCAATGTA	TRCN0000467080	NANP	NANP	7.56	7.71	7.71	7.55	8.16	8.5	8.31	8.43	8.21	7.44	6.56	8.15	8.09	8.31	8.15	8.3	8.22	0.08	0.17	-0.04	-0.01	0.15	-0.05	-0.07	0.25	-0.14	0.06	-1.14	0.22	-0.13	0.22	0.1	0.16	0.32
AATGGGAAATGACATTGAAAATTA	TRCN0000467081	RAB3A	RAB3A	5.75	5.66	5.68	5.79	5.98	5.49	5.79	5.48	5.84	5.87	5.08	6.14	6.05	4.88	6.04	5.96	5.13	-0.05	-0.09	0.11	0.03	-0.05	-0.03	0.12	-0.44	0.08	-0.04	-0.61	-0.18	0.14	-0.51	-0.13	-0.11	-0.51
AAGGCTGCAACCCTGACGCTCCCA	TRCN0000467082	RAD51C	RAD51C	6.6	6.63	6.73	6.65	7.22	6.62	6.73	6.74	6.95	6.54	6.66	7.28	7.09	6.45	7.28	6.94	6.4	0.21	0.07	0.15	0.06	0.12	-0.11	0.13	-0.14	0.17	0.07	-0.13	0.13	0.09	0.04	0.01	-0.04	-0.34
CGCCGCCAACGAATGTACATCACT	TRCN0000467083	ARHGAP29	ARHGAP29	5.05	5.25	5.38	5.06	2.42	3.1	2.37	2.28	2.8	4.91	0	2.21	2.56	5.42	3.12	2.41	5.87	-0.01	0.1	0.18	-0.07	-0.25	0.11	-0.53	-0.48	0	-0.11	-0.65	-0.21	0.35	-0.21	0.35	-0.15	0.5
ACCGATTTAAGGTTGATTACTGGG	TRCN0000467084	ZC3H7A	ZC3H7A	6.12	6.33	6.21	6.14	3.08	3.05	2.78	3.06	3.44	6.41	2.7	3.04	2.75	6.24	2.96	3.17	6.23	0.06	0.06	0.01	0.02	0.09	-0.07	-0.27	-0.26	0.15	0.41	0.43	-0.04	-0.42	0.13	-0.18	0.02	-0.04
ACTCCTGGGAGTCTCCGGCAATGA	TRCN0000467085	RPS11	RPS11	5.34	5.18	5.3	5.27	2.36	2.45	1.83	2.06	2.27	5.17	0.5	2.41	2.28	4.9	2.02	2.18	5.08	0.19	-0.04	0.19	0.02	0.01	0.09	-0.45	-0.05	-0.19	0.05	-0.38	-0.14	0.19	-0.4	-0.28	-0.2	-0.3
TGGGTCATAACATCTGTTCATTTC	TRCN0000467086	PIGR	PIGR	4.89	5.18	5.04	5.13	5.88	5.95	6.13	6	5.95	5.47	6.74	5.83	5.91	5.35	5.5	5.71	5.47	-0.69	-0.28	-0.2	-0.23	-0.09	0.09	-0.14	-0.18	-0.1	-0.18	1.53	-0.17	-0.04	0.15	-0.2	-0.12	0.22
CATTGACAGCCTATTAACGGATAT	TRCN0000467088	SMCO1	SMCO1	7.37	7.45	7.51	7.27	7.96	8.27	8.05	8.17	8.02	7.23	6.53	7.95	7.95	7.4	7.88	8.04	7.08	0.13	0.16	0.2	0.08	0.1	0.1	0.07	0.12	0.11	-0.01	-1.02	0.09	0.12	0.24	-0.15	0.05	-0.14
CCAGTTTAGAATTTATGGACCGAA	TRCN0000467089	PTPN3	PTPN3	4.78	4.47	4.23	4.38	5.09	4.89	5.63	5.08	5.25	4.5	1.29	5.07	4.94	4	5.16	5.16	4.58	-0.14	0	-0.23	-0.25	-0.23	-0.09	0.08	-0.44	0.08	-0.23	-2.09	-0.17	-0.19	-0.54	0.07	-0.07	0.1
TTTGCATTTCGGACCAAGTGCCTA	TRCN0000467090	FAM167A	FAM167A	6.38	6.4	6.37	6.38	6.51	6.24	6.33	6.29	6.6	6.46	7.15	6.61	6.64	5.99	6.63	6.42	5.81	-0.01	-0.06	0	-0.06	-0.07	0.03	0.05	-0.14	0.2	-0.12	0.14	-0.15	0.1	-0.2	-0.01	-0.13	-0.56
CGAGCGGAACCCCGGGGAAAATGA	TRCN0000467091	DDX53	DDX53	4.1	4.32	4.56	4.51	1.97	2.4	2.73	1.33	2.31	4.37	0.43	2.15	1.16	4.88	2.3	1.78	5.09	-0.42	-0.13	0.02	0.01	-0.2	0.41	0.05	-0.92	0.02	-0.23	-0.58	-0.08	-0.67	0.87	-0.07	-0.36	0.32
TCATCAATTAGCTCTATATGTTCT	TRCN0000467092	CLHC1	CLHC1	2.11	1.9	1.39	1.7	0.33	0.41	0.31	0.06	0.05	1.01	0	0.04	0.1	1.41	0.34	0.03	1.53	0.19	0.06	-0.01	-0.18	0.04	0.02	0.08	-0.49	-0.23	-0.35	0	-0.16	-0.07	-0.24	-0.14	-0.01	-0.41
GTTACGCTAACCGCTGATAGGTTA	TRCN0000467093	TCF25	TCF25	6.17	6.34	6.09	6.22	4.48	3.8	3.74	3.74	4.29	6.19	3.74	4.34	4.59	5.6	4.12	4.27	5.62	0.03	0.2	-0.05	-0.04	0.1	0.05	-0.04	-0.32	0.26	-0.06	-0.12	-0.07	0.36	-0.28	-0.44	-0.07	-0.4
CAAGTGTCCTCTAGTGCTCAAACC	TRCN0000467094	PEPD	PEPD	5.01	5.08	5.05	5.12	2.58	2.74	2.66	2.96	2.89	5.16	0	2.47	2.64	5.08	2.42	2.5	4.81	-0.13	-0.15	0.11	-0.01	-0.45	-0.07	-0.26	-0.02	0	0	-2.5	-0.36	-0.16	-0.13	-0.42	-0.21	-0.19
CCCTTGATCCAGACTGAGTATTTA	TRCN0000467095	LPL	LPL	5.38	5.97	5.81	5.72	5.27	5.15	5.44	4.84	5.06	5.86	6.14	5.16	5.04	5.46	4.92	4.92	5.79	-0.26	0.33	0.13	0.09	0.35	-0.11	0.18	-0.19	0.08	0.03	2.55	0.32	0.13	-0.27	-0.05	-0.15	0.15
TCATAGAACCTCGCCTAGACGACG	TRCN0000467096	DCUN1D1	DCUN1D1	5.61	5.47	5.63	5.44	3.58	3.36	3.6	3.53	3.52	5.37	0.63	3.78	3.81	5.57	3.47	3.4	5.34	0.17	0.06	0.19	-0.11	-0.11	0.03	0.05	0.08	-0.03	-0.03	-1.29	0.1	0.16	-0.15	-0.21	-0.13	-0.16
ACACAAACGCTCATCAGCCCTGGC	TRCN0000467097	CD300LB	CD300LB	6.59	6.63	6.7	6.63	5.9	6.03	5.8	6.03	5.93	6.81	4.41	5.91	5.92	6.75	5.71	5.81	6.65	0.03	0.08	-0.03	0	0	0.03	-0.08	0.1	0.06	0.29	-1.42	0.12	-0.01	-0.05	-0.2	-0.05	0.03
CCTCCTCCAGTGATCTTTCCTTTG	TRCN0000467098	MAN2B1	MAN2B1	0.58	0.98	1.66	0.86	0.17	0.7	0.91	0.19	0.25	0.85	0	0.3	0.32	1.37	0	0.68	0.99	-0.1	0.34	0.59	-0.06	-0.27	0.57	0.54	-0.37	-0.24	0.27	0	-0.14	-0.1	0.57	-0.18	0.52	0.07
TGGTAACCACAAGTGCTACCTGCA	TRCN0000467099	TGM2	TGM2	5.42	5.36	5.61	5.59	5.4	5.79	5.94	5.69	5.5	5.61	6.38	5.47	5.33	5.99	5.4	5.12	5.42	-0.2	-0.17	0.17	0	0.04	0.16	0.15	0.01	-0.15	0.14	0.69	0.17	-0.16	0.34	-0.04	-0.19	0.04
ATAAATGATAGGGGAGCCCGGGCA	TRCN0000467100	NKIRAS2	NKIRAS2	5.56	5.49	5.56	5.54	5.19	4.91	5.15	4.97	5.35	5.4	4.32	5.41	5.45	4.41	5.35	5.3	4.82	-0.03	-0.03	0.22	-0.03	-0.28	0.05	0.08	-0.25	0.16	-0.34	-0.61	-0.26	0.13	-0.72	-0.03	-0.03	-0.58
GTCAGCAAGTATGTGTCTGACAGT	TRCN0000467101	SAP30BP	SAP30BP	4.42	4.16	4.33	4.36	3.59	3.16	4.06	2.96	3.25	4.21	0.27	3.3	3.57	3.96	3.18	3.01	4.09	-0.12	-0.23	0.06	0	-0.07	0.1	0.65	-0.44	-0.19	-0.5	-1.51	-0.29	0.15	-0.36	-0.17	-0.36	0.05
GCTCACCGGGGCTCCGTACAGTTT	TRCN0000467102	UFD1L	UFD1L	5.08	5.32	5.38	5.38	5.63	5.33	5.58	5.7	5.68	5.38	5.74	5.44	5.78	5.01	5.65	5.58	5.25	-0.19	0.13	0.22	0.06	0.1	-0.08	0.1	0.3	0.26	0.13	0.19	-0.11	0.21	-0.36	-0.09	-0.06	-0.11
CGGCACTTCAGCGCTGGCAACACT	TRCN0000467103	XLOC_l2_015937	XLOC_l2_015937	7.2	7.27	7.39	7.14	7.93	8.23	7.97	8.14	7.84	7.25	7.09	7.97	7.81	7.77	7.63	7.92	7.83	0.29	0.08	0.04	0.05	0.19	-0.05	-0.04	0.28	-0.01	0.42	-0.59	0.47	0.04	0.3	-0.07	0.15	0.58
CGGTGCTGTTCTCGTATACTCTGA	TRCN0000467104	COPS7B	COPS7B	6.35	6.41	6.16	6.14	6.62	6.93	6.88	7	6.53	6.32	7.73	6.58	6.51	6.65	6.57	6.76	6.49	0.22	0.31	-0.19	0.05	0.09	-0.08	0.03	0.33	-0.21	0.36	0.4	0.1	-0.1	0.13	0.07	0.28	0.3
GATCTTTCCCTTTTATTAGGGTTA	TRCN0000467105	ID1	ID1	5.65	5.44	4.91	5.64	5.66	4.88	5.11	5.37	5.65	5.52	4.98	5.82	5.47	5.69	5.64	5.59	5.16	0.12	-0.08	-0.51	0.07	0.04	-0.3	0.09	0.11	0.44	-0.01	0.05	-0.11	0.06	0.48	-0.04	-0.12	0.11
AGCGATGATACCCTAACGCCTAGG	TRCN0000467106	LMO3	LMO3	6.76	6.69	6.43	6.87	7.52	7.44	7.51	7.65	7.39	6.73	6.83	7.06	7.31	7.37	7.6	7.41	6.8	0.21	-0.04	-0.29	0.2	0.18	-0.1	0.15	0.21	0.02	0.19	-0.55	-0.19	-0.07	0.45	0.1	-0.04	0.08
GTTATGTTGGCCATTTATTACTCA	TRCN0000467107	CPLX1	CPLX1	5.19	5.17	5.31	5.22	5.62	4.88	4.86	4.78	5.29	5.02	4.56	5.37	5.45	4.34	5.39	5.26	4.46	-0.42	-0.33	0.08	-0.08	0.06	0.02	-0.17	-0.37	-0.09	-0.64	-0.2	-0.64	-0.2	-0.69	0	-0.33	-0.47
ATCGAAGTGTATTTATCACAGTGT	TRCN0000467108	TES	TES	5.71	5.99	5.98	5.87	5.37	5.15	5.46	5.02	5.5	5.75	2.9	5.44	5.56	5.52	5.75	5.17	5.77	-0.44	0.09	0.23	-0.14	-0.15	0.18	0.01	-0.49	0.09	-0.5	-1.17	-0.2	0.06	-0.18	-0.02	-0.32	-0.34
AGTGCGATACACCGCATTCATCGA	TRCN0000467109	BRF2	BRF2	5.57	5.36	5.32	5.49	5.78	5.7	5.88	5.59	5.85	5.41	8.73	5.86	5.93	4.91	6.01	5.69	5.28	0.05	-0.1	-0.16	-0.05	-0.17	0.18	-0.08	-0.4	-0.09	-0.21	2.6	-0.21	-0.04	-0.32	0.04	-0.09	-0.23
CAACAAGTCGCAGGAAAAGTCGAG	TRCN0000467111	INTS5	INTS5	2.72	3.16	3.04	3.44	3.75	3.59	4.01	3.69	3.85	3	3.94	3.56	3.23	3	3.79	3.27	3.16	-1.39	-0.56	-0.34	-0.32	-0.4	0.16	-0.23	-0.33	-0.35	-0.92	1.05	-0.73	-0.9	-0.49	-0.1	-0.58	0.04
TTTTACCGAACAATGCGTGCGCGC	TRCN0000467112	FCF1	FCF1	5.86	5.83	5.69	5.86	6.52	5.98	6.15	5.93	6.36	5.67	6.01	6.59	6.44	5.15	6.68	6.37	5.2	0.06	-0.05	-0.05	0.08	0	-0.04	0.19	-0.31	0.16	0	0.12	-0.14	0.03	-0.51	0.04	-0.06	-0.66
AAACACGCAGTACTACAAACCGAG	TRCN0000467113	HOXA10	Hoxa10	5.48	5.62	5.6	5.69	5.95	5.53	5.66	5.43	5.83	5.65	6.26	5.99	5.97	5.25	5.99	5.72	5.42	-0.24	0.05	0.04	0	-0.02	-0.09	0.1	-0.18	0.13	-0.13	0.32	-0.18	0.04	-0.23	0	-0.18	-0.26
ATCCATATCAAGTGAAAACGTATG	TRCN0000467114	RTKN	RTKN	5.7	5.73	5.68	5.68	5.71	5.06	5.09	5.32	5.44	5.53	3.47	5.73	5.65	5.03	5.39	5.49	5.48	0.17	0.23	0.2	0.06	0.16	-0.13	-0.01	-0.09	0.08	0.04	-2.38	0.12	0.19	-0.42	-0.31	0.04	-0.23
GGGACGAGTTGCCCCCCCGATCGG	TRCN0000467115	PPID	PPID	5.88	5.76	5.84	5.84	6.19	6.41	6.33	5.74	6.19	5.81	6	6.04	6.13	5.85	6.16	6.38	6.04	0.1	-0.05	0.08	-0.01	0	0.15	0.08	-0.25	0	-0.01	0.81	0.02	0.11	-0.01	0.03	0.3	0
AGGAAAGTCCTCACAACCTTAAGA	TRCN0000467116	HLA-E	HLA-E	5.19	5.45	5.51	5.43	5.19	5.37	5.39	5.4	5.49	5.46	2.95	5.4	5.3	5.56	5.43	5.26	5.2	-0.3	-0.03	0.04	-0.03	-0.13	0.06	-0.02	-0.14	0.03	-0.05	-3.06	-0.05	-0.25	0.14	-0.04	-0.07	-0.26
ATGTGTCCCAATCTGATGCATCTC	TRCN0000467117	G6PD	G6PD	4.76	4.71	4.58	4.77	4.46	3.87	4.3	4.21	4.43	4.71	3.74	4.36	4.54	4.12	4.35	4.26	3.56	-0.08	-0.02	-0.02	-0.05	-0.15	-0.04	0.01	-0.26	-0.07	-0.26	-1.22	-0.36	0.06	-0.31	-0.34	-0.15	-1
GGACGTTGCCGCAGGCCATCTAAC	TRCN0000467118	WAPAL	WAPAL	5.97	6.29	6.24	6.07	6.36	6.56	6.33	6.27	6.52	5.95	3.64	6.38	6.37	6.19	6.27	6.47	6.45	-0.11	0.22	0.12	-0.07	0.06	0.03	-0.23	-0.11	0.12	-0.16	-2.17	0.13	0.12	0.05	-0.08	0.05	0.24
CCTCTCCCACGGCCTAATGCTCAA	TRCN0000467119	42248	42248	5.77	5.56	5.43	5.58	5.1	5.26	5.27	4.95	5.29	5.55	2.34	5.14	5.09	5.61	5.25	4.98	5.25	0.17	-0.04	-0.13	-0.06	-0.09	0.1	0.03	-0.24	0.07	0	-1.85	0.08	-0.14	-0.06	0.11	-0.15	-0.04
TAATGTATCAATGAGGATACCAAA	TRCN0000467120	C19orf40	C19orf40	6.18	5.98	5.97	5.96	6	6.06	6.07	6.04	6	6.05	7.16	6.02	6.16	5.87	5.93	6.03	5.91	0.19	-0.01	-0.02	-0.05	0.01	0.07	0.12	-0.01	-0.03	0.11	1.05	-0.11	0.24	0.04	-0.09	-0.01	-0.05
TACAGAGCGCGACATTTACCCTTA	TRCN0000467121	ARAP3	ARAP3	6.74	6.66	6.61	6.65	6.76	6.8	6.72	6.93	6.73	6.66	6	6.78	6.68	7.19	6.52	6.78	7.17	0.29	0.16	-0.15	0.04	0.17	-0.24	-0.01	0.27	0.09	0.32	-0.56	0.22	0	0.29	-0.18	0.18	0.38
CTCTAGGACAGCTATTCCGGCATA	TRCN0000467122	CX3CL1	CX3CL1	6.09	6.08	5.93	6.24	6.02	6.03	6.18	6.2	5.93	6.52	5.44	5.75	6.01	6.15	5.84	5.96	6.18	-0.12	0.06	-0.13	0.06	-0.03	0.09	0.11	0.12	-0.07	0.31	-0.56	-0.06	-0.02	-0.14	-0.1	0.05	0.25
GGCTTCTCACGATCCGCATATTCC	TRCN0000467124	TWISTNB	TWISTNB	4.96	5.16	5.07	4.95	5.13	4.8	4.61	4.58	4.87	5.19	7.23	5.06	4.98	4.4	5.07	5.13	5.19	-0.23	0.06	0.02	-0.16	0.06	0.08	-0.49	-0.13	-0.07	0.03	2.54	0.08	0.15	-0.69	0.07	0.08	-0.01
TTAGATGTCCGTACCCCCACATTC	TRCN0000467125	SERPINB11	SERPINB11	5.91	5.97	6.19	6.08	6.03	5.9	6.08	5.84	5.91	6.09	5.36	6.04	5.98	5.84	6.25	6	5.94	-0.08	0.05	0.31	0.03	0.08	0.12	0.24	-0.06	0.05	0.13	-0.05	0.05	0.16	0.11	0.16	0.03	-0.18
AGGTTATTAATACCTTTACCCCGG	TRCN0000467126	LINC00597	LINC00597	2.59	2.69	2.79	2.79	2.59	2.32	2.59	2.32	2.72	2.24	0	2.76	2.55	2.46	2.97	2.67	2.6	-0.38	-0.05	-0.07	-0.25	-0.12	0.1	-0.07	-0.36	0.09	-0.93	-0.97	-0.19	-0.2	0.03	0.22	-0.23	-0.52
CAGAACAGTTGGTCTGCACCAGTT	TRCN0000467127	OCLM	OCLM	3.9	3.48	3.39	3.26	3.18	2.83	2.79	3.58	3.1	2.77	3.91	2.83	2.64	3.87	3.06	3.45	4.07	-0.09	-0.14	-0.63	-0.53	-0.27	-0.54	-0.77	0.71	-0.46	-1.07	1.65	-0.93	-0.46	0.12	-0.19	0.05	0.3
AAGAATATGTGGTAGTGCTTGATG	TRCN0000467128	AMT	AMT	4.74	4.4	4.37	4.58	4.8	4.36	4.49	4.16	4.73	4.26	4.84	4.76	4.84	3.56	4.92	4.57	4.18	-0.08	-0.04	0.09	-0.09	-0.03	0.22	0	-0.48	-0.01	-0.74	0.41	-0.5	0.12	-0.43	-0.17	-0.35	-0.66
AATGAGAAATCGCCCGGTTAGTGC	TRCN0000467129	TMEM129	TMEM129	6	5.68	5.73	5.82	5.64	5	5.25	4.97	5.56	5.88	3.97	5.68	5.68	4.89	5.65	5.28	5.27	0.26	-0.02	0.22	0.04	0.06	0.09	0.16	-0.36	0.23	0.04	-1.4	-0.07	0.22	-0.41	-0.05	-0.24	-0.54
TCGAGGTAGCACTGCGTTGTGACG	TRCN0000467130	LEFTY1	LEFTY1	6.46	6.38	6.27	6.47	5.97	5.75	5.86	5.91	5.93	6.52	6.3	6.01	5.97	6.82	6.02	5.67	6.1	0.11	0.02	-0.14	0.09	0.09	-0.32	0.03	-0.03	-0.08	0.38	0.84	0.21	-0.02	0.13	0.13	-0.13	0.07
TAGACCAACTACACCAAACAAGCG	TRCN0000467131	FAM213B	FAM213B	6.35	6.34	6.15	6.29	5.93	6.11	6.07	6.06	6.01	6.2	3.98	6.01	6.07	6.55	6.02	5.97	6.33	0.15	0.11	-0.22	0.04	-0.01	-0.02	0.01	0.14	-0.06	0.16	-1.74	-0.02	0.07	0.2	0.08	0.05	0.08
TCTCCGCAAGCTAGCCTTGTTAAG	TRCN0000467132	PGRMC2	PGRMC2	6.69	6.68	6.31	6.66	6.55	6.12	6.34	5.9	6.32	6.43	5.03	6.52	6.39	6.3	6.17	6.16	6.22	0.15	0.02	-0.3	0.15	0.18	0.01	0.16	-0.38	0.04	0.08	-0.87	0.06	0.02	-0.07	-0.08	-0.1	-0.26
CAATGTCAGGACATGAAGTCAATG	TRCN0000467133	CAMP	CAMP	7.57	7.69	7.52	7.56	6.92	6.81	6.74	6.76	6.83	7.7	6.64	6.91	6.91	7.86	6.81	6.79	7.69	0.06	0.1	-0.16	0.02	0.09	-0.08	0	0.12	0.04	0.32	-0.07	0.29	0.15	0.19	0.07	0.02	0.22
TGAGGCTATTGACGCAGGCGAGGC	TRCN0000467134	BCDIN3D	BCDIN3D	6.4	6.51	6.39	6.42	6.42	6.75	6.57	6.62	6.55	6.37	6	6.59	6.43	6.88	6.52	6.38	6.67	0	0.17	-0.19	0	0.12	-0.04	-0.13	0.09	-0.03	0.14	-0.45	0.28	0.02	0.31	0.19	0.08	0.23
GCCGCTTACCTCTTTAAGGCTCTA	TRCN0000467135	CPA5	CPA5	6.06	6.25	6.31	6.21	5.02	5.01	5.23	4.78	5.12	6.14	5.02	5.11	5.08	6.25	5.12	4.87	5.74	-0.21	0.01	0.15	-0.06	-0.2	0.17	-0.02	-0.28	0	-0.18	-0.06	-0.1	0.02	0.16	-0.04	-0.23	-0.19
CCCATTACAGGGTATGAGATTCAT	TRCN0000467136	RIMBP3	RIMBP3	5.16	5.05	5.16	4.85	4.74	4.96	5.18	4.79	4.95	4.85	3.48	4.48	4.84	5.09	4.47	4.47	4.5	0.18	0.18	0.34	-0.02	-0.31	0.24	0.01	-0.32	-0.02	-0.12	-0.86	-0.37	-0.12	0.22	-0.29	-0.38	0.03
AAGATGTGTTGCATGTTATGCTTC	TRCN0000467137	TRIM41	TRIM41	5.01	5.2	5.02	5.23	4.7	3.91	4.89	3.83	4.68	5.12	5.4	4.61	4.77	3.56	4.81	4.55	4.11	-0.28	0.05	0.23	0.02	-0.21	0.12	0.45	-0.9	0.03	-0.21	1.94	-0.73	-0.02	-1.08	-0.09	-0.17	-0.74
TTCGAGCCTGTGGTCAGAATCACT	TRCN0000467138	ETV5	ETV5	5.99	5.01	4.87	5.87	5.51	6.01	5.9	5.97	5.98	6.06	4.65	5.34	6.19	5.2	5.81	6.47	6.48	-0.11	-0.92	-0.77	-0.12	-0.65	0.15	-0.15	-0.22	-0.27	0	-0.47	-0.77	-0.01	-0.81	-0.18	0.31	0.19
CTGAATGACTCAAGCGAATCGATC	TRCN0000467139	KLHL29	KLHL29	6.46	6.23	6.11	6.26	6.12	5.89	6.06	6.06	6.13	6.23	5.4	6.16	6.08	6.38	6.18	5.95	5.91	0.12	-0.06	-0.14	0.01	0.07	0.04	-0.09	-0.05	-0.11	-0.02	-0.75	0.1	-0.06	0.06	0.11	-0.02	-0.04
ACATTGCCCCAGTGTCTAGAGCCC	TRCN0000467140	SELPLG	SELPLG	5.02	5.02	5.25	5.35	5.16	5.23	5.19	5.24	4.93	5.14	2.94	4.78	5.57	4.91	4.89	5.24	4.69	-0.52	-0.16	0.08	0	-0.07	0.24	0.02	0.01	-0.5	-0.28	-1.88	-0.5	-0.02	-0.27	0.19	0.41	-0.57
CTTTGTCTTACTAAGTAAGTCCAC	TRCN0000467141	RAD1	RAD1	5.81	5.76	5.59	5.7	5.61	5.4	5.46	5.36	5.61	5.71	5.21	5.68	5.62	5.02	5.76	5.46	5.41	0.19	0.06	0.05	0.05	0.04	0.05	0.1	-0.13	0.17	-0.01	0.14	0	0.12	-0.37	-0.01	-0.11	-0.23
ACCCTAGGCGTCCCAGGTAAACCC	TRCN0000467142	KCNK4	KCNK4	6.5	6.44	6.49	6.57	6.56	6.29	6.3	6.37	6.41	6.29	5.94	6.46	6.62	6.47	6.2	6.23	6.62	0.24	0.21	-0.01	0.15	0.13	-0.03	0.11	0.02	0.12	0.17	-0.29	0.25	0.22	0.04	-0.25	-0.07	0.09
CTGAGTATGAATGCTAATCGCCCT	TRCN0000467143	NDUFA12	NDUFA12	6.77	6.7	6.63	6.55	6.66	6.59	6.57	6.6	6.56	6.63	5.41	6.62	6.55	6.5	6.59	6.64	6.66	0.26	0.12	-0.05	-0.04	0.07	-0.18	-0.03	0.18	0.01	0.08	-0.75	0.05	0.03	-0.23	0.04	0.07	0.13
CACAGTGCTGGACCATAGCCAGGA	TRCN0000467144	CHEK2	CHEK2	6.27	6.32	6.34	6.19	3.8	5.07	4.94	4.4	5.14	6.38	0.27	4.65	4.93	4.96	4.57	5.02	5.62	0.05	0.06	0.08	-0.04	-0.76	-0.2	-0.41	-0.81	-0.04	0.21	-2.41	-0.44	-0.1	-0.63	0.63	0.04	-0.41
AATAATGTTTAACCGTTACCCGGA	TRCN0000467145	ADCK1	ADCK1	4.49	4.42	4.53	4.69	2.93	2.63	3.18	2.47	3.15	4.47	2.86	3.06	3.06	3.2	3.41	2.8	3.58	-0.39	-0.28	0.1	-0.01	-0.33	0.12	0.14	-0.72	0.08	-0.69	-0.8	-0.73	-0.03	-0.84	0.14	-0.57	-0.89
TCTTGTTAAGTTATAACTTGTTTC	TRCN0000467146	MAP3K5	MAP3K5	3.99	3.58	3.12	3.78	3.07	2.12	2.96	2.19	2.67	3.65	0	2.86	2.43	2.59	3.56	2.32	3.44	-0.55	-0.25	-0.76	-0.33	0.14	0.11	0.28	-0.91	-0.23	-1	-1.66	-0.26	-0.33	-0.1	0.49	-0.62	-0.28
ATCACCGGTGCAAGCGATCAAGAT	TRCN0000467147	LATS2	LATS2	5.62	5.61	5.7	5.63	4.44	4.09	4.73	4.12	4.68	5.59	5.07	4.61	4.47	5.29	4.89	4.39	5.35	-0.02	0.15	0.28	-0.07	-0.09	0.01	0.28	-0.47	0.12	-0.04	0.98	0.03	-0.05	-0.42	0.24	-0.05	-0.37
TTCCATGCTATTCTTCTTCCACAT	TRCN0000467148	TAF8	TAF8	5.51	5.45	5.5	5.44	5.78	5.62	5.4	5.35	5.46	5.35	6.39	5.65	5.84	5.32	5.78	5.82	4.78	-0.05	-0.09	0.19	-0.09	0.09	0.17	-0.14	-0.22	-0.09	-0.29	0.25	-0.03	0.17	0.04	-0.01	0.17	-0.37
GTTCAACACCCCCACCGCCAACGT	TRCN0000467149	CSNK1D	CSNK1D	4.65	4.73	4.82	5.27	2.63	3.14	3.31	3.82	3.73	4.91	3.8	3.25	3.6	4.56	4.21	3.65	3.83	-0.67	-0.43	-0.18	-0.06	-1.09	-0.11	-0.22	0.07	-0.16	-0.49	0.56	-0.88	-0.29	-0.39	0.39	-0.22	-1.03
GCTTCATAGTAAGAAGGTACGTCA	TRCN0000467150	ATP6V0A2	ATP6V0A2	3.57	3.81	3.72	3.58	4.78	4.2	4.78	3.89	4.69	3.33	2.62	4.43	4.81	3.14	4.88	4.49	2.92	-0.45	-0.07	0.37	-0.3	-0.18	-0.13	0.02	-0.85	0.03	-0.85	-0.36	-0.62	-0.02	0.29	0.12	-0.38	-0.55
GCTGGCTCTAACTAGCCCCAATCA	TRCN0000467151	LRRC25	LRRC25	5.38	5.85	5.99	5.93	5.86	5.81	6.22	6.5	5.65	5.97	6.15	5.72	5.97	5.57	5.99	6.16	5.32	-0.4	-0.04	0.18	-0.01	-0.26	0.04	0.18	0.41	-0.22	0.02	-0.03	-0.36	0.03	-0.38	0	-0.06	-0.37
TTAGCCCTAAGAGTCGGCCAGGAC	TRCN0000467152	C1orf94	C1orf94	5.75	5.91	5.85	5.84	5.79	6.14	6.23	5.79	6.29	5.68	5.44	6.22	6.16	5.41	6.02	6.07	5.45	-0.08	0.12	0.14	0	-0.41	0.17	0.05	-0.37	0.1	-0.22	-0.45	0.1	-0.08	-0.24	-0.23	-0.14	-0.33
GCACGACAGCTACGTCGTTTAACC	TRCN0000467153	ZFC3H1	ZFC3H1	5.46	5.69	6.09	5.74	5.96	5.99	5.8	5.86	6.04	5.33	4.34	6.17	5.96	5.88	5.98	6.08	5.45	-0.19	-0.03	0.34	0.06	-0.18	0.13	-0.22	0.01	-0.07	-0.4	-0.61	0.13	0.03	-0.03	-0.12	0.04	0.03
ATCAGTGCCACCCTGGCCTAATTG	TRCN0000467154	ARMC9	ARMC9	5.09	5.26	5.41	5.29	5.12	4.88	5.23	4.49	5.32	5.27	2.94	5.2	5.58	4.4	5.18	4.83	4.67	-0.2	-0.07	0.36	-0.12	-0.1	0.12	0.11	-0.77	0.22	-0.16	-1.19	-0.1	0.48	-0.45	-0.11	-0.36	-0.27
CCCTCTGAGTGTACCATCTCGAAG	TRCN0000467155	RNF8	RNF8	6.01	6.33	6.32	6.12	6.62	7	6.98	6.84	6.91	6.12	4.91	6.88	6.68	6.31	7.11	6.91	6.5	-0.21	-0.04	0	-0.09	-0.14	0.11	-0.04	-0.02	-0.02	-0.12	-1	0.28	-0.05	0.01	0.4	0.12	0.16
[truncated: 15,513 more rows]

## Sheet: ORF_DMSO-ETP_2019-07
Construct Barcode	Construct IDs	GENE SYMBOL	BEST GENE MATCH	H2077 ETP	H2077 DMSO	BE2C ETP	BE2C DMSO	NB69 ETP	NB69 DMSO	LAN-1 ETP	LAN-1 DMSO	Meljuso ETP	Meljuso DMSO	OVCAR4 ETP	OVCAR4 DMSO	OVSAHO ETP	OVSAHO DMSO	Kura ETP	Kura DMSO	Hs936T ETP	BT474 ETP	BT474 DMSO	D283 ETP	D283 DMSO	D458 ETP	D458 DMSO	T47D-ETP	T47D-DMSO	SKBr3-ETP	SKBr3-DMSO	LnCAP ETP	LnCaP DMSO	TC32 ETP	TC32 DMSO	SKNEP1 ETP	SK-NEP-1 ORF_DMSO	WM266-4 ETP	WM266-4 DMSO	H2077 LFC DMSO/ETP	BE2C LFC DMSO/ETP	NB69 LFC DMSO/ETP	LAN-1 LFC DMSO/ETP	Meljuso LFC DMSO/ETP	OVCAR4 LFC DMSO/ETP	OVSAHO LFC DMSO/ETP	Kura LFC DMSO/ETP	BT474 LFC DMSO/ETP	D283 LFC DMSO/ETP	D458 LFC DMSO/ETP
[truncated: 17,255 more rows]
[truncated: 5 more columns]

[truncated: 2 more sheets: 20101003_ORF-size-plasmid, Libraries]
