# Supplementary material for: A compendium of Amplification-Related Gain Of Sensitivity genes in human cancer
Source: Nat Commun. 2025 Jan 27;16:1077. doi: 10.1038/s41467-025-56301-2 (PMC11772776; doi:10.1038/s41467-025-56301-2)
Supplement: Supplementary file 8 — Supplementary Data 5 [file 41467_2025_56301_MOESM8_ESM.xlsx]

## Sheet: description
Supplementary Data 5: ORF Toxicity
gene	HGNC gene symbol
estimate	The estimate of the linear regression model
std.error	The standard error of the estimate
statistic	Wald statistic
p.value	P-value of the regression model
size	How many data points were considered (cell lines x barcodes)
adj.p	FDR-adjusted p-value
is_toxic	Boolean value whether the gene is considered toxic

## Sheet: Pan-Cancer
gene	estimate	std.error	statistic	p.value	size	adj.p	is_toxic
ZNF124	-1.461	0.082	-17.88	1.83e-71	34	1.17e-67	TRUE
DPH5	-2.027	0.116	-17.543	7.27e-69	17	3.09e-65	TRUE
ABL1	-0.669	0.041	-16.369	3.37e-60	136	1.08e-56	TRUE
HNF4A	-0.808	0.052	-15.632	4.63e-55	85	1.18e-51	TRUE
TSSK1B	-0.721	0.052	-13.938	3.87e-44	85	8.22e-41	TRUE
LPAR2	-0.903	0.067	-13.525	1.14e-41	51	2.08e-38	TRUE
CLK3	-0.46	0.035	-13.183	1.13e-39	187	1.69e-36	FALSE
RBM14	-1.077	0.082	-13.179	1.19e-39	34	1.69e-36	TRUE
LPAR5	-0.857	0.067	-12.844	9.53e-38	51	1.22e-34	TRUE
IFNG	-1.03	0.082	-12.596	2.27e-36	34	2.64e-33	TRUE
OOSP2	-1.447	0.116	-12.521	5.86e-36	17	6.23e-33	TRUE
GPR101	-0.642	0.052	-12.41	2.36e-35	85	2.27e-32	TRUE
CSNK1G2	-0.641	0.052	-12.405	2.5e-35	85	2.27e-32	TRUE
BAI1	-1.007	0.082	-12.322	7.07e-35	34	6.01e-32	TRUE
ELF3	-1.42	0.116	-12.288	1.07e-34	17	8.56e-32	TRUE
ACVRL1	-0.691	0.058	-11.946	6.92e-33	68	5.19e-30	TRUE
GPR4	-0.787	0.067	-11.79	4.47e-32	51	3.16e-29	TRUE
NR2F1	-0.962	0.082	-11.773	5.5e-32	34	3.69e-29	TRUE
ADORA2A	-0.598	0.052	-11.559	6.72e-31	85	4.28e-28	TRUE
HIPK4	-0.917	0.082	-11.216	3.44e-29	34	2.09e-26	TRUE
IFNB1	-1.258	0.116	-10.88	1.46e-27	17	8.44e-25	TRUE
PNPLA6	-0.876	0.082	-10.711	9.18e-27	34	5.09e-24	TRUE
DIP2C	-0.872	0.082	-10.668	1.45e-26	34	7.71e-24	TRUE
IDH2	-1.216	0.116	-10.522	6.89e-26	17	3.51e-23	TRUE
MAGEB6	-1.21	0.116	-10.466	1.25e-25	17	6.14e-23	TRUE
NEDD9	-0.848	0.082	-10.372	3.35e-25	34	1.58e-22	TRUE
CLK2	-0.45	0.044	-10.306	6.7e-25	119	3.05e-22	FALSE
BANF1	-1.187	0.116	-10.266	1.01e-24	17	4.45e-22	TRUE
FAM32A	-1.186	0.116	-10.256	1.12e-24	17	4.76e-22	TRUE
ALKBH7	-1.179	0.116	-10.199	2.02e-24	17	8.3e-22	TRUE
OR2K2	-1.161	0.116	-10.039	1.04e-23	17	4.15e-21	TRUE
ACVR2B	-0.517	0.052	-9.994	1.63e-23	85	6.3e-21	TRUE
MINK1	-0.576	0.058	-9.961	2.27e-23	68	8.52e-21	TRUE
L3MBTL3	-1.136	0.116	-9.828	8.61e-23	17	3.14e-20	TRUE
VMA21	-1.125	0.116	-9.73	2.27e-22	17	8.05e-20	TRUE
ZC3H10	-1.116	0.116	-9.649	5e-22	17	1.72e-19	TRUE
KLF3	-1.115	0.116	-9.646	5.15e-22	17	1.73e-19	TRUE
NR2C2	-0.498	0.052	-9.624	6.36e-22	85	2.08e-19	FALSE
IRF2	-0.768	0.082	-9.39	6.03e-21	34	1.92e-18	TRUE
KLF12	-1.076	0.116	-9.304	1.36e-20	17	4.23e-18	TRUE
ESR1	-0.608	0.067	-9.114	8.01e-20	51	2.43e-17	TRUE
FOXR2	-1.049	0.116	-9.075	1.15e-19	17	3.41e-17	TRUE
ADRA2C	-0.605	0.067	-9.056	1.36e-19	51	3.95e-17	TRUE
PPARG	-0.523	0.058	-9.047	1.47e-19	68	4.17e-17	TRUE
LPAR4	-0.603	0.067	-9.03	1.73e-19	51	4.79e-17	TRUE
ATF4	-0.735	0.082	-8.99	2.48e-19	34	6.72e-17	TRUE
F2RL3	-0.599	0.067	-8.976	2.81e-19	51	7.47e-17	TRUE
S1PR2	-0.586	0.067	-8.782	1.62e-18	51	4.22e-16	TRUE
GRM2	-0.585	0.067	-8.767	1.84e-18	51	4.58e-16	TRUE
TBR1	-1.013	0.116	-8.766	1.86e-18	17	4.58e-16	TRUE
NKX2-5	-1.013	0.116	-8.766	1.87e-18	17	4.58e-16	TRUE
NR2E1	-0.582	0.067	-8.714	2.95e-18	51	7.09e-16	TRUE
MAST3	-0.711	0.082	-8.694	3.51e-18	34	8.28e-16	TRUE
PRR23B	-1	0.116	-8.647	5.32e-18	17	1.23e-15	TRUE
KLF4	-0.996	0.116	-8.617	6.91e-18	17	1.57e-15	TRUE
SOX2	-0.988	0.116	-8.547	1.27e-17	17	2.85e-15	TRUE
GPR26	-0.566	0.067	-8.485	2.17e-17	51	4.78e-15	TRUE
MDP1	-0.98	0.116	-8.48	2.27e-17	17	4.91e-15	TRUE
MAGEB4	-0.98	0.116	-8.476	2.33e-17	17	4.96e-15	TRUE
MSX1	-0.692	0.082	-8.46	2.69e-17	34	5.63e-15	TRUE
IFNA17	-0.977	0.116	-8.448	2.97e-17	17	6.11e-15	TRUE
FNDC1	-0.973	0.116	-8.414	3.98e-17	17	8.05e-15	TRUE
MET	-0.396	0.047	-8.388	4.97e-17	102	9.9e-15	FALSE
HMHA1	-0.969	0.116	-8.384	5.12e-17	17	1e-14	TRUE
IFNA8	-0.964	0.116	-8.341	7.37e-17	17	1.42e-14	TRUE
IRAK4	-0.43	0.052	-8.309	9.71e-17	85	1.85e-14	FALSE
IFNA5	-0.958	0.116	-8.286	1.17e-16	17	2.2e-14	TRUE
ELK3	-0.953	0.116	-8.241	1.72e-16	17	3.17e-14	TRUE
ADRB1	-0.668	0.082	-8.171	3.07e-16	34	5.6e-14	TRUE
BANP	-0.94	0.116	-8.131	4.27e-16	17	7.67e-14	TRUE
ACVR2A	-0.47	0.058	-8.126	4.46e-16	68	7.91e-14	FALSE
ERN1	-0.54	0.067	-8.083	6.32e-16	51	1.1e-13	TRUE
SBNO2	-0.934	0.116	-8.08	6.5e-16	17	1.12e-13	TRUE
ADRA1D	-0.934	0.116	-8.078	6.62e-16	17	1.13e-13	TRUE
TTBK2	-0.538	0.067	-8.058	7.79e-16	51	1.3e-13	TRUE
IFNA4	-0.659	0.082	-8.057	7.87e-16	34	1.3e-13	TRUE
TSC2	-0.927	0.116	-8.014	1.11e-15	17	1.81e-13	TRUE
ZNF219	-0.653	0.082	-7.982	1.44e-15	34	2.33e-13	TRUE
SIPA1L3	-0.921	0.116	-7.967	1.63e-15	17	2.59e-13	TRUE
CDKN1A	-0.649	0.082	-7.934	2.13e-15	34	3.35e-13	TRUE
GPR139	-0.406	0.052	-7.853	4.07e-15	85	6.33e-13	FALSE
DIP2A	-0.406	0.052	-7.846	4.33e-15	85	6.65e-13	FALSE
GPR3	-0.522	0.067	-7.814	5.55e-15	51	8.42e-13	TRUE
CPEB1	-0.638	0.082	-7.805	5.96e-15	34	8.94e-13	TRUE
ZCCHC24	-0.902	0.116	-7.801	6.14e-15	17	9.11e-13	TRUE
NR5A1	-0.898	0.116	-7.769	7.91e-15	17	1.16e-12	TRUE
ESRRG	-0.518	0.067	-7.764	8.25e-15	51	1.2e-12	TRUE
EIF2AK3	-0.448	0.058	-7.752	9.08e-15	68	1.3e-12	FALSE
CDX2	-0.894	0.116	-7.737	1.02e-14	17	1.45e-12	TRUE
KRAS	-0.396	0.052	-7.664	1.81e-14	85	2.53e-12	FALSE
ZNF645	-0.626	0.082	-7.657	1.9e-14	34	2.64e-12	TRUE
LOC102724428	-0.442	0.058	-7.639	2.2e-14	68	3.01e-12	FALSE
ZNF512B	-0.624	0.082	-7.636	2.24e-14	34	3.03e-12	TRUE
TLK2	-0.36	0.047	-7.636	2.25e-14	102	3.03e-12	FALSE
PLK4	-0.882	0.116	-7.63	2.35e-14	17	3.12e-12	TRUE
KLF2	-0.88	0.116	-7.612	2.7e-14	17	3.55e-12	TRUE
HTR6	-0.506	0.067	-7.587	3.29e-14	51	4.28e-12	FALSE
CSNK1E	-0.438	0.058	-7.573	3.65e-14	68	4.7e-12	FALSE
PRKACA	-0.505	0.067	-7.57	3.74e-14	51	4.77e-12	FALSE
GPR119	-0.437	0.058	-7.566	3.86e-14	68	4.87e-12	FALSE
POU2F1	-0.871	0.116	-7.534	4.95e-14	17	6.19e-12	TRUE
TM9SF3	-0.868	0.116	-7.509	6e-14	17	7.42e-12	TRUE
GPR12	-0.5	0.067	-7.495	6.62e-14	51	8.12e-12	FALSE
IFNA21	-0.865	0.116	-7.484	7.24e-14	17	8.8e-12	TRUE
RPA4	-0.861	0.116	-7.451	9.32e-14	17	1.12e-11	TRUE
APP	-0.43	0.058	-7.444	9.81e-14	68	1.17e-11	FALSE
HNF4G	-0.496	0.067	-7.43	1.09e-13	51	1.28e-11	FALSE
FLT4	-0.428	0.058	-7.404	1.32e-13	68	1.55e-11	FALSE
RBM10	-0.605	0.082	-7.396	1.4e-13	34	1.63e-11	TRUE
TOB1	-0.85	0.116	-7.352	1.95e-13	17	2.24e-11	TRUE
CTDSP1	-0.849	0.116	-7.342	2.1e-13	17	2.39e-11	TRUE
MYO16	-0.849	0.116	-7.339	2.15e-13	17	2.43e-11	TRUE
USP42	-0.846	0.116	-7.318	2.53e-13	17	2.83e-11	TRUE
FOS	-0.488	0.067	-7.314	2.6e-13	51	2.88e-11	FALSE
CPEB2	-0.845	0.116	-7.306	2.75e-13	17	3.02e-11	TRUE
TNFRSF1A	-0.487	0.067	-7.3	2.88e-13	51	3.14e-11	FALSE
IFNA10	-0.843	0.116	-7.294	3.02e-13	17	3.26e-11	TRUE
MAPT	-0.193	0.027	-7.256	3.99e-13	323	4.27e-11	FALSE
HMX2	-0.839	0.116	-7.255	4.03e-13	17	4.27e-11	TRUE
PITX1	-0.839	0.116	-7.254	4.05e-13	17	4.27e-11	TRUE
SLC10A1	-0.484	0.067	-7.248	4.26e-13	51	4.45e-11	FALSE
GPR52	-0.418	0.058	-7.223	5.1e-13	68	5.29e-11	FALSE
SP1	-0.835	0.116	-7.218	5.29e-13	17	5.44e-11	TRUE
OVOL2	-0.832	0.116	-7.193	6.36e-13	17	6.49e-11	TRUE
EGR2	-0.83	0.116	-7.178	7.08e-13	17	7.17e-11	TRUE
TAF7L	-0.824	0.116	-7.131	1e-12	17	1e-10	TRUE
TFAP4	-0.822	0.116	-7.107	1.18e-12	17	1.18e-10	TRUE
KIFC2	-0.472	0.067	-7.067	1.59e-12	51	1.57e-10	FALSE
ZNF268	-0.815	0.116	-7.049	1.8e-12	17	1.77e-10	TRUE
HOXB13	-0.814	0.116	-7.044	1.88e-12	17	1.83e-10	TRUE
MEF2D	-0.814	0.116	-7.04	1.92e-12	17	1.86e-10	TRUE
PASD1	-0.811	0.116	-7.013	2.34e-12	17	2.24e-10	TRUE
NKX2-3	-0.81	0.116	-7.008	2.43e-12	17	2.31e-10	TRUE
NEUROD6	-0.808	0.116	-6.988	2.79e-12	17	2.64e-10	TRUE
IFNA6	-0.807	0.116	-6.982	2.93e-12	17	2.74e-10	TRUE
GRM5	-0.569	0.082	-6.965	3.3e-12	34	3.07e-10	TRUE
GPR62	-0.567	0.082	-6.932	4.16e-12	34	3.84e-10	TRUE
PLXNA3	-0.798	0.116	-6.899	5.24e-12	17	4.81e-10	TRUE
TNC	-0.791	0.116	-6.841	7.86e-12	17	7.16e-10	TRUE
TP63	-0.789	0.116	-6.827	8.68e-12	17	7.85e-10	TRUE
ZNF628	-0.786	0.116	-6.794	1.09e-11	17	9.82e-10	TRUE
PIM2	0.451	0.067	6.759	1.39e-11	51	1.24e-09	FALSE
HIST1H4I	-0.552	0.082	-6.746	1.52e-11	34	1.35e-09	TRUE
SPDYE7P	-0.78	0.116	-6.744	1.54e-11	17	1.35e-09	TRUE
CNNM4	-0.78	0.116	-6.742	1.57e-11	17	1.37e-09	TRUE
ZC3H12A	-0.778	0.116	-6.73	1.7e-11	17	1.48e-09	TRUE
GPR78	-0.549	0.082	-6.72	1.82e-11	34	1.57e-09	TRUE
PEX6	-0.549	0.082	-6.718	1.84e-11	34	1.58e-09	TRUE
TCEB3CL	-0.776	0.116	-6.708	1.97e-11	17	1.68e-09	TRUE
MAGEB10	-0.775	0.116	-6.706	2.01e-11	17	1.69e-09	TRUE
MYF6	-0.774	0.116	-6.694	2.18e-11	17	1.83e-09	TRUE
CALHM1	-0.772	0.116	-6.68	2.4e-11	17	2e-09	TRUE
PTK2B	-0.386	0.058	-6.675	2.47e-11	68	2.05e-09	FALSE
KIF21B	-0.772	0.116	-6.674	2.5e-11	17	2.05e-09	TRUE
CHMP4C	-0.768	0.116	-6.639	3.17e-11	17	2.59e-09	TRUE
GPR124	-0.765	0.116	-6.62	3.59e-11	17	2.92e-09	TRUE
RBMS2	-0.765	0.116	-6.614	3.74e-11	17	3.02e-09	TRUE
RBM15	-0.765	0.116	-6.613	3.77e-11	17	3.02e-09	TRUE
FOXB1	-0.764	0.116	-6.607	3.93e-11	17	3.13e-09	TRUE
SLC4A1	-0.763	0.116	-6.603	4.05e-11	17	3.2e-09	TRUE
ANXA2R	-0.762	0.116	-6.59	4.41e-11	17	3.47e-09	TRUE
IFNW1	-0.761	0.116	-6.581	4.67e-11	17	3.65e-09	TRUE
GPR144	-0.537	0.082	-6.574	4.92e-11	34	3.82e-09	TRUE
F2R	-0.438	0.067	-6.566	5.16e-11	51	3.99e-09	FALSE
ADRA2A	-0.537	0.082	-6.563	5.27e-11	34	4.05e-09	TRUE
ZNF775	-0.755	0.116	-6.529	6.64e-11	17	5.07e-09	TRUE
SOX14	-0.533	0.082	-6.524	6.86e-11	34	5.21e-09	TRUE
INPP5D	-0.754	0.116	-6.52	7.03e-11	17	5.26e-09	TRUE
BZRAP1	-0.754	0.116	-6.52	7.04e-11	17	5.26e-09	TRUE
GSC	-0.754	0.116	-6.52	7.05e-11	17	5.26e-09	TRUE
DLX2	-0.754	0.116	-6.518	7.12e-11	17	5.28e-09	TRUE
NOTCH3	-0.753	0.116	-6.516	7.24e-11	17	5.34e-09	TRUE
ZBTB14	-0.753	0.116	-6.513	7.38e-11	17	5.41e-09	TRUE
DRD4	-0.532	0.082	-6.51	7.55e-11	34	5.5e-09	TRUE
HTR4	-0.529	0.082	-6.474	9.53e-11	34	6.91e-09	TRUE
GSK3A	-0.374	0.058	-6.473	9.61e-11	68	6.93e-09	FALSE
SRC	-0.43	0.067	-6.438	1.21e-10	51	8.7e-09	FALSE
DYRK2	-0.263	0.041	-6.427	1.3e-10	136	9.27e-09	FALSE
GSK3B	-0.525	0.082	-6.425	1.32e-10	34	9.34e-09	TRUE
EPHA2	-0.371	0.058	-6.424	1.33e-10	68	9.34e-09	FALSE
MAP4K2	-0.371	0.058	-6.423	1.34e-10	68	9.41e-09	FALSE
JAK3	-0.37	0.058	-6.399	1.57e-10	68	1.09e-08	FALSE
SOX15	-0.739	0.116	-6.393	1.63e-10	17	1.13e-08	TRUE
FASTK	-0.37	0.058	-6.393	1.63e-10	68	1.13e-08	FALSE
GPR50	-0.522	0.082	-6.389	1.68e-10	34	1.15e-08	TRUE
GPBAR1	-0.426	0.067	-6.378	1.8e-10	51	1.23e-08	FALSE
REPIN1	-0.521	0.082	-6.373	1.86e-10	34	1.26e-08	TRUE
CEBPE	-0.737	0.116	-6.372	1.87e-10	17	1.26e-08	TRUE
TLX3	-0.735	0.116	-6.356	2.07e-10	17	1.39e-08	TRUE
TWIST2	-0.735	0.116	-6.355	2.08e-10	17	1.39e-08	TRUE
MSC	-0.734	0.116	-6.348	2.18e-10	17	1.45e-08	TRUE
ACAP3	-0.734	0.116	-6.345	2.23e-10	17	1.48e-08	TRUE
RUNX3	-0.733	0.116	-6.343	2.26e-10	17	1.48e-08	TRUE
ELF4	-0.733	0.116	-6.34	2.3e-10	17	1.5e-08	TRUE
BRD3	-0.516	0.082	-6.308	2.83e-10	34	1.84e-08	TRUE
SLC4A3	-0.727	0.116	-6.291	3.17e-10	17	2.05e-08	TRUE
JMJD1C-AS1	-0.725	0.116	-6.267	3.68e-10	17	2.36e-08	TRUE
GMEB1	-0.725	0.116	-6.267	3.69e-10	17	2.36e-08	TRUE
SPDYE2	-0.724	0.116	-6.263	3.79e-10	17	2.42e-08	TRUE
GNG5	-0.723	0.116	-6.252	4.05e-10	17	2.57e-08	TRUE
TECPR2	-0.723	0.116	-6.249	4.14e-10	17	2.61e-08	TRUE
PRDM1	-0.722	0.116	-6.24	4.37e-10	17	2.74e-08	TRUE
WNK4	-0.51	0.082	-6.235	4.52e-10	34	2.82e-08	FALSE
MST1R	-0.36	0.058	-6.234	4.56e-10	68	2.84e-08	FALSE
FAM133A	-0.719	0.116	-6.215	5.13e-10	17	3.18e-08	TRUE
EGFR	-0.207	0.033	-6.213	5.22e-10	204	3.21e-08	FALSE
BRS3	-0.414	0.067	-6.207	5.42e-10	51	3.32e-08	FALSE
IRAK1	-0.321	0.052	-6.202	5.59e-10	85	3.41e-08	FALSE
IKZF5	-0.716	0.116	-6.19	6.01e-10	17	3.65e-08	TRUE
MAPK7	-0.358	0.058	-6.185	6.22e-10	68	3.76e-08	FALSE
SLC45A3	-0.714	0.116	-6.178	6.52e-10	17	3.92e-08	TRUE
PRR22	-0.714	0.116	-6.177	6.55e-10	17	3.92e-08	TRUE
MEX3B	-0.714	0.116	-6.176	6.6e-10	17	3.93e-08	TRUE
PLCG2	-0.356	0.058	-6.166	7.01e-10	68	4.16e-08	FALSE
IRS1	-0.712	0.116	-6.156	7.48e-10	17	4.42e-08	TRUE
BEND3	-0.708	0.116	-6.127	8.95e-10	17	5.26e-08	TRUE
SIX4	-0.708	0.116	-6.124	9.17e-10	17	5.36e-08	TRUE
KIAA1551	-0.706	0.116	-6.108	1.01e-09	17	5.86e-08	TRUE
GPR35	-0.499	0.082	-6.108	1.01e-09	34	5.86e-08	FALSE
PLEKHG5	-0.706	0.116	-6.107	1.02e-09	17	5.86e-08	TRUE
PITX2	-0.705	0.116	-6.093	1.11e-09	17	6.37e-08	TRUE
IFNA2	-0.704	0.116	-6.09	1.13e-09	17	6.45e-08	TRUE
FOXA1	-0.704	0.116	-6.09	1.13e-09	17	6.45e-08	TRUE
TGIF2LX	-0.703	0.116	-6.077	1.23e-09	17	6.96e-08	TRUE
LCOR	-0.702	0.116	-6.076	1.24e-09	17	6.98e-08	TRUE
DICER1	-0.7	0.116	-6.057	1.39e-09	17	7.79e-08	TRUE
HOXA3	-0.699	0.116	-6.042	1.53e-09	17	8.54e-08	TRUE
TCOF1	-0.697	0.116	-6.031	1.63e-09	17	9.09e-08	TRUE
LOC100996746	-0.696	0.116	-6.017	1.78e-09	17	9.89e-08	TRUE
RARG	-0.492	0.082	-6.012	1.84e-09	34	1.02e-07	FALSE
PHLDB1	-0.401	0.067	-6.009	1.87e-09	51	1.03e-07	FALSE
HTR2C	-0.491	0.082	-6.006	1.9e-09	34	1.04e-07	FALSE
HIPK3	-0.491	0.082	-6.003	1.94e-09	34	1.06e-07	FALSE
ZNF423	-0.693	0.116	-5.995	2.04e-09	17	1.11e-07	TRUE
NCOA3	-0.487	0.082	-5.958	2.56e-09	34	1.38e-07	FALSE
PC	-0.689	0.116	-5.955	2.6e-09	17	1.4e-07	TRUE
RSRC2	-0.687	0.116	-5.943	2.81e-09	17	1.51e-07	TRUE
CREB1	-0.687	0.116	-5.941	2.84e-09	17	1.52e-07	TRUE
PRRT3	-0.685	0.116	-5.929	3.06e-09	17	1.62e-07	TRUE
GPR88	-0.685	0.116	-5.926	3.11e-09	17	1.65e-07	TRUE
BRD4	-0.395	0.067	-5.923	3.16e-09	51	1.67e-07	FALSE
ZFP36L1	-0.685	0.116	-5.92	3.22e-09	17	1.69e-07	TRUE
MAGEB2	-0.684	0.116	-5.915	3.32e-09	17	1.73e-07	TRUE
BTBD18	-0.681	0.116	-5.892	3.82e-09	17	1.99e-07	TRUE
MAP3K9	-0.481	0.082	-5.885	3.98e-09	34	2.05e-07	FALSE
GPR21	-0.393	0.067	-5.885	3.98e-09	51	2.05e-07	FALSE
PTEN	-0.392	0.067	-5.865	4.49e-09	51	2.31e-07	FALSE
FHOD1	-0.678	0.116	-5.863	4.56e-09	17	2.33e-07	TRUE
BAI2	-0.479	0.082	-5.856	4.76e-09	34	2.43e-07	FALSE
LTN1	-0.677	0.116	-5.851	4.88e-09	17	2.48e-07	TRUE
FLT3	-0.239	0.041	-5.842	5.18e-09	136	2.62e-07	FALSE
WEE1	-0.476	0.082	-5.824	5.74e-09	34	2.9e-07	FALSE
GPR153	-0.673	0.116	-5.821	5.87e-09	17	2.95e-07	TRUE
SGK223	-0.673	0.116	-5.819	5.94e-09	17	2.97e-07	TRUE
DMRT1	-0.672	0.116	-5.816	6.03e-09	17	3.01e-07	TRUE
ZC3H12B	-0.672	0.116	-5.808	6.33e-09	17	3.14e-07	TRUE
CPSF6	-0.474	0.082	-5.798	6.7e-09	34	3.31e-07	FALSE
FAM46D	-0.669	0.116	-5.787	7.16e-09	17	3.52e-07	TRUE
RNF139	-0.669	0.116	-5.785	7.28e-09	17	3.57e-07	TRUE
RBM47	-0.668	0.116	-5.779	7.53e-09	17	3.68e-07	TRUE
PRR20A	-0.667	0.116	-5.772	7.86e-09	17	3.83e-07	TRUE
GPR158	-0.471	0.082	-5.756	8.63e-09	34	4.18e-07	FALSE
GCK	-0.297	0.052	-5.75	8.94e-09	85	4.32e-07	FALSE
TRAK1	-0.665	0.116	-5.747	9.09e-09	17	4.37e-07	TRUE
MAP3K14	-0.383	0.067	-5.738	9.6e-09	51	4.6e-07	FALSE
RPS6KA1	-0.382	0.067	-5.721	1.06e-08	51	5.05e-07	FALSE
MIOS	-0.661	0.116	-5.72	1.07e-08	17	5.08e-07	TRUE
SSBP4	-0.661	0.116	-5.715	1.1e-08	17	5.22e-07	TRUE
CDAN1	-0.66	0.116	-5.71	1.13e-08	17	5.35e-07	TRUE
KIAA0232	-0.66	0.116	-5.705	1.16e-08	17	5.48e-07	TRUE
NOTCH1	-0.658	0.116	-5.694	1.24e-08	17	5.82e-07	TRUE
GRHL1	-0.658	0.116	-5.69	1.27e-08	17	5.95e-07	TRUE
EEF2K	-0.329	0.058	-5.684	1.32e-08	68	6.14e-07	FALSE
MAST1	-0.465	0.082	-5.683	1.32e-08	34	6.14e-07	FALSE
SPHKAP	-0.656	0.116	-5.676	1.38e-08	17	6.37e-07	TRUE
FERD3L	-0.656	0.116	-5.672	1.41e-08	17	6.49e-07	TRUE
SATB2	-0.654	0.116	-5.658	1.53e-08	17	7.03e-07	TRUE
HAND1	-0.653	0.116	-5.646	1.64e-08	17	7.52e-07	TRUE
INO80	-0.653	0.116	-5.644	1.67e-08	17	7.59e-07	TRUE
MXD1	-0.65	0.116	-5.624	1.87e-08	17	8.5e-07	TRUE
BMPR1B	-0.375	0.067	-5.613	1.99e-08	51	9.02e-07	FALSE
ZNF608	-0.649	0.116	-5.609	2.04e-08	17	9.18e-07	TRUE
ELAVL4	-0.648	0.116	-5.606	2.07e-08	17	9.32e-07	TRUE
SIK2	-0.374	0.067	-5.602	2.12e-08	51	9.51e-07	FALSE
KLHL10	-0.647	0.116	-5.597	2.18e-08	17	9.71e-07	TRUE
SLX4	-0.647	0.116	-5.597	2.19e-08	17	9.71e-07	TRUE
GPR116	-0.457	0.082	-5.591	2.26e-08	34	1e-06	FALSE
SLC37A3	-0.646	0.116	-5.584	2.35e-08	17	1.04e-06	TRUE
DAPK1	-0.373	0.067	-5.581	2.4e-08	51	1.05e-06	FALSE
RUNX1	-0.645	0.116	-5.579	2.42e-08	17	1.06e-06	TRUE
HHEX	-0.456	0.082	-5.575	2.48e-08	34	1.08e-06	FALSE
CXorf67	-0.642	0.116	-5.551	2.85e-08	17	1.24e-06	TRUE
P2RY2	-0.32	0.058	-5.537	3.09e-08	68	1.34e-06	FALSE
POLD1	-0.64	0.116	-5.534	3.14e-08	17	1.36e-06	TRUE
ZBTB22	-0.638	0.116	-5.516	3.48e-08	17	1.5e-06	TRUE
GALR3	-0.45	0.082	-5.5	3.8e-08	34	1.63e-06	FALSE
BAI3	-0.448	0.082	-5.474	4.41e-08	34	1.89e-06	FALSE
NOVA1	-0.632	0.116	-5.469	4.53e-08	17	1.93e-06	TRUE
KLHL34	-0.631	0.116	-5.459	4.8e-08	17	2.04e-06	TRUE
SLC37A4	-0.631	0.116	-5.455	4.91e-08	17	2.08e-06	TRUE
IFNA1	-0.63	0.116	-5.452	4.97e-08	17	2.1e-06	TRUE
MYOG	-0.628	0.116	-5.431	5.62e-08	17	2.37e-06	TRUE
HRSP12	-0.627	0.116	-5.426	5.77e-08	17	2.42e-06	TRUE
POGZ	-0.442	0.082	-5.403	6.56e-08	34	2.74e-06	FALSE
PRC1	-0.36	0.067	-5.396	6.83e-08	51	2.85e-06	FALSE
HES1	-0.624	0.116	-5.395	6.87e-08	17	2.85e-06	TRUE
PAX8	-0.36	0.067	-5.394	6.89e-08	51	2.85e-06	FALSE
HOXC11	-0.623	0.116	-5.388	7.14e-08	17	2.95e-06	TRUE
HRH3	-0.44	0.082	-5.38	7.45e-08	34	3.06e-06	FALSE
SUPT5H	-0.621	0.116	-5.367	8.03e-08	17	3.29e-06	TRUE
PPP1R13L	-0.619	0.116	-5.351	8.74e-08	17	3.57e-06	TRUE
FOXA3	-0.619	0.116	-5.35	8.82e-08	17	3.59e-06	TRUE
HTR7	-0.618	0.116	-5.349	8.85e-08	17	3.6e-06	TRUE
RET	-0.219	0.041	-5.348	8.88e-08	136	3.6e-06	FALSE
BMPR2	-0.308	0.058	-5.328	9.92e-08	68	4e-06	FALSE
BAG6	-0.616	0.116	-5.328	9.94e-08	17	4e-06	TRUE
FOXP2	-0.616	0.116	-5.325	1.01e-07	17	4.06e-06	TRUE
LRGUK	-0.434	0.082	-5.31	1.1e-07	34	4.38e-06	FALSE
RASA3	-0.612	0.116	-5.291	1.21e-07	17	4.84e-06	TRUE
DND1	-0.61	0.116	-5.278	1.31e-07	17	5.21e-06	TRUE
CLK4	-0.304	0.058	-5.262	1.43e-07	68	5.65e-06	FALSE
GCHFR	-0.608	0.116	-5.257	1.46e-07	17	5.78e-06	TRUE
IRX2	-0.607	0.116	-5.252	1.51e-07	17	5.94e-06	TRUE
GRM1	-0.429	0.082	-5.245	1.56e-07	34	6.12e-06	FALSE
CCDC13	-0.604	0.116	-5.224	1.75e-07	17	6.84e-06	TRUE
HSPD1	-0.427	0.082	-5.222	1.77e-07	34	6.91e-06	FALSE
ITPRIPL2	-0.603	0.116	-5.212	1.87e-07	17	7.27e-06	TRUE
KIAA0922	-0.603	0.116	-5.211	1.87e-07	17	7.27e-06	TRUE
ERG	-0.602	0.116	-5.206	1.93e-07	17	7.47e-06	TRUE
PRPF4B	-0.347	0.067	-5.203	1.97e-07	51	7.57e-06	FALSE
HRH4	-0.347	0.067	-5.202	1.97e-07	51	7.57e-06	FALSE
ELF2	-0.424	0.082	-5.192	2.09e-07	34	7.99e-06	FALSE
QKI	-0.6	0.116	-5.189	2.11e-07	17	8.04e-06	TRUE
MADD	-0.6	0.116	-5.189	2.11e-07	17	8.04e-06	TRUE
SRSF4	-0.6	0.116	-5.188	2.13e-07	17	8.08e-06	TRUE
AKT3	0.268	0.052	5.187	2.14e-07	85	8.08e-06	FALSE
ASCL4	-0.599	0.116	-5.181	2.2e-07	17	8.3e-06	TRUE
ASPM	-0.599	0.116	-5.181	2.21e-07	17	8.3e-06	TRUE
IKBKE	-0.345	0.067	-5.173	2.3e-07	51	8.64e-06	FALSE
TSPAN8	-0.597	0.116	-5.166	2.4e-07	17	8.97e-06	TRUE
BRD2	-0.596	0.116	-5.156	2.52e-07	17	9.41e-06	TRUE
TTLL3	-0.421	0.082	-5.155	2.54e-07	34	9.43e-06	FALSE
SNRNP27	-0.596	0.116	-5.153	2.57e-07	17	9.51e-06	TRUE
CLEC4G	-0.596	0.116	-5.151	2.59e-07	17	9.59e-06	TRUE
USP2	-0.42	0.082	-5.137	2.79e-07	34	1.03e-05	FALSE
42071	-0.593	0.116	-5.132	2.88e-07	17	1.06e-05	TRUE
EIF2AK1	-0.419	0.082	-5.129	2.91e-07	34	1.07e-05	FALSE
NADK	-0.419	0.082	-5.125	2.97e-07	34	1.09e-05	FALSE
PGR	-0.419	0.082	-5.121	3.04e-07	34	1.11e-05	FALSE
GSE1	-0.591	0.116	-5.111	3.2e-07	17	1.16e-05	TRUE
CSNK1D	-0.241	0.047	-5.109	3.24e-07	102	1.18e-05	FALSE
FGFR3	-0.223	0.044	-5.101	3.38e-07	119	1.22e-05	FALSE
SHOX2	-0.589	0.116	-5.092	3.55e-07	17	1.28e-05	TRUE
GPBP1L1	-0.416	0.082	-5.084	3.7e-07	34	1.33e-05	FALSE
TMEM19	-0.587	0.116	-5.078	3.81e-07	17	1.36e-05	TRUE
ATOH1	-0.586	0.116	-5.064	4.11e-07	17	1.47e-05	TRUE
HDAC5	-0.585	0.116	-5.063	4.12e-07	17	1.47e-05	TRUE
TEC	-0.413	0.082	-5.051	4.4e-07	34	1.56e-05	FALSE
CNPY1	-0.584	0.116	-5.05	4.42e-07	17	1.56e-05	TRUE
DLX3	-0.582	0.116	-5.037	4.73e-07	17	1.67e-05	TRUE
SNRPA	-0.582	0.116	-5.037	4.73e-07	17	1.67e-05	TRUE
SSH2	-0.411	0.082	-5.024	5.07e-07	34	1.78e-05	FALSE
SOX5	-0.58	0.116	-5.02	5.17e-07	17	1.81e-05	TRUE
MPDU1	-0.58	0.116	-5.018	5.24e-07	17	1.83e-05	TRUE
EGR1	-0.58	0.116	-5.014	5.33e-07	17	1.86e-05	TRUE
PLXNA2	-0.578	0.116	-5.003	5.65e-07	17	1.96e-05	TRUE
LLGL2	-0.578	0.116	-5.001	5.69e-07	17	1.97e-05	TRUE
OGFR	-0.334	0.067	-4.996	5.86e-07	51	2.02e-05	FALSE
RBM19	-0.577	0.116	-4.988	6.12e-07	17	2.11e-05	TRUE
A2M	-0.575	0.116	-4.977	6.46e-07	17	2.22e-05	TRUE
KLHL31	-0.575	0.116	-4.972	6.63e-07	17	2.27e-05	TRUE
TMEM139	-0.574	0.116	-4.965	6.87e-07	17	2.35e-05	TRUE
IFNA7	-0.573	0.116	-4.957	7.15e-07	17	2.44e-05	TRUE
RBM12	-0.573	0.116	-4.957	7.16e-07	17	2.44e-05	TRUE
OR52B4	-0.405	0.082	-4.95	7.44e-07	34	2.52e-05	FALSE
MARK2	-0.404	0.082	-4.945	7.6e-07	34	2.57e-05	FALSE
JUN	-0.571	0.116	-4.943	7.71e-07	17	2.6e-05	TRUE
NEUROG3	-0.57	0.116	-4.931	8.19e-07	17	2.76e-05	TRUE
ZNF782	-0.57	0.116	-4.926	8.42e-07	17	2.82e-05	TRUE
KCNK13	-0.569	0.116	-4.925	8.46e-07	17	2.83e-05	TRUE
PAQR7	-0.329	0.067	-4.924	8.47e-07	51	2.83e-05	FALSE
MCM2	-0.285	0.058	-4.922	8.55e-07	68	2.85e-05	FALSE
MAPK8IP3	-0.569	0.116	-4.92	8.67e-07	17	2.88e-05	TRUE
IRX6	-0.569	0.116	-4.919	8.72e-07	17	2.89e-05	TRUE
DYRK1B	-0.401	0.082	-4.907	9.24e-07	34	3.05e-05	FALSE
MITD1	-0.567	0.116	-4.906	9.28e-07	17	3.06e-05	TRUE
E2F7	-0.567	0.116	-4.904	9.4e-07	17	3.09e-05	TRUE
TTLL4	-0.326	0.067	-4.88	1.06e-06	51	3.49e-05	FALSE
SARDH	-0.563	0.116	-4.87	1.12e-06	17	3.65e-05	TRUE
RAD9A	-0.563	0.116	-4.869	1.12e-06	17	3.66e-05	TRUE
SPDYE4	-0.563	0.116	-4.868	1.13e-06	17	3.67e-05	TRUE
HECTD2	-0.398	0.082	-4.864	1.15e-06	34	3.74e-05	FALSE
SATB1	-0.562	0.116	-4.858	1.18e-06	17	3.84e-05	TRUE
MAML3	-0.56	0.116	-4.84	1.3e-06	17	4.18e-05	TRUE
ZDHHC1	-0.559	0.116	-4.832	1.35e-06	17	4.36e-05	TRUE
MAPK4	-0.322	0.067	-4.826	1.4e-06	51	4.49e-05	FALSE
PTBP1	-0.394	0.082	-4.823	1.41e-06	34	4.53e-05	FALSE
TTK	-0.278	0.058	-4.816	1.46e-06	68	4.67e-05	FALSE
PCBP1	-0.557	0.116	-4.816	1.47e-06	17	4.67e-05	TRUE
OR4K2	-0.557	0.116	-4.816	1.47e-06	17	4.67e-05	TRUE
GBX2	-0.556	0.116	-4.811	1.5e-06	17	4.76e-05	TRUE
GAS2L1	-0.556	0.116	-4.806	1.54e-06	17	4.89e-05	TRUE
PURB	-0.554	0.116	-4.795	1.62e-06	17	5.13e-05	TRUE
TMEM144	-0.392	0.082	-4.794	1.64e-06	34	5.15e-05	FALSE
LPHN1	-0.32	0.067	-4.793	1.64e-06	51	5.16e-05	FALSE
PHKG1	-0.32	0.067	-4.792	1.65e-06	51	5.17e-05	FALSE
LRRK1	-0.392	0.082	-4.79	1.67e-06	34	5.2e-05	FALSE
ZIC3	-0.553	0.116	-4.779	1.76e-06	17	5.49e-05	TRUE
SMTN	-0.552	0.116	-4.773	1.81e-06	17	5.63e-05	TRUE
NISCH	-0.551	0.116	-4.762	1.92e-06	17	5.95e-05	TRUE
FBXW7	-0.551	0.116	-4.762	1.92e-06	17	5.95e-05	TRUE
PTGER4	-0.275	0.058	-4.76	1.94e-06	68	5.99e-05	FALSE
AFF2	-0.55	0.116	-4.758	1.95e-06	17	6.01e-05	TRUE
TFAP2A	-0.549	0.116	-4.748	2.05e-06	17	6.3e-05	TRUE
POU3F2	-0.549	0.116	-4.748	2.05e-06	17	6.3e-05	TRUE
POM121	-0.549	0.116	-4.747	2.07e-06	17	6.32e-05	TRUE
TCF4	-0.274	0.058	-4.731	2.24e-06	68	6.83e-05	FALSE
BHLHA15	-0.547	0.116	-4.729	2.25e-06	17	6.86e-05	TRUE
C21orf58	-0.546	0.116	-4.723	2.32e-06	17	7.05e-05	TRUE
FOXG1	-0.546	0.116	-4.721	2.35e-06	17	7.1e-05	TRUE
CATSPERB	-0.546	0.116	-4.72	2.36e-06	17	7.13e-05	TRUE
PLAC1	-0.546	0.116	-4.719	2.37e-06	17	7.14e-05	TRUE
LPAR1	-0.385	0.082	-4.709	2.48e-06	34	7.47e-05	FALSE
RPS6KA4	-0.314	0.067	-4.708	2.51e-06	51	7.53e-05	FALSE
INPP5E	-0.543	0.116	-4.7	2.6e-06	17	7.78e-05	TRUE
BRPF1	-0.543	0.116	-4.698	2.62e-06	17	7.84e-05	TRUE
SLC38A2	-0.542	0.116	-4.689	2.74e-06	17	8.18e-05	TRUE
GPR123	-0.313	0.067	-4.686	2.79e-06	51	8.3e-05	FALSE
MEIS2	-0.383	0.082	-4.684	2.81e-06	34	8.33e-05	FALSE
TONSL	-0.541	0.116	-4.677	2.91e-06	17	8.62e-05	TRUE
PIGN	-0.54	0.116	-4.667	3.06e-06	17	9.02e-05	TRUE
L1TD1	-0.539	0.116	-4.663	3.12e-06	17	9.18e-05	TRUE
PCDHGA2	-0.539	0.116	-4.662	3.14e-06	17	9.23e-05	TRUE
MAP3K7	-0.269	0.058	-4.661	3.15e-06	68	9.25e-05	FALSE
CELF3	-0.539	0.116	-4.657	3.21e-06	17	9.38e-05	TRUE
ABCC3	-0.38	0.082	-4.652	3.29e-06	34	9.59e-05	FALSE
EPHB3	-0.311	0.067	-4.651	3.3e-06	51	9.61e-05	FALSE
SFSWAP	-0.537	0.116	-4.644	3.43e-06	17	9.95e-05	TRUE
PCDHA8	-0.537	0.116	-4.643	3.43e-06	17	9.95e-05	TRUE
HNRNPF	-0.31	0.067	-4.637	3.54e-06	51	0.000102	FALSE
MYOD1	-0.536	0.116	-4.636	3.56e-06	17	0.000103	TRUE
GLUD1	-0.535	0.116	-4.63	3.66e-06	17	0.000105	TRUE
ATXN1	-0.535	0.116	-4.628	3.69e-06	17	0.000106	TRUE
ITPKA	-0.535	0.116	-4.628	3.7e-06	17	0.000106	TRUE
PAK4	-0.202	0.044	-4.624	3.77e-06	119	0.000108	FALSE
GPR85	-0.266	0.058	-4.608	4.06e-06	68	0.000116	FALSE
BRAF	-0.238	0.052	-4.605	4.12e-06	85	0.000117	FALSE
GPR61	-0.307	0.067	-4.598	4.27e-06	51	0.000121	FALSE
BTG1	-0.532	0.116	-4.597	4.28e-06	17	0.000121	TRUE
MXI1	-0.531	0.116	-4.594	4.35e-06	17	0.000123	TRUE
CTCF	-0.531	0.116	-4.593	4.37e-06	17	0.000123	TRUE
SIX2	-0.529	0.116	-4.574	4.78e-06	17	0.000134	TRUE
TYK2	-0.374	0.082	-4.569	4.91e-06	34	0.000138	FALSE
HERC4	-0.528	0.116	-4.564	5.01e-06	17	0.00014	TRUE
BMS1	-0.527	0.116	-4.562	5.08e-06	17	0.000142	TRUE
GPR18	0.236	0.052	4.559	5.13e-06	85	0.000143	FALSE
LDLR	-0.372	0.082	-4.55	5.36e-06	34	0.000149	FALSE
ADRA1B	-0.526	0.116	-4.548	5.43e-06	17	0.000151	TRUE
SNAI1	-0.526	0.116	-4.546	5.46e-06	17	0.000151	TRUE
HTATSF1	-0.525	0.116	-4.544	5.52e-06	17	0.000153	TRUE
TOMM40L	-0.524	0.116	-4.535	5.77e-06	17	0.000159	TRUE
WDR66	-0.524	0.116	-4.534	5.78e-06	17	0.000159	TRUE
RIPK2	-0.303	0.067	-4.532	5.83e-06	51	0.00016	FALSE
ZNF804B	-0.524	0.116	-4.53	5.9e-06	17	0.000162	TRUE
FAM120A	-0.37	0.082	-4.527	5.98e-06	34	0.000164	FALSE
FZD1	-0.522	0.116	-4.514	6.38e-06	17	0.000174	TRUE
PRDM14	-0.521	0.116	-4.51	6.49e-06	17	0.000177	TRUE
MAGI1	-0.521	0.116	-4.507	6.59e-06	17	0.000179	TRUE
UNC45B	-0.368	0.082	-4.503	6.7e-06	34	0.000182	FALSE
NIPA2	-0.52	0.116	-4.501	6.77e-06	17	0.000183	TRUE
TMPRSS13	-0.52	0.116	-4.5	6.79e-06	17	0.000183	TRUE
HK1	-0.3	0.067	-4.495	6.94e-06	51	0.000187	FALSE
NOTCH2	-0.367	0.082	-4.492	7.04e-06	34	0.000189	FALSE
C8orf22	-0.519	0.116	-4.492	7.07e-06	17	0.00019	TRUE
PAX7	-0.519	0.116	-4.491	7.1e-06	17	0.00019	TRUE
PKNOX1	-0.518	0.116	-4.48	7.46e-06	17	0.000199	TRUE
KISS1R	-0.299	0.067	-4.479	7.49e-06	51	0.0002	FALSE
TMEM2	-0.516	0.116	-4.459	8.24e-06	17	0.000219	TRUE
TAS2R14	-0.297	0.067	-4.445	8.78e-06	51	0.000233	FALSE
VGLL4	-0.513	0.116	-4.435	9.21e-06	17	0.000244	FALSE
ESRRA	-0.513	0.116	-4.433	9.28e-06	17	0.000245	FALSE
ZNF12	-0.512	0.116	-4.432	9.33e-06	17	0.000246	FALSE
CDKN1B	-0.512	0.116	-4.43	9.44e-06	17	0.000249	FALSE
CYP1A1	-0.512	0.116	-4.429	9.46e-06	17	0.000249	FALSE
PUF60	-0.296	0.067	-4.429	9.47e-06	51	0.000249	FALSE
CCKBR	-0.296	0.067	-4.427	9.56e-06	51	0.00025	FALSE
MAP3K3	-0.295	0.067	-4.425	9.64e-06	51	0.000252	FALSE
CELA3A	0.228	0.052	4.417	1e-05	85	0.000261	FALSE
SOX12	-0.51	0.116	-4.414	1.01e-05	17	0.000263	FALSE
TMEM120B	-0.51	0.116	-4.414	1.01e-05	17	0.000263	FALSE
NIM1K	-0.361	0.082	-4.412	1.02e-05	34	0.000265	FALSE
CER1	0.255	0.058	4.408	1.04e-05	68	0.00027	FALSE
GMIP	-0.509	0.116	-4.403	1.07e-05	17	0.000275	FALSE
CUL3	-0.509	0.116	-4.402	1.07e-05	17	0.000276	FALSE
LARP1	-0.294	0.067	-4.402	1.07e-05	51	0.000276	FALSE
MYLK	-0.36	0.082	-4.4	1.08e-05	34	0.000278	FALSE
HOXD3	-0.508	0.116	-4.391	1.13e-05	17	0.000289	FALSE
DAZAP1	-0.507	0.116	-4.381	1.18e-05	17	0.000302	FALSE
KCNK2	-0.507	0.116	-4.381	1.18e-05	17	0.000302	FALSE
ADORA2B	-0.292	0.067	-4.379	1.19e-05	51	0.000303	FALSE
OTX1	-0.506	0.116	-4.373	1.22e-05	17	0.000311	FALSE
TNK2	-0.358	0.082	-4.373	1.23e-05	34	0.000311	FALSE
AGRN	-0.505	0.116	-4.371	1.24e-05	17	0.000313	FALSE
MAST2	-0.357	0.082	-4.37	1.24e-05	34	0.000314	FALSE
GRM7	-0.291	0.067	-4.366	1.27e-05	51	0.00032	FALSE
OLIG3	-0.504	0.116	-4.36	1.3e-05	17	0.000327	FALSE
CD6	-0.504	0.116	-4.358	1.31e-05	17	0.00033	FALSE
GRM4	-0.252	0.058	-4.357	1.32e-05	68	0.000331	FALSE
UGCG	-0.503	0.116	-4.354	1.34e-05	17	0.000334	FALSE
GCC2	-0.503	0.116	-4.35	1.36e-05	17	0.000339	FALSE
ONECUT1	-0.503	0.116	-4.35	1.36e-05	17	0.000339	FALSE
POLR2D	-0.502	0.116	-4.346	1.39e-05	17	0.000345	FALSE
TP53TG5	-0.502	0.116	-4.34	1.42e-05	17	0.000354	FALSE
BCL2L11	-0.501	0.116	-4.337	1.45e-05	17	0.000358	FALSE
ADRB3	-0.289	0.067	-4.336	1.45e-05	51	0.000359	FALSE
ZNF595	-0.501	0.116	-4.333	1.47e-05	17	0.000363	FALSE
USP7	-0.353	0.082	-4.32	1.56e-05	34	0.000384	FALSE
TRAPPC8	-0.499	0.116	-4.316	1.59e-05	17	0.00039	FALSE
DGKK	-0.499	0.116	-4.316	1.59e-05	17	0.00039	FALSE
USP29	-0.499	0.116	-4.315	1.6e-05	17	0.000391	FALSE
HPS6	-0.499	0.116	-4.314	1.6e-05	17	0.000391	FALSE
STARD8	-0.498	0.116	-4.31	1.63e-05	17	0.000398	FALSE
SNRNP70	-0.498	0.116	-4.303	1.68e-05	17	0.000409	FALSE
LGR5	-0.287	0.067	-4.302	1.69e-05	51	0.000411	FALSE
DNAJC5	-0.497	0.116	-4.302	1.7e-05	17	0.000411	FALSE
ZNF76	-0.497	0.116	-4.3	1.71e-05	17	0.000413	FALSE
ADCY9	-0.496	0.116	-4.289	1.79e-05	17	0.000433	FALSE
HDAC6	-0.286	0.067	-4.281	1.86e-05	51	0.000449	FALSE
OR2B3	-0.494	0.116	-4.275	1.91e-05	17	0.00046	FALSE
SCAF8	-0.494	0.116	-4.269	1.97e-05	17	0.000472	FALSE
NR5A2	-0.494	0.116	-4.268	1.97e-05	17	0.000473	FALSE
NPR2	-0.201	0.047	-4.264	2.01e-05	102	0.000481	FALSE
MCF2L	-0.492	0.116	-4.259	2.06e-05	17	0.000491	FALSE
TTC28	-0.492	0.116	-4.254	2.1e-05	17	0.000501	FALSE
LRIG1	-0.492	0.116	-4.253	2.11e-05	17	0.000501	FALSE
HDGFRP2	-0.492	0.116	-4.252	2.12e-05	17	0.000503	FALSE
EPHB2	-0.284	0.067	-4.252	2.12e-05	51	0.000503	FALSE
PI4KA	-0.283	0.067	-4.24	2.23e-05	51	0.000528	FALSE
CXXC4	-0.49	0.116	-4.236	2.27e-05	17	0.000537	FALSE
PIM1	0.283	0.067	4.235	2.28e-05	51	0.000539	FALSE
ARHGEF10L	-0.489	0.116	-4.231	2.33e-05	17	0.000549	FALSE
CDKN2C	-0.489	0.116	-4.225	2.39e-05	17	0.000561	FALSE
PTPRH	-0.488	0.116	-4.222	2.42e-05	17	0.000567	FALSE
TLR10	-0.488	0.116	-4.222	2.42e-05	17	0.000567	FALSE
IFNA13	-0.488	0.116	-4.218	2.46e-05	17	0.000576	FALSE
CARD11	-0.344	0.082	-4.204	2.63e-05	34	0.000613	FALSE
CTDSP2	-0.485	0.116	-4.198	2.69e-05	17	0.000626	FALSE
FBXO24	-0.485	0.116	-4.193	2.75e-05	17	0.000639	FALSE
RXFP2	-0.342	0.082	-4.189	2.8e-05	34	0.00065	FALSE
STK35	-0.342	0.082	-4.186	2.84e-05	34	0.000657	FALSE
PLEKHN1	-0.483	0.116	-4.181	2.9e-05	17	0.00067	FALSE
TIRAP	-0.483	0.116	-4.175	2.98e-05	17	0.000686	FALSE
PCDHA12	-0.341	0.082	-4.174	2.99e-05	34	0.000688	FALSE
CELF4	-0.482	0.116	-4.171	3.03e-05	17	0.000697	FALSE
HERC3	-0.481	0.116	-4.163	3.14e-05	17	0.00072	FALSE
ISL1	-0.48	0.116	-4.155	3.25e-05	17	0.000744	FALSE
PTGER1	-0.34	0.082	-4.155	3.26e-05	34	0.000744	FALSE
PRPF31	-0.339	0.082	-4.152	3.3e-05	34	0.000754	FALSE
SMO	-0.339	0.082	-4.15	3.33e-05	34	0.000759	FALSE
DNM1	-0.479	0.116	-4.145	3.4e-05	17	0.000774	FALSE
FAM184A	-0.479	0.116	-4.142	3.45e-05	17	0.000782	FALSE
CNOT4	-0.479	0.116	-4.139	3.49e-05	17	0.00079	FALSE
CHRM1	-0.239	0.058	-4.136	3.54e-05	68	0.0008	FALSE
KANK1	-0.478	0.116	-4.133	3.58e-05	17	0.000808	FALSE
SS18L1	-0.478	0.116	-4.131	3.61e-05	17	0.000814	FALSE
AURKA	0.169	0.041	4.127	3.68e-05	136	0.000828	FALSE
RGMB	-0.477	0.116	-4.126	3.7e-05	17	0.000831	FALSE
GPR97	-0.275	0.067	-4.12	3.79e-05	51	0.00085	FALSE
CDKN2D	-0.476	0.116	-4.119	3.8e-05	17	0.000851	FALSE
THAP1	-0.476	0.116	-4.116	3.86e-05	17	0.000862	FALSE
TNK1	-0.238	0.058	-4.111	3.94e-05	68	0.000879	FALSE
GPRIN1	-0.475	0.116	-4.109	3.98e-05	17	0.000885	FALSE
SIAH1	0.336	0.082	4.109	3.98e-05	34	0.000885	FALSE
NR3C2	-0.475	0.116	-4.105	4.05e-05	17	0.000897	FALSE
POLR2B	-0.474	0.116	-4.099	4.15e-05	17	0.000918	FALSE
CFHR3	-0.274	0.067	-4.099	4.15e-05	51	0.000918	FALSE
SNX6	-0.473	0.116	-4.09	4.31e-05	17	0.000951	FALSE
CRAMP1L	-0.473	0.116	-4.089	4.33e-05	17	0.000953	FALSE
VENTX	-0.473	0.116	-4.087	4.37e-05	17	0.00096	FALSE
MATK	-0.236	0.058	-4.082	4.47e-05	68	0.00098	FALSE
RYK	-0.333	0.082	-4.076	4.58e-05	34	0.001	FALSE
DDR1	-0.192	0.047	-4.07	4.7e-05	102	0.00103	FALSE
PDE3B	-0.47	0.116	-4.067	4.77e-05	17	0.00104	FALSE
PFKP	-0.271	0.067	-4.065	4.81e-05	51	0.00105	FALSE
LOC643406	0.469	0.116	4.057	4.98e-05	17	0.00108	FALSE
KLB	-0.332	0.082	-4.055	5.02e-05	34	0.00109	FALSE
SCYL2	-0.234	0.058	-4.052	5.08e-05	68	0.0011	FALSE
PRKCH	-0.27	0.067	-4.05	5.12e-05	51	0.00111	FALSE
RIPK1	-0.468	0.116	-4.05	5.13e-05	17	0.00111	FALSE
MYPOP	-0.468	0.116	-4.047	5.19e-05	17	0.00112	FALSE
ELP5	-0.468	0.116	-4.045	5.23e-05	17	0.00113	FALSE
SUGP1	-0.467	0.116	-4.038	5.4e-05	17	0.00116	FALSE
MAP3K2	-0.466	0.116	-4.03	5.58e-05	17	0.0012	FALSE
SMURF1	-0.329	0.082	-4.03	5.59e-05	34	0.0012	FALSE
TNFRSF13B	-0.466	0.116	-4.029	5.61e-05	17	0.0012	FALSE
S1PR5	-0.208	0.052	-4.026	5.69e-05	85	0.00121	FALSE
C1QTNF9	-0.465	0.116	-4.021	5.81e-05	17	0.00124	FALSE
FAM46B	-0.464	0.116	-4.017	5.89e-05	17	0.00126	FALSE
FAM46C	-0.464	0.116	-4.016	5.92e-05	17	0.00126	FALSE
COBL	-0.464	0.116	-4.014	5.98e-05	17	0.00127	FALSE
MAN2C1	-0.464	0.116	-4.011	6.04e-05	17	0.00128	FALSE
TCEB3B	-0.464	0.116	-4.011	6.05e-05	17	0.00128	FALSE
TP53BP2	-0.328	0.082	-4.011	6.05e-05	34	0.00128	FALSE
STK10	-0.328	0.082	-4.01	6.08e-05	34	0.00128	FALSE
BCL2L1	0.327	0.082	4.004	6.22e-05	34	0.00131	FALSE
PSD4	-0.462	0.116	-3.999	6.35e-05	17	0.00133	FALSE
GLDC	-0.462	0.116	-3.998	6.39e-05	17	0.00134	FALSE
NKG7	0.461	0.116	3.988	6.68e-05	17	0.0014	FALSE
ELTD1	-0.266	0.067	-3.984	6.79e-05	51	0.00142	FALSE
CHMP5	-0.266	0.067	-3.983	6.8e-05	51	0.00142	FALSE
GRM6	-0.326	0.082	-3.982	6.84e-05	34	0.00143	FALSE
PCYOX1	-0.46	0.116	-3.978	6.95e-05	17	0.00145	FALSE
KCNC4	-0.265	0.067	-3.971	7.14e-05	51	0.00148	FALSE
RARA	-0.265	0.067	-3.969	7.21e-05	51	0.0015	FALSE
DDX20	-0.324	0.082	-3.968	7.26e-05	34	0.0015	FALSE
SP4	-0.459	0.116	-3.967	7.27e-05	17	0.0015	FALSE
ARHGAP44	-0.324	0.082	-3.966	7.3e-05	34	0.00151	FALSE
KDR	-0.229	0.058	-3.959	7.54e-05	68	0.00155	FALSE
INSR	-0.205	0.052	-3.957	7.61e-05	85	0.00156	FALSE
HNRNPUL1	-0.229	0.058	-3.956	7.62e-05	68	0.00157	FALSE
TMEM38B	0.457	0.116	3.949	7.84e-05	17	0.00161	FALSE
TSSK2	-0.228	0.058	-3.946	7.96e-05	68	0.00163	FALSE
SNRPF	-0.456	0.116	-3.944	8.01e-05	17	0.00164	FALSE
CDK9	-0.228	0.058	-3.94	8.16e-05	68	0.00166	FALSE
GCM2	-0.455	0.116	-3.936	8.28e-05	17	0.00169	FALSE
B3GNTL1	-0.455	0.116	-3.935	8.33e-05	17	0.00169	FALSE
ZNF260	-0.322	0.082	-3.934	8.34e-05	34	0.00169	FALSE
SOX3	-0.454	0.116	-3.93	8.49e-05	17	0.00172	FALSE
DDX23	-0.454	0.116	-3.927	8.61e-05	17	0.00174	FALSE
SSBP3	-0.454	0.116	-3.925	8.68e-05	17	0.00175	FALSE
ALPK2	-0.454	0.116	-3.923	8.74e-05	17	0.00176	FALSE
PIGA	-0.453	0.116	-3.919	8.9e-05	17	0.00179	FALSE
SLC5A2	-0.32	0.082	-3.918	8.92e-05	34	0.00179	FALSE
MOXD1	0.171	0.044	3.918	8.94e-05	119	0.0018	FALSE
HTR2A	-0.32	0.082	-3.914	9.07e-05	34	0.00182	FALSE
MAP3K11	-0.32	0.082	-3.908	9.3e-05	34	0.00186	FALSE
PYY	0.32	0.082	3.908	9.31e-05	34	0.00186	FALSE
RBM6	-0.451	0.116	-3.903	9.5e-05	17	0.0019	FALSE
TMPRSS2	-0.451	0.116	-3.902	9.55e-05	17	0.0019	FALSE
DNMT3A	-0.45	0.116	-3.896	9.8e-05	17	0.00195	FALSE
IQGAP3	-0.45	0.116	-3.894	9.86e-05	17	0.00196	FALSE
EIF5B	-0.45	0.116	-3.89	0.0001	17	0.00199	FALSE
DCP1A	-0.449	0.116	-3.879	0.000105	17	0.00208	FALSE
HLX	-0.448	0.116	-3.876	0.000106	17	0.0021	FALSE
DST	-0.448	0.116	-3.874	0.000107	17	0.00212	FALSE
NAA10	0.316	0.082	3.868	0.00011	34	0.00216	FALSE
MRGPRX4	-0.258	0.067	-3.866	0.000111	51	0.00218	FALSE
PPM1A	-0.447	0.116	-3.864	0.000112	17	0.00219	FALSE
DDB1	-0.446	0.116	-3.861	0.000113	17	0.00222	FALSE
PLK1	-0.316	0.082	-3.859	0.000114	34	0.00223	FALSE
ADRB2	-0.199	0.052	-3.856	0.000115	85	0.00225	FALSE
MC1R	-0.223	0.058	-3.851	0.000117	68	0.00229	FALSE
PRKAG2	-0.222	0.058	-3.847	0.00012	68	0.00233	FALSE
TMEM161B	-0.443	0.116	-3.834	0.000126	17	0.00246	FALSE
KRTCAP2	0.313	0.082	3.831	0.000128	34	0.00249	FALSE
CHD1	-0.443	0.116	-3.827	0.00013	17	0.00252	FALSE
CDX4	-0.442	0.116	-3.824	0.000131	17	0.00254	FALSE
PLG	-0.442	0.116	-3.822	0.000132	17	0.00256	FALSE
ZNF267	-0.312	0.082	-3.82	0.000133	34	0.00257	FALSE
SAMD9L	-0.442	0.116	-3.82	0.000133	17	0.00257	FALSE
MAFB	-0.442	0.116	-3.82	0.000133	17	0.00257	FALSE
GLRA1	-0.442	0.116	-3.819	0.000134	17	0.00258	FALSE
MAP4K1	-0.441	0.116	-3.812	0.000138	17	0.00264	FALSE
GNA12	-0.312	0.082	-3.812	0.000138	34	0.00264	FALSE
C1QA	-0.439	0.116	-3.795	0.000148	17	0.00283	FALSE
B4GALT3	0.31	0.082	3.793	0.000149	34	0.00285	FALSE
MAP4K5	-0.31	0.082	-3.792	0.000149	34	0.00285	FALSE
FAM46A	-0.31	0.082	-3.786	0.000153	34	0.00292	FALSE
LOC642947	-0.437	0.116	-3.78	0.000157	17	0.00299	FALSE
PPP4R1L	0.437	0.116	3.778	0.000158	17	0.00301	FALSE
DYRK4	-0.218	0.058	-3.777	0.000159	68	0.00301	FALSE
PIAS4	-0.309	0.082	-3.775	0.00016	34	0.00303	FALSE
POFUT1	0.436	0.116	3.772	0.000162	17	0.00306	FALSE
ACVR1B	-0.252	0.067	-3.77	0.000163	51	0.00309	FALSE
CDHR2	-0.436	0.116	-3.768	0.000164	17	0.0031	FALSE
PTPRN2	-0.436	0.116	-3.768	0.000165	17	0.0031	FALSE
PTPRE	-0.435	0.116	-3.765	0.000167	17	0.00313	FALSE
FCGR3A	0.195	0.052	3.763	0.000168	85	0.00315	FALSE
TAS2R9	-0.308	0.082	-3.762	0.000168	34	0.00316	FALSE
MTR	-0.435	0.116	-3.761	0.000169	17	0.00316	FALSE
ASCL2	-0.434	0.116	-3.753	0.000175	17	0.00327	FALSE
SEC61A2	-0.433	0.116	-3.749	0.000178	17	0.00332	FALSE
MEF2BNB-MEF2B	-0.433	0.116	-3.748	0.000178	17	0.00332	FALSE
EPC1	-0.433	0.116	-3.747	0.000179	17	0.00334	FALSE
PHF20	-0.433	0.116	-3.745	0.000181	17	0.00336	FALSE
PPP1R13B	-0.306	0.082	-3.741	0.000183	34	0.0034	FALSE
SLCO1B1	-0.306	0.082	-3.737	0.000187	34	0.00346	FALSE
ULK2	-0.249	0.067	-3.733	0.000189	51	0.00351	FALSE
CRY1	-0.249	0.067	-3.732	0.00019	51	0.00352	FALSE
RARB	-0.305	0.082	-3.731	0.000191	34	0.00352	FALSE
SPATA25	-0.431	0.116	-3.73	0.000191	17	0.00353	FALSE
TLE1	-0.305	0.082	-3.729	0.000193	34	0.00354	FALSE
RAMP1	0.305	0.082	3.726	0.000195	34	0.00358	FALSE
PPM1G	-0.431	0.116	-3.725	0.000195	17	0.00358	FALSE
PRM2	-0.431	0.116	-3.723	0.000197	17	0.0036	FALSE
BHLHB9	-0.43	0.116	-3.722	0.000198	17	0.00362	FALSE
FBXO5	-0.43	0.116	-3.72	0.000199	17	0.00364	FALSE
AGTR2	-0.304	0.082	-3.719	0.0002	34	0.00364	FALSE
ADCK2	-0.248	0.067	-3.719	0.0002	51	0.00364	FALSE
SRSF12	-0.43	0.116	-3.718	0.000201	17	0.00365	FALSE
LMX1B	-0.429	0.116	-3.713	0.000205	17	0.00372	FALSE
SORCS3	-0.303	0.082	-3.707	0.00021	34	0.00381	FALSE
C9orf64	-0.428	0.116	-3.702	0.000214	17	0.00387	FALSE
ZNF518A	-0.427	0.116	-3.693	0.000221	17	0.004	FALSE
FCRL5	-0.427	0.116	-3.693	0.000221	17	0.004	FALSE
SLC35F1	-0.301	0.082	-3.687	0.000227	34	0.00409	FALSE
NEUROD1	-0.426	0.116	-3.686	0.000228	17	0.00411	FALSE
ATAD3A	-0.426	0.116	-3.684	0.00023	17	0.00413	FALSE
EXOC3L4	-0.301	0.082	-3.683	0.000231	34	0.00414	FALSE
ZNF705D	-0.426	0.116	-3.682	0.000231	17	0.00415	FALSE
ACTN4	-0.426	0.116	-3.68	0.000233	17	0.00417	FALSE
TPK1	0.19	0.052	3.679	0.000234	85	0.00418	FALSE
PDPK1	0.245	0.067	3.677	0.000236	51	0.00422	FALSE
ZFP37	-0.425	0.116	-3.675	0.000238	17	0.00424	FALSE
DLGAP2	-0.424	0.116	-3.669	0.000243	17	0.00433	FALSE
TMEM182	-0.3	0.082	-3.668	0.000244	34	0.00434	FALSE
ZMYM4	-0.424	0.116	-3.666	0.000247	17	0.00438	FALSE
PDK4	0.245	0.067	3.665	0.000247	51	0.00438	FALSE
GPR132	-0.245	0.067	-3.665	0.000247	51	0.00438	FALSE
ZNF345	-0.423	0.116	-3.661	0.000252	17	0.00445	FALSE
LINC00161	-0.423	0.116	-3.66	0.000252	17	0.00445	FALSE
RABL6	-0.299	0.082	-3.659	0.000253	34	0.00446	FALSE
ETFDH	-0.422	0.116	-3.65	0.000262	17	0.00461	FALSE
MBD5	0.422	0.116	3.646	0.000267	17	0.00469	FALSE
G3BP2	-0.421	0.116	-3.645	0.000267	17	0.00469	FALSE
UBAP2L	-0.421	0.116	-3.638	0.000275	17	0.00482	FALSE
CLK1	-0.243	0.067	-3.635	0.000279	51	0.00488	FALSE
ANKHD1	-0.243	0.067	-3.633	0.00028	51	0.00489	FALSE
PPY	0.297	0.082	3.633	0.00028	34	0.00489	FALSE
PYHIN1	-0.297	0.082	-3.632	0.000281	34	0.00491	FALSE
KLHL9	-0.42	0.116	-3.631	0.000282	17	0.00491	FALSE
PIK3CB	-0.242	0.067	-3.629	0.000285	51	0.00495	FALSE
PPP4C	-0.419	0.116	-3.628	0.000286	17	0.00497	FALSE
ENKUR	0.419	0.116	3.627	0.000287	17	0.00497	FALSE
KIF14	-0.419	0.116	-3.625	0.000289	17	0.00501	FALSE
ESR2	-0.296	0.082	-3.625	0.000289	34	0.00501	FALSE
FBXL20	-0.419	0.116	-3.621	0.000294	17	0.00507	FALSE
TMEM140	-0.418	0.116	-3.618	0.000297	17	0.00512	FALSE
PPIA	0.209	0.058	3.616	0.000299	68	0.00515	FALSE
CRHR2	-0.295	0.082	-3.611	0.000305	34	0.00524	FALSE
HIP1	-0.417	0.116	-3.61	0.000306	17	0.00526	FALSE
HOGA1	0.295	0.082	3.61	0.000307	34	0.00526	FALSE
KLHL36	-0.295	0.082	-3.607	0.000309	34	0.0053	FALSE
EMILIN2	-0.417	0.116	-3.607	0.00031	17	0.00531	FALSE
HDAC3	-0.295	0.082	-3.605	0.000312	34	0.00534	FALSE
ZNF484	-0.417	0.116	-3.604	0.000313	17	0.00535	FALSE
S1PR3	-0.24	0.067	-3.602	0.000316	51	0.00538	FALSE
CYSLTR1	0.208	0.058	3.601	0.000317	68	0.0054	FALSE
RORC	-0.294	0.082	-3.599	0.00032	34	0.00544	FALSE
ADK	0.208	0.058	3.595	0.000324	68	0.0055	FALSE
AKT1	-0.208	0.058	-3.595	0.000325	68	0.00551	FALSE
CCL18	0.416	0.116	3.594	0.000325	17	0.00551	FALSE
CNOT3	-0.415	0.116	-3.589	0.000332	17	0.00561	FALSE
SLC9A8	-0.415	0.116	-3.589	0.000332	17	0.00562	FALSE
LIPE	-0.415	0.116	-3.586	0.000335	17	0.00566	FALSE
ARMCX6	-0.414	0.116	-3.584	0.000338	17	0.0057	FALSE
DAZ3	-0.414	0.116	-3.583	0.00034	17	0.00571	FALSE
EFCAB6	-0.414	0.116	-3.582	0.00034	17	0.00572	FALSE
TBX22	-0.414	0.116	-3.58	0.000344	17	0.00577	FALSE
TBC1D10B	-0.413	0.116	-3.574	0.000351	17	0.00589	FALSE
UBTD1	-0.413	0.116	-3.573	0.000353	17	0.0059	FALSE
ACKR1	0.238	0.067	3.568	0.00036	51	0.00601	FALSE
GPR135	-0.292	0.082	-3.566	0.000362	34	0.00604	FALSE
ALPK1	-0.206	0.058	-3.563	0.000366	68	0.0061	FALSE
RGR	0.184	0.052	3.563	0.000367	85	0.0061	FALSE
KMT2E	-0.412	0.116	-3.562	0.000368	17	0.00612	FALSE
PPP2R2B	-0.412	0.116	-3.559	0.000372	17	0.00617	FALSE
NAT10	-0.237	0.067	-3.553	0.000381	51	0.00632	FALSE
BCL6	-0.411	0.116	-3.551	0.000384	17	0.00637	FALSE
C4orf19	-0.41	0.116	-3.55	0.000385	17	0.00637	FALSE
HK2	-0.237	0.067	-3.548	0.000388	51	0.00641	FALSE
DAPK3	-0.29	0.082	-3.545	0.000393	34	0.00649	FALSE
NR1D1	-0.41	0.116	-3.542	0.000397	17	0.00654	FALSE
IGKV2-24	0.236	0.067	3.539	0.000402	51	0.0066	FALSE
XRCC6BP1	0.236	0.067	3.539	0.000402	51	0.0066	FALSE
GABPB1	-0.236	0.067	-3.536	0.000406	51	0.00666	FALSE
HLA-DPA1	-0.408	0.116	-3.529	0.000417	17	0.00683	FALSE
HIST1H3F	0.236	0.067	3.529	0.000417	51	0.00683	FALSE
RAMP2	0.288	0.082	3.523	0.000426	34	0.00697	FALSE
ZCCHC14	-0.288	0.082	-3.522	0.000428	34	0.00699	FALSE
OTX2	-0.407	0.116	-3.521	0.00043	17	0.00701	FALSE
WAC	-0.407	0.116	-3.52	0.000432	17	0.00704	FALSE
PLK3	-0.288	0.082	-3.519	0.000434	34	0.00705	FALSE
CTLA4	0.235	0.067	3.518	0.000434	51	0.00706	FALSE
KLK1	0.182	0.052	3.517	0.000436	85	0.00708	FALSE
OR5D18	-0.407	0.116	-3.516	0.000439	17	0.00711	FALSE
MAG	-0.406	0.116	-3.512	0.000445	17	0.0072	FALSE
ITSN2	-0.406	0.116	-3.511	0.000447	17	0.00722	FALSE
DAB2IP	-0.406	0.116	-3.509	0.000449	17	0.00725	FALSE
HIST3H2A	0.406	0.116	3.508	0.000452	17	0.00728	FALSE
PDE7A	-0.406	0.116	-3.507	0.000453	17	0.00729	FALSE
NUP155	-0.405	0.116	-3.501	0.000463	17	0.00745	FALSE
SLC14A2	-0.405	0.116	-3.501	0.000464	17	0.00745	FALSE
NEUROG1	-0.405	0.116	-3.499	0.000467	17	0.00749	FALSE
AKR1B1	0.286	0.082	3.497	0.000471	34	0.00755	FALSE
RNASEL	-0.404	0.116	-3.496	0.000472	17	0.00755	FALSE
C8G	0.286	0.082	3.495	0.000475	34	0.00759	FALSE
ANGPT1	-0.404	0.116	-3.494	0.000476	17	0.0076	FALSE
MYBL1	-0.286	0.082	-3.493	0.000477	34	0.00761	FALSE
PFKL	-0.181	0.052	-3.491	0.000481	85	0.00766	FALSE
PLSCR1	0.284	0.082	3.472	0.000517	34	0.00821	FALSE
E2F8	-0.284	0.082	-3.471	0.000518	34	0.00822	FALSE
SUZ12	-0.401	0.116	-3.471	0.000518	17	0.00822	FALSE
JAK1	-0.231	0.067	-3.464	0.000532	51	0.00842	FALSE
MVP	-0.4	0.116	-3.463	0.000534	17	0.00846	FALSE
DYNC2LI1	0.2	0.058	3.461	0.000538	68	0.00851	FALSE
THAP11	-0.4	0.116	-3.46	0.000539	17	0.00851	FALSE
NOD1	-0.4	0.116	-3.46	0.00054	17	0.00851	FALSE
ABHD8	-0.4	0.116	-3.457	0.000546	17	0.00859	FALSE
ROR1	-0.231	0.067	-3.457	0.000546	51	0.00859	FALSE
BLOC1S5	0.399	0.116	3.454	0.000552	17	0.00866	FALSE
PCBD1	0.231	0.067	3.453	0.000555	51	0.00869	FALSE
KHK	0.2	0.058	3.453	0.000555	68	0.00869	FALSE
MKX	-0.398	0.116	-3.446	0.00057	17	0.00892	FALSE
DPF2	0.398	0.116	3.445	0.000571	17	0.00892	FALSE
HFM1	-0.282	0.082	-3.445	0.000571	34	0.00892	FALSE
ZNF433	-0.398	0.116	-3.442	0.000577	17	0.009	FALSE
LATS2	-0.23	0.067	-3.441	0.000579	51	0.00901	FALSE
XRCC2	0.398	0.116	3.441	0.00058	17	0.00901	FALSE
CNTN2	-0.398	0.116	-3.441	0.00058	17	0.00901	FALSE
RIBC1	-0.398	0.116	-3.438	0.000586	17	0.0091	FALSE
MIS18BP1	-0.397	0.116	-3.432	0.000599	17	0.00927	FALSE
ZNF366	-0.397	0.116	-3.432	0.0006	17	0.00928	FALSE
USP15	-0.198	0.058	-3.43	0.000605	68	0.00935	FALSE
VSTM1	0.396	0.116	3.428	0.000608	17	0.00939	FALSE
NDUFAB1	-0.396	0.116	-3.425	0.000615	17	0.00948	FALSE
ARMCX3	-0.395	0.116	-3.417	0.000633	17	0.00974	FALSE
ZNF526	-0.395	0.116	-3.417	0.000633	17	0.00974	FALSE
AQP11	-0.395	0.116	-3.415	0.000638	17	0.0098	FALSE
GMDS	-0.394	0.116	-3.41	0.000649	17	0.00996	FALSE
PIK3R4	-0.279	0.082	-3.409	0.000652	34	0.00999	FALSE
ENSA	0.227	0.067	3.4	0.000674	51	0.0103	FALSE
SUN2	-0.393	0.116	-3.399	0.000676	17	0.0103	FALSE
TMEM115	-0.393	0.116	-3.398	0.000679	17	0.0104	FALSE
CIRH1A	-0.393	0.116	-3.397	0.00068	17	0.0104	FALSE
FGFBP1	0.278	0.082	3.395	0.000685	34	0.0104	FALSE
ABCF3	-0.226	0.067	-3.389	0.000701	51	0.0107	FALSE
JUP	-0.392	0.116	-3.389	0.000702	17	0.0107	FALSE
SALL4	-0.391	0.116	-3.385	0.000711	17	0.0108	FALSE
HTR3D	0.226	0.067	3.383	0.000716	51	0.0108	FALSE
EBF3	-0.391	0.116	-3.383	0.000716	17	0.0108	FALSE
SGSM3	-0.391	0.116	-3.383	0.000717	17	0.0108	FALSE
ZNF467	-0.391	0.116	-3.383	0.000717	17	0.0108	FALSE
SMARCA5	-0.391	0.116	-3.38	0.000724	17	0.0109	FALSE
FAM43A	-0.391	0.116	-3.379	0.000728	17	0.011	FALSE
CNIH2	0.39	0.116	3.376	0.000737	17	0.0111	FALSE
USP6NL	-0.39	0.116	-3.37	0.000751	17	0.0113	FALSE
ZBTB21	-0.39	0.116	-3.369	0.000755	17	0.0113	FALSE
TCF7L1	-0.389	0.116	-3.367	0.000761	17	0.0114	FALSE
LOC100287878	-0.389	0.116	-3.365	0.000765	17	0.0115	FALSE
PIK3R3	-0.274	0.082	-3.354	0.000796	34	0.0119	FALSE
DEPDC7	0.388	0.116	3.353	0.0008	17	0.012	FALSE
DEFB104A	0.274	0.082	3.35	0.000809	34	0.0121	FALSE
KCNJ12	-0.387	0.116	-3.348	0.000813	17	0.0121	FALSE
CTBP2	-0.274	0.082	-3.347	0.000816	34	0.0122	FALSE
BDH2	0.386	0.116	3.342	0.000831	17	0.0124	FALSE
MMP10	0.273	0.082	3.338	0.000844	34	0.0126	FALSE
GTF2H2C_2	0.386	0.116	3.334	0.000855	17	0.0127	FALSE
SF1	-0.385	0.116	-3.334	0.000858	17	0.0127	FALSE
ECEL1	-0.385	0.116	-3.332	0.000862	17	0.0128	FALSE
BAD	-0.385	0.116	-3.332	0.000862	17	0.0128	FALSE
ACOT4	0.272	0.082	3.331	0.000865	34	0.0128	FALSE
GPR45	-0.272	0.082	-3.33	0.000868	34	0.0128	FALSE
KIT	-0.145	0.044	-3.329	0.000873	119	0.0129	FALSE
HNRNPR	-0.385	0.116	-3.327	0.000878	17	0.0129	FALSE
ADCK1	-0.222	0.067	-3.325	0.000885	51	0.013	FALSE
RPLP2	0.272	0.082	3.324	0.000887	34	0.013	FALSE
GPR161	-0.222	0.067	-3.324	0.000888	51	0.013	FALSE
KCTD12	-0.384	0.116	-3.322	0.000894	17	0.0131	FALSE
AMY2A	-0.384	0.116	-3.321	0.000896	17	0.0131	FALSE
PDE3A	-0.384	0.116	-3.321	0.000897	17	0.0131	FALSE
RBM12B	-0.384	0.116	-3.321	0.000898	17	0.0131	FALSE
FNBP4	-0.384	0.116	-3.317	0.00091	17	0.0133	FALSE
THAP2	-0.383	0.116	-3.315	0.000915	17	0.0133	FALSE
MATN4	-0.271	0.082	-3.315	0.000917	34	0.0133	FALSE
OXGR1	0.221	0.067	3.311	0.000931	51	0.0135	FALSE
COPA	-0.382	0.116	-3.308	0.000941	17	0.0137	FALSE
VASH2	0.221	0.067	3.307	0.000943	51	0.0137	FALSE
KLK15	0.221	0.067	3.305	0.00095	51	0.0138	FALSE
EZR	-0.382	0.116	-3.304	0.000952	17	0.0138	FALSE
SFPQ	-0.382	0.116	-3.303	0.000955	17	0.0138	FALSE
GPR64	-0.22	0.067	-3.302	0.00096	51	0.0139	FALSE
ZNF503	-0.381	0.116	-3.298	0.000973	17	0.014	FALSE
SSBP2	-0.381	0.116	-3.298	0.000975	17	0.0141	FALSE
BMF	-0.269	0.082	-3.294	0.000989	34	0.0142	FALSE
AGTRAP	0.22	0.067	3.292	0.000996	51	0.0143	FALSE
PPM1E	-0.38	0.116	-3.288	0.00101	17	0.0145	FALSE
LYN	-0.19	0.058	-3.285	0.00102	68	0.0146	FALSE
CDCA4	-0.268	0.082	-3.282	0.00103	34	0.0148	FALSE
RAB28	0.268	0.082	3.282	0.00103	34	0.0148	FALSE
LEO1	-0.379	0.116	-3.279	0.00104	17	0.0149	FALSE
PAK6	-0.19	0.058	-3.278	0.00105	68	0.0149	FALSE
CHEK1	-0.379	0.116	-3.278	0.00105	17	0.0149	FALSE
FAM134C	-0.379	0.116	-3.276	0.00105	17	0.015	FALSE
ALG6	-0.379	0.116	-3.274	0.00106	17	0.0151	FALSE
EIF3C	-0.378	0.116	-3.273	0.00106	17	0.0151	FALSE
PIM3	0.218	0.067	3.27	0.00107	51	0.0153	FALSE
FAM19A4	-0.378	0.116	-3.268	0.00108	17	0.0154	FALSE
ANKRD26	-0.378	0.116	-3.267	0.00109	17	0.0154	FALSE
LIMK2	-0.169	0.052	-3.267	0.00109	85	0.0154	FALSE
TEX10	-0.378	0.116	-3.266	0.00109	17	0.0154	FALSE
KSR1	-0.377	0.116	-3.262	0.00111	17	0.0156	FALSE
CDC42SE2	-0.377	0.116	-3.261	0.00111	17	0.0157	FALSE
EIF2AK2	-0.188	0.058	-3.259	0.00112	68	0.0158	FALSE
FZD7	-0.217	0.067	-3.256	0.00113	51	0.0159	FALSE
FANCD2OS	0.376	0.116	3.255	0.00113	17	0.0159	FALSE
WISP2	0.266	0.082	3.254	0.00114	34	0.016	FALSE
LTBP2	-0.376	0.116	-3.253	0.00114	17	0.016	FALSE
H2AFB3	-0.376	0.116	-3.253	0.00114	17	0.016	FALSE
TRIM37	-0.376	0.116	-3.252	0.00114	17	0.016	FALSE
NR0B1	-0.217	0.067	-3.249	0.00116	51	0.0162	FALSE
ZNF343	0.266	0.082	3.249	0.00116	34	0.0162	FALSE
STKLD1	-0.376	0.116	-3.249	0.00116	17	0.0162	FALSE
KLHL28	0.375	0.116	3.247	0.00117	17	0.0162	FALSE
C9orf40	-0.375	0.116	-3.247	0.00117	17	0.0163	FALSE
ZNF530	-0.375	0.116	-3.245	0.00117	17	0.0163	FALSE
ISLR2	-0.375	0.116	-3.245	0.00117	17	0.0163	FALSE
CHGB	-0.265	0.082	-3.245	0.00117	34	0.0163	FALSE
GPR6	-0.217	0.067	-3.244	0.00118	51	0.0163	FALSE
TTC9B	0.216	0.067	3.243	0.00118	51	0.0164	FALSE
GFOD2	0.375	0.116	3.241	0.00119	17	0.0165	FALSE
TCF3	-0.375	0.116	-3.241	0.00119	17	0.0165	FALSE
CYB561D2	0.374	0.116	3.233	0.00123	17	0.0169	FALSE
GLTSCR1L	-0.374	0.116	-3.232	0.00123	17	0.0169	FALSE
TTLL12	-0.374	0.116	-3.231	0.00123	17	0.017	FALSE
SLC17A3	0.374	0.116	3.23	0.00124	17	0.017	FALSE
RNASE3	-0.373	0.116	-3.229	0.00124	17	0.0171	FALSE
HINT3	-0.373	0.116	-3.228	0.00124	17	0.0171	FALSE
MUC1	0.264	0.082	3.227	0.00125	34	0.0172	FALSE
NEUROD4	-0.373	0.116	-3.224	0.00126	17	0.0173	FALSE
TBK1	-0.186	0.058	-3.222	0.00127	68	0.0174	FALSE
OR11H12	-0.372	0.116	-3.22	0.00128	17	0.0175	FALSE
SLC35A4	-0.372	0.116	-3.217	0.00129	17	0.0177	FALSE
ARHGAP6	-0.372	0.116	-3.216	0.0013	17	0.0178	FALSE
OR7E14P	0.372	0.116	3.215	0.0013	17	0.0178	FALSE
GPR157	0.166	0.052	3.215	0.00131	85	0.0178	FALSE
FTL	0.215	0.067	3.213	0.00131	51	0.0178	FALSE
ABI3BP	-0.372	0.116	-3.213	0.00131	17	0.0178	FALSE
NIFK	0.263	0.082	3.213	0.00132	34	0.0179	FALSE
FBXL19	-0.371	0.116	-3.212	0.00132	17	0.0179	FALSE
KIF2C	-0.262	0.082	-3.21	0.00133	34	0.018	FALSE
PTK7	-0.185	0.058	-3.205	0.00135	68	0.0183	FALSE
OR13C5	0.371	0.116	3.205	0.00135	17	0.0183	FALSE
DRICH1	-0.37	0.116	-3.204	0.00136	17	0.0183	FALSE
MYL6B	0.37	0.116	3.202	0.00136	17	0.0184	FALSE
OTOA	-0.37	0.116	-3.2	0.00138	17	0.0185	FALSE
ARNT2	-0.37	0.116	-3.196	0.00139	17	0.0188	FALSE
ZNF524	-0.369	0.116	-3.194	0.0014	17	0.0188	FALSE
AMOTL2	-0.369	0.116	-3.194	0.0014	17	0.0188	FALSE
NRG1	0.261	0.082	3.194	0.00141	34	0.0188	FALSE
ST5	-0.369	0.116	-3.193	0.00141	17	0.0189	FALSE
CYAT1	0.213	0.067	3.191	0.00142	51	0.0189	FALSE
C5orf28	0.369	0.116	3.191	0.00142	17	0.0189	FALSE
MRGPRF	-0.213	0.067	-3.191	0.00142	51	0.0189	FALSE
PCDHA9	-0.369	0.116	-3.19	0.00142	17	0.019	FALSE
CYB5R1	-0.261	0.082	-3.189	0.00143	34	0.019	FALSE
HOXC9	-0.369	0.116	-3.189	0.00143	17	0.019	FALSE
OR6B2	0.213	0.067	3.186	0.00144	51	0.0192	FALSE
IL10RB	0.26	0.082	3.186	0.00144	34	0.0192	FALSE
CLCA4	-0.368	0.116	-3.182	0.00146	17	0.0194	FALSE
ANAPC10	0.26	0.082	3.182	0.00146	34	0.0194	FALSE
IMMP1L	-0.368	0.116	-3.181	0.00147	17	0.0194	FALSE
ATIC	0.368	0.116	3.181	0.00147	17	0.0194	FALSE
ZFYVE9	-0.368	0.116	-3.179	0.00148	17	0.0196	FALSE
TEX264	-0.26	0.082	-3.177	0.00149	34	0.0196	FALSE
ZNF513	-0.367	0.116	-3.171	0.00152	17	0.0201	FALSE
DOK3	0.366	0.116	3.169	0.00153	17	0.0202	FALSE
AK2	0.183	0.058	3.167	0.00154	68	0.0203	FALSE
ZNF706	0.366	0.116	3.166	0.00155	17	0.0203	FALSE
PCGF3	-0.366	0.116	-3.165	0.00155	17	0.0203	FALSE
CIDEA	-0.366	0.116	-3.165	0.00155	17	0.0203	FALSE
ZNF285	0.259	0.082	3.165	0.00155	34	0.0204	FALSE
AIFM3	-0.366	0.116	-3.163	0.00156	17	0.0204	FALSE
ERBB4	-0.183	0.058	-3.163	0.00156	68	0.0205	FALSE
PDZD4	-0.366	0.116	-3.161	0.00157	17	0.0205	FALSE
EPS8L1	-0.258	0.082	-3.16	0.00158	34	0.0206	FALSE
TRIM28	-0.258	0.082	-3.159	0.00158	34	0.0206	FALSE
SMARCC2	-0.365	0.116	-3.159	0.00158	17	0.0206	FALSE
ABL2	-0.258	0.082	-3.158	0.00159	34	0.0206	FALSE
OSBPL5	-0.258	0.082	-3.157	0.00159	34	0.0207	FALSE
CDK6	0.182	0.058	3.155	0.00161	68	0.0209	FALSE
ZNF624	-0.364	0.116	-3.148	0.00164	17	0.0213	FALSE
VNN1	0.257	0.082	3.148	0.00165	34	0.0213	FALSE
ZNF615	-0.364	0.116	-3.148	0.00165	17	0.0213	FALSE
YIF1B	0.257	0.082	3.143	0.00167	34	0.0216	FALSE
NXT2	0.21	0.067	3.14	0.00169	51	0.0218	FALSE
RNF32	0.21	0.067	3.14	0.00169	51	0.0218	FALSE
FAM58A	0.257	0.082	3.138	0.0017	34	0.022	FALSE
PPAPDC2	0.256	0.082	3.137	0.00171	34	0.022	FALSE
NFE2L2	-0.363	0.116	-3.135	0.00172	17	0.0221	FALSE
RING1	-0.362	0.116	-3.135	0.00172	17	0.0221	FALSE
GPR137B	-0.209	0.067	-3.135	0.00172	51	0.0221	FALSE
LARP1B	-0.256	0.082	-3.13	0.00175	34	0.0224	FALSE
NBPF1	-0.362	0.116	-3.129	0.00176	17	0.0225	FALSE
AURKC	0.162	0.052	3.128	0.00176	85	0.0225	FALSE
TPO	-0.256	0.082	-3.128	0.00176	34	0.0225	FALSE
RBBP8	-0.361	0.116	-3.126	0.00177	17	0.0227	FALSE
TRAPPC6B	0.361	0.116	3.124	0.00179	17	0.0228	FALSE
EPSTI1	0.361	0.116	3.122	0.0018	17	0.0229	FALSE
LRPPRC	-0.361	0.116	-3.119	0.00182	17	0.0231	FALSE
RHBDF1	-0.36	0.116	-3.118	0.00182	17	0.0232	FALSE
OR14K1	0.255	0.082	3.114	0.00185	34	0.0235	FALSE
IKBKB	-0.208	0.067	-3.114	0.00185	51	0.0235	FALSE
H2BFWT	-0.36	0.116	-3.112	0.00186	17	0.0235	FALSE
ERGIC2	0.254	0.082	3.112	0.00186	34	0.0235	FALSE
ZNF317	-0.254	0.082	-3.112	0.00186	34	0.0235	FALSE
SPECC1L	-0.36	0.116	-3.111	0.00186	17	0.0236	FALSE
GPR25	-0.208	0.067	-3.109	0.00188	51	0.0237	FALSE
SRSF10	-0.207	0.067	-3.108	0.00188	51	0.0238	FALSE
MOB3C	0.254	0.082	3.107	0.00189	34	0.0238	FALSE
MRPL10	0.254	0.082	3.104	0.00191	34	0.0241	FALSE
EPHB4	-0.359	0.116	-3.104	0.00191	17	0.0241	FALSE
SIM2	-0.359	0.116	-3.103	0.00192	17	0.0241	FALSE
VAMP3	0.254	0.082	3.102	0.00192	34	0.0241	FALSE
TMEM155	-0.359	0.116	-3.101	0.00193	17	0.0242	FALSE
GPR126	-0.253	0.082	-3.1	0.00194	34	0.0243	FALSE
PNN	-0.358	0.116	-3.098	0.00195	17	0.0244	FALSE
CYSTM1	0.253	0.082	3.098	0.00195	34	0.0244	FALSE
ALG8	-0.358	0.116	-3.096	0.00196	17	0.0245	FALSE
FCGR3B	0.179	0.058	3.095	0.00197	68	0.0246	FALSE
TSSK3	-0.206	0.067	-3.093	0.00198	51	0.0247	FALSE
COMMD3	0.358	0.116	3.092	0.00199	17	0.0248	FALSE
CHRM3	-0.135	0.044	-3.091	0.00199	119	0.0248	FALSE
CHCHD2	0.253	0.082	3.091	0.002	34	0.0249	FALSE
COL18A1-AS1	0.357	0.116	3.09	0.002	17	0.0249	FALSE
IL36A	0.253	0.082	3.089	0.00201	34	0.0249	FALSE
PIP5K1P1	0.357	0.116	3.088	0.00201	17	0.025	FALSE
C10orf107	0.357	0.116	3.087	0.00202	17	0.025	FALSE
IFNLR1	-0.357	0.116	-3.087	0.00202	17	0.025	FALSE
PYGB	-0.206	0.067	-3.085	0.00203	51	0.0251	FALSE
ZNF280C	-0.357	0.116	-3.085	0.00204	17	0.0251	FALSE
FUZ	0.252	0.082	3.085	0.00204	34	0.0251	FALSE
ERBB2	-0.178	0.058	-3.084	0.00204	68	0.0251	FALSE
ZP1	0.357	0.116	3.084	0.00204	17	0.0251	FALSE
IFT20	0.252	0.082	3.084	0.00205	34	0.0252	FALSE
ZPBP	0.356	0.116	3.083	0.00205	17	0.0252	FALSE
SLC10A7	0.252	0.082	3.081	0.00207	34	0.0254	FALSE
NME6	0.206	0.067	3.079	0.00208	51	0.0255	FALSE
LIN28B	0.356	0.116	3.076	0.0021	17	0.0258	FALSE
CASD1	-0.356	0.116	-3.075	0.00211	17	0.0258	FALSE
CD300E	0.251	0.082	3.072	0.00213	34	0.026	FALSE
TBX18	-0.355	0.116	-3.072	0.00213	17	0.026	FALSE
PHOSPHO2	-0.355	0.116	-3.07	0.00214	17	0.0262	FALSE
SIGLEC10	-0.355	0.116	-3.069	0.00215	17	0.0262	FALSE
CCR6	0.205	0.067	3.069	0.00215	51	0.0262	FALSE
LIPC	-0.251	0.082	-3.069	0.00215	34	0.0262	FALSE
PSPC1	-0.355	0.116	-3.068	0.00216	17	0.0262	FALSE
MAGEA4	0.355	0.116	3.067	0.00216	17	0.0262	FALSE
CACNG1	0.251	0.082	3.067	0.00216	34	0.0262	FALSE
NUMB	-0.158	0.052	-3.065	0.00218	85	0.0264	FALSE
KLHL26	-0.354	0.116	-3.064	0.00218	17	0.0265	FALSE
ELK1	-0.354	0.116	-3.063	0.00219	17	0.0266	FALSE
DGKB	-0.354	0.116	-3.059	0.00222	17	0.0269	FALSE
RAF1	-0.204	0.067	-3.059	0.00222	51	0.0269	FALSE
HUNK	-0.25	0.082	-3.058	0.00223	34	0.0269	FALSE
NAPA	-0.353	0.116	-3.056	0.00224	17	0.0271	FALSE
RCAN2	0.353	0.116	3.054	0.00225	17	0.0272	FALSE
ADAMTS15	-0.353	0.116	-3.053	0.00227	17	0.0273	FALSE
SLFN12	-0.353	0.116	-3.052	0.00227	17	0.0273	FALSE
DCLRE1A	-0.353	0.116	-3.052	0.00227	17	0.0273	FALSE
APOBEC3D	-0.352	0.116	-3.047	0.00231	17	0.0278	FALSE
TAS2R38	0.203	0.067	3.046	0.00232	51	0.0278	FALSE
0	0.072	0.024	3.046	0.00232	408	0.0278	FALSE
TGFBR3	-0.352	0.116	-3.044	0.00233	17	0.0279	FALSE
PTRF	-0.352	0.116	-3.044	0.00234	17	0.0279	FALSE
DNAJA3	-0.249	0.082	-3.041	0.00236	34	0.0282	FALSE
HIP1R	-0.352	0.116	-3.04	0.00236	17	0.0282	FALSE
SETD3	0.248	0.082	3.039	0.00237	34	0.0283	FALSE
NSUN5P2	0.157	0.052	3.038	0.00238	85	0.0284	FALSE
ZNF546	-0.351	0.116	-3.037	0.00239	17	0.0284	FALSE
OR13C3	-0.351	0.116	-3.037	0.00239	17	0.0285	FALSE
PLCL2	-0.351	0.116	-3.036	0.0024	17	0.0285	FALSE
BICD2	-0.351	0.116	-3.035	0.00241	17	0.0286	FALSE
BUB1	-0.202	0.067	-3.033	0.00242	51	0.0287	FALSE
HOXC8	-0.351	0.116	-3.032	0.00243	17	0.0288	FALSE
CELF5	-0.248	0.082	-3.03	0.00245	34	0.029	FALSE
KATNAL1	-0.35	0.116	-3.028	0.00246	17	0.0292	FALSE
ZNF808	0.35	0.116	3.026	0.00248	17	0.0293	FALSE
SLC4A5	-0.35	0.116	-3.025	0.00249	17	0.0294	FALSE
GPR128	0.143	0.047	3.025	0.00249	102	0.0294	FALSE
ST6GALNAC3	0.35	0.116	3.023	0.0025	17	0.0295	FALSE
FAM83F	-0.247	0.082	-3.023	0.00251	34	0.0295	FALSE
TDGF1	0.175	0.058	3.022	0.00251	68	0.0296	FALSE
TPT1	0.202	0.067	3.021	0.00252	51	0.0296	FALSE
FOSL1	-0.349	0.116	-3.018	0.00254	17	0.0299	FALSE
PDE1C	-0.247	0.082	-3.015	0.00257	34	0.0301	FALSE
ADCK5	-0.246	0.082	-3.015	0.00257	34	0.0301	FALSE
HIST2H2AA3	0.201	0.067	3.015	0.00257	51	0.0301	FALSE
KLHL2	-0.348	0.116	-3.013	0.00258	17	0.0302	FALSE
MGST3	-0.246	0.082	-3.013	0.00258	34	0.0302	FALSE
MRPL16	0.348	0.116	3.012	0.0026	17	0.0303	FALSE
GRM8	-0.156	0.052	-3.011	0.0026	85	0.0304	FALSE
NLRP10	-0.348	0.116	-3.01	0.00261	17	0.0305	FALSE
NDUFB6	0.201	0.067	3.009	0.00262	51	0.0305	FALSE
SAMD4B	0.348	0.116	3.008	0.00263	17	0.0306	FALSE
CHRM2	0.201	0.067	3.007	0.00264	51	0.0306	FALSE
NR0B2	0.174	0.058	3.006	0.00265	68	0.0307	FALSE
VPS52	0.348	0.116	3.006	0.00265	17	0.0308	FALSE
CCR9	0.201	0.067	3.005	0.00266	51	0.0308	FALSE
PLCB2	-0.246	0.082	-3.003	0.00267	34	0.031	FALSE
CCDC170	-0.347	0.116	-3.003	0.00268	17	0.031	FALSE
MAP2K3	-0.155	0.052	-3.001	0.00269	85	0.0312	FALSE
RYBP	-0.245	0.082	-3	0.0027	34	0.0312	FALSE
SPATA4	0.245	0.082	2.998	0.00271	34	0.0313	FALSE
PPP1R12A	-0.347	0.116	-2.998	0.00272	17	0.0313	FALSE
PRPSAP1	-0.347	0.116	-2.998	0.00272	17	0.0313	FALSE
SERINC2	0.245	0.082	2.995	0.00274	34	0.0316	FALSE
HIST1H3H	0.245	0.082	2.994	0.00275	34	0.0316	FALSE
SLC25A27	0.346	0.116	2.994	0.00275	17	0.0316	FALSE
NFATC1	-0.244	0.082	-2.99	0.00279	34	0.032	FALSE
NAT1	0.346	0.116	2.989	0.0028	17	0.0321	FALSE
CASP8	-0.346	0.116	-2.989	0.0028	17	0.0321	FALSE
LOC389834	0.345	0.116	2.986	0.00283	17	0.0324	FALSE
TUBB3	-0.244	0.082	-2.984	0.00285	34	0.0326	FALSE
JAG1	-0.345	0.116	-2.984	0.00285	17	0.0326	FALSE
IFNGR1	-0.345	0.116	-2.983	0.00285	17	0.0326	FALSE
MMRN1	-0.345	0.116	-2.983	0.00286	17	0.0326	FALSE
BHLHE23	-0.345	0.116	-2.982	0.00286	17	0.0326	FALSE
ANKRD36	0.199	0.067	2.982	0.00287	51	0.0327	FALSE
P2RY10	-0.244	0.082	-2.981	0.00287	34	0.0327	FALSE
SUB1	0.244	0.082	2.98	0.00288	34	0.0327	FALSE
KCTD4	0.345	0.116	2.98	0.00288	17	0.0327	FALSE
RPE65	0.344	0.116	2.977	0.00291	17	0.033	FALSE
CNTNAP3B	-0.344	0.116	-2.976	0.00292	17	0.0331	FALSE
FPGT	0.344	0.116	2.976	0.00292	17	0.0331	FALSE
WDR60	-0.344	0.116	-2.971	0.00297	17	0.0336	FALSE
LHX9	-0.344	0.116	-2.971	0.00297	17	0.0336	FALSE
NLK	-0.243	0.082	-2.97	0.00298	34	0.0337	FALSE
PTPN22	0.243	0.082	2.966	0.00302	34	0.034	FALSE
NBPF15	-0.343	0.116	-2.963	0.00305	17	0.0344	FALSE
SKIV2L2	-0.342	0.116	-2.96	0.00308	17	0.0347	FALSE
CTRL	0.342	0.116	2.959	0.00308	17	0.0347	FALSE
URB1-AS1	0.342	0.116	2.959	0.00308	17	0.0347	FALSE
BRAT1	0.342	0.116	2.958	0.0031	17	0.0348	FALSE
VARS	-0.342	0.116	-2.954	0.00313	17	0.0352	FALSE
RPL9	0.341	0.116	2.953	0.00315	17	0.0353	FALSE
PKN1	-0.241	0.082	-2.953	0.00315	34	0.0353	FALSE
ZNF3	-0.197	0.067	-2.952	0.00316	51	0.0353	FALSE
XPO7	-0.341	0.116	-2.95	0.00318	17	0.0355	FALSE
RPL18	0.341	0.116	2.95	0.00318	17	0.0355	FALSE
KRTAP12-1	0.341	0.116	2.949	0.00319	17	0.0356	FALSE
DPH3	0.341	0.116	2.949	0.00319	17	0.0356	FALSE
YTHDC1	-0.341	0.116	-2.947	0.00321	17	0.0357	FALSE
HSFY1	0.341	0.116	2.947	0.00321	17	0.0357	FALSE
PZP	-0.341	0.116	-2.946	0.00322	17	0.0358	FALSE
CST9L	0.34	0.116	2.944	0.00324	17	0.036	FALSE
VRK3	-0.241	0.082	-2.943	0.00326	34	0.0362	FALSE
HSPBAP1	0.196	0.067	2.939	0.00329	51	0.0365	FALSE
GTPBP8	0.24	0.082	2.935	0.00334	34	0.037	FALSE
HNRNPK	-0.24	0.082	-2.935	0.00334	34	0.037	FALSE
DNPEP	0.24	0.082	2.934	0.00335	34	0.0371	FALSE
LOC219872	-0.196	0.067	-2.933	0.00335	51	0.0371	FALSE
TPH1	0.339	0.116	2.933	0.00336	17	0.0372	FALSE
PDCD1LG2	0.24	0.082	2.932	0.00337	34	0.0372	FALSE
IL6R	0.196	0.067	2.932	0.00337	51	0.0372	FALSE
GYPB	-0.24	0.082	-2.931	0.00337	34	0.0372	FALSE
URM1	0.339	0.116	2.931	0.00338	17	0.0372	FALSE
XPO6	-0.339	0.116	-2.928	0.00342	17	0.0376	FALSE
PSMC5	-0.338	0.116	-2.927	0.00342	17	0.0376	FALSE
SMC1B	-0.338	0.116	-2.927	0.00343	17	0.0376	FALSE
MVB12A	0.239	0.082	2.926	0.00344	34	0.0377	FALSE
RXFP4	0.195	0.067	2.926	0.00344	51	0.0377	FALSE
NFIC	-0.338	0.116	-2.925	0.00344	17	0.0377	FALSE
CRIPT	0.338	0.116	2.925	0.00344	17	0.0377	FALSE
XLOC_l2_011911	0.338	0.116	2.922	0.00347	17	0.038	FALSE
ITPKB	-0.239	0.082	-2.92	0.0035	34	0.0383	FALSE
SLC5A11	-0.239	0.082	-2.92	0.0035	34	0.0383	FALSE
EFTUD2	-0.338	0.116	-2.919	0.00351	17	0.0383	FALSE
NUBP2	0.337	0.116	2.917	0.00354	17	0.0385	FALSE
LEPROT	-0.337	0.116	-2.917	0.00354	17	0.0385	FALSE
SYNPO2L	-0.337	0.116	-2.916	0.00355	17	0.0386	FALSE
PSAT1	-0.195	0.067	-2.915	0.00355	51	0.0386	FALSE
KIF2A	-0.337	0.116	-2.912	0.00359	17	0.039	FALSE
TCF7	-0.336	0.116	-2.909	0.00362	17	0.0393	FALSE
OR8D1	-0.336	0.116	-2.909	0.00363	17	0.0394	FALSE
ZBED4	-0.336	0.116	-2.908	0.00363	17	0.0394	FALSE
TMEM132A	-0.336	0.116	-2.906	0.00366	17	0.0396	FALSE
MTRF1L	0.238	0.082	2.906	0.00366	34	0.0396	FALSE
C14orf180	-0.336	0.116	-2.905	0.00367	17	0.0396	FALSE
JAKMIP1	-0.336	0.116	-2.905	0.00368	17	0.0397	FALSE
C1QTNF3	0.237	0.082	2.903	0.0037	34	0.0399	FALSE
RBAK	-0.335	0.116	-2.901	0.00371	17	0.04	FALSE
DDIAS	-0.335	0.116	-2.901	0.00372	17	0.0401	FALSE
BMP1	-0.335	0.116	-2.898	0.00375	17	0.0403	FALSE
PTAFR	0.193	0.067	2.898	0.00376	51	0.0403	FALSE
EYA4	-0.237	0.082	-2.898	0.00376	34	0.0403	FALSE
SMARCAD1	-0.335	0.116	-2.898	0.00376	17	0.0403	FALSE
HIST1H2BA	0.335	0.116	2.898	0.00376	17	0.0403	FALSE
TIMM10B	0.335	0.116	2.897	0.00376	17	0.0403	FALSE
PIGO	0.237	0.082	2.897	0.00377	34	0.0403	FALSE
COL10A1	-0.335	0.116	-2.895	0.00379	17	0.0405	FALSE
MYO1F	-0.335	0.116	-2.895	0.00379	17	0.0405	FALSE
SLC10A3	0.237	0.082	2.894	0.0038	34	0.0406	FALSE
DRD5	-0.193	0.067	-2.894	0.0038	51	0.0406	FALSE
BLK	-0.193	0.067	-2.893	0.00381	51	0.0406	FALSE
SLC4A2	-0.335	0.116	-2.893	0.00381	17	0.0406	FALSE
TMEM68	-0.334	0.116	-2.89	0.00385	17	0.041	FALSE
CDRT4	0.334	0.116	2.888	0.00387	17	0.0412	FALSE
LOXL2	-0.236	0.082	-2.887	0.00389	34	0.0413	FALSE
TMEM171	-0.236	0.082	-2.887	0.0039	34	0.0414	FALSE
UBXN2A	0.334	0.116	2.886	0.0039	17	0.0414	FALSE
PTPN14	-0.334	0.116	-2.886	0.0039	17	0.0414	FALSE
C1orf116	-0.333	0.116	-2.884	0.00393	17	0.0415	FALSE
BDKRB1	0.236	0.082	2.884	0.00393	34	0.0415	FALSE
INPP4A	-0.333	0.116	-2.884	0.00393	17	0.0415	FALSE
HOMER1	0.192	0.067	2.881	0.00397	51	0.0419	FALSE
BIN2	-0.333	0.116	-2.88	0.00398	17	0.042	FALSE
C11orf74	0.235	0.082	2.879	0.00399	34	0.0421	FALSE
OR10AG1	-0.333	0.116	-2.877	0.00401	17	0.0423	FALSE
ZFAND6	0.333	0.116	2.876	0.00403	17	0.0424	FALSE
MLH3	-0.332	0.116	-2.873	0.00406	17	0.0427	FALSE
CRX	-0.332	0.116	-2.873	0.00407	17	0.0428	FALSE
RAD54L2	-0.332	0.116	-2.873	0.00407	17	0.0428	FALSE
BPHL	0.235	0.082	2.871	0.00409	34	0.0429	FALSE
LINC00887	0.332	0.116	2.87	0.00411	17	0.043	FALSE
C16orf74	0.332	0.116	2.87	0.00411	17	0.043	FALSE
ZBED1	-0.332	0.116	-2.87	0.00411	17	0.043	FALSE
TRA	0.235	0.082	2.869	0.00412	34	0.0431	FALSE
RBFOX1	-0.331	0.116	-2.865	0.00417	17	0.0435	FALSE
CPSF4	0.234	0.082	2.865	0.00417	34	0.0435	FALSE
DDX11	-0.234	0.082	-2.865	0.00417	34	0.0435	FALSE
USP12	0.331	0.116	2.863	0.0042	17	0.0438	FALSE
ULK3	0.234	0.082	2.86	0.00423	34	0.0441	FALSE
GPSM1	-0.191	0.067	-2.859	0.00425	51	0.0442	FALSE
C6orf58	-0.33	0.116	-2.857	0.00427	17	0.0444	FALSE
SCLT1	0.33	0.116	2.856	0.00429	17	0.0445	FALSE
RAMP3	0.191	0.067	2.856	0.00429	51	0.0445	FALSE
HEY2	-0.33	0.116	-2.856	0.00429	17	0.0445	FALSE
DAZ2	-0.33	0.116	-2.856	0.00429	17	0.0445	FALSE
ZNF300P1	0.33	0.116	2.854	0.00432	17	0.0447	FALSE
MAP10	-0.233	0.082	-2.853	0.00433	34	0.0448	FALSE
RNF40	-0.33	0.116	-2.852	0.00435	17	0.045	FALSE
TAOK3	-0.19	0.067	-2.85	0.00437	51	0.045	FALSE
PSORS1C1	0.33	0.116	2.85	0.00437	17	0.045	FALSE
ZEB1	-0.33	0.116	-2.85	0.00437	17	0.045	FALSE
LHX4	-0.33	0.116	-2.85	0.00437	17	0.045	FALSE
PAPD7	-0.233	0.082	-2.85	0.00437	34	0.045	FALSE
PLSCR5	0.33	0.116	2.85	0.00437	17	0.045	FALSE
SULF1	-0.19	0.067	-2.85	0.00438	51	0.045	FALSE
C10orf12	-0.329	0.116	-2.849	0.00439	17	0.0451	FALSE
OLR1	0.134	0.047	2.848	0.0044	102	0.0452	FALSE
PDLIM7	0.19	0.067	2.848	0.0044	51	0.0452	FALSE
CKLF	0.329	0.116	2.846	0.00443	17	0.0454	FALSE
APLP1	-0.329	0.116	-2.842	0.00448	17	0.0459	FALSE
NCMAP	0.329	0.116	2.842	0.00449	17	0.0459	FALSE
PPARGC1B	-0.329	0.116	-2.842	0.00449	17	0.0459	FALSE
TRNT1	0.232	0.082	2.839	0.00453	34	0.0462	FALSE
ANKRD36BP1	0.328	0.116	2.839	0.00453	17	0.0462	FALSE
FEZF1	-0.328	0.116	-2.839	0.00453	17	0.0462	FALSE
RPL26L1	0.328	0.116	2.838	0.00453	17	0.0462	FALSE
CEP41	0.328	0.116	2.835	0.00459	17	0.0467	FALSE
DSG4	-0.328	0.116	-2.834	0.0046	17	0.0468	FALSE
CDKN2A	0.328	0.116	2.834	0.0046	17	0.0468	FALSE
CCM2	0.232	0.082	2.832	0.00462	34	0.047	FALSE
NICN1	0.327	0.116	2.831	0.00464	17	0.0471	FALSE
AMY2B	-0.231	0.082	-2.83	0.00465	34	0.0472	FALSE
MSX2	-0.327	0.116	-2.829	0.00467	17	0.0473	FALSE
ZFY	-0.327	0.116	-2.829	0.00468	17	0.0474	FALSE
LIM2	0.327	0.116	2.828	0.00468	17	0.0474	FALSE
TESK1	-0.146	0.052	-2.827	0.00469	85	0.0475	FALSE
MAB21L2	0.327	0.116	2.826	0.00471	17	0.0476	FALSE
DGKZ	-0.327	0.116	-2.826	0.00472	17	0.0476	FALSE
DDHD1	-0.327	0.116	-2.824	0.00474	17	0.0479	FALSE
PRSS2	0.188	0.067	2.823	0.00476	51	0.048	FALSE
MAP4K3	-0.163	0.058	-2.822	0.00477	68	0.0481	FALSE
BPIFC	0.326	0.116	2.82	0.0048	17	0.0483	FALSE
MECOM	0.326	0.116	2.82	0.0048	17	0.0483	FALSE
SENP8	0.23	0.082	2.818	0.00483	34	0.0485	FALSE
AFG3L2	-0.326	0.116	-2.818	0.00483	17	0.0485	FALSE
ARHGAP17	-0.23	0.082	-2.818	0.00484	34	0.0485	FALSE
LOC101927122	0.326	0.116	2.818	0.00484	17	0.0485	FALSE
OR2G6	0.326	0.116	2.817	0.00484	17	0.0485	FALSE
C1orf21	-0.326	0.116	-2.816	0.00487	17	0.0487	FALSE
NID2	-0.325	0.116	-2.814	0.00489	17	0.0489	FALSE
HRH2	-0.23	0.082	-2.813	0.00491	34	0.0491	FALSE
HTR1B	-0.188	0.067	-2.811	0.00494	51	0.0493	FALSE
KLKB1	0.23	0.082	2.81	0.00495	34	0.0494	FALSE
PATZ1	-0.325	0.116	-2.81	0.00496	17	0.0494	FALSE
CDK4	0.188	0.067	2.809	0.00497	51	0.0495	FALSE
DDR2	-0.162	0.058	-2.808	0.00498	68	0.0496	FALSE
LINGO1	-0.23	0.082	-2.808	0.00499	34	0.0496	FALSE
DIAPH3	-0.325	0.116	-2.807	0.005	17	0.0497	FALSE
TCP10L	0.229	0.082	2.806	0.00501	34	0.0498	FALSE
C14orf142	-0.324	0.116	-2.806	0.00502	17	0.0498	FALSE
BRSK2	-0.324	0.116	-2.804	0.00504	17	0.05	FALSE
PCYT1B	-0.324	0.116	-2.803	0.00506	17	0.0501	FALSE
SMAD7	-0.324	0.116	-2.803	0.00506	17	0.0501	FALSE
C20orf62	0.324	0.116	2.802	0.00508	17	0.0502	FALSE
SRMS	-0.229	0.082	-2.802	0.00509	34	0.0503	FALSE
METTL2A	0.324	0.116	2.799	0.00513	17	0.0507	FALSE
GAS6	-0.324	0.116	-2.798	0.00514	17	0.0507	FALSE
SRPK2	-0.162	0.058	-2.796	0.00517	68	0.051	FALSE
EXTL3	-0.323	0.116	-2.796	0.00518	17	0.0511	FALSE
FGG	-0.323	0.116	-2.794	0.00521	17	0.0513	FALSE
ZNF184	-0.323	0.116	-2.793	0.00522	17	0.0513	FALSE
VCAN	-0.323	0.116	-2.793	0.00522	17	0.0513	FALSE
NPY	0.186	0.067	2.793	0.00523	51	0.0514	FALSE
CHRNA3	-0.186	0.067	-2.792	0.00523	51	0.0514	FALSE
RABL2A	0.186	0.067	2.79	0.00527	51	0.0517	FALSE
PRSS45	0.322	0.116	2.789	0.0053	17	0.0519	FALSE
FA2H	0.186	0.067	2.788	0.00531	51	0.052	FALSE
CPNE3	-0.322	0.116	-2.787	0.00531	17	0.052	FALSE
ATRNL1	-0.322	0.116	-2.787	0.00532	17	0.052	FALSE
HOXA1	-0.322	0.116	-2.784	0.00537	17	0.0525	FALSE
PROK2	0.322	0.116	2.783	0.00539	17	0.0526	FALSE
KRT24	-0.322	0.116	-2.782	0.0054	17	0.0527	FALSE
OXSM	0.322	0.116	2.781	0.00542	17	0.0528	FALSE
CLDND2	0.322	0.116	2.781	0.00542	17	0.0528	FALSE
TYRO3P	0.321	0.116	2.779	0.00545	17	0.0531	FALSE
FCER1G	0.227	0.082	2.779	0.00545	34	0.0531	FALSE
RPS15A	0.227	0.082	2.778	0.00547	34	0.0531	FALSE
XLOC_006950	0.321	0.116	2.778	0.00548	17	0.0532	FALSE
NRIP3	0.321	0.116	2.777	0.00549	17	0.0532	FALSE
SPTLC2	-0.321	0.116	-2.777	0.00549	17	0.0532	FALSE
SFTPA2	0.227	0.082	2.777	0.00549	34	0.0532	FALSE
CAPS2	0.227	0.082	2.776	0.0055	34	0.0532	FALSE
LRFN3	-0.321	0.116	-2.776	0.0055	17	0.0532	FALSE
GJA3	-0.321	0.116	-2.775	0.00552	17	0.0534	FALSE
KCNJ14	-0.321	0.116	-2.775	0.00552	17	0.0534	FALSE
CDC5L	-0.321	0.116	-2.774	0.00554	17	0.0534	FALSE
RNFT1	0.321	0.116	2.774	0.00554	17	0.0534	FALSE
ABTB1	-0.321	0.116	-2.773	0.00555	17	0.0535	FALSE
MS4A7	0.32	0.116	2.77	0.0056	17	0.054	FALSE
MXD3	-0.32	0.116	-2.769	0.00562	17	0.0541	FALSE
ANG	0.226	0.082	2.769	0.00563	34	0.0541	FALSE
TNKS2	-0.32	0.116	-2.767	0.00565	17	0.0543	FALSE
ZNF100	0.32	0.116	2.767	0.00566	17	0.0544	FALSE
ISG20	0.185	0.067	2.764	0.00571	51	0.0548	FALSE
DPM1	0.226	0.082	2.762	0.00574	34	0.0551	FALSE
LINC00477	-0.319	0.116	-2.76	0.00579	17	0.0554	FALSE
C10orf55	0.319	0.116	2.76	0.00579	17	0.0554	FALSE
KLHDC4	-0.226	0.082	-2.759	0.00579	34	0.0554	FALSE
DNAJB3	0.226	0.082	2.759	0.0058	34	0.0554	FALSE
LINC01547	0.226	0.082	2.759	0.0058	34	0.0554	FALSE
VPS37A	0.319	0.116	2.758	0.00581	17	0.0555	FALSE
SLC25A51P1	0.319	0.116	2.758	0.00582	17	0.0555	FALSE
CTBS	0.319	0.116	2.757	0.00583	17	0.0555	FALSE
ATAD1	0.319	0.116	2.757	0.00583	17	0.0555	FALSE
TMEM88	0.319	0.116	2.756	0.00586	17	0.0558	FALSE
ZNF420	-0.319	0.116	-2.755	0.00588	17	0.0559	FALSE
PDE6B	-0.319	0.116	-2.755	0.00588	17	0.0559	FALSE
TXNRD3NB	0.318	0.116	2.753	0.0059	17	0.0561	FALSE
CASR	-0.318	0.116	-2.752	0.00592	17	0.0561	FALSE
PCDH20	-0.318	0.116	-2.752	0.00593	17	0.0562	FALSE
C9orf62	0.318	0.116	2.751	0.00593	17	0.0562	FALSE
PCDHA6	-0.318	0.116	-2.75	0.00595	17	0.0564	FALSE
OASL	-0.318	0.116	-2.748	0.00599	17	0.0567	FALSE
YIPF7	0.318	0.116	2.748	0.006	17	0.0567	FALSE
AGTR1	0.13	0.047	2.747	0.00601	102	0.0568	FALSE
SGK494	0.183	0.067	2.747	0.00601	51	0.0568	FALSE
LOC403312	0.317	0.116	2.746	0.00604	17	0.057	FALSE
SNRK	-0.183	0.067	-2.745	0.00605	51	0.057	FALSE
ATXN7L3	-0.317	0.116	-2.745	0.00605	17	0.057	FALSE
CDK18	-0.159	0.058	-2.744	0.00608	68	0.0572	FALSE
SOCS5	-0.317	0.116	-2.742	0.00611	17	0.0574	FALSE
PTP4A3	0.317	0.116	2.742	0.00611	17	0.0574	FALSE
TIMP1	0.317	0.116	2.741	0.00612	17	0.0574	FALSE
FHL1	0.317	0.116	2.738	0.00618	17	0.058	FALSE
GORAB	0.316	0.116	2.736	0.00622	17	0.0583	FALSE
RUNDC1	-0.316	0.116	-2.734	0.00626	17	0.0586	FALSE
FOXO3	-0.316	0.116	-2.734	0.00626	17	0.0586	FALSE
ACAT2	0.183	0.067	2.734	0.00626	51	0.0586	FALSE
DLD	-0.316	0.116	-2.734	0.00626	17	0.0586	FALSE
MAPK8IP1	-0.316	0.116	-2.732	0.0063	17	0.0589	FALSE
AQP4-AS1	0.316	0.116	2.732	0.0063	17	0.0589	FALSE
HLA-DOB	0.223	0.082	2.73	0.00633	34	0.0591	FALSE
CUL4B	-0.316	0.116	-2.729	0.00635	17	0.0592	FALSE
UBAC2	0.223	0.082	2.727	0.00639	34	0.0595	FALSE
XLOC_l2_000915	0.315	0.116	2.726	0.00641	17	0.0596	FALSE
MB	0.315	0.116	2.726	0.00641	17	0.0596	FALSE
FLJ44838	-0.315	0.116	-2.725	0.00642	17	0.0597	FALSE
C19orf48	0.315	0.116	2.725	0.00643	17	0.0597	FALSE
PSMD3	-0.158	0.058	-2.724	0.00644	68	0.0598	FALSE
POLR1D	0.223	0.082	2.724	0.00646	34	0.0598	FALSE
MAFG	0.315	0.116	2.724	0.00646	17	0.0598	FALSE
PCDHA4	-0.315	0.116	-2.723	0.00647	17	0.0599	FALSE
CHGA	-0.315	0.116	-2.723	0.00648	17	0.0599	FALSE
TMEM136	0.315	0.116	2.722	0.00648	17	0.0599	FALSE
ATOH7	0.314	0.116	2.718	0.00656	17	0.0606	FALSE
LOC285453	0.314	0.116	2.717	0.00658	17	0.0608	FALSE
HNRNPH1	-0.314	0.116	-2.717	0.00659	17	0.0608	FALSE
FYN	-0.14	0.052	-2.716	0.00661	85	0.0609	FALSE
PDZD8	-0.314	0.116	-2.716	0.00661	17	0.0609	FALSE
SLC6A2	-0.222	0.082	-2.716	0.00661	34	0.0609	FALSE
C15orf53	0.314	0.116	2.715	0.00662	17	0.0609	FALSE
SPANXA1	0.181	0.067	2.715	0.00663	51	0.0609	FALSE
GH2	0.314	0.116	2.714	0.00665	17	0.0611	FALSE
FAM83A	0.222	0.082	2.713	0.00666	34	0.0612	FALSE
DNAJB12	-0.222	0.082	-2.713	0.00667	34	0.0612	FALSE
NDUFA11	0.314	0.116	2.712	0.00669	17	0.0613	FALSE
MYO6	-0.313	0.116	-2.71	0.00673	17	0.0617	FALSE
CSF3	0.313	0.116	2.708	0.00676	17	0.0619	FALSE
WDR63	-0.313	0.116	-2.707	0.0068	17	0.0622	FALSE
KIFAP3	-0.313	0.116	-2.705	0.00682	17	0.0624	FALSE
CDC25C	0.313	0.116	2.705	0.00683	17	0.0624	FALSE
FAM124B	0.313	0.116	2.704	0.00686	17	0.0626	FALSE
DHX33	-0.312	0.116	-2.702	0.00689	17	0.0628	FALSE
PPFIA1	-0.312	0.116	-2.701	0.00692	17	0.0631	FALSE
EEF1D	-0.22	0.082	-2.697	0.007	34	0.0638	FALSE
FAM135B	-0.22	0.082	-2.696	0.00702	34	0.0639	FALSE
SV2B	-0.312	0.116	-2.696	0.00702	17	0.0639	FALSE
TRPV3	-0.311	0.116	-2.694	0.00706	17	0.0642	FALSE
STEAP4	0.311	0.116	2.693	0.00708	17	0.0643	FALSE
SNX31	0.311	0.116	2.691	0.00713	17	0.0647	FALSE
ATAD3C	0.311	0.116	2.689	0.00717	17	0.065	FALSE
FXR2	-0.22	0.082	-2.688	0.00719	34	0.0652	FALSE
HSP90B1	-0.311	0.116	-2.687	0.00721	17	0.0653	FALSE
ECI2	0.22	0.082	2.686	0.00722	34	0.0654	FALSE
FUT2	0.219	0.082	2.684	0.00727	34	0.0658	FALSE
BCKDHB	-0.31	0.116	-2.683	0.00729	17	0.0659	FALSE
DEFB134	0.31	0.116	2.681	0.00734	17	0.0663	FALSE
CDA	0.31	0.116	2.679	0.00738	17	0.0666	FALSE
LIMD2	0.31	0.116	2.679	0.00738	17	0.0666	FALSE
FAAH2	-0.31	0.116	-2.679	0.00739	17	0.0666	FALSE
CCDC28A	0.219	0.082	2.677	0.00742	34	0.0668	FALSE
TNFAIP2	0.31	0.116	2.677	0.00742	17	0.0668	FALSE
EMID1	0.31	0.116	2.677	0.00743	17	0.0668	FALSE
ADIG	0.219	0.082	2.676	0.00745	34	0.0669	FALSE
HN1	0.309	0.116	2.675	0.00747	17	0.0671	FALSE
OR10H1	-0.309	0.116	-2.675	0.00748	17	0.0671	FALSE
NDUFV3	0.219	0.082	2.675	0.00748	34	0.0671	FALSE
MGAT5B	0.309	0.116	2.673	0.00753	17	0.0675	FALSE
CLSPN	-0.309	0.116	-2.67	0.00758	17	0.0678	FALSE
PFKFB3	-0.154	0.058	-2.669	0.00762	68	0.0682	FALSE
TM2D3	0.218	0.082	2.668	0.00763	34	0.0683	FALSE
JAK2	0.218	0.082	2.667	0.00765	34	0.0683	FALSE
CFHR4	-0.308	0.116	-2.667	0.00765	17	0.0683	FALSE
STAG3L1	0.308	0.116	2.666	0.00767	17	0.0684	FALSE
TSC22D3	0.308	0.116	2.666	0.00768	17	0.0685	FALSE
TMEM51	-0.178	0.067	-2.663	0.00774	51	0.069	FALSE
VPS29	0.218	0.082	2.661	0.0078	34	0.0694	FALSE
PFKM	-0.154	0.058	-2.661	0.0078	68	0.0694	FALSE
ABCC11	0.307	0.116	2.658	0.00785	17	0.0698	FALSE
ADD2	-0.307	0.116	-2.658	0.00786	17	0.0698	FALSE
HMMR	-0.217	0.082	-2.658	0.00786	34	0.0698	FALSE
KIAA0226L	0.307	0.116	2.657	0.00788	17	0.07	FALSE
GAGE12B	0.307	0.116	2.655	0.00792	17	0.0703	FALSE
GGN	-0.307	0.116	-2.655	0.00794	17	0.0704	FALSE
LCN2	0.307	0.116	2.652	0.008	17	0.0709	FALSE
MZF1	-0.307	0.116	-2.652	0.00801	17	0.0709	FALSE
TAS2R42	0.177	0.067	2.651	0.00803	51	0.071	FALSE
QRFPR	0.153	0.058	2.651	0.00804	68	0.071	FALSE
COASY	0.137	0.052	2.649	0.00808	85	0.0711	FALSE
MED31	0.306	0.116	2.649	0.00808	17	0.0711	FALSE
ACP1	0.217	0.082	2.649	0.00808	34	0.0711	FALSE
SRP9	0.177	0.067	2.649	0.00808	51	0.0711	FALSE
WDR86	0.306	0.116	2.648	0.00809	17	0.0711	FALSE
MOGAT2	0.217	0.082	2.648	0.00809	34	0.0711	FALSE
RPL14	0.137	0.052	2.648	0.00809	85	0.0711	FALSE
RCOR3	-0.306	0.116	-2.648	0.0081	17	0.0711	FALSE
CDKL4	0.306	0.116	2.648	0.0081	17	0.0711	FALSE
ANO4	-0.306	0.116	-2.647	0.00812	17	0.0712	FALSE
GNL1	-0.306	0.116	-2.647	0.00812	17	0.0712	FALSE
AASDHPPT	0.216	0.082	2.647	0.00813	34	0.0712	FALSE
DUOX1	0.306	0.116	2.646	0.00814	17	0.0712	FALSE
STK11	-0.177	0.067	-2.646	0.00814	51	0.0712	FALSE
LRRCC1	-0.306	0.116	-2.646	0.00814	17	0.0712	FALSE
PRPH	-0.306	0.116	-2.645	0.00817	17	0.0714	FALSE
GPD2	-0.306	0.116	-2.644	0.00819	17	0.0716	FALSE
LOC90768	0.306	0.116	2.643	0.00821	17	0.0717	FALSE
ZNF16	-0.306	0.116	-2.643	0.00822	17	0.0717	FALSE
CCDC110	-0.216	0.082	-2.643	0.00823	34	0.0717	FALSE
ZNF532	-0.216	0.082	-2.642	0.00823	34	0.0717	FALSE
NMRK1	0.216	0.082	2.642	0.00824	34	0.0717	FALSE
IGHM	-0.216	0.082	-2.642	0.00824	34	0.0717	FALSE
CCDC62	-0.305	0.116	-2.641	0.00827	17	0.0719	FALSE
HOXD9	-0.305	0.116	-2.641	0.00828	17	0.0719	FALSE
TAF8	0.216	0.082	2.64	0.0083	34	0.072	FALSE
SWSAP1	0.216	0.082	2.639	0.00831	34	0.072	FALSE
TOX2	-0.305	0.116	-2.639	0.00831	17	0.072	FALSE
TNFSF13	0.305	0.116	2.638	0.00835	17	0.0723	FALSE
PRH1	0.216	0.082	2.637	0.00838	34	0.0725	FALSE
SLC38A5	0.305	0.116	2.636	0.00838	17	0.0725	FALSE
DTNBP1	-0.305	0.116	-2.636	0.00839	17	0.0726	FALSE
COMMD1	0.305	0.116	2.636	0.0084	17	0.0726	FALSE
IL23A	0.176	0.067	2.635	0.00842	51	0.0727	FALSE
ZIC1	-0.305	0.116	-2.634	0.00843	17	0.0727	FALSE
GGCT	0.305	0.116	2.634	0.00843	17	0.0727	FALSE
PAQR3	0.305	0.116	2.634	0.00844	17	0.0727	FALSE
PON2	0.305	0.116	2.634	0.00844	17	0.0727	FALSE
NFATC3	-0.304	0.116	-2.633	0.00847	17	0.0729	FALSE
SATB2-AS1	0.304	0.116	2.633	0.00847	17	0.0729	FALSE
MS4A1	0.304	0.116	2.632	0.00848	17	0.0729	FALSE
C1orf189	0.304	0.116	2.632	0.0085	17	0.0729	FALSE
IL21R	0.215	0.082	2.631	0.0085	34	0.0729	FALSE
DONSON	-0.304	0.116	-2.631	0.00851	17	0.0729	FALSE
LACRT	0.215	0.082	2.631	0.00851	34	0.0729	FALSE
AFTPH	0.304	0.116	2.631	0.00851	17	0.0729	FALSE
USP5	-0.304	0.116	-2.631	0.00852	17	0.0729	FALSE
RBMX	-0.304	0.116	-2.63	0.00854	17	0.0731	FALSE
ZNF224	-0.304	0.116	-2.63	0.00855	17	0.0731	FALSE
U2AF2	-0.304	0.116	-2.628	0.00858	17	0.0733	FALSE
AP1S3	0.215	0.082	2.628	0.00859	34	0.0733	FALSE
FBXW12	0.215	0.082	2.628	0.00859	34	0.0733	FALSE
SLC25A37	0.304	0.116	2.627	0.0086	17	0.0733	FALSE
NEXN	-0.215	0.082	-2.627	0.00861	34	0.0733	FALSE
ADRBK1	-0.152	0.058	-2.627	0.00861	68	0.0733	FALSE
ATP11B	0.215	0.082	2.625	0.00865	34	0.0736	FALSE
CSDC2	0.303	0.116	2.624	0.0087	17	0.0739	FALSE
GDAP1L1	-0.303	0.116	-2.622	0.00874	17	0.0743	FALSE
FHIT	0.303	0.116	2.621	0.00877	17	0.0745	FALSE
NDUFAF5	0.214	0.082	2.62	0.00878	34	0.0745	FALSE
C22orf29	0.303	0.116	2.619	0.00882	17	0.0747	FALSE
NAA16	0.303	0.116	2.618	0.00884	17	0.0749	FALSE
F2RL2	-0.175	0.067	-2.617	0.00886	51	0.075	FALSE
GNLY	0.303	0.116	2.617	0.00886	17	0.075	FALSE
TGFBR1	-0.175	0.067	-2.617	0.00887	51	0.075	FALSE
SOX10	-0.303	0.116	-2.617	0.00888	17	0.0751	FALSE
USP4	-0.302	0.116	-2.614	0.00894	17	0.0755	FALSE
IGFL3	0.302	0.116	2.613	0.00898	17	0.0758	FALSE
HSPA12B	-0.302	0.116	-2.611	0.00904	17	0.0762	FALSE
CCL28	0.302	0.116	2.61	0.00905	17	0.0762	FALSE
FDCSP	0.302	0.116	2.61	0.00905	17	0.0762	FALSE
C16orf54	0.302	0.116	2.609	0.00908	17	0.0765	FALSE
WDR83OS	0.302	0.116	2.608	0.0091	17	0.0765	FALSE
PCDHGA6	-0.302	0.116	-2.608	0.0091	17	0.0765	FALSE
METTL21A	0.213	0.082	2.608	0.0091	34	0.0765	FALSE
TMEM107	0.213	0.082	2.607	0.00914	34	0.0767	FALSE
ZNF776	0.213	0.082	2.607	0.00915	34	0.0767	FALSE
SMCO3	0.301	0.116	2.606	0.00917	17	0.0768	FALSE
BTBD6	0.301	0.116	2.605	0.00918	17	0.0769	FALSE
COMMD8	0.301	0.116	2.604	0.0092	17	0.0771	FALSE
PYCR2	0.301	0.116	2.604	0.00923	17	0.0772	FALSE
CLPB	0.301	0.116	2.603	0.00924	17	0.0773	FALSE
OR5B12	0.301	0.116	2.603	0.00924	17	0.0773	FALSE
GFM2	-0.213	0.082	-2.602	0.00926	34	0.0773	FALSE
WHSC1L1	-0.301	0.116	-2.602	0.00926	17	0.0773	FALSE
SCGB1A1	0.301	0.116	2.602	0.00926	17	0.0773	FALSE
PPID	0.213	0.082	2.602	0.00928	34	0.0773	FALSE
HIST1H2BH	0.301	0.116	2.601	0.00931	17	0.0775	FALSE
PDE9A	-0.301	0.116	-2.599	0.00934	17	0.0778	FALSE
CORO7	-0.301	0.116	-2.599	0.00935	17	0.0778	FALSE
ZNF83	-0.301	0.116	-2.599	0.00935	17	0.0778	FALSE
TIGIT	0.212	0.082	2.598	0.00937	34	0.0778	FALSE
PRKCD	-0.212	0.082	-2.597	0.00939	34	0.078	FALSE
MRGPRX3	0.212	0.082	2.597	0.0094	34	0.078	FALSE
C19orf26	-0.3	0.116	-2.597	0.0094	17	0.078	FALSE
PRKG1	-0.173	0.067	-2.594	0.0095	51	0.0787	FALSE
LINC00337	0.3	0.116	2.592	0.00955	17	0.079	FALSE
IGKV1-5	0.3	0.116	2.592	0.00955	17	0.079	FALSE
TMEM234	0.173	0.067	2.591	0.00957	51	0.0791	FALSE
GLRA3	-0.3	0.116	-2.59	0.00959	17	0.0793	FALSE
CELA2A	0.173	0.067	2.59	0.0096	51	0.0793	FALSE
ZKSCAN5	-0.299	0.116	-2.587	0.00967	17	0.0798	FALSE
ZNF133	-0.299	0.116	-2.587	0.00968	17	0.0798	FALSE
ACSL5	-0.299	0.116	-2.587	0.00969	17	0.0798	FALSE
MSRB1	0.299	0.116	2.587	0.00969	17	0.0798	FALSE
KRT2	-0.299	0.116	-2.586	0.0097	17	0.0799	FALSE
CATSPER2	0.211	0.082	2.586	0.00971	34	0.0799	FALSE
EID2B	0.299	0.116	2.586	0.00972	17	0.0799	FALSE
PATL1	-0.299	0.116	-2.585	0.00974	17	0.08	FALSE
NCR3	0.211	0.082	2.585	0.00975	34	0.08	FALSE
ABHD17AP2	0.299	0.116	2.585	0.00975	17	0.08	FALSE
DEFB106A	0.211	0.082	2.584	0.00975	34	0.08	FALSE
PRKRA	0.211	0.082	2.584	0.00976	34	0.08	FALSE
SORCS1	-0.211	0.082	-2.583	0.00978	34	0.0801	FALSE
C8orf44	0.299	0.116	2.583	0.00979	17	0.0801	FALSE
IL17RE	-0.299	0.116	-2.583	0.00979	17	0.0801	FALSE
PON1	0.211	0.082	2.582	0.00981	34	0.0802	FALSE
OSGIN1	-0.299	0.116	-2.582	0.00983	17	0.0803	FALSE
ARMC5	-0.298	0.116	-2.581	0.00984	17	0.0803	FALSE
ZCCHC11	-0.211	0.082	-2.581	0.00984	34	0.0803	FALSE
PPP3CA	-0.298	0.116	-2.581	0.00985	17	0.0804	FALSE
OR7A5	0.298	0.116	2.58	0.00988	17	0.0805	FALSE
SIRT1	-0.211	0.082	-2.579	0.00991	34	0.0807	FALSE
CMC2	0.298	0.116	2.578	0.00994	17	0.0809	FALSE
AMTN	0.298	0.116	2.578	0.00995	17	0.0809	FALSE
FPR3	-0.211	0.082	-2.577	0.00998	34	0.0811	FALSE
POLR2E	0.172	0.067	2.576	0.01	51	0.0812	FALSE
C6orf120	0.298	0.116	2.576	0.01	17	0.0812	FALSE
CDK5	0.133	0.052	2.575	0.01	85	0.0813	FALSE
LYRM2	0.298	0.116	2.573	0.0101	17	0.0816	FALSE
SC5D	0.172	0.067	2.573	0.0101	51	0.0817	FALSE
PRUNE	0.297	0.116	2.573	0.0101	17	0.0817	FALSE
EIF3F	0.297	0.116	2.573	0.0101	17	0.0817	FALSE
KIR2DS4	0.21	0.082	2.571	0.0101	34	0.0819	FALSE
CMA1	0.21	0.082	2.571	0.0101	34	0.0819	FALSE
MORC3	-0.297	0.116	-2.571	0.0101	17	0.0819	FALSE
MFAP1	-0.297	0.116	-2.571	0.0101	17	0.0819	FALSE
ZFPM2	0.297	0.116	2.57	0.0102	17	0.082	FALSE
OGDHL	-0.297	0.116	-2.57	0.0102	17	0.082	FALSE
MEGF10	-0.297	0.116	-2.57	0.0102	17	0.082	FALSE
ZRSR2	-0.21	0.082	-2.569	0.0102	34	0.0822	FALSE
FAXC	0.21	0.082	2.569	0.0102	34	0.0822	FALSE
SGCD	0.297	0.116	2.568	0.0102	17	0.0822	FALSE
ZNF33A	-0.297	0.116	-2.567	0.0103	17	0.0824	FALSE
CA11	0.297	0.116	2.565	0.0103	17	0.0828	FALSE
PLOD3	-0.297	0.116	-2.564	0.0103	17	0.083	FALSE
DCTPP1	0.296	0.116	2.562	0.0104	17	0.0834	FALSE
WFDC9	0.296	0.116	2.562	0.0104	17	0.0834	FALSE
TPRX1	-0.296	0.116	-2.561	0.0104	17	0.0836	FALSE
S100A6	0.209	0.082	2.56	0.0105	34	0.0839	FALSE
RAB6B	0.296	0.116	2.559	0.0105	17	0.0841	FALSE
TRAF3IP1	-0.209	0.082	-2.558	0.0105	34	0.0843	FALSE
RSG1	0.296	0.116	2.556	0.0106	17	0.0846	FALSE
SLC16A4	-0.295	0.116	-2.554	0.0107	17	0.0851	FALSE
ATOX1	0.295	0.116	2.553	0.0107	17	0.0852	FALSE
PCDHA2	-0.295	0.116	-2.55	0.0108	17	0.0858	FALSE
TMEM135	0.295	0.116	2.548	0.0108	17	0.0863	FALSE
RPH3AL	0.208	0.082	2.548	0.0108	34	0.0863	FALSE
TSLP	0.208	0.082	2.548	0.0108	34	0.0863	FALSE
PLAC8L1	0.295	0.116	2.547	0.0109	17	0.0863	FALSE
PCDH9	-0.294	0.116	-2.547	0.0109	17	0.0865	FALSE
DPF3	-0.294	0.116	-2.546	0.0109	17	0.0865	FALSE
PANK4	-0.208	0.082	-2.546	0.0109	34	0.0865	FALSE
HK3	-0.208	0.082	-2.546	0.0109	34	0.0865	FALSE
ZFP2	-0.17	0.067	-2.545	0.0109	51	0.0866	FALSE
SNX22	0.294	0.116	2.544	0.011	17	0.0868	FALSE
TM2D2	0.208	0.082	2.54	0.0111	34	0.0877	FALSE
SLCO3A1	-0.294	0.116	-2.539	0.0111	17	0.0878	FALSE
IGFN1	-0.294	0.116	-2.539	0.0111	17	0.0878	FALSE
INPP5K	0.208	0.082	2.539	0.0111	34	0.0878	FALSE
GINS2	0.208	0.082	2.539	0.0111	34	0.0878	FALSE
EPT1	0.293	0.116	2.538	0.0111	17	0.088	FALSE
BVES	0.207	0.082	2.536	0.0112	34	0.0884	FALSE
ZGRF1	-0.293	0.116	-2.536	0.0112	17	0.0884	FALSE
MFSD7	-0.293	0.116	-2.536	0.0112	17	0.0884	FALSE
FAM229B	0.293	0.116	2.535	0.0112	17	0.0884	FALSE
LUC7L2	-0.293	0.116	-2.535	0.0112	17	0.0884	FALSE
TVP23B	0.293	0.116	2.535	0.0112	17	0.0884	FALSE
TAF1C	-0.293	0.116	-2.535	0.0112	17	0.0884	FALSE
TMEM17	0.293	0.116	2.535	0.0113	17	0.0884	FALSE
TSGA13	0.293	0.116	2.535	0.0113	17	0.0884	FALSE
ZNF295-AS1	0.293	0.116	2.53	0.0114	17	0.0894	FALSE
TAS2R31	-0.169	0.067	-2.529	0.0115	51	0.0898	FALSE
IL13	0.207	0.082	2.528	0.0115	34	0.0899	FALSE
ACKR4	0.169	0.067	2.528	0.0115	51	0.0899	FALSE
WWP1	0.292	0.116	2.526	0.0115	17	0.0903	FALSE
APOC2	0.169	0.067	2.524	0.0116	51	0.0907	FALSE
CXCL1	0.292	0.116	2.523	0.0116	17	0.091	FALSE
TRA2A	0.292	0.116	2.523	0.0117	17	0.091	FALSE
TREML4	0.292	0.116	2.522	0.0117	17	0.0912	FALSE
GJB6	0.292	0.116	2.521	0.0117	17	0.0913	FALSE
DHX38	-0.206	0.082	-2.521	0.0117	34	0.0913	FALSE
CKB	-0.146	0.058	-2.521	0.0117	68	0.0913	FALSE
C5orf56	0.291	0.116	2.52	0.0117	17	0.0914	FALSE
ZNF418	-0.206	0.082	-2.519	0.0118	34	0.0917	FALSE
CLCN2	0.206	0.082	2.518	0.0118	34	0.0919	FALSE
HIST1H4A	0.291	0.116	2.517	0.0118	17	0.0919	FALSE
CHP1	0.291	0.116	2.517	0.0118	17	0.092	FALSE
SAMHD1	0.291	0.116	2.516	0.0119	17	0.0921	FALSE
MPG	0.291	0.116	2.516	0.0119	17	0.0921	FALSE
PPP1R15B	0.291	0.116	2.515	0.0119	17	0.0925	FALSE
C21orf91	0.291	0.116	2.514	0.012	17	0.0927	FALSE
TDRKH	0.29	0.116	2.511	0.012	17	0.0933	FALSE
MORC2	-0.29	0.116	-2.511	0.0121	17	0.0933	FALSE
CYTIP	0.29	0.116	2.51	0.0121	17	0.0933	FALSE
GCNT3	0.29	0.116	2.51	0.0121	17	0.0935	FALSE
PSMF1	0.167	0.067	2.509	0.0121	51	0.0937	FALSE
FRA10AC1	0.29	0.116	2.508	0.0121	17	0.0937	FALSE
PTS	0.205	0.082	2.507	0.0122	34	0.0941	FALSE
CCDC66	-0.205	0.082	-2.506	0.0122	34	0.0941	FALSE
GRIA3	-0.29	0.116	-2.506	0.0122	17	0.0942	FALSE
NRN1L	0.29	0.116	2.506	0.0122	17	0.0942	FALSE
NECAP1	0.29	0.116	2.505	0.0122	17	0.0942	FALSE
ZNF784	0.29	0.116	2.505	0.0122	17	0.0942	FALSE
PPIP5K1	-0.29	0.116	-2.504	0.0123	17	0.0944	FALSE
TMEM14C	-0.29	0.116	-2.504	0.0123	17	0.0944	FALSE
OR9Q1	-0.289	0.116	-2.503	0.0123	17	0.0946	FALSE
SNX10	-0.289	0.116	-2.503	0.0123	17	0.0946	FALSE
PPP1R36	0.289	0.116	2.503	0.0123	17	0.0946	FALSE
CLDN2	0.289	0.116	2.503	0.0123	17	0.0946	FALSE
CLDN15	0.289	0.116	2.501	0.0124	17	0.095	FALSE
TEX26	0.289	0.116	2.5	0.0124	17	0.0953	FALSE
MT1DP	0.289	0.116	2.499	0.0125	17	0.0953	FALSE
HCFC1R1	0.289	0.116	2.499	0.0125	17	0.0954	FALSE
C18orf21	0.204	0.082	2.498	0.0125	34	0.0955	FALSE
OR8B4	-0.289	0.116	-2.498	0.0125	17	0.0955	FALSE
LINC00326	0.289	0.116	2.498	0.0125	17	0.0955	FALSE
C15orf32	0.289	0.116	2.497	0.0125	17	0.0955	FALSE
QRFP	0.289	0.116	2.496	0.0126	17	0.0958	FALSE
HIST1H2AI	0.288	0.116	2.495	0.0126	17	0.0961	FALSE
KIAA1161	-0.288	0.116	-2.494	0.0126	17	0.0963	FALSE
PPP1R16A	0.288	0.116	2.494	0.0126	17	0.0963	FALSE
PMP22	0.288	0.116	2.493	0.0127	17	0.0963	FALSE
PRR16	0.288	0.116	2.493	0.0127	17	0.0963	FALSE
KIAA0895	0.288	0.116	2.493	0.0127	17	0.0964	FALSE
KIAA0101	0.288	0.116	2.492	0.0127	17	0.0964	FALSE
S100A2	0.204	0.082	2.492	0.0127	34	0.0964	FALSE
RBM25	-0.288	0.116	-2.492	0.0127	17	0.0964	FALSE
FKBP9	-0.288	0.116	-2.492	0.0127	17	0.0964	FALSE
CH25H	0.204	0.082	2.491	0.0127	34	0.0964	FALSE
LOC100133862	0.288	0.116	2.491	0.0127	17	0.0964	FALSE
GPR37L1	0.204	0.082	2.491	0.0127	34	0.0964	FALSE
MARK3	-0.166	0.067	-2.491	0.0127	51	0.0964	FALSE
TXLNA	-0.204	0.082	-2.489	0.0128	34	0.0968	FALSE
PRDX3	0.166	0.067	2.489	0.0128	51	0.0968	FALSE
LINC00654	0.203	0.082	2.489	0.0128	34	0.0968	FALSE
NFE2L3	-0.288	0.116	-2.487	0.0129	17	0.0973	FALSE
CST11	0.287	0.116	2.486	0.0129	17	0.0975	FALSE
YIPF1	0.203	0.082	2.485	0.0129	34	0.0975	FALSE
ABTB2	-0.287	0.116	-2.485	0.0129	17	0.0975	FALSE
DRAM2	-0.287	0.116	-2.485	0.013	17	0.0975	FALSE
OR2A12	0.287	0.116	2.485	0.013	17	0.0975	FALSE
LRRC37B	-0.287	0.116	-2.485	0.013	17	0.0976	FALSE
ATAD3B	-0.203	0.082	-2.484	0.013	34	0.0977	FALSE
PRMT2	-0.287	0.116	-2.483	0.013	17	0.0978	FALSE
RAB29	0.287	0.116	2.483	0.013	17	0.0979	FALSE
CEP70	0.203	0.082	2.482	0.0131	34	0.0979	FALSE
VPREB3	0.287	0.116	2.482	0.0131	17	0.0979	FALSE
SNAPIN	0.287	0.116	2.481	0.0131	17	0.098	FALSE
SEC22C	0.203	0.082	2.481	0.0131	34	0.098	FALSE
CYLC1	-0.287	0.116	-2.481	0.0131	17	0.098	FALSE
KLK3	0.143	0.058	2.481	0.0131	68	0.0981	FALSE
ZNF77	-0.287	0.116	-2.48	0.0131	17	0.0981	FALSE
LINC00482	0.287	0.116	2.48	0.0132	17	0.0983	FALSE
CHL1	-0.287	0.116	-2.479	0.0132	17	0.0983	FALSE
SF3B2	-0.287	0.116	-2.479	0.0132	17	0.0983	FALSE
CHEK2	-0.165	0.067	-2.479	0.0132	51	0.0983	FALSE
DENND1A	-0.287	0.116	-2.479	0.0132	17	0.0983	FALSE
LOC653716	0.286	0.116	2.478	0.0132	17	0.0985	FALSE
ARHGAP8	-0.203	0.082	-2.478	0.0132	34	0.0985	FALSE
ABO	0.286	0.116	2.477	0.0132	17	0.0985	FALSE
COQ4	0.286	0.116	2.475	0.0133	17	0.099	FALSE
CDK1	0.101	0.041	2.475	0.0133	136	0.0991	FALSE
STAG3L4	0.286	0.116	2.474	0.0133	17	0.0991	FALSE
UQCRB	0.286	0.116	2.474	0.0134	17	0.0992	FALSE
IER2	-0.286	0.116	-2.473	0.0134	17	0.0994	FALSE
CFHR2	0.286	0.116	2.473	0.0134	17	0.0994	FALSE
MUCL1	0.286	0.116	2.473	0.0134	17	0.0994	FALSE
CCNC	-0.143	0.058	-2.47	0.0135	68	0.1	FALSE
GALNT3	-0.285	0.116	-2.468	0.0136	17	0.101	FALSE
RPS4Y1	0.202	0.082	2.468	0.0136	34	0.101	FALSE
DLX6-AS1	0.285	0.116	2.468	0.0136	17	0.101	FALSE
DPPA4	0.285	0.116	2.467	0.0136	17	0.101	FALSE
NUMA1	0.285	0.116	2.466	0.0137	17	0.101	FALSE
NUDT1	0.202	0.082	2.466	0.0137	34	0.101	FALSE
C10orf2	0.285	0.116	2.466	0.0137	17	0.101	FALSE
POU2AF1	0.285	0.116	2.466	0.0137	17	0.101	FALSE
SLC2A2	0.165	0.067	2.466	0.0137	51	0.101	FALSE
DNAJC4	0.202	0.082	2.466	0.0137	34	0.101	FALSE
C14orf1	0.285	0.116	2.465	0.0137	17	0.101	FALSE
CD244	0.285	0.116	2.465	0.0137	17	0.101	FALSE
C10orf53	0.285	0.116	2.465	0.0137	17	0.101	FALSE
COBLL1	0.285	0.116	2.465	0.0137	17	0.101	FALSE
BAZ2B	-0.285	0.116	-2.464	0.0137	17	0.101	FALSE
CDK5RAP3	-0.285	0.116	-2.463	0.0138	17	0.101	FALSE
UTY	0.285	0.116	2.463	0.0138	17	0.101	FALSE
DZIP1	-0.285	0.116	-2.462	0.0138	17	0.101	FALSE
DLC1	-0.285	0.116	-2.461	0.0139	17	0.102	FALSE
ZSCAN29	-0.284	0.116	-2.46	0.0139	17	0.102	FALSE
HYPM	0.284	0.116	2.46	0.0139	17	0.102	FALSE
LCTL	0.284	0.116	2.459	0.0139	17	0.102	FALSE
SEC14L3	0.201	0.082	2.458	0.014	34	0.102	FALSE
XLOC_l2_009281	0.284	0.116	2.458	0.014	17	0.102	FALSE
HLA-A	0.164	0.067	2.457	0.014	51	0.102	FALSE
CEACAM8	0.284	0.116	2.457	0.014	17	0.102	FALSE
RNF19A	-0.284	0.116	-2.457	0.014	17	0.102	FALSE
TCF7L2	-0.284	0.116	-2.457	0.014	17	0.102	FALSE
C6	-0.284	0.116	-2.456	0.014	17	0.102	FALSE
LRRC32	-0.284	0.116	-2.456	0.0141	17	0.102	FALSE
GPT2	-0.284	0.116	-2.456	0.0141	17	0.102	FALSE
CREB3L1	-0.201	0.082	-2.456	0.0141	34	0.102	FALSE
NHP2	0.284	0.116	2.455	0.0141	17	0.102	FALSE
APBA2	-0.284	0.116	-2.454	0.0141	17	0.103	FALSE
SPC24	0.284	0.116	2.454	0.0141	17	0.103	FALSE
PRSS1	0.201	0.082	2.454	0.0141	34	0.103	FALSE
GALNT12	0.283	0.116	2.451	0.0142	17	0.103	FALSE
PHKA1	-0.283	0.116	-2.451	0.0142	17	0.103	FALSE
CCNG2	-0.283	0.116	-2.45	0.0143	17	0.103	FALSE
OR51M1	-0.283	0.116	-2.449	0.0143	17	0.104	FALSE
SACM1L	-0.283	0.116	-2.449	0.0143	17	0.104	FALSE
DLK2	0.283	0.116	2.448	0.0144	17	0.104	FALSE
APCS	0.283	0.116	2.447	0.0144	17	0.104	FALSE
FAM220A	0.2	0.082	2.447	0.0144	34	0.104	FALSE
SCGB2A2	0.2	0.082	2.446	0.0144	34	0.104	FALSE
GPR113	-0.2	0.082	-2.445	0.0145	34	0.104	FALSE
TNFRSF10A	-0.283	0.116	-2.445	0.0145	17	0.104	FALSE
TTLL2	0.2	0.082	2.445	0.0145	34	0.104	FALSE
LOC400511	-0.283	0.116	-2.444	0.0145	17	0.104	FALSE
CKS2	0.2	0.082	2.444	0.0145	34	0.104	FALSE
NEIL1	0.283	0.116	2.444	0.0145	17	0.104	FALSE
PCMT1	0.163	0.067	2.443	0.0146	51	0.105	FALSE
ARHGAP32	0.282	0.116	2.443	0.0146	17	0.105	FALSE
OVOS	0.282	0.116	2.442	0.0146	17	0.105	FALSE
TSR3	0.282	0.116	2.442	0.0146	17	0.105	FALSE
LOC554206	0.282	0.116	2.442	0.0146	17	0.105	FALSE
FAM208A	-0.282	0.116	-2.441	0.0146	17	0.105	FALSE
LGALS7	0.282	0.116	2.441	0.0146	17	0.105	FALSE
PRR13	0.2	0.082	2.441	0.0147	34	0.105	FALSE
HOXA6	-0.282	0.116	-2.44	0.0147	17	0.105	FALSE
MYOF	-0.282	0.116	-2.44	0.0147	17	0.105	FALSE
LGR6	-0.163	0.067	-2.44	0.0147	51	0.105	FALSE
MIOX	0.282	0.116	2.439	0.0147	17	0.105	FALSE
MPND	-0.282	0.116	-2.439	0.0147	17	0.105	FALSE
IFIH1	0.282	0.116	2.439	0.0147	17	0.105	FALSE
DSCR10	0.282	0.116	2.437	0.0148	17	0.105	FALSE
SDHC	0.282	0.116	2.437	0.0148	17	0.106	FALSE
FBXO32	0.282	0.116	2.436	0.0149	17	0.106	FALSE
LMX1A	0.282	0.116	2.436	0.0149	17	0.106	FALSE
DBF4	-0.282	0.116	-2.436	0.0149	17	0.106	FALSE
PHF20L1	-0.199	0.082	-2.435	0.0149	34	0.106	FALSE
AP5S1	0.282	0.116	2.435	0.0149	17	0.106	FALSE
CRYGC	0.281	0.116	2.434	0.0149	17	0.106	FALSE
FAM216B	0.281	0.116	2.434	0.0149	17	0.106	FALSE
MT4	0.281	0.116	2.434	0.0149	17	0.106	FALSE
CAMLG	0.281	0.116	2.434	0.015	17	0.106	FALSE
MRPL13	0.281	0.116	2.433	0.015	17	0.106	FALSE
GPR171	0.162	0.067	2.433	0.015	51	0.106	FALSE
SPCS3	0.281	0.116	2.433	0.015	17	0.106	FALSE
PELI1	0.199	0.082	2.433	0.015	34	0.106	FALSE
S100A12	0.281	0.116	2.433	0.015	17	0.106	FALSE
ZNF800	-0.281	0.116	-2.432	0.015	17	0.106	FALSE
MLNR	-0.199	0.082	-2.432	0.015	34	0.106	FALSE
ZNF334	-0.281	0.116	-2.431	0.015	17	0.106	FALSE
C12orf57	0.281	0.116	2.431	0.015	17	0.106	FALSE
OLA1	0.199	0.082	2.431	0.0151	34	0.106	FALSE
PILRA	0.281	0.116	2.43	0.0151	17	0.107	FALSE
CHRFAM7A	0.126	0.052	2.429	0.0151	85	0.107	FALSE
UBE2K	0.281	0.116	2.429	0.0151	17	0.107	FALSE
PEF1	0.199	0.082	2.429	0.0152	34	0.107	FALSE
NR1D2	-0.162	0.067	-2.426	0.0153	51	0.108	FALSE
DEXI	0.28	0.116	2.425	0.0153	17	0.108	FALSE
FLJ26850	0.28	0.116	2.424	0.0153	17	0.108	FALSE
CHAC2	0.198	0.082	2.423	0.0154	34	0.108	FALSE
BUB3	0.198	0.082	2.423	0.0154	34	0.108	FALSE
ISOC2	0.28	0.116	2.423	0.0154	17	0.108	FALSE
FBLN2	-0.28	0.116	-2.423	0.0154	17	0.108	FALSE
YY1AP1	-0.162	0.067	-2.423	0.0154	51	0.108	FALSE
LYPD1	0.162	0.067	2.423	0.0154	51	0.108	FALSE
KANSL1L	-0.198	0.082	-2.422	0.0154	34	0.108	FALSE
ZCCHC10	0.198	0.082	2.422	0.0154	34	0.108	FALSE
UBE2J2	0.198	0.082	2.421	0.0155	34	0.108	FALSE
FAM19A3	0.28	0.116	2.421	0.0155	17	0.108	FALSE
SNX20	0.198	0.082	2.421	0.0155	34	0.108	FALSE
RNASE7	0.28	0.116	2.421	0.0155	17	0.108	FALSE
TP53I11	0.198	0.082	2.42	0.0155	34	0.108	FALSE
ZNF474	0.28	0.116	2.42	0.0155	17	0.108	FALSE
STOM	-0.28	0.116	-2.42	0.0155	17	0.108	FALSE
DCK	0.14	0.058	2.419	0.0156	68	0.108	FALSE
MIR4435-1HG	0.28	0.116	2.419	0.0156	17	0.108	FALSE
LINC00518	0.28	0.116	2.419	0.0156	17	0.108	FALSE
RAB8B	0.28	0.116	2.418	0.0156	17	0.108	FALSE
RORA	-0.198	0.082	-2.418	0.0156	34	0.108	FALSE
UBE4A	-0.28	0.116	-2.417	0.0156	17	0.109	FALSE
URGCP	-0.279	0.116	-2.417	0.0156	17	0.109	FALSE
PHACTR2	-0.279	0.116	-2.415	0.0157	17	0.109	FALSE
EPHA1	-0.197	0.082	-2.415	0.0157	34	0.109	FALSE
TNP1	0.279	0.116	2.414	0.0158	17	0.109	FALSE
PIGH	0.279	0.116	2.414	0.0158	17	0.109	FALSE
MITF	-0.197	0.082	-2.413	0.0158	34	0.109	FALSE
TM6SF1	0.197	0.082	2.413	0.0158	34	0.109	FALSE
TMEM110	-0.279	0.116	-2.413	0.0158	17	0.11	FALSE
PIF1	-0.279	0.116	-2.412	0.0159	17	0.11	FALSE
OSBPL11	0.279	0.116	2.411	0.0159	17	0.11	FALSE
ZYX	-0.279	0.116	-2.411	0.0159	17	0.11	FALSE
PRSS30P	0.279	0.116	2.411	0.0159	17	0.11	FALSE
PCYT1A	-0.279	0.116	-2.41	0.0159	17	0.11	FALSE
GPR148	0.161	0.067	2.409	0.016	51	0.11	FALSE
AASDH	0.279	0.116	2.409	0.016	17	0.11	FALSE
TSPAN15	0.278	0.116	2.408	0.016	17	0.11	FALSE
HBG2	0.278	0.116	2.407	0.0161	17	0.111	FALSE
CD79B	0.197	0.082	2.407	0.0161	34	0.111	FALSE
SLC52A2	-0.161	0.067	-2.406	0.0161	51	0.111	FALSE
ZCCHC8	-0.278	0.116	-2.406	0.0161	17	0.111	FALSE
SEC61B	0.278	0.116	2.406	0.0161	17	0.111	FALSE
APEH	-0.278	0.116	-2.406	0.0161	17	0.111	FALSE
WFDC2	0.278	0.116	2.406	0.0161	17	0.111	FALSE
FGFBP2	0.278	0.116	2.406	0.0162	17	0.111	FALSE
KRTAP13-1	0.278	0.116	2.405	0.0162	17	0.111	FALSE
C17orf80	0.278	0.116	2.405	0.0162	17	0.111	FALSE
P2RY13	0.139	0.058	2.402	0.0163	68	0.112	FALSE
SSRP1	-0.278	0.116	-2.402	0.0163	17	0.112	FALSE
MTHFR	-0.196	0.082	-2.401	0.0163	34	0.112	FALSE
KIAA0040	-0.278	0.116	-2.401	0.0163	17	0.112	FALSE
ELAVL2	-0.278	0.116	-2.401	0.0164	17	0.112	FALSE
IGLV2-14	0.196	0.082	2.4	0.0164	34	0.112	FALSE
SPATA1	0.196	0.082	2.4	0.0164	34	0.112	FALSE
GP9	0.277	0.116	2.399	0.0164	17	0.112	FALSE
CBR3	0.277	0.116	2.399	0.0164	17	0.112	FALSE
EXOC1	-0.277	0.116	-2.399	0.0165	17	0.112	FALSE
XKR6	0.277	0.116	2.398	0.0165	17	0.112	FALSE
RAB42	0.277	0.116	2.395	0.0166	17	0.113	FALSE
SOCS4	-0.277	0.116	-2.395	0.0166	17	0.113	FALSE
PRKX	-0.138	0.058	-2.394	0.0167	68	0.113	FALSE
FZD9	-0.196	0.082	-2.394	0.0167	34	0.113	FALSE
TMEM14B	0.138	0.058	2.394	0.0167	68	0.113	FALSE
GTF3C3	-0.277	0.116	-2.394	0.0167	17	0.113	FALSE
DUSP3	0.16	0.067	2.393	0.0167	51	0.113	FALSE
SSC4D	0.277	0.116	2.393	0.0167	17	0.113	FALSE
AVIL	-0.195	0.082	-2.391	0.0168	34	0.114	FALSE
PRND	-0.276	0.116	-2.389	0.0169	17	0.114	FALSE
SPACA4	0.276	0.116	2.389	0.0169	17	0.114	FALSE
TSPAN32	0.276	0.116	2.388	0.0169	17	0.115	FALSE
F3	0.276	0.116	2.387	0.017	17	0.115	FALSE
MYLIP	0.276	0.116	2.387	0.017	17	0.115	FALSE
HAT1	-0.195	0.082	-2.387	0.017	34	0.115	FALSE
PDRG1	0.276	0.116	2.387	0.017	17	0.115	FALSE
GNG7	0.159	0.067	2.386	0.017	51	0.115	FALSE
ECHS1	0.276	0.116	2.385	0.0171	17	0.115	FALSE
DEFB118	0.276	0.116	2.385	0.0171	17	0.115	FALSE
HSF5	0.276	0.116	2.384	0.0171	17	0.115	FALSE
CPEB4	-0.276	0.116	-2.384	0.0171	17	0.115	FALSE
PSME2	0.195	0.082	2.383	0.0172	34	0.115	FALSE
ZNF574	-0.276	0.116	-2.383	0.0172	17	0.115	FALSE
PRR5	0.276	0.116	2.383	0.0172	17	0.115	FALSE
B3GALT5-AS1	0.195	0.082	2.381	0.0172	34	0.116	FALSE
ALKBH3	0.159	0.067	2.381	0.0173	51	0.116	FALSE
HIGD2B	0.275	0.116	2.381	0.0173	17	0.116	FALSE
RAD51D	0.195	0.082	2.381	0.0173	34	0.116	FALSE
UCN2	0.275	0.116	2.38	0.0173	17	0.116	FALSE
PNMT	0.275	0.116	2.379	0.0174	17	0.116	FALSE
MOK	0.138	0.058	2.379	0.0174	68	0.116	FALSE
HDHD2	0.194	0.082	2.378	0.0174	34	0.116	FALSE
CCT8L2	0.194	0.082	2.378	0.0174	34	0.117	FALSE
NTRK1	-0.137	0.058	-2.377	0.0174	68	0.117	FALSE
ZGPAT	-0.194	0.082	-2.377	0.0175	34	0.117	FALSE
LYPD2	0.194	0.082	2.376	0.0175	34	0.117	FALSE
AAMDC	-0.275	0.116	-2.376	0.0175	17	0.117	FALSE
WDR46	-0.275	0.116	-2.376	0.0175	17	0.117	FALSE
ATP1A3	-0.275	0.116	-2.376	0.0175	17	0.117	FALSE
SSR4P1	0.275	0.116	2.376	0.0175	17	0.117	FALSE
PIAS1	-0.275	0.116	-2.375	0.0175	17	0.117	FALSE
ANKLE2	-0.275	0.116	-2.375	0.0176	17	0.117	FALSE
MRPL30	0.275	0.116	2.375	0.0176	17	0.117	FALSE
MAP7D2	-0.275	0.116	-2.374	0.0176	17	0.117	FALSE
MED7	0.274	0.116	2.373	0.0176	17	0.117	FALSE
UBQLN4P1	0.274	0.116	2.373	0.0177	17	0.117	FALSE
AMBRA1	-0.274	0.116	-2.373	0.0177	17	0.117	FALSE
MIR650	0.274	0.116	2.373	0.0177	17	0.117	FALSE
R3HDM2	0.194	0.082	2.371	0.0177	34	0.118	FALSE
GPR174	-0.194	0.082	-2.371	0.0177	34	0.118	FALSE
STH	-0.274	0.116	-2.37	0.0178	17	0.118	FALSE
GHRH	0.274	0.116	2.37	0.0178	17	0.118	FALSE
ARF5	0.274	0.116	2.37	0.0178	17	0.118	FALSE
APIP	0.158	0.067	2.37	0.0178	51	0.118	FALSE
RPL21P44	0.274	0.116	2.368	0.0179	17	0.118	FALSE
TAGLN2	0.194	0.082	2.368	0.0179	34	0.118	FALSE
PVALB	0.274	0.116	2.367	0.0179	17	0.119	FALSE
C6orf226	0.274	0.116	2.367	0.0179	17	0.119	FALSE
ZNF326	-0.274	0.116	-2.366	0.018	17	0.119	FALSE
ENY2	0.274	0.116	2.366	0.018	17	0.119	FALSE
FXYD2	0.273	0.116	2.365	0.018	17	0.119	FALSE
EIF4E2	0.193	0.082	2.365	0.018	34	0.119	FALSE
GM2A	0.273	0.116	2.365	0.018	17	0.119	FALSE
CHCHD7	0.273	0.116	2.365	0.0181	17	0.119	FALSE
ADPGK	-0.193	0.082	-2.364	0.0181	34	0.119	FALSE
ANKRD30BP2	0.273	0.116	2.364	0.0181	17	0.119	FALSE
DNAJB11	-0.273	0.116	-2.364	0.0181	17	0.119	FALSE
ERVK3-1	0.273	0.116	2.362	0.0182	17	0.119	FALSE
APOBEC4	0.273	0.116	2.361	0.0182	17	0.12	FALSE
EIF6	0.273	0.116	2.361	0.0182	17	0.12	FALSE
PLVAP	0.273	0.116	2.361	0.0182	17	0.12	FALSE
GFER	0.273	0.116	2.361	0.0183	17	0.12	FALSE
SMOC1	0.158	0.067	2.36	0.0183	51	0.12	FALSE
FAM218A	0.273	0.116	2.36	0.0183	17	0.12	FALSE
XPC	-0.273	0.116	-2.358	0.0184	17	0.12	FALSE
SYDE1	-0.273	0.116	-2.358	0.0184	17	0.12	FALSE
C8orf46	0.272	0.116	2.357	0.0184	17	0.121	FALSE
INSL4	0.272	0.116	2.357	0.0184	17	0.121	FALSE
CKAP5	-0.272	0.116	-2.356	0.0185	17	0.121	FALSE
GUSBP1	0.193	0.082	2.356	0.0185	34	0.121	FALSE
SPINK2	-0.272	0.116	-2.356	0.0185	17	0.121	FALSE
C11orf1	0.272	0.116	2.356	0.0185	17	0.121	FALSE
PROC	0.272	0.116	2.354	0.0186	17	0.121	FALSE
SERINC4	0.272	0.116	2.353	0.0186	17	0.121	FALSE
ZFYVE19	0.192	0.082	2.353	0.0186	34	0.121	FALSE
WDR19	0.272	0.116	2.352	0.0187	17	0.122	FALSE
LINC00612	0.272	0.116	2.352	0.0187	17	0.122	FALSE
PIK3CD	-0.272	0.116	-2.352	0.0187	17	0.122	FALSE
PLEKHG3	-0.192	0.082	-2.351	0.0187	34	0.122	FALSE
BRD8	-0.192	0.082	-2.35	0.0188	34	0.122	FALSE
PPP1R42	0.272	0.116	2.349	0.0188	17	0.122	FALSE
OPN1SW	0.192	0.082	2.349	0.0188	34	0.122	FALSE
LINC00908	0.272	0.116	2.348	0.0189	17	0.122	FALSE
FIBIN	0.272	0.116	2.348	0.0189	17	0.122	FALSE
CAMK4	0.157	0.067	2.348	0.0189	51	0.122	FALSE
CAMK1D	0.157	0.067	2.347	0.0189	51	0.123	FALSE
GSKIP	0.271	0.116	2.346	0.019	17	0.123	FALSE
ACSS3	-0.271	0.116	-2.346	0.019	17	0.123	FALSE
PHKG2	-0.136	0.058	-2.345	0.019	68	0.123	FALSE
TLK1	-0.192	0.082	-2.345	0.019	34	0.123	FALSE
LOC100130010	-0.271	0.116	-2.345	0.019	17	0.123	FALSE
SOWAHB	-0.271	0.116	-2.344	0.0191	17	0.123	FALSE
CCR3	0.156	0.067	2.344	0.0191	51	0.123	FALSE
KCNQ1DN	-0.271	0.116	-2.344	0.0191	17	0.123	FALSE
CCDC78	0.271	0.116	2.342	0.0192	17	0.123	FALSE
GPR142	0.192	0.082	2.342	0.0192	34	0.123	FALSE
GPR15	0.192	0.082	2.342	0.0192	34	0.123	FALSE
RASA4B	0.271	0.116	2.342	0.0192	17	0.123	FALSE
SORT1	-0.192	0.082	-2.342	0.0192	34	0.123	FALSE
PIP	0.191	0.082	2.342	0.0192	34	0.123	FALSE
H2AFJ	-0.271	0.116	-2.342	0.0192	17	0.123	FALSE
QSOX1	-0.271	0.116	-2.341	0.0192	17	0.124	FALSE
CMAHP	0.271	0.116	2.341	0.0192	17	0.124	FALSE
STARD13	-0.271	0.116	-2.34	0.0193	17	0.124	FALSE
C12orf75	0.271	0.116	2.34	0.0193	17	0.124	FALSE
XLOC_013491	0.271	0.116	2.34	0.0193	17	0.124	FALSE
VIP	0.191	0.082	2.34	0.0193	34	0.124	FALSE
TEPP	0.271	0.116	2.339	0.0193	17	0.124	FALSE
ZNF550	0.191	0.082	2.339	0.0193	34	0.124	FALSE
KLK11	0.27	0.116	2.339	0.0193	17	0.124	FALSE
NT5C	0.156	0.067	2.339	0.0194	51	0.124	FALSE
CLIC2	0.27	0.116	2.338	0.0194	17	0.124	FALSE
ATF7	0.27	0.116	2.338	0.0194	17	0.124	FALSE
NXF2	-0.27	0.116	-2.338	0.0194	17	0.124	FALSE
NUAK1	-0.27	0.116	-2.338	0.0194	17	0.124	FALSE
CYP7B1	0.27	0.116	2.337	0.0194	17	0.124	FALSE
XLOC_l2_009492	0.27	0.116	2.337	0.0194	17	0.124	FALSE
[truncated: 10,753 more rows]

## Sheet: BE2C
gene	estimate	std.error	statistic	p.value	size	adj.p	is_toxic
DPH5	-2.557	0.298	-8.582	1.01e-17	1	6.44e-14	TRUE
GPR139	-1.074	0.133	-8.058	8.23e-16	5	3.5e-12	TRUE
ACVR2A	-1.141	0.149	-7.656	2.01e-14	4	6.42e-11	TRUE
ZNF124	-1.585	0.211	-7.518	5.82e-14	2	1.49e-10	TRUE
HHEX	-1.538	0.211	-7.295	3.11e-13	2	6.61e-10	TRUE
BRS3	-1.244	0.172	-7.227	5.16e-13	3	9.41e-10	TRUE
HNF4A	-0.942	0.133	-7.064	1.68e-12	5	2.68e-09	TRUE
F2R	-1.212	0.172	-7.042	1.96e-12	3	2.78e-09	TRUE
TSSK1B	-0.929	0.133	-6.962	3.47e-12	5	4.43e-09	TRUE
P2RY2	-1.032	0.149	-6.919	4.71e-12	4	5.25e-09	TRUE
IFNG	-1.456	0.211	-6.904	5.23e-12	2	5.25e-09	TRUE
DYRK2	-0.728	0.105	-6.901	5.35e-12	8	5.25e-09	TRUE
RAF1	-1.165	0.172	-6.767	1.36e-11	3	1.24e-08	TRUE
IFNA4	-1.412	0.211	-6.695	2.22e-11	2	1.89e-08	TRUE
SLA2	-1.361	0.211	-6.455	1.11e-10	2	8.61e-08	TRUE
IFNA21	-1.924	0.298	-6.45	1.15e-10	1	8.61e-08	TRUE
HNF4G	-1.092	0.172	-6.342	2.32e-10	3	1.64e-07	TRUE
P2RY1	-1.09	0.172	-6.328	2.55e-10	3	1.71e-07	TRUE
PAX8	1.069	0.172	6.208	5.51e-10	3	3.51e-07	FALSE
LPAR4	-1.057	0.172	-6.138	8.53e-10	3	5.18e-07	TRUE
RARB	-1.289	0.211	-6.109	1.02e-09	2	5.93e-07	TRUE
IFNA17	-1.799	0.298	-6.031	1.66e-09	1	9.2e-07	TRUE
PRND	-1.778	0.298	-5.961	2.56e-09	1	1.36e-06	TRUE
CPD	1.765	0.298	5.918	3.32e-09	1	1.69e-06	FALSE
IFNA8	-1.759	0.298	-5.897	3.76e-09	1	1.79e-06	TRUE
GPER1	-1.016	0.172	-5.896	3.79e-09	3	1.79e-06	TRUE
ELF3	-1.743	0.298	-5.843	5.21e-09	1	2.37e-06	TRUE
MAS1	-0.858	0.149	-5.754	8.85e-09	4	3.89e-06	TRUE
ACVRL1	-0.856	0.149	-5.74	9.65e-09	4	4.1e-06	TRUE
ZIM3	-1.704	0.298	-5.711	1.14e-08	1	4.71e-06	TRUE
EEF2K	-0.851	0.149	-5.705	1.18e-08	4	4.72e-06	TRUE
FASTK	-0.849	0.149	-5.688	1.3e-08	4	5.03e-06	TRUE
TWIST2	-1.692	0.298	-5.672	1.43e-08	1	5.37e-06	TRUE
LPAR2	-0.973	0.172	-5.651	1.62e-08	3	5.83e-06	TRUE
BMF	-1.192	0.211	-5.648	1.64e-08	2	5.83e-06	TRUE
MAPT	-0.383	0.068	-5.592	2.28e-08	19	7.86e-06	FALSE
CDX2	-1.65	0.298	-5.531	3.23e-08	1	1.09e-05	TRUE
RBM14	-1.157	0.211	-5.482	4.26e-08	2	1.36e-05	TRUE
NR2E1	-0.944	0.172	-5.481	4.28e-08	3	1.36e-05	TRUE
DLX1	-1.621	0.298	-5.433	5.61e-08	1	1.75e-05	TRUE
IFNA5	-1.607	0.298	-5.387	7.26e-08	1	2.2e-05	TRUE
IFNA7	-1.594	0.298	-5.341	9.36e-08	1	2.74e-05	TRUE
OTX2	-1.593	0.298	-5.339	9.45e-08	1	2.74e-05	TRUE
NEDD9	-1.124	0.211	-5.329	9.99e-08	2	2.83e-05	TRUE
IFNA2	-1.587	0.298	-5.319	1.05e-07	1	2.92e-05	TRUE
RPL15	-0.913	0.172	-5.299	1.18e-07	3	3.21e-05	TRUE
F2RL3	-0.904	0.172	-5.25	1.54e-07	3	3.98e-05	TRUE
HESX1	-1.566	0.298	-5.248	1.56e-07	1	3.98e-05	TRUE
NXT1	-1.566	0.298	-5.247	1.56e-07	1	3.98e-05	TRUE
CRX	-1.565	0.298	-5.244	1.59e-07	1	3.98e-05	TRUE
DLX5	-1.547	0.298	-5.185	2.18e-07	1	5.34e-05	TRUE
LPAR5	-0.893	0.172	-5.182	2.22e-07	3	5.34e-05	TRUE
EGFR	-0.444	0.086	-5.151	2.62e-07	12	6.11e-05	FALSE
S1PR3	-0.886	0.172	-5.145	2.7e-07	3	6.11e-05	TRUE
S1PR2	-0.886	0.172	-5.143	2.73e-07	3	6.11e-05	TRUE
CDX4	-1.535	0.298	-5.143	2.73e-07	1	6.11e-05	TRUE
SOX14	-1.081	0.211	-5.123	3.04e-07	2	6.69e-05	TRUE
RYBP	-1.072	0.211	-5.079	3.84e-07	2	8.3e-05	TRUE
HOXC8	-1.508	0.298	-5.055	4.36e-07	1	9.26e-05	TRUE
OR2K2	-1.504	0.298	-5.042	4.66e-07	1	9.73e-05	TRUE
SLC10A1	-0.868	0.172	-5.036	4.79e-07	3	9.86e-05	TRUE
HOXC11	-1.497	0.298	-5.018	5.27e-07	1	0.000107	TRUE
HIPK4	-1.039	0.211	-4.922	8.65e-07	2	0.000172	TRUE
MAP3K7	-0.731	0.149	-4.901	9.64e-07	4	0.000187	TRUE
FFAR2	-0.844	0.172	-4.897	9.81e-07	3	0.000187	TRUE
PRR20A	-1.461	0.298	-4.897	9.84e-07	1	0.000187	TRUE
FLT3	-0.516	0.106	-4.891	1.01e-06	8	0.000187	TRUE
ABL1	-0.516	0.106	-4.888	1.03e-06	8	0.000187	TRUE
OOSP2	-1.459	0.298	-4.888	1.03e-06	1	0.000187	TRUE
DNAJC5	-1.453	0.298	-4.869	1.13e-06	1	0.000203	TRUE
RARA	-0.837	0.172	-4.86	1.18e-06	3	0.00021	TRUE
SOX2	-1.449	0.298	-4.856	1.21e-06	1	0.000212	TRUE
IFNA6	-1.447	0.298	-4.85	1.25e-06	1	0.000215	TRUE
POU2F2	1.413	0.298	4.734	2.22e-06	1	0.000378	FALSE
CDKN1A	-0.998	0.211	-4.731	2.25e-06	2	0.000378	TRUE
HTR1D	-0.813	0.172	-4.716	2.43e-06	3	0.000399	TRUE
IFNA10	-1.407	0.298	-4.715	2.44e-06	1	0.000399	TRUE
MRGPRX4	-0.812	0.172	-4.712	2.48e-06	3	0.0004	TRUE
KLF12	-1.397	0.298	-4.681	2.88e-06	1	0.000458	TRUE
MAP2K3	-0.624	0.133	-4.679	2.91e-06	5	0.000458	TRUE
DLX2	-1.394	0.298	-4.67	3.03e-06	1	0.000471	TRUE
IDH2	-1.391	0.298	-4.66	3.18e-06	1	0.000489	TRUE
VMA21	-1.38	0.298	-4.623	3.8e-06	1	0.000578	TRUE
GPR35	-0.972	0.211	-4.605	4.16e-06	2	0.000624	TRUE
ZBTB14	-1.371	0.298	-4.593	4.41e-06	1	0.000654	TRUE
TGIF2LX	-1.367	0.298	-4.582	4.64e-06	1	0.000673	TRUE
ESRRG	-0.789	0.172	-4.582	4.64e-06	3	0.000673	TRUE
NR2C2	-0.608	0.133	-4.555	5.27e-06	5	0.000756	TRUE
CHMP4C	-1.353	0.298	-4.533	5.85e-06	1	0.00082	TRUE
LOC102724631	-1.353	0.298	-4.533	5.85e-06	1	0.00082	TRUE
CPEB1	-0.952	0.211	-4.512	6.47e-06	2	0.000897	TRUE
PITX2	-1.343	0.298	-4.5	6.83e-06	1	0.000933	TRUE
VAX2	1.343	0.298	4.499	6.88e-06	1	0.000933	FALSE
IFNB1	-1.335	0.298	-4.474	7.72e-06	1	0.00104	TRUE
LCOR	-1.331	0.298	-4.461	8.19e-06	1	0.00109	TRUE
BAI1	-0.94	0.211	-4.454	8.48e-06	2	0.00112	TRUE
RIPK2	-0.76	0.172	-4.411	1.03e-05	3	0.00134	FALSE
ATF3	-1.313	0.298	-4.398	1.1e-05	1	0.00141	FALSE
HOXA6	-1.306	0.298	-4.377	1.21e-05	1	0.00154	FALSE
IFNA13	-1.306	0.298	-4.375	1.22e-05	1	0.00154	FALSE
MBNL1	-1.305	0.298	-4.373	1.23e-05	1	0.00154	FALSE
IFNW1	-1.297	0.298	-4.344	1.41e-05	1	0.00174	FALSE
PCGF3	-1.29	0.298	-4.322	1.55e-05	1	0.0019	FALSE
OTX1	-1.288	0.298	-4.316	1.6e-05	1	0.00194	FALSE
RUNX1	-1.284	0.298	-4.301	1.71e-05	1	0.00206	FALSE
CXXC4	-1.279	0.298	-4.285	1.84e-05	1	0.00218	FALSE
POLR2D	-1.279	0.298	-4.284	1.85e-05	1	0.00218	FALSE
CLK3	-0.385	0.09	-4.279	1.88e-05	11	0.00221	FALSE
CD244	1.274	0.298	4.27	1.96e-05	1	0.00226	FALSE
NKX2-5	-1.274	0.298	-4.27	1.97e-05	1	0.00226	FALSE
TSPY3	-1.272	0.298	-4.263	2.03e-05	1	0.00231	FALSE
GADD45G	-1.265	0.298	-4.238	2.26e-05	1	0.00255	FALSE
TLX3	-1.262	0.298	-4.227	2.38e-05	1	0.00266	FALSE
HTR2B	-0.727	0.172	-4.219	2.47e-05	3	0.00274	FALSE
PATZ1	-1.256	0.298	-4.207	2.6e-05	1	0.00284	FALSE
DLX3	-1.256	0.298	-4.207	2.6e-05	1	0.00284	FALSE
HOXA3	-1.254	0.298	-4.2	2.68e-05	1	0.0029	FALSE
BRAF	-0.555	0.133	-4.158	3.23e-05	5	0.00346	FALSE
MSX1	-0.877	0.211	-4.153	3.3e-05	2	0.0035	FALSE
NKX2-3	-1.238	0.298	-4.148	3.36e-05	1	0.00355	FALSE
DUSP10	0.71	0.172	4.118	3.83e-05	3	0.00401	FALSE
UGCG	-1.222	0.298	-4.094	4.26e-05	1	0.00442	FALSE
DDX21	-0.702	0.172	-4.076	4.61e-05	3	0.00474	FALSE
NEUROG3	-1.215	0.298	-4.072	4.68e-05	1	0.00478	FALSE
EDA2R	-1.211	0.298	-4.059	4.95e-05	1	0.00501	FALSE
ZCCHC24	-1.207	0.298	-4.044	5.27e-05	1	0.00529	FALSE
HOXC9	-1.205	0.298	-4.037	5.43e-05	1	0.00541	FALSE
GSK3A	-0.602	0.149	-4.032	5.56e-05	4	0.0055	FALSE
PITX1	-1.2	0.298	-4.02	5.83e-05	1	0.00572	FALSE
ALKBH7	-1.197	0.298	-4.009	6.13e-05	1	0.00597	FALSE
TIRAP	-1.193	0.298	-3.997	6.45e-05	1	0.00623	FALSE
SIX2	-1.189	0.298	-3.983	6.84e-05	1	0.00656	FALSE
HMX2	-1.188	0.298	-3.98	6.91e-05	1	0.00657	FALSE
AQP11	-1.186	0.298	-3.974	7.09e-05	1	0.00669	FALSE
GPR87	-0.53	0.133	-3.969	7.25e-05	5	0.00679	FALSE
MDP1	-1.183	0.298	-3.963	7.44e-05	1	0.00693	FALSE
RPSA	-0.591	0.149	-3.957	7.63e-05	4	0.00702	FALSE
CXorf67	-1.181	0.298	-3.956	7.65e-05	1	0.00702	FALSE
SRMS	-0.833	0.211	-3.946	7.97e-05	2	0.00725	FALSE
HOXB13	-1.177	0.298	-3.945	8.01e-05	1	0.00725	FALSE
MAP2K6	-0.678	0.172	-3.936	8.31e-05	3	0.00747	FALSE
DRICH1	-1.174	0.298	-3.933	8.42e-05	1	0.00751	FALSE
SRSF10	-0.677	0.172	-3.925	8.69e-05	3	0.0077	FALSE
TNFRSF13B	-1.169	0.298	-3.917	9e-05	1	0.00788	FALSE
PRKACA	-0.675	0.172	-3.915	9.08e-05	3	0.00788	FALSE
TFAP4	-1.168	0.298	-3.914	9.1e-05	1	0.00788	FALSE
ADRA2C	-0.674	0.172	-3.913	9.14e-05	3	0.00788	FALSE
ZNF219	-0.825	0.211	-3.909	9.29e-05	2	0.00795	FALSE
BRPF1	-1.166	0.298	-3.907	9.38e-05	1	0.00796	FALSE
DLX6	-1.166	0.298	-3.906	9.43e-05	1	0.00796	FALSE
NKRF	1.165	0.298	3.902	9.58e-05	1	0.00804	FALSE
FAM32A	-1.164	0.298	-3.898	9.73e-05	1	0.00808	FALSE
HTR2C	-0.823	0.211	-3.897	9.76e-05	2	0.00808	FALSE
FOXR2	-1.158	0.298	-3.88	0.000105	1	0.00863	FALSE
PRRT3	-1.157	0.298	-3.876	0.000106	1	0.0087	FALSE
LHX4	-1.154	0.298	-3.865	0.000112	1	0.00907	FALSE
BYSL	-1.149	0.298	-3.851	0.000118	1	0.00954	FALSE
PIK3R3	-0.812	0.211	-3.846	0.000121	2	0.00968	FALSE
KLF4	-1.143	0.298	-3.829	0.000129	1	0.0103	FALSE
PLK4	-1.142	0.298	-3.826	0.000131	1	0.0103	FALSE
CD40	-1.14	0.298	-3.818	0.000135	1	0.0106	FALSE
HEY2	-1.135	0.298	-3.801	0.000144	1	0.0113	FALSE
PAQR7	-0.653	0.172	-3.79	0.000151	3	0.0117	FALSE
SIX1	-1.131	0.298	-3.788	0.000152	1	0.0117	FALSE
P2RY6	-0.653	0.172	-3.788	0.000152	3	0.0117	FALSE
MAP4K2	-0.561	0.149	-3.758	0.000172	4	0.0131	FALSE
SRC	-0.647	0.172	-3.752	0.000176	3	0.0134	FALSE
SPIB	-1.117	0.298	-3.742	0.000183	1	0.0138	FALSE
RNF139	-1.113	0.298	-3.729	0.000193	1	0.0144	FALSE
HTR1B	-0.639	0.172	-3.709	0.000209	3	0.0156	FALSE
DDX50	-1.105	0.298	-3.703	0.000214	1	0.0159	FALSE
RPA4	-1.101	0.298	-3.687	0.000227	1	0.0168	FALSE
RGMB	-1.099	0.298	-3.682	0.000232	1	0.017	FALSE
ONECUT1	-1.096	0.298	-3.672	0.000241	1	0.0176	FALSE
RSRC2	-1.095	0.298	-3.668	0.000245	1	0.0177	FALSE
PRDM14	-1.095	0.298	-3.667	0.000246	1	0.0177	FALSE
DMRT1	-1.093	0.298	-3.663	0.00025	1	0.0177	FALSE
SPDYE2	-1.093	0.298	-3.663	0.00025	1	0.0177	FALSE
DLX4	-1.093	0.298	-3.662	0.000251	1	0.0177	FALSE
HDAC5	-1.093	0.298	-3.661	0.000251	1	0.0177	FALSE
SOX15	-1.092	0.298	-3.66	0.000253	1	0.0177	FALSE
FAM46A	-0.769	0.211	-3.645	0.000268	2	0.0187	FALSE
CCDC57	-1.087	0.299	-3.643	0.00027	1	0.0187	FALSE
BAI2	-0.768	0.211	-3.639	0.000275	2	0.0189	FALSE
LHX9	-1.085	0.299	-3.634	0.00028	1	0.0192	FALSE
NAPA	-1.083	0.299	-3.63	0.000285	1	0.0194	FALSE
PHF20L1	-0.764	0.211	-3.622	0.000293	2	0.0198	FALSE
L1TD1	-1.081	0.299	-3.622	0.000293	1	0.0198	FALSE
NR5A2	-1.081	0.299	-3.621	0.000294	1	0.0198	FALSE
TTBK2	-0.624	0.172	-3.618	0.000297	3	0.0199	FALSE
IFNA1	-1.079	0.299	-3.615	0.000301	1	0.0199	FALSE
ASCL4	-1.079	0.299	-3.614	0.000302	1	0.0199	FALSE
TOB1	-1.079	0.299	-3.614	0.000303	1	0.0199	FALSE
KIFC2	-0.622	0.172	-3.611	0.000306	3	0.02	FALSE
ELK3	-1.076	0.299	-3.604	0.000314	1	0.0204	FALSE
TMEM110	-1.075	0.299	-3.602	0.000316	1	0.0205	FALSE
PAK1	-0.619	0.172	-3.594	0.000326	3	0.021	FALSE
RGMA	-1.073	0.299	-3.594	0.000327	1	0.021	FALSE
BAG6	-1.072	0.299	-3.59	0.000332	1	0.0211	FALSE
BANF1	-1.07	0.299	-3.584	0.00034	1	0.0216	FALSE
KLF3	-1.066	0.299	-3.572	0.000356	1	0.0224	FALSE
GCC2	-1.066	0.299	-3.571	0.000356	1	0.0224	FALSE
BLK	-0.615	0.172	-3.569	0.000359	3	0.0224	FALSE
L3MBTL3	-1.062	0.299	-3.559	0.000373	1	0.0232	FALSE
EIF2AK1	-0.749	0.211	-3.549	0.000388	2	0.024	FALSE
NR5A1	-1.055	0.299	-3.534	0.00041	1	0.0253	FALSE
GRM4	-0.527	0.149	-3.532	0.000413	4	0.0253	FALSE
TP63	-1.054	0.299	-3.531	0.000415	1	0.0253	FALSE
HRSP12	-1.052	0.299	-3.524	0.000425	1	0.0258	FALSE
SLC4A2	-1.05	0.299	-3.517	0.000437	1	0.0264	FALSE
CDK6	0.523	0.149	3.502	0.000463	4	0.0279	FALSE
NR1I2	0.737	0.211	3.49	0.000485	2	0.029	FALSE
CLK2	-0.393	0.113	-3.487	0.00049	7	0.0292	FALSE
HTR1A	-1.04	0.299	-3.485	0.000494	1	0.0293	FALSE
HNRNPF	-0.596	0.172	-3.458	0.000545	3	0.0322	FALSE
HES1	-1.031	0.299	-3.454	0.000554	1	0.0325	FALSE
HOXD3	-1.027	0.299	-3.44	0.000583	1	0.0341	FALSE
EGR2	-1.024	0.299	-3.43	0.000604	1	0.0352	FALSE
GRM6	-0.724	0.211	-3.428	0.00061	2	0.0354	FALSE
PPARG	-0.511	0.149	-3.427	0.000613	4	0.0354	FALSE
SATB1	-1.022	0.299	-3.424	0.000618	1	0.0355	FALSE
TNFRSF1A	-0.589	0.172	-3.42	0.000628	3	0.0359	FALSE
ELOVL7	-0.717	0.211	-3.398	0.00068	2	0.0387	FALSE
CAV3	-0.717	0.211	-3.396	0.000686	2	0.0389	FALSE
BANP	-1.012	0.299	-3.39	0.000702	1	0.0396	FALSE
GPR62	-0.715	0.211	-3.388	0.000705	2	0.0396	FALSE
GPR132	-0.583	0.172	-3.38	0.000726	3	0.0406	FALSE
VENTX	-1.009	0.299	-3.379	0.000729	1	0.0406	FALSE
GHSR	-0.451	0.134	-3.378	0.000733	5	0.0406	FALSE
CDK1	0.356	0.106	3.376	0.000737	8	0.0407	FALSE
WHSC1L1	-1.007	0.299	-3.374	0.000742	1	0.0408	FALSE
GPR4	-0.581	0.172	-3.371	0.00075	3	0.041	FALSE
PIK3R1	-0.709	0.211	-3.36	0.000782	2	0.0426	FALSE
SPDYE7P	-0.999	0.299	-3.348	0.000817	1	0.0443	FALSE
PCBP1	-0.999	0.299	-3.346	0.000823	1	0.0444	FALSE
ESR1	-0.577	0.172	-3.345	0.000824	3	0.0444	FALSE
CEBPE	-0.996	0.299	-3.338	0.000846	1	0.0453	FALSE
POU2F1	-0.993	0.299	-3.327	0.000879	1	0.0469	FALSE
BZRAP1	-0.991	0.299	-3.318	0.000907	1	0.0481	FALSE
POU5F1	-0.99	0.299	-3.318	0.00091	1	0.0481	FALSE
HECTD2	-0.699	0.211	-3.311	0.000933	2	0.0492	FALSE
GCHFR	-0.987	0.299	-3.305	0.000952	1	0.05	FALSE
PKNOX1	-0.986	0.299	-3.303	0.000958	1	0.0501	FALSE
EBF3	-0.983	0.299	-3.291	0.000999	1	0.052	FALSE
IRF4	-0.98	0.299	-3.284	0.00103	1	0.0532	FALSE
BIK	-0.98	0.299	-3.282	0.00103	1	0.0533	FALSE
TAF1C	-0.978	0.299	-3.277	0.00105	1	0.054	FALSE
OXGR1	-0.564	0.172	-3.271	0.00107	3	0.0549	FALSE
NFIL3	0.976	0.299	3.27	0.00108	1	0.0549	FALSE
HLX	-0.976	0.299	-3.268	0.00108	1	0.0551	FALSE
TCF7	-0.974	0.299	-3.262	0.00111	1	0.0558	FALSE
CREB1	-0.974	0.299	-3.262	0.00111	1	0.0558	FALSE
ARMCX2	0.973	0.299	3.261	0.00111	1	0.0558	FALSE
SNRNP27	-0.973	0.299	-3.26	0.00112	1	0.0558	FALSE
PTGFR	-0.561	0.172	-3.257	0.00113	3	0.0562	FALSE
JUN	-0.972	0.299	-3.256	0.00113	1	0.0562	FALSE
TOMM40L	-0.971	0.299	-3.253	0.00114	1	0.0565	FALSE
SRSF12	-0.97	0.299	-3.249	0.00116	1	0.0572	FALSE
AKT3	0.432	0.134	3.237	0.00121	5	0.0591	FALSE
MARCO	-0.966	0.299	-3.236	0.00121	1	0.0591	FALSE
SOX5	-0.966	0.299	-3.236	0.00121	1	0.0591	FALSE
KRAS	-0.43	0.134	-3.224	0.00127	5	0.0614	FALSE
NFE2	-0.959	0.299	-3.211	0.00132	1	0.0639	FALSE
TCIRG1	-0.958	0.299	-3.211	0.00133	1	0.0639	FALSE
PTBP1	-0.676	0.211	-3.204	0.00136	2	0.065	FALSE
PRAF2	-0.676	0.211	-3.203	0.00136	2	0.065	FALSE
MEF2D	-0.952	0.299	-3.189	0.00143	1	0.0681	FALSE
GRM8	-0.425	0.134	-3.186	0.00145	5	0.0686	FALSE
HOXB6	-0.947	0.299	-3.173	0.00151	1	0.0714	FALSE
RARG	-0.669	0.211	-3.17	0.00153	2	0.0719	FALSE
BAK1	-0.944	0.299	-3.164	0.00156	1	0.0732	FALSE
C3orf38	-0.943	0.299	-3.157	0.00159	1	0.0745	FALSE
CNTNAP3B	-0.94	0.299	-3.148	0.00165	1	0.0766	FALSE
FAM43A	-0.933	0.299	-3.126	0.00177	1	0.0822	FALSE
SLC9A2	-0.933	0.299	-3.125	0.00178	1	0.0823	FALSE
GPR68	-0.465	0.149	-3.114	0.00185	4	0.0848	FALSE
PRR23B	-0.93	0.299	-3.114	0.00185	1	0.0848	FALSE
CCDC170	-0.924	0.299	-3.095	0.00197	1	0.09	FALSE
DYRK4	-0.462	0.149	-3.094	0.00198	4	0.09	FALSE
IRF2	-0.653	0.211	-3.092	0.00199	2	0.0903	FALSE
SP1	-0.922	0.299	-3.09	0.00201	1	0.0907	FALSE
NLK	-0.652	0.211	-3.088	0.00202	2	0.0907	FALSE
FOXG1	-0.922	0.299	-3.088	0.00202	1	0.0907	FALSE
VGLL3	-0.919	0.299	-3.08	0.00207	1	0.0928	FALSE
DUSP16	0.919	0.299	3.078	0.00209	1	0.0932	FALSE
JMJD1C-AS1	-0.917	0.299	-3.072	0.00213	1	0.0945	FALSE
RET	-0.324	0.106	-3.069	0.00215	8	0.0954	FALSE
NID2	-0.916	0.299	-3.067	0.00217	1	0.0956	FALSE
RFX6	-0.915	0.299	-3.065	0.00218	1	0.0958	FALSE
FRS3	-0.915	0.299	-3.064	0.00219	1	0.0959	FALSE
ZNF705D	-0.914	0.299	-3.063	0.0022	1	0.0959	FALSE
DND1	-0.913	0.299	-3.059	0.00222	1	0.0967	FALSE
DAZAP1	-0.913	0.299	-3.058	0.00223	1	0.0967	FALSE
PRKD2	-0.526	0.172	-3.051	0.00229	3	0.0988	FALSE
STK35	-0.643	0.211	-3.044	0.00234	2	0.101	FALSE
PDGFRB	-0.454	0.149	-3.044	0.00234	4	0.101	FALSE
CHRM3	-0.343	0.113	-3.039	0.00237	7	0.102	FALSE
CCPG1	0.907	0.299	3.039	0.00238	1	0.102	FALSE
MAP3K8	-0.523	0.172	-3.034	0.00242	3	0.103	FALSE
HOXD10	-0.902	0.299	-3.021	0.00252	1	0.107	FALSE
ACVR2B	-0.402	0.134	-3.013	0.00259	5	0.109	FALSE
BRCA1	-0.636	0.211	-3.011	0.0026	2	0.11	FALSE
GSK3B	-0.635	0.211	-3.009	0.00262	2	0.11	FALSE
VMP1	-0.897	0.299	-3.004	0.00267	1	0.112	FALSE
ETV6	0.896	0.299	3.003	0.00268	1	0.112	FALSE
ERG	-0.896	0.299	-3	0.0027	1	0.112	FALSE
CDKN1B	-0.895	0.299	-2.998	0.00272	1	0.113	FALSE
OPN5	-0.447	0.149	-2.993	0.00277	4	0.114	FALSE
MAML3	-0.894	0.299	-2.993	0.00277	1	0.114	FALSE
LARP1	-0.515	0.172	-2.988	0.00281	3	0.115	FALSE
SFPQ	-0.891	0.299	-2.984	0.00285	1	0.116	FALSE
HCAR2	-0.63	0.211	-2.983	0.00286	2	0.116	FALSE
LPAR3	-0.514	0.172	-2.983	0.00286	3	0.116	FALSE
P2RY10	-0.629	0.211	-2.981	0.00287	2	0.116	FALSE
NTSR2	-0.629	0.211	-2.979	0.00289	2	0.117	FALSE
RUNX3	-0.889	0.299	-2.978	0.00291	1	0.117	FALSE
ALX1	-0.889	0.299	-2.978	0.00291	1	0.117	FALSE
RBM47	-0.889	0.299	-2.976	0.00292	1	0.117	FALSE
RBM10	-0.628	0.211	-2.974	0.00294	2	0.117	FALSE
FFAR4	-0.444	0.149	-2.972	0.00296	4	0.118	FALSE
QKI	-0.885	0.299	-2.966	0.00303	1	0.12	FALSE
SPDYE4	-0.885	0.299	-2.964	0.00304	1	0.12	FALSE
ELF2	-0.625	0.211	-2.959	0.00309	2	0.122	FALSE
MAFK	0.876	0.299	2.935	0.00334	1	0.131	FALSE
TGIF2	-0.874	0.299	-2.929	0.0034	1	0.133	FALSE
GNG5	-0.873	0.299	-2.924	0.00346	1	0.135	FALSE
GLRA1	-0.872	0.299	-2.922	0.00349	1	0.136	FALSE
MERTK	-0.503	0.172	-2.918	0.00352	3	0.136	FALSE
ZBTB39	-0.871	0.299	-2.918	0.00353	1	0.136	FALSE
BRD2	-0.87	0.299	-2.913	0.00358	1	0.138	FALSE
DBNDD1	-0.869	0.299	-2.912	0.00359	1	0.138	FALSE
SH3D19	-0.869	0.299	-2.912	0.0036	1	0.138	FALSE
NEK6	0.388	0.134	2.908	0.00365	5	0.139	FALSE
HCK	-0.5	0.172	-2.899	0.00375	3	0.143	FALSE
CCDC13	-0.865	0.299	-2.898	0.00376	1	0.143	FALSE
TRPC4AP	-0.865	0.299	-2.897	0.00377	1	0.143	FALSE
OVOL2	-0.862	0.299	-2.887	0.0039	1	0.147	FALSE
MAFG	0.862	0.299	2.886	0.00391	1	0.147	FALSE
ZFP36L1	-0.858	0.299	-2.874	0.00405	1	0.152	FALSE
MAST3	-0.604	0.211	-2.863	0.0042	2	0.157	FALSE
TEC	-0.604	0.211	-2.862	0.00421	2	0.157	FALSE
TLK2	-0.348	0.122	-2.858	0.00427	6	0.159	FALSE
MST1R	-0.426	0.149	-2.855	0.00431	4	0.159	FALSE
ELF4	-0.852	0.299	-2.855	0.00431	1	0.159	FALSE
TCEB3CL	-0.849	0.299	-2.845	0.00445	1	0.164	FALSE
42251	0.599	0.211	2.837	0.00456	2	0.167	FALSE
ATOH1	-0.846	0.299	-2.833	0.00462	1	0.169	FALSE
VDR	0.423	0.149	2.831	0.00464	4	0.17	FALSE
FAM46D	-0.845	0.299	-2.829	0.00468	1	0.17	FALSE
TBR1	-0.844	0.299	-2.828	0.00469	1	0.17	FALSE
ETV5	-0.844	0.299	-2.827	0.0047	1	0.17	FALSE
EXOC3L4	-0.596	0.211	-2.824	0.00475	2	0.172	FALSE
TAF7L	-0.843	0.299	-2.822	0.00477	1	0.172	FALSE
GMEB1	-0.842	0.299	-2.822	0.00478	1	0.172	FALSE
TMPRSS13	-0.841	0.299	-2.819	0.00483	1	0.173	FALSE
BTBD18	-0.84	0.299	-2.815	0.00489	1	0.175	FALSE
ERN1	-0.484	0.172	-2.809	0.00497	3	0.177	FALSE
PASD1	-0.838	0.299	-2.807	0.00501	1	0.178	FALSE
ZBTB10	-0.838	0.299	-2.806	0.00503	1	0.178	FALSE
ACAP3	-0.836	0.299	-2.8	0.00512	1	0.181	FALSE
NTRK1	-0.417	0.149	-2.793	0.00523	4	0.184	FALSE
FOXB1	-0.834	0.299	-2.793	0.00523	1	0.184	FALSE
C19orf26	-0.831	0.299	-2.785	0.00536	1	0.188	FALSE
FXR2	-0.588	0.211	-2.784	0.00538	2	0.188	FALSE
CTDSP1	-0.831	0.299	-2.783	0.0054	1	0.188	FALSE
ZNF76	-0.831	0.299	-2.782	0.00541	1	0.188	FALSE
TP53TG5	-0.83	0.299	-2.78	0.00544	1	0.188	FALSE
TMEM40	-0.829	0.299	-2.777	0.00549	1	0.19	FALSE
NR4A2	-0.478	0.172	-2.775	0.00552	3	0.19	FALSE
CHMP7	-0.824	0.299	-2.759	0.00581	1	0.2	FALSE
HOXD9	-0.823	0.299	-2.757	0.00583	1	0.2	FALSE
SACM1L	-0.822	0.299	-2.753	0.00591	1	0.202	FALSE
ZNF16	-0.822	0.299	-2.752	0.00593	1	0.202	FALSE
TSPY4	-0.821	0.299	-2.751	0.00594	1	0.202	FALSE
HTATSF1	-0.819	0.299	-2.744	0.00608	1	0.206	FALSE
WWTR1	-0.579	0.211	-2.742	0.00612	2	0.207	FALSE
KLHL10	-0.818	0.299	-2.74	0.00614	1	0.207	FALSE
TMEM115	-0.817	0.299	-2.738	0.00619	1	0.208	FALSE
C9orf40	-0.817	0.299	-2.737	0.00621	1	0.209	FALSE
IRAK1	-0.365	0.134	-2.735	0.00625	5	0.209	FALSE
ARID3A	-0.816	0.299	-2.734	0.00627	1	0.209	FALSE
SLCO1B1	-0.577	0.211	-2.731	0.00632	2	0.21	FALSE
CELF3	-0.815	0.299	-2.729	0.00635	1	0.211	FALSE
GALR1	-0.574	0.211	-2.717	0.00659	2	0.218	FALSE
KIF21B	-0.81	0.299	-2.715	0.00664	1	0.219	FALSE
HOXC4	-0.81	0.299	-2.713	0.00667	1	0.22	FALSE
GSC	-0.809	0.299	-2.711	0.00671	1	0.221	FALSE
NR1H2	0.467	0.172	2.709	0.00675	3	0.221	FALSE
WDR63	0.809	0.299	2.708	0.00677	1	0.221	FALSE
FOXA3	-0.808	0.299	-2.705	0.00683	1	0.223	FALSE
SIK2	-0.466	0.172	-2.702	0.0069	3	0.224	FALSE
PPP1R13L	-0.805	0.299	-2.696	0.00703	1	0.228	FALSE
OLIG3	-0.805	0.299	-2.695	0.00705	1	0.228	FALSE
NPAS1	-0.804	0.299	-2.693	0.0071	1	0.229	FALSE
HEXIM2	-0.803	0.299	-2.689	0.00717	1	0.231	FALSE
ZNF345	-0.802	0.299	-2.686	0.00725	1	0.232	FALSE
PSPC1	-0.802	0.299	-2.685	0.00725	1	0.232	FALSE
TCF23	0.801	0.299	2.684	0.00727	1	0.232	FALSE
CDKN2D	-0.801	0.299	-2.683	0.0073	1	0.233	FALSE
IMPDH1	-0.799	0.299	-2.676	0.00745	1	0.237	FALSE
KANK1	-0.798	0.299	-2.673	0.00753	1	0.238	FALSE
MAP2K4	-0.798	0.299	-2.673	0.00753	1	0.238	FALSE
AFAP1	0.796	0.299	2.667	0.00766	1	0.242	FALSE
MET	-0.325	0.122	-2.663	0.00774	6	0.244	FALSE
GALR2	-0.562	0.211	-2.662	0.00777	2	0.244	FALSE
ZNF645	-0.562	0.211	-2.662	0.00779	2	0.244	FALSE
GPR89A	-0.794	0.299	-2.661	0.00779	1	0.244	FALSE
BEND3	-0.794	0.299	-2.658	0.00787	1	0.245	FALSE
EPC1	-0.792	0.299	-2.654	0.00795	1	0.247	FALSE
SIAH1	0.56	0.211	2.652	0.008	2	0.248	FALSE
FGF6	-0.791	0.299	-2.65	0.00805	1	0.249	FALSE
PAX7	-0.791	0.299	-2.649	0.00807	1	0.249	FALSE
BATF	0.79	0.299	2.647	0.00812	1	0.25	FALSE
MRGPRD	-0.456	0.172	-2.646	0.00814	3	0.25	FALSE
PTH2R	-0.456	0.172	-2.646	0.00816	3	0.25	FALSE
GPR153	-0.789	0.299	-2.644	0.00821	1	0.251	FALSE
GPR101	-0.352	0.134	-2.638	0.00835	5	0.254	FALSE
RCOR3	-0.787	0.299	-2.638	0.00836	1	0.254	FALSE
SSH2	-0.556	0.211	-2.635	0.00842	2	0.255	FALSE
TCF7L1	-0.787	0.299	-2.635	0.00842	1	0.255	FALSE
LIME1	-0.786	0.299	-2.633	0.00847	1	0.256	FALSE
GRM1	-0.556	0.211	-2.632	0.00849	2	0.256	FALSE
TMEM139	-0.785	0.299	-2.631	0.00853	1	0.256	FALSE
GAS6	-0.785	0.299	-2.63	0.00855	1	0.256	FALSE
TCF4	-0.393	0.149	-2.629	0.00856	4	0.256	FALSE
HOXB7	-0.785	0.299	-2.629	0.00857	1	0.256	FALSE
FAM133A	-0.785	0.299	-2.628	0.0086	1	0.256	FALSE
CHRM1	-0.392	0.149	-2.626	0.00864	4	0.257	FALSE
H2AFB3	-0.783	0.299	-2.621	0.00877	1	0.26	FALSE
LPAR1	-0.552	0.211	-2.616	0.0089	2	0.263	FALSE
PTPRE	-0.779	0.299	-2.61	0.00905	1	0.267	FALSE
NR2F1	-0.55	0.211	-2.607	0.00913	2	0.269	FALSE
KRT13	-0.778	0.299	-2.607	0.00914	1	0.269	FALSE
RHBDD3	-0.777	0.299	-2.603	0.00924	1	0.271	FALSE
RAPGEF6	-0.777	0.299	-2.603	0.00926	1	0.271	FALSE
TMPRSS2	-0.775	0.299	-2.594	0.00949	1	0.276	FALSE
TGFBR3	-0.774	0.299	-2.594	0.0095	1	0.276	FALSE
MAP3K11	-0.548	0.211	-2.594	0.0095	2	0.276	FALSE
ACER1	-0.772	0.299	-2.587	0.00969	1	0.281	FALSE
MAP3K5	-0.446	0.172	-2.586	0.00973	3	0.281	FALSE
IMMP1L	-0.772	0.299	-2.585	0.00973	1	0.281	FALSE
E2F7	-0.772	0.299	-2.585	0.00975	1	0.281	FALSE
ADRBK1	-0.385	0.149	-2.579	0.00992	4	0.284	FALSE
ETV1	-0.77	0.299	-2.578	0.00995	1	0.284	FALSE
TTK	-0.385	0.149	-2.578	0.00996	4	0.284	FALSE
MYBL1	-0.544	0.211	-2.577	0.00997	2	0.284	FALSE
KIF2C	-0.544	0.211	-2.576	0.01	2	0.284	FALSE
ELP5	-0.769	0.299	-2.575	0.01	1	0.284	FALSE
ZIC3	-0.769	0.299	-2.575	0.01	1	0.284	FALSE
SBNO2	-0.769	0.299	-2.574	0.0101	1	0.284	FALSE
HTR6	-0.443	0.172	-2.571	0.0102	3	0.287	FALSE
MAFB	-0.767	0.299	-2.569	0.0102	1	0.287	FALSE
POGZ	-0.542	0.211	-2.569	0.0102	2	0.287	FALSE
FAM46B	-0.765	0.299	-2.563	0.0104	1	0.291	FALSE
HOXC10	-0.764	0.299	-2.558	0.0105	1	0.295	FALSE
PHC1	-0.763	0.299	-2.555	0.0106	1	0.297	FALSE
DMRTC2	-0.762	0.299	-2.551	0.0108	1	0.299	FALSE
IRAK4	-0.34	0.134	-2.544	0.011	5	0.305	FALSE
FOXP3	-0.759	0.299	-2.542	0.011	1	0.305	FALSE
IDO1	-0.759	0.299	-2.542	0.011	1	0.305	FALSE
VSX2	-0.758	0.299	-2.54	0.0111	1	0.306	FALSE
INTS7	0.758	0.299	2.54	0.0111	1	0.306	FALSE
S1PR1	-0.536	0.211	-2.537	0.0112	2	0.307	FALSE
ZBTB44	-0.437	0.172	-2.536	0.0112	3	0.308	FALSE
PRR15L	-0.757	0.299	-2.535	0.0113	1	0.308	FALSE
MEOX2	-0.756	0.299	-2.533	0.0113	1	0.309	FALSE
IKZF5	0.755	0.299	2.53	0.0114	1	0.311	FALSE
SSBP1	-0.754	0.299	-2.527	0.0115	1	0.313	FALSE
NRF1	-0.753	0.299	-2.524	0.0116	1	0.315	FALSE
PZP	0.753	0.299	2.523	0.0116	1	0.315	FALSE
DTX2	-0.753	0.299	-2.521	0.0117	1	0.316	FALSE
XG	-0.753	0.299	-2.521	0.0117	1	0.316	FALSE
C14orf180	-0.752	0.299	-2.519	0.0118	1	0.317	FALSE
RAD51B	0.748	0.299	2.506	0.0122	1	0.328	FALSE
NIPA2	-0.748	0.299	-2.504	0.0123	1	0.328	FALSE
ZDHHC1	-0.748	0.299	-2.504	0.0123	1	0.328	FALSE
B3GNTL1	-0.747	0.299	-2.503	0.0123	1	0.328	FALSE
P2RY8	-0.431	0.172	-2.5	0.0124	3	0.33	FALSE
DRD2	-0.373	0.149	-2.5	0.0124	4	0.33	FALSE
GPR124	-0.746	0.299	-2.499	0.0124	1	0.33	FALSE
MAP3K9	-0.527	0.211	-2.497	0.0125	2	0.331	FALSE
HSPH1	0.745	0.299	2.497	0.0125	1	0.331	FALSE
ZIC1	-0.745	0.299	-2.496	0.0126	1	0.332	FALSE
IRX6	-0.744	0.299	-2.492	0.0127	1	0.335	FALSE
SIX4	-0.743	0.299	-2.49	0.0128	1	0.335	FALSE
PTK2B	-0.371	0.149	-2.487	0.0129	4	0.337	FALSE
ABCC4	-0.742	0.299	-2.487	0.0129	1	0.337	FALSE
TLCD1	-0.742	0.299	-2.486	0.0129	1	0.337	FALSE
EBAG9	-0.428	0.172	-2.481	0.0131	3	0.341	FALSE
HIRIP3	-0.741	0.299	-2.481	0.0131	1	0.341	FALSE
SNAI1	-0.739	0.299	-2.476	0.0133	1	0.345	FALSE
MAPK7	-0.369	0.149	-2.474	0.0134	4	0.346	FALSE
DIP2C	-0.522	0.211	-2.471	0.0135	2	0.348	FALSE
TCOF1	-0.737	0.299	-2.469	0.0135	1	0.349	FALSE
TMEM164	-0.737	0.299	-2.468	0.0136	1	0.35	FALSE
TEX264	-0.52	0.211	-2.463	0.0138	2	0.353	FALSE
ZNF800	-0.735	0.299	-2.462	0.0138	1	0.354	FALSE
LCK	-0.328	0.134	-2.46	0.0139	5	0.356	FALSE
PRKCD	-0.519	0.211	-2.458	0.014	2	0.356	FALSE
LIN28B	0.733	0.299	2.455	0.0141	1	0.359	FALSE
GPR88	-0.733	0.299	-2.455	0.0141	1	0.359	FALSE
FOXN2	-0.732	0.299	-2.452	0.0142	1	0.36	FALSE
DYRK3	-0.366	0.149	-2.45	0.0143	4	0.362	FALSE
WNK4	-0.517	0.211	-2.449	0.0144	2	0.362	FALSE
OXTR	-0.422	0.172	-2.448	0.0144	3	0.362	FALSE
MAST1	-0.516	0.211	-2.442	0.0146	2	0.368	FALSE
FPR3	-0.515	0.211	-2.441	0.0146	2	0.368	FALSE
PRM2	-0.729	0.299	-2.44	0.0147	1	0.368	FALSE
TRIM37	-0.728	0.299	-2.439	0.0148	1	0.369	FALSE
CHMP5	-0.42	0.172	-2.435	0.0149	3	0.372	FALSE
SFXN5	0.513	0.211	2.429	0.0151	2	0.377	FALSE
HOXA1	-0.725	0.299	-2.428	0.0152	1	0.378	FALSE
ROPN1	-0.724	0.299	-2.425	0.0153	1	0.38	FALSE
NEUROD6	-0.724	0.299	-2.424	0.0154	1	0.38	FALSE
GRM2	-0.418	0.172	-2.423	0.0154	3	0.38	FALSE
CDK16	-0.324	0.134	-2.423	0.0154	5	0.38	FALSE
GRHL1	-0.723	0.299	-2.42	0.0155	1	0.382	FALSE
DRD4	-0.51	0.211	-2.418	0.0156	2	0.384	FALSE
CSF1R	-0.416	0.172	-2.415	0.0157	3	0.386	FALSE
SLX4	-0.721	0.299	-2.414	0.0158	1	0.387	FALSE
GPR50	-0.509	0.211	-2.41	0.016	2	0.39	FALSE
ATP12A	0.719	0.299	2.409	0.016	1	0.39	FALSE
ZGRF1	-0.718	0.299	-2.406	0.0161	1	0.392	FALSE
GPR20	-0.415	0.172	-2.405	0.0162	3	0.393	FALSE
KRTAP9-3	0.718	0.299	2.404	0.0162	1	0.394	FALSE
BMPR2	-0.358	0.149	-2.401	0.0164	4	0.396	FALSE
FOXN3	-0.507	0.211	-2.4	0.0164	2	0.397	FALSE
PLK1	-0.506	0.211	-2.397	0.0165	2	0.398	FALSE
NXF2	-0.714	0.299	-2.391	0.0168	1	0.404	FALSE
MPDU1	-0.712	0.299	-2.384	0.0171	1	0.411	FALSE
MAGEB6	-0.71	0.299	-2.38	0.0173	1	0.416	FALSE
GABRA6	0.71	0.299	2.377	0.0174	1	0.416	FALSE
ZNF747	0.71	0.299	2.377	0.0175	1	0.416	FALSE
RBM15	-0.71	0.299	-2.377	0.0175	1	0.416	FALSE
ENTPD4	0.71	0.299	2.376	0.0175	1	0.416	FALSE
RAD54L2	-0.708	0.299	-2.372	0.0177	1	0.42	FALSE
SPATS2L	0.708	0.299	2.371	0.0177	1	0.42	FALSE
PLAUR	0.707	0.299	2.369	0.0179	1	0.422	FALSE
CYTIP	0.707	0.299	2.369	0.0179	1	0.422	FALSE
0	0.144	0.061	2.368	0.0179	24	0.422	FALSE
SCIMP	-0.408	0.172	-2.365	0.018	3	0.424	FALSE
AGTR1	-0.288	0.122	-2.364	0.0181	6	0.425	FALSE
LRWD1	-0.704	0.299	-2.357	0.0184	1	0.432	FALSE
CSNK1G2	-0.314	0.134	-2.353	0.0186	5	0.436	FALSE
MTHFR	-0.497	0.211	-2.352	0.0187	2	0.437	FALSE
TSPAN8	-0.699	0.299	-2.342	0.0192	1	0.448	FALSE
AIG1	-0.699	0.299	-2.34	0.0193	1	0.449	FALSE
MYO16	-0.698	0.299	-2.337	0.0194	1	0.452	FALSE
LIMK2	-0.312	0.134	-2.336	0.0195	5	0.452	FALSE
ELTD1	-0.403	0.172	-2.335	0.0195	3	0.452	FALSE
DNM2	-0.696	0.299	-2.332	0.0197	1	0.455	FALSE
GPR18	0.311	0.134	2.331	0.0198	5	0.455	FALSE
PRKCE	-0.311	0.134	-2.33	0.0198	5	0.455	FALSE
TSSK3	-0.401	0.172	-2.329	0.0199	3	0.455	FALSE
PKN3	-0.492	0.211	-2.329	0.0199	2	0.455	FALSE
USP29	-0.695	0.299	-2.328	0.0199	1	0.455	FALSE
RXRA	-0.491	0.211	-2.328	0.0199	2	0.455	FALSE
SMTN	-0.695	0.299	-2.327	0.02	1	0.455	FALSE
RNF167	-0.491	0.211	-2.326	0.02	2	0.455	FALSE
VGLL4	-0.694	0.299	-2.326	0.02	1	0.455	FALSE
TEX13A	-0.693	0.299	-2.321	0.0203	1	0.461	FALSE
PACSIN3	-0.693	0.299	-2.32	0.0203	1	0.461	FALSE
TRIM9	-0.692	0.299	-2.318	0.0205	1	0.463	FALSE
NOVA1	-0.691	0.299	-2.316	0.0206	1	0.464	FALSE
FOXA1	-0.69	0.299	-2.312	0.0208	1	0.468	FALSE
MAPK9	0.345	0.149	2.309	0.021	4	0.472	FALSE
UBAP2L	-0.689	0.299	-2.307	0.021	1	0.472	FALSE
GMDS	-0.687	0.299	-2.302	0.0213	1	0.477	FALSE
ELK1	-0.687	0.299	-2.302	0.0213	1	0.477	FALSE
GPR123	-0.397	0.172	-2.301	0.0214	3	0.478	FALSE
GALNT3	-0.687	0.299	-2.3	0.0215	1	0.478	FALSE
PPARA	-0.396	0.172	-2.3	0.0215	3	0.478	FALSE
CLK4	-0.343	0.149	-2.297	0.0216	4	0.481	FALSE
ISL1	-0.684	0.299	-2.291	0.022	1	0.487	FALSE
EGR1	-0.684	0.299	-2.29	0.022	1	0.487	FALSE
FOXO3	-0.684	0.299	-2.29	0.022	1	0.487	FALSE
CPEB4	-0.683	0.299	-2.288	0.0222	1	0.489	FALSE
ADRA2A	-0.483	0.211	-2.287	0.0222	2	0.489	FALSE
ZBTB43	-0.68	0.299	-2.277	0.0228	1	0.501	FALSE
FAM168A	-0.68	0.299	-2.277	0.0228	1	0.501	FALSE
GABBR1	0.679	0.299	2.273	0.023	1	0.505	FALSE
CRHR2	-0.479	0.211	-2.268	0.0234	2	0.511	FALSE
KISS1R	-0.391	0.172	-2.267	0.0234	3	0.511	FALSE
TNK2	-0.479	0.211	-2.267	0.0234	2	0.511	FALSE
DDIAS	-0.677	0.299	-2.266	0.0235	1	0.511	FALSE
KLHL31	-0.676	0.299	-2.265	0.0235	1	0.511	FALSE
S1PR5	-0.302	0.134	-2.265	0.0235	5	0.511	FALSE
RPS18	-0.675	0.299	-2.261	0.0238	1	0.515	FALSE
WDR60	-0.674	0.299	-2.259	0.0239	1	0.517	FALSE
SERPINF1	0.477	0.211	2.258	0.024	2	0.517	FALSE
CNOT4	-0.673	0.299	-2.254	0.0242	1	0.521	FALSE
MRPL10	0.475	0.211	2.25	0.0245	2	0.527	FALSE
ZNF444	-0.671	0.299	-2.249	0.0245	1	0.527	FALSE
REPIN1	-0.474	0.211	-2.246	0.0247	2	0.529	FALSE
HTR2A	-0.474	0.211	-2.246	0.0247	2	0.529	FALSE
CD7	0.67	0.299	2.244	0.0248	1	0.53	FALSE
DDB1	-0.669	0.299	-2.242	0.025	1	0.532	FALSE
TCF3	-0.669	0.299	-2.242	0.025	1	0.532	FALSE
GAB2	-0.473	0.211	-2.239	0.0251	2	0.534	FALSE
SFSWAP	-0.667	0.299	-2.234	0.0255	1	0.541	FALSE
CREB5	-0.667	0.299	-2.234	0.0255	1	0.541	FALSE
OR4C6	0.665	0.299	2.229	0.0259	1	0.547	FALSE
MAPK14	0.297	0.134	2.226	0.026	5	0.55	FALSE
YY1	-0.664	0.299	-2.225	0.0261	1	0.55	FALSE
SLC29A3	-0.469	0.211	-2.223	0.0262	2	0.552	FALSE
GNA15	-0.469	0.211	-2.222	0.0263	2	0.552	FALSE
PGR	-0.469	0.211	-2.222	0.0263	2	0.552	FALSE
RAB42	0.663	0.299	2.221	0.0263	1	0.552	FALSE
ABCF3	-0.383	0.172	-2.22	0.0264	3	0.553	FALSE
SLC39A5	-0.662	0.299	-2.217	0.0267	1	0.556	FALSE
PRKAG2	-0.331	0.149	-2.215	0.0268	4	0.558	FALSE
SIRT1	-0.467	0.211	-2.214	0.0269	2	0.559	FALSE
EZR	-0.661	0.299	-2.213	0.0269	1	0.559	FALSE
SS18L1	-0.659	0.299	-2.209	0.0272	1	0.564	FALSE
GPBP1L1	-0.466	0.211	-2.206	0.0274	2	0.567	FALSE
SPIC	-0.659	0.299	-2.206	0.0274	1	0.567	FALSE
ATG7	-0.658	0.299	-2.203	0.0276	1	0.569	FALSE
STK40	-0.294	0.134	-2.201	0.0278	5	0.572	FALSE
ADRA1D	-0.656	0.299	-2.198	0.0279	1	0.575	FALSE
ZC3H10	-0.656	0.299	-2.196	0.0281	1	0.578	FALSE
ITPRIPL2	-0.655	0.299	-2.195	0.0282	1	0.578	FALSE
PNPLA6	-0.462	0.211	-2.19	0.0285	2	0.583	FALSE
CYFIP1	0.654	0.299	2.189	0.0286	1	0.583	FALSE
ELAVL2	-0.654	0.299	-2.189	0.0286	1	0.583	FALSE
ZNF57	0.653	0.299	2.188	0.0287	1	0.584	FALSE
TMEM38B	0.651	0.299	2.179	0.0294	1	0.596	FALSE
BCL6B	-0.651	0.299	-2.179	0.0294	1	0.596	FALSE
UNC45A	-0.65	0.299	-2.175	0.0296	1	0.6	FALSE
MFN1	-0.649	0.299	-2.173	0.0298	1	0.603	FALSE
PRIM2	0.458	0.211	2.167	0.0302	2	0.611	FALSE
LCLAT1	0.457	0.211	2.166	0.0304	2	0.613	FALSE
PIP4K2A	-0.457	0.211	-2.165	0.0304	2	0.613	FALSE
VCAN	-0.646	0.299	-2.162	0.0306	1	0.615	FALSE
DCAF7	-0.645	0.299	-2.161	0.0307	1	0.615	FALSE
TNK1	-0.323	0.149	-2.161	0.0307	4	0.615	FALSE
PCYT1B	-0.644	0.299	-2.158	0.0309	1	0.618	FALSE
SSBP4	-0.644	0.299	-2.157	0.031	1	0.618	FALSE
GMIP	-0.644	0.299	-2.157	0.031	1	0.618	FALSE
PLA2G7	-0.644	0.299	-2.157	0.0311	1	0.618	FALSE
IRX2	-0.644	0.299	-2.156	0.0311	1	0.618	FALSE
GPR158	-0.455	0.211	-2.156	0.0311	2	0.618	FALSE
ETS2	-0.455	0.211	-2.155	0.0312	2	0.618	FALSE
ASPM	0.642	0.299	2.151	0.0315	1	0.624	FALSE
EXO1	0.642	0.299	2.149	0.0316	1	0.626	FALSE
LARP1B	-0.453	0.211	-2.146	0.0319	2	0.628	FALSE
TMEM187	-0.641	0.299	-2.146	0.0319	1	0.628	FALSE
ATP5F1	0.37	0.172	2.144	0.0321	3	0.63	FALSE
PPP1R13B	-0.453	0.211	-2.144	0.0321	2	0.63	FALSE
RPS13	-0.64	0.299	-2.142	0.0322	1	0.631	FALSE
SIGLEC5	0.639	0.299	2.14	0.0324	1	0.634	FALSE
RPS14	-0.451	0.211	-2.136	0.0327	2	0.639	FALSE
PRR15	-0.638	0.299	-2.136	0.0327	1	0.639	FALSE
RPS6KA4	-0.368	0.172	-2.132	0.033	3	0.643	FALSE
GSE1	-0.636	0.299	-2.132	0.033	1	0.643	FALSE
TYRO3	-0.318	0.149	-2.13	0.0332	4	0.646	FALSE
KLF2	-0.636	0.299	-2.129	0.0333	1	0.646	FALSE
KRTAP9-8	0.635	0.299	2.128	0.0334	1	0.647	FALSE
CD6	-0.635	0.299	-2.127	0.0334	1	0.647	FALSE
POU3F2	-0.633	0.299	-2.12	0.0341	1	0.658	FALSE
KRTAP12-2	0.632	0.299	2.118	0.0342	1	0.66	FALSE
SLC37A4	-0.632	0.299	-2.116	0.0344	1	0.661	FALSE
SDC3	0.632	0.299	2.115	0.0344	1	0.661	FALSE
RASA3	-0.632	0.299	-2.115	0.0344	1	0.661	FALSE
MYF6	-0.631	0.299	-2.112	0.0347	1	0.665	FALSE
PHACTR1	-0.63	0.299	-2.111	0.0347	1	0.665	FALSE
COPA	-0.63	0.299	-2.108	0.035	1	0.669	FALSE
PHF5A	-0.629	0.299	-2.106	0.0352	1	0.672	FALSE
HRAS	-0.444	0.211	-2.101	0.0357	2	0.68	FALSE
ZBTB21	-0.627	0.299	-2.099	0.0358	1	0.682	FALSE
MIS18BP1	-0.625	0.299	-2.094	0.0362	1	0.688	FALSE
ADK	0.313	0.149	2.094	0.0363	4	0.688	FALSE
SLC2A6	0.625	0.299	2.093	0.0364	1	0.688	FALSE
RBMS2	-0.625	0.299	-2.093	0.0364	1	0.688	FALSE
TRAF6	0.625	0.299	2.092	0.0365	1	0.688	FALSE
GATA3	0.312	0.149	2.092	0.0365	4	0.688	FALSE
LOC102724428	-0.312	0.149	-2.091	0.0366	4	0.689	FALSE
THAP1	-0.623	0.299	-2.087	0.0369	1	0.694	FALSE
FOXP2	-0.623	0.299	-2.086	0.037	1	0.694	FALSE
RHBDF1	-0.622	0.299	-2.084	0.0371	1	0.696	FALSE
MTA1	-0.621	0.299	-2.079	0.0376	1	0.704	FALSE
PAK4	-0.234	0.113	-2.077	0.0378	7	0.706	FALSE
MEX3B	-0.62	0.299	-2.076	0.0379	1	0.706	FALSE
NAT10	-0.358	0.172	-2.076	0.0379	3	0.706	FALSE
BMPR1B	-0.357	0.172	-2.072	0.0383	3	0.713	FALSE
MAPKAPK5	0.357	0.172	2.069	0.0385	3	0.716	FALSE
MITF	-0.437	0.211	-2.069	0.0386	2	0.716	FALSE
LIN28A	0.617	0.299	2.066	0.0389	1	0.72	FALSE
GADD45B	-0.617	0.299	-2.066	0.0389	1	0.72	FALSE
HAVCR2	-0.436	0.211	-2.065	0.039	2	0.72	FALSE
PARN	0.615	0.299	2.061	0.0393	1	0.725	FALSE
HTR1F	-0.435	0.211	-2.061	0.0394	2	0.725	FALSE
TNFRSF10A	-0.615	0.299	-2.059	0.0395	1	0.726	FALSE
DIDO1	-0.354	0.172	-2.056	0.0398	3	0.731	FALSE
KCTD1	-0.614	0.299	-2.055	0.0399	1	0.731	FALSE
SPATA6L	0.434	0.211	2.055	0.0399	2	0.731	FALSE
CPM	0.613	0.299	2.054	0.0399	1	0.731	FALSE
LOC653405	0.613	0.299	2.054	0.04	1	0.731	FALSE
RING1	-0.613	0.299	-2.053	0.0401	1	0.732	FALSE
BICD2	-0.612	0.299	-2.051	0.0403	1	0.733	FALSE
LATS2	-0.354	0.172	-2.051	0.0403	3	0.733	FALSE
TMEM120B	-0.612	0.299	-2.051	0.0403	1	0.733	FALSE
NTRK2	-0.306	0.149	-2.049	0.0405	4	0.735	FALSE
RBFOX1	-0.611	0.299	-2.047	0.0406	1	0.736	FALSE
GCSH	0.432	0.211	2.044	0.0409	2	0.74	FALSE
EPHA2	-0.305	0.149	-2.043	0.0411	4	0.742	FALSE
PKMYT1	-0.272	0.134	-2.038	0.0415	5	0.749	FALSE
POM121	-0.608	0.299	-2.038	0.0416	1	0.749	FALSE
PRR22	-0.607	0.299	-2.031	0.0422	1	0.759	FALSE
FAM50B	-0.607	0.299	-2.031	0.0422	1	0.759	FALSE
KIRREL3-AS3	0.428	0.211	2.028	0.0426	2	0.764	FALSE
SUV39H1	0.605	0.299	2.027	0.0426	1	0.764	FALSE
DUSP9	-0.602	0.299	-2.016	0.0438	1	0.783	FALSE
CNPY1	-0.602	0.299	-2.016	0.0439	1	0.783	FALSE
TTLL3	-0.425	0.211	-2.015	0.044	2	0.784	FALSE
TBC1D9	-0.601	0.299	-2.014	0.044	1	0.784	FALSE
MAPK8	0.347	0.172	2.014	0.0441	3	0.784	FALSE
ZC3HAV1	-0.601	0.299	-2.012	0.0442	1	0.785	FALSE
SUGP1	-0.601	0.299	-2.012	0.0443	1	0.785	FALSE
ELP2	-0.6	0.299	-2.011	0.0443	1	0.785	FALSE
NEXN	-0.425	0.211	-2.011	0.0444	2	0.785	FALSE
PAQR5	-0.346	0.172	-2.009	0.0445	3	0.787	FALSE
SSBP3	-0.599	0.299	-2.007	0.0448	1	0.79	FALSE
ZNF420	-0.599	0.299	-2.006	0.0448	1	0.79	FALSE
GRM5	-0.423	0.211	-2.005	0.045	2	0.792	FALSE
PNMA5	-0.598	0.299	-2.003	0.0452	1	0.794	FALSE
KANSL3	-0.598	0.299	-2.002	0.0454	1	0.794	FALSE
TLE1	-0.423	0.211	-2.001	0.0454	2	0.794	FALSE
MEF2BNB-MEF2B	-0.597	0.299	-2.001	0.0454	1	0.794	FALSE
ARAF	-0.298	0.149	-1.998	0.0457	4	0.799	FALSE
SOX3	-0.596	0.299	-1.997	0.0458	1	0.799	FALSE
DIRC2	-0.596	0.299	-1.996	0.0459	1	0.8	FALSE
CSNK1D	-0.243	0.122	-1.996	0.046	6	0.8	FALSE
ERBB3	-0.298	0.149	-1.993	0.0462	4	0.803	FALSE
CBLB	0.595	0.299	1.992	0.0463	1	0.804	FALSE
FEZF1	-0.594	0.299	-1.988	0.0468	1	0.811	FALSE
CLCA2	-0.593	0.299	-1.986	0.047	1	0.813	FALSE
LIMK1	-0.296	0.149	-1.985	0.0471	4	0.813	FALSE
BTG1	-0.593	0.299	-1.985	0.0471	1	0.813	FALSE
OPTN	0.419	0.211	1.984	0.0472	2	0.814	FALSE
SORT1	-0.418	0.211	-1.979	0.0478	2	0.821	FALSE
SF3B3	0.418	0.211	1.979	0.0478	2	0.821	FALSE
GAA	-0.591	0.299	-1.979	0.0479	1	0.821	FALSE
F2RL1	0.295	0.149	1.977	0.048	4	0.824	FALSE
C19orf45	-0.589	0.299	-1.974	0.0484	1	0.829	FALSE
CCND1	0.589	0.299	1.972	0.0486	1	0.83	FALSE
C1orf101	0.586	0.299	1.964	0.0496	1	0.846	FALSE
G3BP2	-0.585	0.299	-1.96	0.05	1	0.853	FALSE
TFEB	-0.585	0.299	-1.959	0.0502	1	0.854	FALSE
NUS1	-0.584	0.299	-1.957	0.0504	1	0.856	FALSE
RORC	-0.412	0.211	-1.952	0.051	2	0.866	FALSE
TRIM3	-0.582	0.299	-1.949	0.0513	1	0.868	FALSE
MC1R	-0.291	0.149	-1.949	0.0513	4	0.868	FALSE
TONSL	-0.582	0.299	-1.948	0.0514	1	0.869	FALSE
DZIP1	-0.581	0.299	-1.947	0.0516	1	0.871	FALSE
PIM2	0.335	0.172	1.943	0.052	3	0.877	FALSE
FAM46C	-0.58	0.299	-1.941	0.0523	1	0.88	FALSE
CIDEA	-0.579	0.299	-1.94	0.0524	1	0.882	FALSE
TLR10	0.579	0.299	1.938	0.0527	1	0.885	FALSE
TNFSF9	-0.333	0.172	-1.933	0.0532	3	0.892	FALSE
ZNF467	-0.577	0.299	-1.932	0.0534	1	0.892	FALSE
NBN	0.577	0.299	1.932	0.0534	1	0.892	FALSE
FLJ44838	0.577	0.299	1.932	0.0534	1	0.892	FALSE
ELF5	-0.577	0.299	-1.931	0.0535	1	0.892	FALSE
CNR2	-0.408	0.211	-1.931	0.0536	2	0.893	FALSE
AKT1	-0.288	0.149	-1.928	0.0539	4	0.897	FALSE
PI4KA	-0.332	0.172	-1.926	0.0542	3	0.9	FALSE
MITD1	-0.575	0.299	-1.925	0.0543	1	0.9	FALSE
SRSF8	-0.575	0.299	-1.925	0.0543	1	0.9	FALSE
FGFR2	-0.217	0.113	-1.92	0.0548	7	0.907	FALSE
TMEM35	-0.573	0.299	-1.92	0.0549	1	0.907	FALSE
XAGE2	-0.405	0.211	-1.919	0.0549	2	0.907	FALSE
CGNL1	-0.573	0.299	-1.919	0.0551	1	0.907	FALSE
SRSF4	-0.573	0.299	-1.919	0.0551	1	0.907	FALSE
CYP1A1	-0.572	0.299	-1.914	0.0556	1	0.913	FALSE
ELAVL4	-0.571	0.299	-1.913	0.0557	1	0.913	FALSE
IPO5	-0.571	0.299	-1.913	0.0558	1	0.913	FALSE
NAV1	0.571	0.299	1.913	0.0558	1	0.913	FALSE
TRPV3	-0.571	0.299	-1.912	0.0559	1	0.913	FALSE
FOS	-0.33	0.172	-1.912	0.0559	3	0.913	FALSE
LEO1	-0.571	0.299	-1.911	0.056	1	0.913	FALSE
KCNK13	-0.571	0.299	-1.911	0.056	1	0.913	FALSE
MYOG	-0.57	0.299	-1.91	0.0561	1	0.913	FALSE
RNF111	0.403	0.211	1.91	0.0561	2	0.913	FALSE
CD28	0.329	0.172	1.908	0.0565	3	0.915	FALSE
CDY2A	0.403	0.211	1.907	0.0565	2	0.915	FALSE
FRG1	-0.569	0.299	-1.907	0.0566	1	0.915	FALSE
PHKA2	-0.569	0.299	-1.907	0.0566	1	0.915	FALSE
PCDH10	-0.569	0.299	-1.906	0.0566	1	0.915	FALSE
KLHL34	-0.569	0.299	-1.905	0.0568	1	0.917	FALSE
C10orf91	-0.569	0.299	-1.904	0.0569	1	0.917	FALSE
TTLL4	-0.328	0.172	-1.902	0.0572	3	0.919	FALSE
TSC2	-0.568	0.299	-1.902	0.0572	1	0.919	FALSE
FGFR3	-0.215	0.113	-1.902	0.0572	7	0.919	FALSE
NR1H4	0.328	0.172	1.901	0.0574	3	0.92	FALSE
KLF10	-0.567	0.299	-1.9	0.0575	1	0.921	FALSE
DPF3	-0.567	0.299	-1.899	0.0576	1	0.922	FALSE
PDZD4	-0.567	0.299	-1.898	0.0577	1	0.922	FALSE
ADRM1	0.566	0.299	1.897	0.0578	1	0.922	FALSE
OR52L1	-0.566	0.299	-1.897	0.0579	1	0.922	FALSE
ARSG	0.4	0.211	1.896	0.058	2	0.922	FALSE
IKBKE	-0.327	0.172	-1.896	0.058	3	0.922	FALSE
ADORA2A	-0.253	0.134	-1.895	0.0581	5	0.922	FALSE
MBD3L1	-0.565	0.299	-1.893	0.0583	1	0.924	FALSE
PPP1R12A	-0.565	0.299	-1.893	0.0584	1	0.924	FALSE
42250	-0.565	0.299	-1.892	0.0585	1	0.926	FALSE
RIPK1	-0.564	0.299	-1.888	0.0591	1	0.934	FALSE
YAP1	-0.563	0.299	-1.887	0.0592	1	0.935	FALSE
ADRB3	-0.325	0.172	-1.884	0.0595	3	0.938	FALSE
DPP4	0.562	0.299	1.882	0.0599	1	0.942	FALSE
UBTD1	-0.562	0.299	-1.881	0.0599	1	0.942	FALSE
SCNN1B	-0.561	0.299	-1.88	0.0601	1	0.944	FALSE
CNTN2	-0.561	0.299	-1.88	0.0602	1	0.944	FALSE
CFAP52	0.561	0.299	1.878	0.0605	1	0.947	FALSE
SLC35A5	0.323	0.172	1.874	0.061	3	0.954	FALSE
MECP2	-0.559	0.299	-1.873	0.061	1	0.954	FALSE
SLC41A1	-0.559	0.299	-1.872	0.0612	1	0.956	FALSE
GPR144	-0.395	0.211	-1.869	0.0617	2	0.961	FALSE
SLC16A4	0.558	0.299	1.868	0.0617	1	0.961	FALSE
GPRIN1	-0.557	0.299	-1.865	0.0622	1	0.965	FALSE
EIF4EBP1	-0.557	0.299	-1.865	0.0622	1	0.965	FALSE
CTSS	-0.557	0.299	-1.864	0.0623	1	0.965	FALSE
ZMYM6NB	-0.557	0.299	-1.864	0.0623	1	0.965	FALSE
HTR1E	-0.394	0.211	-1.864	0.0624	2	0.965	FALSE
TNIK	0.556	0.299	1.862	0.0626	1	0.967	FALSE
RAD51	-0.555	0.299	-1.86	0.0629	1	0.969	FALSE
ATAD3A	-0.555	0.299	-1.86	0.0629	1	0.969	FALSE
CPEB2	-0.555	0.299	-1.859	0.063	1	0.969	FALSE
GTF2B	-0.555	0.299	-1.859	0.0631	1	0.969	FALSE
EMR2	-0.392	0.211	-1.858	0.0632	2	0.969	FALSE
PRDX3	0.32	0.172	1.858	0.0632	3	0.969	FALSE
INPP5E	-0.555	0.299	-1.858	0.0632	1	0.969	FALSE
ZNF503	-0.554	0.299	-1.857	0.0634	1	0.97	FALSE
SPHKAP	-0.554	0.299	-1.856	0.0634	1	0.97	FALSE
SIGLEC7	-0.554	0.299	-1.855	0.0636	1	0.971	FALSE
TEKT5	-0.552	0.299	-1.849	0.0644	1	0.983	FALSE
USP42	-0.552	0.299	-1.848	0.0646	1	0.985	FALSE
CDKN2C	-0.552	0.299	-1.847	0.0647	1	0.985	FALSE
SNRNP70	-0.551	0.299	-1.846	0.065	1	0.987	FALSE
OR5T1	0.551	0.299	1.845	0.065	1	0.987	FALSE
LRIG1	-0.551	0.299	-1.844	0.0652	1	0.989	FALSE
C7orf43	0.549	0.299	1.84	0.0658	1	0.997	FALSE
BAI3	-0.388	0.211	-1.839	0.066	2	0.998	FALSE
INPP5D	-0.549	0.299	-1.838	0.0661	1	0.998	FALSE
CXorf57	0.388	0.211	1.836	0.0664	2	1	FALSE
FOXS1	-0.388	0.211	-1.836	0.0664	2	1	FALSE
PTK7	-0.274	0.149	-1.833	0.0668	4	1	FALSE
SSMEM1	-0.316	0.172	-1.833	0.0668	3	1	FALSE
ESRRA	-0.547	0.299	-1.832	0.0669	1	1	FALSE
LSM10	0.547	0.299	1.832	0.067	1	1	FALSE
SETBP1	0.547	0.299	1.831	0.0671	1	1	FALSE
CGGBP1	-0.545	0.299	-1.826	0.0678	1	1	FALSE
FLT4	-0.273	0.149	-1.826	0.0679	4	1	FALSE
AMOTL2	-0.545	0.299	-1.825	0.068	1	1	FALSE
GPR113	-0.385	0.211	-1.825	0.068	2	1	FALSE
U2AF2	-0.545	0.299	-1.825	0.0681	1	1	FALSE
WAC	-0.543	0.299	-1.819	0.0689	1	1	FALSE
PRKX	-0.272	0.149	-1.819	0.0689	4	1	FALSE
PLXNA2	-0.543	0.299	-1.817	0.0692	1	1	FALSE
TREML2	-0.313	0.172	-1.817	0.0693	3	1	FALSE
ZNF628	-0.542	0.299	-1.814	0.0697	1	1	FALSE
GPR180	-0.383	0.211	-1.814	0.0697	2	1	FALSE
RERGL	0.541	0.299	1.813	0.0698	1	1	FALSE
NR0B1	-0.312	0.172	-1.812	0.0699	3	1	FALSE
RABEPK	0.382	0.211	1.81	0.0702	2	1	FALSE
MT3	0.54	0.299	1.809	0.0704	1	1	FALSE
EMR1	0.312	0.172	1.807	0.0707	3	1	FALSE
C1orf116	-0.539	0.299	-1.806	0.071	1	1	FALSE
DDIT3	-0.539	0.299	-1.805	0.0711	1	1	FALSE
SLC22A18	-0.538	0.299	-1.803	0.0714	1	1	FALSE
KIAA0922	-0.538	0.299	-1.803	0.0714	1	1	FALSE
SLC35A4	-0.537	0.299	-1.8	0.0719	1	1	FALSE
KIAA1551	-0.537	0.299	-1.799	0.072	1	1	FALSE
PITHD1	-0.537	0.299	-1.799	0.0721	1	1	FALSE
PPP2R2B	-0.537	0.299	-1.798	0.0721	1	1	FALSE
MAP3K15	-0.537	0.299	-1.798	0.0723	1	1	FALSE
RYK	-0.379	0.211	-1.797	0.0723	2	1	FALSE
WWP1	-0.537	0.299	-1.797	0.0723	1	1	FALSE
MYLIP	-0.536	0.299	-1.797	0.0724	1	1	FALSE
PLXNA3	-0.536	0.299	-1.795	0.0727	1	1	FALSE
ZNF140	-0.536	0.299	-1.795	0.0727	1	1	FALSE
SLFN12	-0.535	0.299	-1.793	0.0729	1	1	FALSE
DDX41	-0.535	0.299	-1.791	0.0733	1	1	FALSE
DES	0.534	0.299	1.79	0.0735	1	1	FALSE
RIBC1	-0.534	0.299	-1.788	0.0739	1	1	FALSE
KDR	-0.266	0.149	-1.782	0.0747	4	1	FALSE
PYHIN1	-0.376	0.211	-1.782	0.0748	2	1	FALSE
P2RY14	-0.376	0.211	-1.782	0.0748	2	1	FALSE
TBX22	-0.532	0.299	-1.781	0.075	1	1	FALSE
VPS37A	0.531	0.299	1.779	0.0753	1	1	FALSE
SOX10	-0.531	0.299	-1.777	0.0756	1	1	FALSE
RTN4	-0.375	0.211	-1.777	0.0756	2	1	FALSE
DNAJA3	-0.375	0.211	-1.776	0.0757	2	1	FALSE
ZMYM4	-0.53	0.299	-1.775	0.0759	1	1	FALSE
NUP50	-0.529	0.299	-1.773	0.0762	1	1	FALSE
RHAG	-0.528	0.299	-1.768	0.0771	1	1	FALSE
PPM1K	0.373	0.211	1.768	0.0771	2	1	FALSE
SNRPA	-0.528	0.299	-1.767	0.0772	1	1	FALSE
MAP3K13	0.305	0.172	1.767	0.0772	3	1	FALSE
SLC41A3	0.305	0.172	1.766	0.0773	3	1	FALSE
TPP2	-0.527	0.299	-1.766	0.0774	1	1	FALSE
CDK4	0.304	0.172	1.765	0.0776	3	1	FALSE
KITLG	0.527	0.299	1.765	0.0776	1	1	FALSE
CNKSR3	0.526	0.299	1.761	0.0782	1	1	FALSE
CELA3A	0.235	0.134	1.761	0.0782	5	1	FALSE
GCK	-0.235	0.134	-1.761	0.0782	5	1	FALSE
LEF1	-0.526	0.299	-1.76	0.0784	1	1	FALSE
SSX3	-0.372	0.211	-1.76	0.0784	2	1	FALSE
PDCD1	-0.303	0.172	-1.758	0.0787	3	1	FALSE
KLHL15	-0.524	0.299	-1.755	0.0793	1	1	FALSE
GALR3	-0.371	0.211	-1.755	0.0793	2	1	FALSE
ACSL3	0.524	0.299	1.755	0.0793	1	1	FALSE
DIP2A	-0.234	0.134	-1.754	0.0794	5	1	FALSE
TRAPPC8	-0.524	0.299	-1.754	0.0795	1	1	FALSE
TMEM45A	0.523	0.299	1.752	0.0797	1	1	FALSE
ZNF296	-0.523	0.299	-1.752	0.0797	1	1	FALSE
FERD3L	-0.523	0.299	-1.75	0.0801	1	1	FALSE
SLC15A1	-0.523	0.299	-1.75	0.0801	1	1	FALSE
WEE1	-0.369	0.211	-1.749	0.0803	2	1	FALSE
CXXC1	-0.522	0.299	-1.749	0.0803	1	1	FALSE
TMEM68	0.522	0.299	1.748	0.0805	1	1	FALSE
EMILIN2	-0.522	0.299	-1.748	0.0805	1	1	FALSE
PDCD6IP	-0.368	0.211	-1.745	0.0811	2	1	FALSE
ZNF512B	-0.368	0.211	-1.743	0.0814	2	1	FALSE
CT45A3	-0.52	0.299	-1.742	0.0815	1	1	FALSE
SLC7A3	0.52	0.299	1.741	0.0818	1	1	FALSE
MARK2	-0.367	0.211	-1.739	0.082	2	1	FALSE
WDR19	0.519	0.299	1.738	0.0821	1	1	FALSE
DPY30	-0.519	0.299	-1.738	0.0822	1	1	FALSE
GYS1	-0.367	0.211	-1.736	0.0826	2	1	FALSE
MAST2	-0.366	0.211	-1.734	0.0829	2	1	FALSE
EXOC5	0.518	0.299	1.734	0.0829	1	1	FALSE
DDR1	-0.211	0.122	-1.734	0.0829	6	1	FALSE
MED24	-0.517	0.299	-1.733	0.0832	1	1	FALSE
PRDM1	-0.516	0.299	-1.729	0.0839	1	1	FALSE
PANK4	-0.365	0.211	-1.727	0.0842	2	1	FALSE
NACC1	0.516	0.299	1.727	0.0843	1	1	FALSE
PRKCQ	-0.365	0.211	-1.726	0.0843	2	1	FALSE
PTPN9	0.364	0.211	1.726	0.0843	2	1	FALSE
GRIA2	-0.515	0.299	-1.726	0.0843	1	1	FALSE
PDIK1L	-0.23	0.134	-1.724	0.0846	5	1	FALSE
NUMB	-0.23	0.134	-1.724	0.0847	5	1	FALSE
MYOF	-0.515	0.299	-1.723	0.0848	1	1	FALSE
DIS3	0.514	0.299	1.721	0.0853	1	1	FALSE
FCGR3A	0.23	0.134	1.719	0.0856	5	1	FALSE
SSX2	-0.21	0.122	-1.719	0.0857	6	1	FALSE
GBP1	-0.513	0.299	-1.718	0.0857	1	1	FALSE
SP100	-0.513	0.299	-1.718	0.0859	1	1	FALSE
MYO1F	-0.513	0.299	-1.717	0.0859	1	1	FALSE
MYOD1	-0.513	0.299	-1.716	0.0861	1	1	FALSE
KPNA2	-0.296	0.172	-1.716	0.0861	3	1	FALSE
ZBTB47	-0.512	0.299	-1.715	0.0864	1	1	FALSE
PLEKHG5	-0.511	0.299	-1.713	0.0868	1	1	FALSE
RPL8	-0.361	0.211	-1.71	0.0872	2	1	FALSE
PTAFR	-0.294	0.172	-1.707	0.0878	3	1	FALSE
C11orf52	-0.51	0.299	-1.707	0.0879	1	1	FALSE
FIGNL1	0.36	0.211	1.705	0.0883	2	1	FALSE
EWSR1	0.36	0.211	1.704	0.0885	2	1	FALSE
DPF1	-0.359	0.211	-1.7	0.0891	2	1	FALSE
POU6F1	0.507	0.299	1.697	0.0897	1	1	FALSE
PRKRA	0.358	0.211	1.697	0.0898	2	1	FALSE
GRB2	-0.358	0.211	-1.696	0.0899	2	1	FALSE
ZFY	-0.505	0.299	-1.691	0.0908	1	1	FALSE
PTPRN2	-0.505	0.299	-1.691	0.0909	1	1	FALSE
RBP3	-0.504	0.299	-1.689	0.0912	1	1	FALSE
IQCH	0.356	0.211	1.688	0.0914	2	1	FALSE
TECPR2	-0.504	0.299	-1.688	0.0914	1	1	FALSE
PARP3	-0.504	0.299	-1.688	0.0915	1	1	FALSE
GPR25	-0.29	0.172	-1.684	0.0923	3	1	FALSE
IRS1	-0.503	0.299	-1.684	0.0923	1	1	FALSE
MRPL37	0.502	0.299	1.682	0.0925	1	1	FALSE
BCL6	-0.502	0.299	-1.681	0.0927	1	1	FALSE
PARPBP	0.502	0.299	1.681	0.0929	1	1	FALSE
DLD	-0.502	0.299	-1.68	0.093	1	1	FALSE
CCDC96	-0.355	0.211	-1.679	0.0931	2	1	FALSE
ALX3	-0.501	0.299	-1.679	0.0932	1	1	FALSE
CEP135	-0.501	0.299	-1.678	0.0933	1	1	FALSE
PLAC4	0.501	0.299	1.678	0.0934	1	1	FALSE
SMURF1	-0.354	0.211	-1.677	0.0935	2	1	FALSE
NR2F6	-0.5	0.299	-1.675	0.094	1	1	FALSE
ARSF	0.5	0.299	1.675	0.094	1	1	FALSE
DDX19B	-0.353	0.211	-1.673	0.0943	2	1	FALSE
MAPK10	0.189	0.113	1.673	0.0944	7	1	FALSE
IL10RB	0.353	0.211	1.672	0.0946	2	1	FALSE
CPNE3	-0.499	0.299	-1.671	0.0946	1	1	FALSE
GBA3	0.499	0.299	1.671	0.0947	1	1	FALSE
FCRL1	0.499	0.299	1.67	0.0949	1	1	FALSE
CCDC97	-0.499	0.299	-1.67	0.095	1	1	FALSE
LGR5	-0.288	0.172	-1.67	0.095	3	1	FALSE
CYSRT1	0.499	0.299	1.67	0.095	1	1	FALSE
UGT2B4	-0.498	0.299	-1.669	0.0952	1	1	FALSE
TESK1	-0.223	0.134	-1.667	0.0956	5	1	FALSE
DRD5	-0.287	0.172	-1.665	0.0959	3	1	FALSE
KHDRBS2	0.497	0.299	1.664	0.096	1	1	FALSE
IL17RE	-0.497	0.299	-1.664	0.0961	1	1	FALSE
CCNI2	-0.497	0.299	-1.663	0.0962	1	1	FALSE
CEP55	0.496	0.299	1.662	0.0966	1	1	FALSE
TMEM14B	0.248	0.149	1.662	0.0966	4	1	FALSE
MATK	-0.248	0.149	-1.661	0.0967	4	1	FALSE
SNAI3	-0.496	0.299	-1.661	0.0968	1	1	FALSE
C2orf73	0.286	0.172	1.661	0.0968	3	1	FALSE
CDAN1	-0.495	0.299	-1.659	0.0971	1	1	FALSE
ROS1	-0.495	0.299	-1.659	0.0972	1	1	FALSE
ZDHHC17	-0.495	0.299	-1.659	0.0972	1	1	FALSE
GLT1D1	-0.495	0.299	-1.658	0.0973	1	1	FALSE
SLC4A3	-0.495	0.299	-1.657	0.0975	1	1	FALSE
CEP290	-0.495	0.299	-1.657	0.0975	1	1	FALSE
KIF16B	0.35	0.211	1.655	0.0979	2	1	FALSE
MED20	0.285	0.172	1.655	0.098	3	1	FALSE
TOX	0.494	0.299	1.653	0.0983	1	1	FALSE
KCNC4	-0.285	0.172	-1.653	0.0983	3	1	FALSE
ARHGEF19	-0.493	0.299	-1.652	0.0986	1	1	FALSE
TUBB3	-0.348	0.211	-1.65	0.0989	2	1	FALSE
TGIF1	-0.348	0.211	-1.649	0.0991	2	1	FALSE
SSR2	-0.492	0.299	-1.649	0.0991	1	1	FALSE
CSRNP1	-0.492	0.299	-1.648	0.0993	1	1	FALSE
BDKRB2	-0.347	0.211	-1.645	0.1	2	1	FALSE
TMPO	0.491	0.299	1.644	0.1	1	1	FALSE
MSR1	-0.491	0.299	-1.643	0.1	1	1	FALSE
CTCF	-0.491	0.299	-1.643	0.1	1	1	FALSE
HEY1	-0.347	0.211	-1.643	0.1	2	1	FALSE
BAD	-0.49	0.299	-1.642	0.101	1	1	FALSE
CACNG2	-0.49	0.299	-1.641	0.101	1	1	FALSE
THAP2	-0.49	0.299	-1.64	0.101	1	1	FALSE
SHOX2	-0.49	0.299	-1.64	0.101	1	1	FALSE
SUV420H1	-0.49	0.299	-1.64	0.101	1	1	FALSE
MTR	-0.489	0.299	-1.639	0.101	1	1	FALSE
APP	-0.244	0.149	-1.637	0.102	4	1	FALSE
NBR2	0.489	0.299	1.637	0.102	1	1	FALSE
CHD1	-0.489	0.299	-1.637	0.102	1	1	FALSE
CIRH1A	-0.488	0.299	-1.636	0.102	1	1	FALSE
CLPTM1	-0.488	0.299	-1.635	0.102	1	1	FALSE
TFAP2A	-0.488	0.299	-1.635	0.102	1	1	FALSE
MXI1	-0.488	0.299	-1.634	0.102	1	1	FALSE
FAM153B	0.487	0.299	1.632	0.103	1	1	FALSE
ZC3H12B	-0.487	0.299	-1.632	0.103	1	1	FALSE
OR8G5	0.281	0.172	1.631	0.103	3	1	FALSE
FOXN4	-0.487	0.299	-1.63	0.103	1	1	FALSE
IRF5	-0.487	0.299	-1.63	0.103	1	1	FALSE
RPAP3	0.486	0.299	1.629	0.103	1	1	FALSE
SCG2	-0.486	0.299	-1.629	0.103	1	1	FALSE
S1PR4	-0.281	0.172	-1.628	0.104	3	1	FALSE
GUCD1	-0.486	0.299	-1.626	0.104	1	1	FALSE
SNRPF	-0.485	0.299	-1.625	0.104	1	1	FALSE
ZNF496	0.485	0.299	1.624	0.104	1	1	FALSE
PLB1	0.343	0.211	1.623	0.105	2	1	FALSE
GLB1L2	0.485	0.299	1.623	0.105	1	1	FALSE
NT5DC3	-0.483	0.299	-1.619	0.106	1	1	FALSE
TMEM184C	0.483	0.299	1.618	0.106	1	1	FALSE
PLEKHO1	-0.483	0.299	-1.616	0.106	1	1	FALSE
PHF23	-0.482	0.299	-1.615	0.106	1	1	FALSE
TSHB	0.482	0.299	1.615	0.106	1	1	FALSE
INTS5	-0.482	0.299	-1.614	0.106	1	1	FALSE
FBXL19	-0.482	0.299	-1.614	0.107	1	1	FALSE
ALAS2	-0.482	0.299	-1.614	0.107	1	1	FALSE
GLRA2	-0.482	0.299	-1.613	0.107	1	1	FALSE
CENPW	0.481	0.299	1.612	0.107	1	1	FALSE
FAM104A	-0.481	0.299	-1.611	0.107	1	1	FALSE
ARIH1	-0.481	0.299	-1.609	0.108	1	1	FALSE
ANP32A-IT1	0.48	0.299	1.608	0.108	1	1	FALSE
VIPR2	-0.277	0.172	-1.608	0.108	3	1	FALSE
PFKM	-0.24	0.149	-1.607	0.108	4	1	FALSE
HDGFRP2	-0.48	0.299	-1.607	0.108	1	1	FALSE
HRH1	-0.277	0.172	-1.606	0.108	3	1	FALSE
TBX18	-0.48	0.299	-1.606	0.108	1	1	FALSE
SAMD4A	0.277	0.172	1.606	0.108	3	1	FALSE
ZNF563	0.479	0.299	1.605	0.108	1	1	FALSE
42071	-0.479	0.299	-1.605	0.109	1	1	FALSE
TM7SF3	-0.479	0.299	-1.603	0.109	1	1	FALSE
ATF4	-0.338	0.211	-1.603	0.109	2	1	FALSE
ABCC3	-0.338	0.211	-1.599	0.11	2	1	FALSE
IPO11	-0.477	0.299	-1.596	0.111	1	1	FALSE
GLB1	-0.476	0.299	-1.594	0.111	1	1	FALSE
AURKA	0.168	0.106	1.592	0.111	8	1	FALSE
EMC1	-0.475	0.299	-1.591	0.112	1	1	FALSE
GALNT15	-0.475	0.299	-1.591	0.112	1	1	FALSE
BHLHA15	-0.475	0.299	-1.591	0.112	1	1	FALSE
PTPRM	0.475	0.299	1.591	0.112	1	1	FALSE
GPSM1	-0.274	0.172	-1.59	0.112	3	1	FALSE
MPND	-0.474	0.299	-1.587	0.113	1	1	FALSE
CDCA3	0.474	0.299	1.586	0.113	1	1	FALSE
EIF2AK3	-0.237	0.149	-1.586	0.113	4	1	FALSE
TFR2	-0.335	0.211	-1.586	0.113	2	1	FALSE
RBM25	-0.473	0.299	-1.584	0.113	1	1	FALSE
USP32	-0.273	0.172	-1.583	0.113	3	1	FALSE
ETV7	0.473	0.299	1.583	0.114	1	1	FALSE
GLYR1	0.472	0.299	1.581	0.114	1	1	FALSE
UBE2R2	-0.472	0.299	-1.581	0.114	1	1	FALSE
LPL	0.273	0.172	1.581	0.114	3	1	FALSE
FAM90A1	0.471	0.299	1.579	0.114	1	1	FALSE
GPR45	-0.333	0.211	-1.578	0.115	2	1	FALSE
CSNK1A1L	0.235	0.149	1.577	0.115	4	1	FALSE
NOL9	-0.333	0.211	-1.575	0.115	2	1	FALSE
MAGEB4	-0.47	0.299	-1.575	0.115	1	1	FALSE
RBFOX2	-0.47	0.299	-1.574	0.116	1	1	FALSE
LINC00588	0.47	0.299	1.573	0.116	1	1	FALSE
CLRN3	0.469	0.299	1.57	0.116	1	1	FALSE
STK32C	-0.271	0.172	-1.57	0.117	3	1	FALSE
AGO1	-0.469	0.299	-1.569	0.117	1	1	FALSE
KIF14	-0.469	0.299	-1.569	0.117	1	1	FALSE
NOTCH2	-0.331	0.211	-1.569	0.117	2	1	FALSE
CARS	0.469	0.299	1.569	0.117	1	1	FALSE
FCGR3B	0.234	0.149	1.569	0.117	4	1	FALSE
UTS2R	-0.331	0.211	-1.569	0.117	2	1	FALSE
IGHV4-31	0.148	0.094	1.569	0.117	10	1	FALSE
GPR22	-0.331	0.211	-1.568	0.117	2	1	FALSE
CDKN2AIP	0.468	0.299	1.568	0.117	1	1	FALSE
ATXN1	-0.468	0.299	-1.568	0.117	1	1	FALSE
RIPK3	-0.27	0.172	-1.567	0.117	3	1	FALSE
SPANXA1	0.27	0.172	1.567	0.117	3	1	FALSE
ZNF530	-0.467	0.299	-1.565	0.118	1	1	FALSE
PLCB1	-0.467	0.299	-1.564	0.118	1	1	FALSE
ZKSCAN4	0.467	0.299	1.564	0.118	1	1	FALSE
ADCY4	-0.467	0.299	-1.563	0.118	1	1	FALSE
DUSP6	-0.269	0.172	-1.563	0.118	3	1	FALSE
OR3A1	0.467	0.299	1.563	0.118	1	1	FALSE
GLUD1	-0.466	0.299	-1.562	0.118	1	1	FALSE
ZNF473	-0.466	0.299	-1.561	0.119	1	1	FALSE
HBB	0.466	0.299	1.56	0.119	1	1	FALSE
SPRYD4	0.466	0.299	1.56	0.119	1	1	FALSE
KRTAP9-2	0.465	0.299	1.556	0.12	1	1	FALSE
SNPH	-0.464	0.299	-1.555	0.12	1	1	FALSE
CSGALNACT1	0.464	0.299	1.555	0.12	1	1	FALSE
AES	0.464	0.299	1.553	0.12	1	1	FALSE
STKLD1	-0.464	0.299	-1.553	0.12	1	1	FALSE
KCTD12	-0.463	0.299	-1.549	0.121	1	1	FALSE
RASL10A	0.327	0.211	1.547	0.122	2	1	FALSE
HIST1H3H	0.327	0.211	1.547	0.122	2	1	FALSE
CEP70	0.327	0.211	1.547	0.122	2	1	FALSE
PPP2CB	-0.266	0.172	-1.546	0.122	3	1	FALSE
ILKAP	-0.46	0.299	-1.541	0.123	1	1	FALSE
DAPP1	0.46	0.299	1.54	0.124	1	1	FALSE
PC	-0.46	0.299	-1.539	0.124	1	1	FALSE
KRTAP4-12	0.458	0.299	1.535	0.125	1	1	FALSE
ANKLE2	-0.458	0.299	-1.534	0.125	1	1	FALSE
CENPC	-0.458	0.299	-1.534	0.125	1	1	FALSE
ADCK2	-0.264	0.172	-1.534	0.125	3	1	FALSE
LY9	0.324	0.211	1.533	0.125	2	1	FALSE
ITGA6	-0.458	0.299	-1.533	0.125	1	1	FALSE
TEX11	0.458	0.299	1.533	0.125	1	1	FALSE
STAM	0.458	0.299	1.533	0.125	1	1	FALSE
ZNF615	-0.458	0.299	-1.533	0.125	1	1	FALSE
PCDHA11	0.458	0.299	1.533	0.125	1	1	FALSE
PPIL3	0.324	0.211	1.532	0.125	2	1	FALSE
HCAR1	-0.324	0.211	-1.532	0.125	2	1	FALSE
THRA	-0.264	0.172	-1.53	0.126	3	1	FALSE
GPR137B	-0.264	0.172	-1.53	0.126	3	1	FALSE
CDKL3	0.264	0.172	1.529	0.126	3	1	FALSE
TRAK1	-0.457	0.299	-1.529	0.126	1	1	FALSE
RIT1	-0.456	0.299	-1.528	0.126	1	1	FALSE
RNF40	-0.456	0.299	-1.527	0.127	1	1	FALSE
KCNJ12	-0.456	0.299	-1.527	0.127	1	1	FALSE
AFF2	-0.456	0.299	-1.527	0.127	1	1	FALSE
HEXIM1	-0.455	0.299	-1.525	0.127	1	1	FALSE
CKB	-0.228	0.149	-1.525	0.127	4	1	FALSE
DCAF8L2	0.455	0.299	1.524	0.127	1	1	FALSE
SOWAHB	-0.455	0.299	-1.523	0.128	1	1	FALSE
SPINT2	0.322	0.211	1.523	0.128	2	1	FALSE
ZNF317	-0.321	0.211	-1.522	0.128	2	1	FALSE
FUZ	0.321	0.211	1.52	0.128	2	1	FALSE
LINC00486	0.454	0.299	1.52	0.129	1	1	FALSE
FAM175A	0.321	0.211	1.519	0.129	2	1	FALSE
HS1BP3	0.321	0.211	1.518	0.129	2	1	FALSE
TOMM40	-0.453	0.299	-1.518	0.129	1	1	FALSE
SAMD11	-0.453	0.299	-1.518	0.129	1	1	FALSE
RAP1GDS1	0.32	0.211	1.517	0.129	2	1	FALSE
ZBED4	-0.453	0.299	-1.517	0.129	1	1	FALSE
RASGRP3	-0.453	0.299	-1.517	0.129	1	1	FALSE
C5orf60	0.453	0.299	1.517	0.129	1	1	FALSE
UNC93B1	-0.453	0.299	-1.516	0.129	1	1	FALSE
VARS	-0.452	0.299	-1.515	0.13	1	1	FALSE
MRPL41	0.452	0.299	1.515	0.13	1	1	FALSE
42256	-0.452	0.299	-1.514	0.13	1	1	FALSE
PTEN	-0.261	0.172	-1.513	0.13	3	1	FALSE
LINC00905	0.452	0.299	1.513	0.13	1	1	FALSE
KIAA0408	0.452	0.299	1.512	0.13	1	1	FALSE
FEM1C	-0.451	0.299	-1.511	0.131	1	1	FALSE
PLEKHN1	-0.451	0.299	-1.511	0.131	1	1	FALSE
MAFF	0.451	0.299	1.51	0.131	1	1	FALSE
CRNN	0.45	0.299	1.508	0.132	1	1	FALSE
HERC3	0.45	0.299	1.507	0.132	1	1	FALSE
LMLN	0.45	0.299	1.507	0.132	1	1	FALSE
RPA1	0.45	0.299	1.506	0.132	1	1	FALSE
MXRA8	-0.45	0.299	-1.506	0.132	1	1	FALSE
CCNB1IP1	-0.449	0.299	-1.505	0.132	1	1	FALSE
ZNF254	0.318	0.211	1.505	0.132	2	1	FALSE
DUSP4	0.317	0.211	1.503	0.133	2	1	FALSE
NINJ1	0.317	0.211	1.502	0.133	2	1	FALSE
PTPN11	0.449	0.299	1.502	0.133	1	1	FALSE
TTI1	-0.448	0.299	-1.502	0.133	1	1	FALSE
MAGEB2	-0.448	0.299	-1.501	0.133	1	1	FALSE
AP3D1	-0.448	0.299	-1.501	0.133	1	1	FALSE
ZCCHC12	0.317	0.211	1.5	0.134	2	1	FALSE
PTPRH	-0.448	0.299	-1.499	0.134	1	1	FALSE
C2	0.448	0.299	1.499	0.134	1	1	FALSE
C2orf44	0.447	0.299	1.496	0.135	1	1	FALSE
HNRNPR	-0.447	0.299	-1.495	0.135	1	1	FALSE
KNCN	-0.447	0.299	-1.495	0.135	1	1	FALSE
SGK3	0.258	0.172	1.494	0.135	3	1	FALSE
XBP1	-0.446	0.299	-1.494	0.135	1	1	FALSE
FUCA1	0.446	0.299	1.494	0.135	1	1	FALSE
NUDT12	-0.446	0.299	-1.493	0.135	1	1	FALSE
JAK2	0.315	0.211	1.492	0.136	2	1	FALSE
FBXO17	-0.446	0.299	-1.492	0.136	1	1	FALSE
CCKBR	-0.257	0.172	-1.492	0.136	3	1	FALSE
ZNF718	0.315	0.211	1.491	0.136	2	1	FALSE
IL13	0.315	0.211	1.491	0.136	2	1	FALSE
ZNF384	-0.445	0.299	-1.491	0.136	1	1	FALSE
CYTH3	-0.445	0.299	-1.491	0.136	1	1	FALSE
PNMA2	0.445	0.299	1.49	0.136	1	1	FALSE
COPG1	-0.445	0.299	-1.489	0.137	1	1	FALSE
MIA2	0.445	0.299	1.489	0.137	1	1	FALSE
FNBP4	-0.444	0.299	-1.488	0.137	1	1	FALSE
BATF3	0.444	0.299	1.488	0.137	1	1	FALSE
DBF4	-0.444	0.299	-1.488	0.137	1	1	FALSE
FERMT3	-0.444	0.299	-1.488	0.137	1	1	FALSE
MAG	-0.444	0.299	-1.487	0.137	1	1	FALSE
GRM3	-0.314	0.211	-1.487	0.137	2	1	FALSE
USO1	0.444	0.299	1.485	0.137	1	1	FALSE
PDILT	0.443	0.299	1.485	0.137	1	1	FALSE
YTHDC1	-0.443	0.299	-1.484	0.138	1	1	FALSE
FGF10	0.443	0.299	1.483	0.138	1	1	FALSE
GPR78	0.313	0.211	1.483	0.138	2	1	FALSE
PATL1	-0.442	0.299	-1.481	0.139	1	1	FALSE
PRKD1	-0.442	0.299	-1.481	0.139	1	1	FALSE
PTGER1	-0.312	0.211	-1.477	0.14	2	1	FALSE
ADSS	0.22	0.149	1.476	0.14	4	1	FALSE
LILRB1	-0.441	0.299	-1.476	0.14	1	1	FALSE
ALPK1	0.22	0.149	1.475	0.14	4	1	FALSE
VRK3	-0.311	0.211	-1.475	0.14	2	1	FALSE
MCF2L	0.44	0.299	1.474	0.141	1	1	FALSE
NEK11	0.22	0.149	1.473	0.141	4	1	FALSE
SLC35F3	-0.44	0.299	-1.472	0.141	1	1	FALSE
VASH2	0.254	0.172	1.471	0.141	3	1	FALSE
SLC35A3	0.439	0.299	1.471	0.141	1	1	FALSE
ASPSCR1	-0.439	0.299	-1.47	0.141	1	1	FALSE
PPBPP2	0.439	0.299	1.469	0.142	1	1	FALSE
RIN1	0.439	0.299	1.469	0.142	1	1	FALSE
OSM	0.438	0.299	1.466	0.143	1	1	FALSE
IKBKB	0.253	0.172	1.466	0.143	3	1	FALSE
DUSP3	0.253	0.172	1.466	0.143	3	1	FALSE
EPHB1	-0.253	0.172	-1.466	0.143	3	1	FALSE
KLK3	0.219	0.149	1.466	0.143	4	1	FALSE
DICER1	-0.438	0.299	-1.465	0.143	1	1	FALSE
WDYHV1	0.437	0.299	1.465	0.143	1	1	FALSE
KLRK1	0.437	0.299	1.465	0.143	1	1	FALSE
PRDM4	0.437	0.299	1.464	0.143	1	1	FALSE
SUZ12	-0.437	0.299	-1.464	0.143	1	1	FALSE
PANK3	0.252	0.172	1.463	0.144	3	1	FALSE
OR2A25	-0.437	0.299	-1.463	0.144	1	1	FALSE
RNASEL	-0.437	0.299	-1.463	0.144	1	1	FALSE
PFKFB3	-0.218	0.149	-1.463	0.144	4	1	FALSE
TRDMT1	-0.436	0.299	-1.462	0.144	1	1	FALSE
GAL3ST3	-0.436	0.299	-1.46	0.144	1	1	FALSE
C1QBP	-0.436	0.299	-1.46	0.144	1	1	FALSE
LTB4R	-0.252	0.172	-1.46	0.144	3	1	FALSE
CHCHD2	0.308	0.211	1.46	0.144	2	1	FALSE
MPP1	0.252	0.172	1.459	0.145	3	1	FALSE
ABTB1	-0.436	0.299	-1.459	0.145	1	1	FALSE
CHRNA3	-0.251	0.172	-1.458	0.145	3	1	FALSE
NLRP4	0.435	0.299	1.458	0.145	1	1	FALSE
EARS2	0.435	0.299	1.458	0.145	1	1	FALSE
AP1G2	-0.435	0.299	-1.458	0.145	1	1	FALSE
PAGE1	-0.435	0.299	-1.458	0.145	1	1	FALSE
MYO6	-0.435	0.299	-1.458	0.145	1	1	FALSE
CHEK1	0.435	0.299	1.457	0.145	1	1	FALSE
CCNH	0.251	0.172	1.457	0.145	3	1	FALSE
MAPK4	-0.251	0.172	-1.457	0.145	3	1	FALSE
BZW1	0.435	0.299	1.456	0.145	1	1	FALSE
BSND	-0.307	0.211	-1.456	0.145	2	1	FALSE
ANGEL1	-0.435	0.299	-1.456	0.146	1	1	FALSE
ZC3H12A	-0.434	0.299	-1.455	0.146	1	1	FALSE
FASTKD3	0.307	0.211	1.455	0.146	2	1	FALSE
POMC	-0.434	0.299	-1.455	0.146	1	1	FALSE
ACVR1C	-0.217	0.149	-1.455	0.146	4	1	FALSE
PLEKHG3	-0.307	0.211	-1.453	0.146	2	1	FALSE
SP4	-0.434	0.299	-1.453	0.146	1	1	FALSE
TTC12	-0.433	0.299	-1.451	0.147	1	1	FALSE
LOC100653061	0.25	0.172	1.451	0.147	3	1	FALSE
SCGB1A1	0.433	0.299	1.451	0.147	1	1	FALSE
PIK3CB	-0.25	0.172	-1.45	0.147	3	1	FALSE
MED1	0.433	0.299	1.45	0.147	1	1	FALSE
PSG9	0.433	0.299	1.45	0.147	1	1	FALSE
TRMT1	-0.306	0.211	-1.449	0.147	2	1	FALSE
MZT2B	-0.306	0.211	-1.449	0.147	2	1	FALSE
AMBRA1	-0.432	0.299	-1.448	0.148	1	1	FALSE
ZNF492	-0.432	0.299	-1.447	0.148	1	1	FALSE
USP26	-0.432	0.299	-1.447	0.148	1	1	FALSE
FBXO24	-0.432	0.299	-1.447	0.148	1	1	FALSE
TAS2R5	0.305	0.211	1.446	0.148	2	1	FALSE
AZIN2	0.432	0.299	1.446	0.148	1	1	FALSE
SPG20	-0.432	0.299	-1.445	0.148	1	1	FALSE
SSBP2	-0.431	0.299	-1.443	0.149	1	1	FALSE
SLC25A36	-0.431	0.299	-1.442	0.149	1	1	FALSE
RBPJ	0.43	0.299	1.441	0.15	1	1	FALSE
CAPN6	-0.43	0.299	-1.44	0.15	1	1	FALSE
C11orf74	0.304	0.211	1.44	0.15	2	1	FALSE
ESAM	-0.43	0.299	-1.439	0.15	1	1	FALSE
GNRHR	0.248	0.172	1.439	0.15	3	1	FALSE
PCDHGA2	0.429	0.299	1.437	0.151	1	1	FALSE
HIST2H2AA3	0.248	0.172	1.436	0.151	3	1	FALSE
PHKA1	-0.429	0.299	-1.436	0.151	1	1	FALSE
ZNF775	-0.429	0.299	-1.436	0.151	1	1	FALSE
SUPT5H	-0.429	0.299	-1.435	0.151	1	1	FALSE
PRC1	-0.247	0.172	-1.434	0.151	3	1	FALSE
PMP22	0.428	0.299	1.434	0.152	1	1	FALSE
NEUROD2	-0.428	0.299	-1.433	0.152	1	1	FALSE
RBBP8	0.428	0.299	1.432	0.152	1	1	FALSE
HPRT1	-0.428	0.299	-1.432	0.152	1	1	FALSE
SLC22A15	0.427	0.299	1.431	0.152	1	1	FALSE
GATC	0.427	0.299	1.431	0.153	1	1	FALSE
RPL28	0.302	0.211	1.43	0.153	2	1	FALSE
PRPSAP1	-0.427	0.299	-1.428	0.153	1	1	FALSE
AK9	0.302	0.211	1.428	0.153	2	1	FALSE
FBLN2	-0.426	0.299	-1.428	0.153	1	1	FALSE
CDH23	-0.426	0.299	-1.427	0.154	1	1	FALSE
HSPD1	-0.301	0.211	-1.427	0.154	2	1	FALSE
MARK4	-0.301	0.211	-1.427	0.154	2	1	FALSE
VANGL2	0.426	0.299	1.426	0.154	1	1	FALSE
IGF2BP2	-0.425	0.299	-1.425	0.154	1	1	FALSE
HIST3H2A	-0.425	0.299	-1.424	0.154	1	1	FALSE
ZBTB22	-0.425	0.299	-1.424	0.154	1	1	FALSE
ST8SIA1	0.301	0.211	1.423	0.155	2	1	FALSE
SPATA25	-0.425	0.299	-1.423	0.155	1	1	FALSE
SH3BP4	-0.425	0.299	-1.422	0.155	1	1	FALSE
LGALS8	0.3	0.211	1.422	0.155	2	1	FALSE
DSG4	-0.424	0.299	-1.421	0.155	1	1	FALSE
PPP2R2D	-0.424	0.299	-1.421	0.155	1	1	FALSE
ZNF33A	-0.424	0.299	-1.419	0.156	1	1	FALSE
MGEA5	0.424	0.299	1.419	0.156	1	1	FALSE
DUSP7	0.299	0.211	1.418	0.156	2	1	FALSE
KRTAP10-5	0.423	0.299	1.417	0.157	1	1	FALSE
HLA-DOB	0.299	0.211	1.416	0.157	2	1	FALSE
MAGEB10	-0.423	0.299	-1.416	0.157	1	1	FALSE
ANKRD29	0.423	0.299	1.415	0.157	1	1	FALSE
LINC00337	0.422	0.299	1.414	0.157	1	1	FALSE
ABHD12B	0.298	0.211	1.413	0.158	2	1	FALSE
SLC26A9	-0.422	0.299	-1.413	0.158	1	1	FALSE
CRHR1	-0.298	0.211	-1.411	0.158	2	1	FALSE
RASSF8	0.421	0.299	1.411	0.158	1	1	FALSE
SNRPN	0.421	0.299	1.411	0.158	1	1	FALSE
CD1E	0.421	0.299	1.408	0.159	1	1	FALSE
ZNF431	-0.42	0.299	-1.408	0.159	1	1	FALSE
GTPBP8	0.297	0.211	1.408	0.159	2	1	FALSE
DAPK3	-0.297	0.211	-1.407	0.159	2	1	FALSE
TCP11L2	-0.42	0.299	-1.407	0.159	1	1	FALSE
LIG4	0.42	0.299	1.407	0.16	1	1	FALSE
HSPA9	0.242	0.172	1.405	0.16	3	1	FALSE
PLTP	0.419	0.299	1.405	0.16	1	1	FALSE
HDHD2	0.297	0.211	1.404	0.16	2	1	FALSE
DYNLL2	-0.419	0.299	-1.404	0.16	1	1	FALSE
MTO1	0.419	0.299	1.402	0.161	1	1	FALSE
FTL	0.242	0.172	1.402	0.161	3	1	FALSE
MYO1C	-0.419	0.299	-1.402	0.161	1	1	FALSE
LALBA	0.418	0.299	1.401	0.161	1	1	FALSE
HIST1H3A	0.418	0.299	1.401	0.161	1	1	FALSE
TSGA10	0.418	0.299	1.4	0.162	1	1	FALSE
HIST1H4I	-0.296	0.211	-1.4	0.162	2	1	FALSE
LHCGR	0.295	0.211	1.399	0.162	2	1	FALSE
CARD9	-0.417	0.299	-1.397	0.162	1	1	FALSE
42257	0.295	0.211	1.397	0.162	2	1	FALSE
PIM3	-0.241	0.172	-1.396	0.163	3	1	FALSE
PRR14	0.417	0.299	1.395	0.163	1	1	FALSE
LOC100286914	0.416	0.299	1.395	0.163	1	1	FALSE
IRF9	0.416	0.299	1.395	0.163	1	1	FALSE
FAM170A	-0.415	0.299	-1.391	0.164	1	1	FALSE
MAN2B1	0.415	0.299	1.391	0.164	1	1	FALSE
NLRX1	0.415	0.299	1.39	0.164	1	1	FALSE
GNPNAT1	0.415	0.299	1.39	0.164	1	1	FALSE
SEC61A2	0.415	0.299	1.39	0.165	1	1	FALSE
PSMD5	0.415	0.299	1.39	0.165	1	1	FALSE
TRAF5	0.415	0.299	1.389	0.165	1	1	FALSE
CDCA4	-0.293	0.211	-1.389	0.165	2	1	FALSE
PALLD	-0.415	0.299	-1.388	0.165	1	1	FALSE
NCOA3	0.293	0.211	1.388	0.165	2	1	FALSE
PPP1R14D	0.414	0.299	1.387	0.166	1	1	FALSE
ZNF808	0.414	0.299	1.385	0.166	1	1	FALSE
SHC1	-0.292	0.211	-1.385	0.166	2	1	FALSE
ZNF423	-0.413	0.299	-1.384	0.166	1	1	FALSE
ERBB4	-0.206	0.149	-1.383	0.167	4	1	FALSE
NLGN4Y	0.413	0.299	1.383	0.167	1	1	FALSE
LZIC	0.292	0.211	1.382	0.167	2	1	FALSE
ZNF253	-0.292	0.211	-1.382	0.167	2	1	FALSE
UCP1	0.292	0.211	1.381	0.167	2	1	FALSE
LRCH3	0.412	0.299	1.381	0.167	1	1	FALSE
ABI3BP	-0.412	0.299	-1.38	0.168	1	1	FALSE
GK	0.238	0.172	1.379	0.168	3	1	FALSE
NMT2	-0.412	0.299	-1.378	0.168	1	1	FALSE
KAT2A	-0.291	0.211	-1.378	0.168	2	1	FALSE
HOXA9	-0.411	0.299	-1.377	0.169	1	1	FALSE
MDFI	0.411	0.299	1.377	0.169	1	1	FALSE
SPPL2A	-0.411	0.299	-1.377	0.169	1	1	FALSE
LRRK1	0.291	0.211	1.376	0.169	2	1	FALSE
BTN2A1	0.237	0.172	1.376	0.169	3	1	FALSE
NPR1	-0.29	0.211	-1.375	0.169	2	1	FALSE
NUMBL	-0.41	0.299	-1.375	0.169	1	1	FALSE
BAIAP2L2	-0.41	0.299	-1.374	0.17	1	1	FALSE
JAGN1	0.41	0.299	1.374	0.17	1	1	FALSE
MAPKAPK3	0.237	0.172	1.373	0.17	3	1	FALSE
HOMEZ	0.41	0.299	1.373	0.17	1	1	FALSE
KRT1	0.41	0.299	1.372	0.17	1	1	FALSE
GPR149	-0.29	0.211	-1.372	0.17	2	1	FALSE
ADIG	0.289	0.211	1.37	0.171	2	1	FALSE
R3HCC1L	0.409	0.299	1.37	0.171	1	1	FALSE
CAPNS2	-0.409	0.299	-1.369	0.171	1	1	FALSE
PRKCZ	-0.183	0.134	-1.369	0.171	5	1	FALSE
UHMK1	0.154	0.113	1.368	0.171	7	1	FALSE
CDK9	-0.204	0.149	-1.368	0.171	4	1	FALSE
BANK1	0.409	0.299	1.368	0.171	1	1	FALSE
CELF5	-0.289	0.211	-1.368	0.171	2	1	FALSE
MAP10	0.289	0.211	1.368	0.171	2	1	FALSE
PIP5K1A	0.289	0.211	1.368	0.171	2	1	FALSE
PDLIM7	0.236	0.172	1.367	0.172	3	1	FALSE
LACTB	-0.408	0.299	-1.367	0.172	1	1	FALSE
HLA-DRB1	0.167	0.122	1.366	0.172	6	1	FALSE
VIP	0.288	0.211	1.366	0.172	2	1	FALSE
CNPY2	0.408	0.299	1.365	0.172	1	1	FALSE
HTR7	-0.408	0.299	-1.365	0.172	1	1	FALSE
FAM103A1	0.407	0.299	1.364	0.172	1	1	FALSE
GNE	0.288	0.211	1.363	0.173	2	1	FALSE
MUC20	-0.407	0.299	-1.363	0.173	1	1	FALSE
LYZL4	0.288	0.211	1.362	0.173	2	1	FALSE
SSH1	-0.407	0.299	-1.361	0.173	1	1	FALSE
MAPK1IP1L	-0.406	0.299	-1.361	0.173	1	1	FALSE
NANOS3	-0.406	0.299	-1.36	0.174	1	1	FALSE
LMX1A	0.406	0.299	1.359	0.174	1	1	FALSE
GGN	-0.406	0.299	-1.359	0.174	1	1	FALSE
OR10H3	0.406	0.299	1.359	0.174	1	1	FALSE
TMEM182	-0.287	0.211	-1.357	0.175	2	1	FALSE
EIF4EBP3	-0.405	0.299	-1.357	0.175	1	1	FALSE
NT5DC1	0.405	0.299	1.357	0.175	1	1	FALSE
CDK7	0.203	0.149	1.356	0.175	4	1	FALSE
FTMT	-0.405	0.299	-1.356	0.175	1	1	FALSE
VIPR1	-0.234	0.172	-1.356	0.175	3	1	FALSE
A2M	-0.405	0.299	-1.355	0.175	1	1	FALSE
LARP4B	-0.404	0.299	-1.354	0.176	1	1	FALSE
ZNF366	-0.404	0.299	-1.353	0.176	1	1	FALSE
BCL2	-0.404	0.299	-1.353	0.176	1	1	FALSE
AIDA	0.404	0.299	1.353	0.176	1	1	FALSE
FAM98A	-0.286	0.211	-1.353	0.176	2	1	FALSE
PRPF31	-0.286	0.211	-1.353	0.176	2	1	FALSE
FBXW7	-0.404	0.299	-1.353	0.176	1	1	FALSE
PCDHA9	-0.404	0.299	-1.352	0.176	1	1	FALSE
NUTM2F	-0.403	0.299	-1.351	0.177	1	1	FALSE
ST8SIA5	-0.403	0.299	-1.351	0.177	1	1	FALSE
KRCC1	-0.403	0.299	-1.351	0.177	1	1	FALSE
RCC1	-0.403	0.299	-1.351	0.177	1	1	FALSE
PPIA	0.202	0.149	1.35	0.177	4	1	FALSE
PDLIM1	0.403	0.299	1.35	0.177	1	1	FALSE
NUP210	-0.403	0.299	-1.35	0.177	1	1	FALSE
CCDC28A	0.285	0.211	1.349	0.177	2	1	FALSE
ANGEL2	0.403	0.299	1.349	0.177	1	1	FALSE
GADL1	0.402	0.299	1.348	0.178	1	1	FALSE
BIN2	-0.402	0.299	-1.348	0.178	1	1	FALSE
LPCAT1	0.402	0.299	1.348	0.178	1	1	FALSE
MEIS2	-0.284	0.211	-1.347	0.178	2	1	FALSE
RPL32	-0.402	0.299	-1.347	0.178	1	1	FALSE
NPY2R	-0.232	0.172	-1.345	0.179	3	1	FALSE
MADD	-0.402	0.299	-1.345	0.179	1	1	FALSE
KDELR2	0.232	0.172	1.345	0.179	3	1	FALSE
NSUN5P2	0.18	0.134	1.345	0.179	5	1	FALSE
TEK	0.401	0.299	1.344	0.179	1	1	FALSE
F2RL2	-0.232	0.172	-1.344	0.179	3	1	FALSE
IFT20	0.284	0.211	1.343	0.179	2	1	FALSE
CASR	-0.4	0.299	-1.341	0.18	1	1	FALSE
PSMD7	0.4	0.299	1.341	0.18	1	1	FALSE
PRMT2	-0.4	0.299	-1.34	0.18	1	1	FALSE
HLA-F	0.283	0.211	1.339	0.18	2	1	FALSE
CCNC	0.2	0.149	1.339	0.181	4	1	FALSE
FAM135A	-0.4	0.299	-1.338	0.181	1	1	FALSE
NKG7	0.4	0.299	1.338	0.181	1	1	FALSE
CUL3	-0.399	0.299	-1.337	0.181	1	1	FALSE
NCALD	0.282	0.211	1.337	0.181	2	1	FALSE
TMEM27	-0.399	0.299	-1.337	0.181	1	1	FALSE
PHAX	0.399	0.299	1.337	0.181	1	1	FALSE
TLK1	-0.282	0.211	-1.336	0.182	2	1	FALSE
MTHFD2L	0.282	0.211	1.336	0.182	2	1	FALSE
SMAD7	-0.399	0.299	-1.336	0.182	1	1	FALSE
CPT1A	0.399	0.299	1.335	0.182	1	1	FALSE
SLC35F5	0.399	0.299	1.335	0.182	1	1	FALSE
INTS6	0.398	0.299	1.334	0.182	1	1	FALSE
HUNK	-0.282	0.211	-1.334	0.182	2	1	FALSE
HP1BP3	0.282	0.211	1.334	0.182	2	1	FALSE
SFXN2	0.398	0.299	1.332	0.183	1	1	FALSE
ZNF569	0.398	0.299	1.332	0.183	1	1	FALSE
TEX261	-0.281	0.211	-1.332	0.183	2	1	FALSE
NXF1	-0.398	0.299	-1.332	0.183	1	1	FALSE
GSG1	0.281	0.211	1.331	0.183	2	1	FALSE
LDHAL6A	0.397	0.299	1.331	0.183	1	1	FALSE
HRH3	-0.281	0.211	-1.33	0.184	2	1	FALSE
CHRM5	-0.199	0.149	-1.33	0.184	4	1	FALSE
FBXO38	-0.281	0.211	-1.329	0.184	2	1	FALSE
TMEM31	0.396	0.299	1.328	0.184	1	1	FALSE
GPAT2	-0.396	0.299	-1.327	0.184	1	1	FALSE
GCA	0.396	0.299	1.326	0.185	1	1	FALSE
STAG2	0.396	0.299	1.326	0.185	1	1	FALSE
CSK	-0.228	0.172	-1.325	0.185	3	1	FALSE
LGALS12	0.395	0.299	1.323	0.186	1	1	FALSE
WDR48	0.395	0.299	1.323	0.186	1	1	FALSE
LOC102723680	-0.395	0.299	-1.323	0.186	1	1	FALSE
TAAR2	0.197	0.149	1.322	0.186	4	1	FALSE
USP2	-0.279	0.211	-1.322	0.186	2	1	FALSE
MAS1L	-0.228	0.172	-1.322	0.186	3	1	FALSE
ITSN2	-0.395	0.299	-1.321	0.186	1	1	FALSE
HIST1H3F	0.228	0.172	1.321	0.186	3	1	FALSE
ATAD3B	-0.279	0.211	-1.321	0.186	2	1	FALSE
ZCCHC10	0.279	0.211	1.32	0.187	2	1	FALSE
NGB	0.394	0.299	1.319	0.187	1	1	FALSE
OSBPL8	-0.394	0.299	-1.318	0.187	1	1	FALSE
PELI1	0.278	0.211	1.318	0.187	2	1	FALSE
UCN2	0.393	0.299	1.317	0.188	1	1	FALSE
COPS7B	0.393	0.299	1.316	0.188	1	1	FALSE
CT55	-0.393	0.299	-1.316	0.188	1	1	FALSE
CCDC167	0.392	0.299	1.313	0.189	1	1	FALSE
TAS2R10	0.277	0.211	1.313	0.189	2	1	FALSE
NPY	0.226	0.172	1.312	0.189	3	1	FALSE
CDC23	0.392	0.299	1.312	0.189	1	1	FALSE
COA7	0.392	0.299	1.312	0.19	1	1	FALSE
POGK	0.392	0.299	1.312	0.19	1	1	FALSE
ZSCAN29	-0.392	0.299	-1.312	0.19	1	1	FALSE
WASF2	-0.277	0.211	-1.311	0.19	2	1	FALSE
PRPF39	0.277	0.211	1.31	0.19	2	1	FALSE
RAMP2	0.277	0.211	1.31	0.19	2	1	FALSE
LHX8	-0.391	0.299	-1.31	0.19	1	1	FALSE
BLCAP	0.391	0.299	1.31	0.19	1	1	FALSE
PAFAH1B1	-0.391	0.299	-1.309	0.19	1	1	FALSE
BTK	-0.226	0.172	-1.309	0.191	3	1	FALSE
HTR5A	0.195	0.149	1.309	0.191	4	1	FALSE
ZNF419	-0.391	0.299	-1.308	0.191	1	1	FALSE
MAP3K12	-0.225	0.172	-1.307	0.191	3	1	FALSE
BBS7	0.39	0.299	1.307	0.191	1	1	FALSE
STRADB	0.195	0.149	1.307	0.191	4	1	FALSE
XLOC_l2_000915	0.39	0.299	1.307	0.191	1	1	FALSE
IFNLR1	0.39	0.299	1.306	0.192	1	1	FALSE
LSM2	0.39	0.299	1.305	0.192	1	1	FALSE
PHF7	0.39	0.299	1.305	0.192	1	1	FALSE
IL23R	0.225	0.172	1.304	0.192	3	1	FALSE
SNRPB	0.389	0.299	1.304	0.192	1	1	FALSE
CSNK1A1	0.159	0.122	1.304	0.192	6	1	FALSE
ZNF326	-0.389	0.299	-1.303	0.192	1	1	FALSE
UBE2D1	0.389	0.299	1.303	0.192	1	1	FALSE
TMBIM4	0.389	0.299	1.303	0.193	1	1	FALSE
IL21R	0.275	0.211	1.302	0.193	2	1	FALSE
GMPR2	0.275	0.211	1.302	0.193	2	1	FALSE
APCDD1L	-0.389	0.299	-1.301	0.193	1	1	FALSE
HAT1	-0.275	0.211	-1.301	0.193	2	1	FALSE
CDK2AP2	0.388	0.299	1.301	0.193	1	1	FALSE
USP15	-0.194	0.149	-1.3	0.194	4	1	FALSE
NIPSNAP3B	0.388	0.299	1.299	0.194	1	1	FALSE
N6AMT1	0.388	0.299	1.299	0.194	1	1	FALSE
HSPA6	-0.388	0.299	-1.298	0.194	1	1	FALSE
TBC1D10B	-0.388	0.299	-1.298	0.194	1	1	FALSE
MCEE	0.388	0.299	1.298	0.194	1	1	FALSE
B3GALT4	0.388	0.299	1.298	0.194	1	1	FALSE
STRA13	0.388	0.299	1.298	0.194	1	1	FALSE
DNASE2	0.387	0.299	1.297	0.195	1	1	FALSE
SMTNL2	0.387	0.299	1.296	0.195	1	1	FALSE
PURG	-0.387	0.299	-1.295	0.195	1	1	FALSE
UBA7	-0.387	0.299	-1.295	0.195	1	1	FALSE
PRR7	-0.387	0.299	-1.295	0.195	1	1	FALSE
INPP5J	-0.387	0.299	-1.295	0.195	1	1	FALSE
ROPN1B	0.387	0.299	1.295	0.195	1	1	FALSE
ZNF587	0.273	0.211	1.295	0.195	2	1	FALSE
GZMA	0.386	0.299	1.294	0.196	1	1	FALSE
SCAP	-0.386	0.299	-1.293	0.196	1	1	FALSE
DOK1	0.386	0.299	1.292	0.196	1	1	FALSE
NFE2L2	-0.386	0.299	-1.292	0.196	1	1	FALSE
CASP5	-0.273	0.211	-1.292	0.196	2	1	FALSE
KRTAP10-3	0.386	0.299	1.291	0.197	1	1	FALSE
NALCN	0.273	0.211	1.291	0.197	2	1	FALSE
GPR39	-0.223	0.172	-1.291	0.197	3	1	FALSE
TMEM136	0.385	0.299	1.291	0.197	1	1	FALSE
TGFBRAP1	-0.385	0.299	-1.291	0.197	1	1	FALSE
PCYOX1	-0.385	0.299	-1.291	0.197	1	1	FALSE
ERCC5	-0.385	0.299	-1.291	0.197	1	1	FALSE
PCDHGA6	-0.385	0.299	-1.29	0.197	1	1	FALSE
BVES	0.272	0.211	1.29	0.197	2	1	FALSE
GM2A	0.385	0.299	1.29	0.197	1	1	FALSE
CHL1	-0.385	0.299	-1.289	0.197	1	1	FALSE
TTLL1	0.385	0.299	1.289	0.198	1	1	FALSE
COCH	0.385	0.299	1.289	0.198	1	1	FALSE
XXYLT1	-0.385	0.299	-1.288	0.198	1	1	FALSE
GPR182	-0.222	0.172	-1.288	0.198	3	1	FALSE
HOMER2	-0.272	0.211	-1.288	0.198	2	1	FALSE
GPN1	0.384	0.299	1.287	0.198	1	1	FALSE
MBD5	0.384	0.299	1.287	0.198	1	1	FALSE
NKAP	0.272	0.211	1.286	0.198	2	1	FALSE
MAGEB3	-0.271	0.211	-1.286	0.199	2	1	FALSE
FAM78A	-0.384	0.299	-1.286	0.199	1	1	FALSE
STXBP3	0.271	0.211	1.286	0.199	2	1	FALSE
CSNK1G3	0.222	0.172	1.285	0.199	3	1	FALSE
ZNF532	-0.271	0.211	-1.285	0.199	2	1	FALSE
PLAT	-0.384	0.299	-1.285	0.199	1	1	FALSE
DCAF12L2	-0.384	0.299	-1.284	0.199	1	1	FALSE
ERICH5	-0.383	0.299	-1.284	0.199	1	1	FALSE
GTF2H1	0.383	0.299	1.283	0.199	1	1	FALSE
UQCC1	0.271	0.211	1.283	0.199	2	1	FALSE
PLCD4	0.383	0.299	1.283	0.199	1	1	FALSE
EPM2AIP1	0.383	0.299	1.283	0.199	1	1	FALSE
DGKE	0.192	0.149	1.283	0.199	4	1	FALSE
RGR	0.171	0.134	1.283	0.199	5	1	FALSE
PCP4L1	0.383	0.299	1.283	0.2	1	1	FALSE
ELOVL3	-0.383	0.299	-1.282	0.2	1	1	FALSE
FMR1	0.383	0.299	1.281	0.2	1	1	FALSE
SLC22A6	-0.383	0.299	-1.281	0.2	1	1	FALSE
GPR82	-0.27	0.211	-1.281	0.2	2	1	FALSE
TFRC	0.382	0.299	1.28	0.2	1	1	FALSE
RNF144B	0.382	0.299	1.28	0.201	1	1	FALSE
FABP5P1	0.382	0.299	1.279	0.201	1	1	FALSE
OGDHL	-0.382	0.299	-1.278	0.201	1	1	FALSE
WDR83OS	0.382	0.299	1.278	0.201	1	1	FALSE
PPM1G	-0.382	0.299	-1.278	0.201	1	1	FALSE
NT5E	0.27	0.211	1.278	0.201	2	1	FALSE
TSR3	0.381	0.299	1.276	0.202	1	1	FALSE
TLR5	0.381	0.299	1.276	0.202	1	1	FALSE
GCM1	0.381	0.299	1.276	0.202	1	1	FALSE
HLA-DRB3	-0.381	0.299	-1.275	0.202	1	1	FALSE
ABHD10	0.381	0.299	1.275	0.202	1	1	FALSE
RPS6KA6	-0.381	0.299	-1.275	0.202	1	1	FALSE
GPR61	-0.22	0.172	-1.275	0.202	3	1	FALSE
ANKRD26P1	0.38	0.299	1.274	0.203	1	1	FALSE
NXF3	-0.38	0.299	-1.274	0.203	1	1	FALSE
OR10A2	0.38	0.299	1.273	0.203	1	1	FALSE
RASGRF1	-0.38	0.299	-1.273	0.203	1	1	FALSE
WISP2	0.269	0.211	1.273	0.203	2	1	FALSE
DHX8	-0.38	0.299	-1.273	0.203	1	1	FALSE
HTR4	-0.269	0.211	-1.272	0.203	2	1	FALSE
C14orf39	0.38	0.299	1.272	0.203	1	1	FALSE
PIP5K1P1	0.38	0.299	1.271	0.204	1	1	FALSE
CER1	0.19	0.149	1.271	0.204	4	1	FALSE
MAGEA9	0.379	0.299	1.271	0.204	1	1	FALSE
CHD2	0.379	0.299	1.27	0.204	1	1	FALSE
PLK3	0.268	0.211	1.27	0.204	2	1	FALSE
SLC6A15	0.268	0.211	1.27	0.204	2	1	FALSE
ZSCAN12	-0.379	0.299	-1.269	0.204	1	1	FALSE
GABBR2	-0.268	0.211	-1.268	0.205	2	1	FALSE
RWDD3	0.268	0.211	1.267	0.205	2	1	FALSE
C14orf28	0.378	0.299	1.267	0.205	1	1	FALSE
DNASE1L3	0.378	0.299	1.266	0.205	1	1	FALSE
TRIM69	0.378	0.299	1.266	0.205	1	1	FALSE
DEDD2	0.267	0.211	1.266	0.206	2	1	FALSE
TNP1	0.378	0.299	1.266	0.206	1	1	FALSE
HHATL	-0.378	0.299	-1.266	0.206	1	1	FALSE
DTYMK	0.154	0.122	1.265	0.206	6	1	FALSE
SDC1	-0.378	0.299	-1.265	0.206	1	1	FALSE
DHX36	0.378	0.299	1.265	0.206	1	1	FALSE
MXD4	0.378	0.299	1.265	0.206	1	1	FALSE
CTLA4	0.218	0.172	1.264	0.206	3	1	FALSE
TRAP1	-0.267	0.211	-1.264	0.206	2	1	FALSE
PHACTR2	-0.377	0.299	-1.264	0.206	1	1	FALSE
IGKV2-24	0.218	0.172	1.264	0.206	3	1	FALSE
RNASE13	0.377	0.299	1.264	0.206	1	1	FALSE
CAPN1	-0.377	0.299	-1.262	0.207	1	1	FALSE
TSSK2	-0.188	0.149	-1.262	0.207	4	1	FALSE
RGL4	0.377	0.299	1.262	0.207	1	1	FALSE
STK11	-0.217	0.172	-1.261	0.207	3	1	FALSE
LSS	-0.377	0.299	-1.261	0.207	1	1	FALSE
ALK	0.376	0.299	1.261	0.207	1	1	FALSE
NATD1	0.376	0.299	1.261	0.207	1	1	FALSE
ICAM3	-0.376	0.299	-1.261	0.207	1	1	FALSE
TAS2R50	0.217	0.172	1.26	0.208	3	1	FALSE
SLC39A8	-0.376	0.299	-1.26	0.208	1	1	FALSE
PRPS1	-0.217	0.172	-1.259	0.208	3	1	FALSE
NPEPPS	-0.376	0.299	-1.258	0.209	1	1	FALSE
CCM2	0.266	0.211	1.258	0.209	2	1	FALSE
KYNU	0.376	0.299	1.258	0.209	1	1	FALSE
BTBD10	0.375	0.299	1.256	0.209	1	1	FALSE
SYT14P1	0.265	0.211	1.256	0.209	2	1	FALSE
GOLM1	0.375	0.299	1.255	0.209	1	1	FALSE
NOP58	0.375	0.299	1.254	0.21	1	1	FALSE
GPRC6A	0.375	0.299	1.254	0.21	1	1	FALSE
HOOK1	-0.374	0.299	-1.254	0.21	1	1	FALSE
PCDHGB1	0.374	0.299	1.254	0.21	1	1	FALSE
RPL5P34	-0.374	0.299	-1.252	0.21	1	1	FALSE
NEBL	0.374	0.299	1.252	0.211	1	1	FALSE
KIAA1377	-0.374	0.299	-1.252	0.211	1	1	FALSE
METTL22	0.374	0.299	1.251	0.211	1	1	FALSE
AURKB	0.187	0.149	1.251	0.211	4	1	FALSE
DSC2	0.373	0.299	1.251	0.211	1	1	FALSE
DNAJB12	-0.264	0.211	-1.251	0.211	2	1	FALSE
IL13RA2	0.373	0.299	1.25	0.211	1	1	FALSE
MEP1A	0.373	0.299	1.25	0.211	1	1	FALSE
ACKR4	0.215	0.172	1.249	0.212	3	1	FALSE
FAM195B	0.373	0.299	1.249	0.212	1	1	FALSE
PAICS	0.373	0.299	1.249	0.212	1	1	FALSE
WDR82	-0.373	0.299	-1.249	0.212	1	1	FALSE
PCDHA2	-0.373	0.299	-1.248	0.212	1	1	FALSE
UBAC2	0.263	0.211	1.248	0.212	2	1	FALSE
MAK	0.263	0.211	1.247	0.212	2	1	FALSE
CTAGE5	-0.215	0.172	-1.247	0.212	3	1	FALSE
TMEM54	-0.372	0.299	-1.247	0.212	1	1	FALSE
TPH2	0.263	0.211	1.247	0.212	2	1	FALSE
AQP2	0.372	0.299	1.247	0.213	1	1	FALSE
GPR97	-0.215	0.172	-1.247	0.213	3	1	FALSE
WDFY3	0.263	0.211	1.246	0.213	2	1	FALSE
ARHGAP11B	0.372	0.299	1.246	0.213	1	1	FALSE
SMARCC2	-0.372	0.299	-1.245	0.213	1	1	FALSE
USP18	0.372	0.299	1.245	0.213	1	1	FALSE
SPATA17	0.371	0.299	1.244	0.214	1	1	FALSE
GPR135	-0.263	0.211	-1.243	0.214	2	1	FALSE
WRAP73	0.263	0.211	1.243	0.214	2	1	FALSE
OCLN	0.371	0.299	1.243	0.214	1	1	FALSE
PPM1D	-0.262	0.211	-1.242	0.214	2	1	FALSE
DGUOK	0.151	0.122	1.241	0.215	6	1	FALSE
RASEF	-0.371	0.299	-1.241	0.215	1	1	FALSE
ADAT3	-0.262	0.211	-1.241	0.215	2	1	FALSE
APOBEC3F	-0.37	0.299	-1.24	0.215	1	1	FALSE
NFE2L3	-0.37	0.299	-1.24	0.215	1	1	FALSE
POFUT1	0.37	0.299	1.24	0.215	1	1	FALSE
NDUFA10	0.262	0.211	1.239	0.215	2	1	FALSE
LIN7B	0.37	0.299	1.239	0.215	1	1	FALSE
NDUFA11	0.37	0.299	1.239	0.215	1	1	FALSE
EIF4E2	0.262	0.211	1.239	0.215	2	1	FALSE
ATAD2	0.37	0.299	1.239	0.215	1	1	FALSE
CTSZ	0.37	0.299	1.239	0.215	1	1	FALSE
DPPA4	0.37	0.299	1.238	0.216	1	1	FALSE
CXCL9	0.37	0.299	1.238	0.216	1	1	FALSE
RAD51AP1	0.261	0.211	1.238	0.216	2	1	FALSE
TMEM161A	-0.369	0.299	-1.237	0.216	1	1	FALSE
MOXD1	0.14	0.113	1.236	0.216	7	1	FALSE
KRTAP4-2	0.369	0.299	1.235	0.217	1	1	FALSE
CXCL11	0.261	0.211	1.235	0.217	2	1	FALSE
UBE2D4	0.369	0.299	1.235	0.217	1	1	FALSE
MEF2A	0.261	0.211	1.234	0.217	2	1	FALSE
SLC7A13	0.368	0.299	1.233	0.217	1	1	FALSE
FGD5	0.368	0.299	1.233	0.218	1	1	FALSE
EPHX1	0.213	0.172	1.233	0.218	3	1	FALSE
FKBP2	0.368	0.299	1.232	0.218	1	1	FALSE
PRPSAP2	-0.368	0.299	-1.231	0.218	1	1	FALSE
PTGER4	-0.184	0.149	-1.231	0.218	4	1	FALSE
ATF6	0.367	0.299	1.231	0.219	1	1	FALSE
G6PC	-0.367	0.299	-1.23	0.219	1	1	FALSE
NUP155	-0.367	0.299	-1.23	0.219	1	1	FALSE
DRD1	-0.212	0.172	-1.23	0.219	3	1	FALSE
NFATC3	-0.367	0.299	-1.229	0.219	1	1	FALSE
ADORA1	-0.212	0.172	-1.229	0.219	3	1	FALSE
CASC1	0.367	0.299	1.229	0.219	1	1	FALSE
CLDND1	0.366	0.299	1.227	0.22	1	1	FALSE
KLRG2	-0.366	0.299	-1.227	0.22	1	1	FALSE
PDE4DIP	0.183	0.149	1.227	0.22	4	1	FALSE
SEC13	0.366	0.299	1.227	0.22	1	1	FALSE
MGAT4EP	0.366	0.299	1.226	0.22	1	1	FALSE
OR2T33	0.259	0.211	1.226	0.22	2	1	FALSE
SFT2D1	0.366	0.299	1.225	0.22	1	1	FALSE
PRPF40B	-0.366	0.299	-1.225	0.22	1	1	FALSE
RDX	0.366	0.299	1.225	0.22	1	1	FALSE
IGF2BP2-AS1	0.366	0.299	1.225	0.221	1	1	FALSE
AMDHD1	0.366	0.299	1.225	0.221	1	1	FALSE
OR6B1	0.366	0.299	1.224	0.221	1	1	FALSE
ITGAE	-0.366	0.299	-1.224	0.221	1	1	FALSE
HNRNPCL1	-0.365	0.299	-1.223	0.221	1	1	FALSE
C8G	0.258	0.211	1.222	0.222	2	1	FALSE
WSB2	0.365	0.299	1.222	0.222	1	1	FALSE
CPVL	0.365	0.299	1.222	0.222	1	1	FALSE
CYP2C18	0.365	0.299	1.222	0.222	1	1	FALSE
PDPK1	0.211	0.172	1.222	0.222	3	1	FALSE
CAMKV	-0.211	0.172	-1.221	0.222	3	1	FALSE
CARD6	-0.365	0.299	-1.221	0.222	1	1	FALSE
ABCB1	0.365	0.299	1.221	0.222	1	1	FALSE
MAGEA4	0.364	0.299	1.22	0.222	1	1	FALSE
HCP5	0.364	0.299	1.22	0.222	1	1	FALSE
DEFB129	0.364	0.299	1.22	0.223	1	1	FALSE
FBXO22	0.364	0.299	1.22	0.223	1	1	FALSE
ZNF513	0.364	0.299	1.219	0.223	1	1	FALSE
MT1P3	0.364	0.299	1.219	0.223	1	1	FALSE
SPATA19	0.364	0.299	1.219	0.223	1	1	FALSE
ZZZ3	0.364	0.299	1.219	0.223	1	1	FALSE
ZNF599	-0.364	0.299	-1.218	0.223	1	1	FALSE
PLAC1	-0.363	0.299	-1.217	0.224	1	1	FALSE
KIAA0232	-0.363	0.299	-1.217	0.224	1	1	FALSE
OR7A5	0.363	0.299	1.217	0.224	1	1	FALSE
PPFIBP2	0.363	0.299	1.216	0.224	1	1	FALSE
METTL4	-0.363	0.299	-1.216	0.224	1	1	FALSE
NRP1	-0.363	0.299	-1.216	0.224	1	1	FALSE
PIK3IP1	-0.363	0.299	-1.216	0.224	1	1	FALSE
C4BPB	0.363	0.299	1.215	0.224	1	1	FALSE
TMED4	0.363	0.299	1.215	0.224	1	1	FALSE
LINC00526	0.363	0.299	1.215	0.224	1	1	FALSE
SIPA1L3	-0.363	0.299	-1.215	0.224	1	1	FALSE
MFSD7	-0.363	0.299	-1.215	0.225	1	1	FALSE
RPS6KA3	0.209	0.172	1.214	0.225	3	1	FALSE
UBE2D2	0.363	0.299	1.214	0.225	1	1	FALSE
ECE2	0.209	0.172	1.213	0.225	3	1	FALSE
IQCB1	0.362	0.299	1.213	0.225	1	1	FALSE
SKA1	0.362	0.299	1.213	0.225	1	1	FALSE
DYRK1B	-0.256	0.211	-1.212	0.225	2	1	FALSE
SPICE1	0.362	0.299	1.212	0.226	1	1	FALSE
GLRX3	0.256	0.211	1.211	0.226	2	1	FALSE
HDAC7	-0.256	0.211	-1.211	0.226	2	1	FALSE
ST3GAL4	0.361	0.299	1.21	0.226	1	1	FALSE
CDR1	-0.361	0.299	-1.21	0.226	1	1	FALSE
PRODH	0.361	0.299	1.21	0.226	1	1	FALSE
ARHGAP35	-0.361	0.299	-1.21	0.226	1	1	FALSE
RPS8	0.361	0.299	1.21	0.226	1	1	FALSE
OR2AK2	-0.361	0.299	-1.208	0.227	1	1	FALSE
SLC22A12	0.361	0.299	1.208	0.227	1	1	FALSE
NUAK1	-0.361	0.299	-1.208	0.227	1	1	FALSE
SPINT1	-0.361	0.299	-1.208	0.227	1	1	FALSE
RPUSD3	0.208	0.172	1.207	0.228	3	1	FALSE
METAP1	0.36	0.299	1.207	0.228	1	1	FALSE
LTBP2	-0.36	0.299	-1.205	0.228	1	1	FALSE
SZRD1	-0.36	0.299	-1.205	0.228	1	1	FALSE
MAP2K2	0.147	0.122	1.205	0.228	6	1	FALSE
MCM5	0.254	0.211	1.205	0.228	2	1	FALSE
ARL6IP5	-0.36	0.299	-1.205	0.228	1	1	FALSE
FAM208A	-0.36	0.299	-1.204	0.229	1	1	FALSE
CYSLTR2	-0.161	0.134	-1.204	0.229	5	1	FALSE
ZNF501	0.359	0.299	1.204	0.229	1	1	FALSE
CRIPT	0.359	0.299	1.203	0.229	1	1	FALSE
GPC1	-0.359	0.299	-1.203	0.229	1	1	FALSE
HLF	-0.359	0.299	-1.203	0.229	1	1	FALSE
DPYSL3	-0.254	0.211	-1.203	0.229	2	1	FALSE
TACR3	0.207	0.172	1.202	0.229	3	1	FALSE
FUCA2	0.359	0.299	1.202	0.229	1	1	FALSE
HEPACAM2	-0.359	0.299	-1.202	0.229	1	1	FALSE
C17orf47	0.359	0.299	1.201	0.23	1	1	FALSE
CRB3	0.253	0.211	1.2	0.23	2	1	FALSE
ADRA1A	-0.358	0.299	-1.199	0.23	1	1	FALSE
REEP5	0.358	0.299	1.199	0.231	1	1	FALSE
CRAMP1L	-0.358	0.299	-1.198	0.231	1	1	FALSE
MYPOP	-0.358	0.299	-1.198	0.231	1	1	FALSE
HSF5	0.358	0.299	1.198	0.231	1	1	FALSE
RXRB	-0.358	0.299	-1.198	0.231	1	1	FALSE
ATP6V1B1	0.358	0.299	1.197	0.231	1	1	FALSE
ATG4A	0.357	0.299	1.197	0.231	1	1	FALSE
SOHLH1	-0.357	0.299	-1.197	0.232	1	1	FALSE
HNRNPA1	-0.357	0.299	-1.196	0.232	1	1	FALSE
UGT2B7	0.357	0.299	1.196	0.232	1	1	FALSE
ACKR1	0.206	0.172	1.196	0.232	3	1	FALSE
TAAR3	0.252	0.211	1.195	0.232	2	1	FALSE
FAM222A	-0.357	0.299	-1.195	0.232	1	1	FALSE
MMP10	0.252	0.211	1.194	0.232	2	1	FALSE
WDR25	0.357	0.299	1.194	0.233	1	1	FALSE
CCL4	0.206	0.172	1.194	0.233	3	1	FALSE
MEAF6	0.356	0.299	1.193	0.233	1	1	FALSE
GEN1	0.356	0.299	1.192	0.233	1	1	FALSE
PCDHGB5	0.356	0.299	1.192	0.233	1	1	FALSE
TRIP10	-0.356	0.299	-1.191	0.234	1	1	FALSE
TXNDC12	0.252	0.211	1.191	0.234	2	1	FALSE
FAM117B	0.356	0.299	1.191	0.234	1	1	FALSE
BLOC1S5	0.356	0.299	1.191	0.234	1	1	FALSE
C10orf32	0.356	0.299	1.191	0.234	1	1	FALSE
IMMT	0.356	0.299	1.191	0.234	1	1	FALSE
TBL3	0.355	0.299	1.191	0.234	1	1	FALSE
SYF2	-0.355	0.299	-1.19	0.234	1	1	FALSE
MYO19	0.355	0.299	1.19	0.234	1	1	FALSE
DHDDS	0.251	0.211	1.19	0.234	2	1	FALSE
ERGIC2	0.251	0.211	1.189	0.234	2	1	FALSE
CSMD2	0.355	0.299	1.189	0.234	1	1	FALSE
SGK494	0.205	0.172	1.189	0.234	3	1	FALSE
PCDHGC4	0.355	0.299	1.189	0.235	1	1	FALSE
NDUFAF5	0.251	0.211	1.188	0.235	2	1	FALSE
FAM126B	0.355	0.299	1.188	0.235	1	1	FALSE
CYP7B1	0.355	0.299	1.188	0.235	1	1	FALSE
SP2	-0.251	0.211	-1.188	0.235	2	1	FALSE
HYAL3	0.251	0.211	1.187	0.235	2	1	FALSE
TPK1	0.158	0.134	1.186	0.236	5	1	FALSE
BCL2L11	-0.354	0.299	-1.186	0.236	1	1	FALSE
USP8	-0.354	0.299	-1.185	0.236	1	1	FALSE
ALG10B	0.354	0.299	1.185	0.236	1	1	FALSE
ALOX5AP	0.354	0.299	1.184	0.236	1	1	FALSE
TRIP6	0.25	0.211	1.184	0.237	2	1	FALSE
MRPS27	0.25	0.211	1.183	0.237	2	1	FALSE
TAS2R8	0.204	0.172	1.183	0.237	3	1	FALSE
TYK2	-0.25	0.211	-1.182	0.237	2	1	FALSE
MTMR7	0.25	0.211	1.182	0.237	2	1	FALSE
CRADD	0.353	0.299	1.182	0.237	1	1	FALSE
MRPL49	0.353	0.299	1.182	0.237	1	1	FALSE
CLCNKB	0.353	0.299	1.182	0.237	1	1	FALSE
ACSS2	-0.353	0.299	-1.181	0.237	1	1	FALSE
TBC1D20	0.353	0.299	1.181	0.237	1	1	FALSE
PCDHGA9	0.353	0.299	1.181	0.238	1	1	FALSE
TAF9	0.203	0.172	1.18	0.238	3	1	FALSE
DYNC1I2	-0.352	0.299	-1.18	0.238	1	1	FALSE
PPP2R5D	-0.352	0.299	-1.18	0.238	1	1	FALSE
ACMSD	0.352	0.299	1.179	0.238	1	1	FALSE
ZNF311	0.352	0.299	1.179	0.238	1	1	FALSE
UBE2S	0.203	0.172	1.179	0.238	3	1	FALSE
DGKK	-0.352	0.299	-1.179	0.238	1	1	FALSE
LPHN1	0.203	0.172	1.179	0.238	3	1	FALSE
SNAPIN	0.352	0.299	1.179	0.239	1	1	FALSE
PHACTR3	-0.352	0.299	-1.179	0.239	1	1	FALSE
GNG11	0.352	0.299	1.177	0.239	1	1	FALSE
LINC00656	-0.352	0.299	-1.177	0.239	1	1	FALSE
C1QA	-0.352	0.299	-1.177	0.239	1	1	FALSE
APPL1	0.351	0.299	1.177	0.239	1	1	FALSE
AGRN	-0.351	0.299	-1.176	0.239	1	1	FALSE
LTF	0.248	0.211	1.176	0.239	2	1	FALSE
WASF3	0.351	0.299	1.176	0.24	1	1	FALSE
LIMS3	0.351	0.299	1.176	0.24	1	1	FALSE
NOP16	0.248	0.211	1.175	0.24	2	1	FALSE
PCDHB3	0.351	0.299	1.175	0.24	1	1	FALSE
LGALS3	0.248	0.211	1.175	0.24	2	1	FALSE
PLCL2	-0.35	0.299	-1.174	0.241	1	1	FALSE
C12orf75	0.35	0.299	1.174	0.241	1	1	FALSE
PIGK	0.248	0.211	1.173	0.241	2	1	FALSE
MECOM	0.35	0.299	1.173	0.241	1	1	FALSE
RALGAPA2	-0.35	0.299	-1.173	0.241	1	1	FALSE
LINC01559	0.35	0.299	1.173	0.241	1	1	FALSE
DEFB104A	0.248	0.211	1.172	0.241	2	1	FALSE
CWC27	0.35	0.299	1.172	0.241	1	1	FALSE
LINC00951	0.247	0.211	1.172	0.241	2	1	FALSE
MDM4	-0.247	0.211	-1.172	0.241	2	1	FALSE
RNMT	0.35	0.299	1.172	0.241	1	1	FALSE
DGKZ	-0.35	0.299	-1.172	0.241	1	1	FALSE
NFIB	0.35	0.299	1.171	0.242	1	1	FALSE
DCK	0.175	0.149	1.171	0.242	4	1	FALSE
TAS2R42	0.202	0.172	1.171	0.242	3	1	FALSE
GRIN2A	0.247	0.211	1.17	0.242	2	1	FALSE
ALPP	-0.202	0.172	-1.17	0.242	3	1	FALSE
CSN1S1	0.349	0.299	1.169	0.242	1	1	FALSE
MINK1	-0.175	0.149	-1.169	0.242	4	1	FALSE
FAM134B	0.247	0.211	1.169	0.243	2	1	FALSE
FBL	-0.349	0.299	-1.169	0.243	1	1	FALSE
MRPS17	-0.349	0.299	-1.168	0.243	1	1	FALSE
CMKLR1	0.201	0.172	1.167	0.243	3	1	FALSE
PIWIL2	-0.349	0.299	-1.167	0.243	1	1	FALSE
TPD52L3	0.174	0.149	1.167	0.243	4	1	FALSE
CDHR4	0.348	0.299	1.166	0.244	1	1	FALSE
SLC25A31	0.348	0.299	1.166	0.244	1	1	FALSE
SNIP1	-0.348	0.299	-1.166	0.244	1	1	FALSE
RBM43	0.348	0.299	1.165	0.244	1	1	FALSE
CAPZB	0.246	0.211	1.165	0.244	2	1	FALSE
SYTL4	-0.348	0.299	-1.165	0.244	1	1	FALSE
KCTD6	0.246	0.211	1.165	0.244	2	1	FALSE
ZNF626	0.348	0.299	1.164	0.244	1	1	FALSE
CHCHD1	0.348	0.299	1.164	0.244	1	1	FALSE
PPIF	0.246	0.211	1.164	0.245	2	1	FALSE
CRP	0.246	0.211	1.163	0.245	2	1	FALSE
KIAA1524	0.347	0.299	1.163	0.245	1	1	FALSE
PABPC5	-0.347	0.299	-1.163	0.245	1	1	FALSE
FXYD3	0.2	0.172	1.163	0.245	3	1	FALSE
MYNN	0.347	0.299	1.162	0.245	1	1	FALSE
TCN2	0.347	0.299	1.162	0.245	1	1	FALSE
GABRA3	0.347	0.299	1.161	0.246	1	1	FALSE
EPHA3	0.173	0.149	1.161	0.246	4	1	FALSE
DEFB1	0.347	0.299	1.161	0.246	1	1	FALSE
TMEM131	-0.347	0.299	-1.161	0.246	1	1	FALSE
CD274	-0.245	0.211	-1.161	0.246	2	1	FALSE
ATRNL1	-0.347	0.299	-1.161	0.246	1	1	FALSE
CALY	-0.245	0.211	-1.16	0.246	2	1	FALSE
RBM48	0.346	0.299	1.159	0.246	1	1	FALSE
MSL2	-0.346	0.299	-1.159	0.246	1	1	FALSE
LRFN5	0.346	0.299	1.159	0.246	1	1	FALSE
GRK6	0.245	0.211	1.159	0.247	2	1	FALSE
ZNF295-AS1	0.346	0.299	1.159	0.247	1	1	FALSE
BEND5	-0.245	0.211	-1.158	0.247	2	1	FALSE
GNAI3	-0.245	0.211	-1.158	0.247	2	1	FALSE
SCNM1	0.346	0.299	1.158	0.247	1	1	FALSE
PBDC1	0.346	0.299	1.157	0.247	1	1	FALSE
NR3C2	-0.346	0.299	-1.157	0.247	1	1	FALSE
CCDC140	0.346	0.299	1.157	0.247	1	1	FALSE
LOC100996746	-0.345	0.299	-1.157	0.247	1	1	FALSE
KCNAB1	0.345	0.299	1.157	0.247	1	1	FALSE
KCNH7	0.345	0.299	1.156	0.248	1	1	FALSE
ECI2	0.244	0.211	1.156	0.248	2	1	FALSE
FZD4	0.244	0.211	1.155	0.248	2	1	FALSE
SLCO6A1	0.345	0.299	1.155	0.248	1	1	FALSE
ODF4	0.345	0.299	1.155	0.248	1	1	FALSE
PAN3	0.345	0.299	1.155	0.248	1	1	FALSE
KRTAP9-9	0.244	0.211	1.155	0.248	2	1	FALSE
ZKSCAN8	0.244	0.211	1.154	0.248	2	1	FALSE
CD300LF	0.244	0.211	1.153	0.249	2	1	FALSE
LOC219872	0.199	0.172	1.153	0.249	3	1	FALSE
CDKN2A	0.344	0.299	1.153	0.249	1	1	FALSE
PGK1	0.199	0.172	1.153	0.249	3	1	FALSE
KLK4	0.344	0.299	1.153	0.249	1	1	FALSE
CD53	-0.344	0.299	-1.153	0.249	1	1	FALSE
ARMC3	0.344	0.299	1.152	0.249	1	1	FALSE
TMEM2	-0.344	0.299	-1.152	0.249	1	1	FALSE
ART3	0.199	0.172	1.152	0.249	3	1	FALSE
DNAJC17	-0.344	0.299	-1.152	0.249	1	1	FALSE
COL9A3	0.344	0.299	1.152	0.249	1	1	FALSE
B3GNT2	-0.344	0.299	-1.151	0.25	1	1	FALSE
GCLM	0.344	0.299	1.151	0.25	1	1	FALSE
TTC32	0.344	0.299	1.151	0.25	1	1	FALSE
KRTAP19-5	0.343	0.299	1.15	0.25	1	1	FALSE
MC4R	0.343	0.299	1.149	0.25	1	1	FALSE
HLA-DPB1	0.198	0.172	1.149	0.25	3	1	FALSE
MRRF	0.343	0.299	1.149	0.25	1	1	FALSE
RNF170	0.343	0.299	1.149	0.251	1	1	FALSE
ACTL8	-0.343	0.299	-1.149	0.251	1	1	FALSE
POLR2I	0.343	0.299	1.149	0.251	1	1	FALSE
KRTAP4-1	0.343	0.299	1.149	0.251	1	1	FALSE
FHIT	0.343	0.299	1.148	0.251	1	1	FALSE
GYPB	-0.242	0.211	-1.148	0.251	2	1	FALSE
NSUN6	0.343	0.299	1.147	0.251	1	1	FALSE
HOXD4	-0.342	0.299	-1.147	0.251	1	1	FALSE
MEPE	0.342	0.299	1.147	0.252	1	1	FALSE
AQP3	0.342	0.299	1.146	0.252	1	1	FALSE
PUS7	-0.342	0.299	-1.146	0.252	1	1	FALSE
DONSON	-0.342	0.299	-1.145	0.252	1	1	FALSE
CCL28	0.342	0.299	1.145	0.252	1	1	FALSE
RXFP3	0.242	0.211	1.145	0.252	2	1	FALSE
LYPD1	0.197	0.172	1.145	0.252	3	1	FALSE
AMY2A	0.342	0.299	1.144	0.253	1	1	FALSE
MPP5	0.241	0.211	1.143	0.253	2	1	FALSE
RHPN1-AS1	0.341	0.299	1.143	0.253	1	1	FALSE
C19orf12	0.341	0.299	1.143	0.253	1	1	FALSE
CLIC3	0.341	0.299	1.143	0.253	1	1	FALSE
[truncated: 10,753 more rows]

## Sheet: BT474
gene	estimate	std.error	statistic	p.value	size	adj.p	is_toxic
ABL1	-0.949	0.09	-10.535	7.15e-26	8	4.56e-22	TRUE
GPR101	-1.187	0.114	-10.417	2.47e-25	5	1.05e-21	TRUE
ADORA2A	-1.163	0.114	-10.209	2.12e-24	5	6.75e-21	TRUE
GPR4	-1.434	0.147	-9.748	2.14e-22	3	5.47e-19	TRUE
GPR3	-1.376	0.147	-9.348	1e-20	3	2.13e-17	TRUE
GPR26	-1.351	0.147	-9.182	4.69e-20	3	8.55e-17	TRUE
GPR21	-1.332	0.147	-9.051	1.57e-19	3	2.5e-16	TRUE
GPR52	-1.143	0.127	-8.967	3.36e-19	4	4.77e-16	TRUE
BAI1	-1.539	0.18	-8.536	1.51e-17	2	1.92e-14	TRUE
HTR6	-1.242	0.147	-8.435	3.58e-17	3	4.15e-14	TRUE
GPR12	-1.236	0.147	-8.396	4.97e-17	3	5.28e-14	TRUE
GPR119	-1.019	0.128	-7.992	1.41e-15	4	1.38e-12	TRUE
ADORA2B	-1.172	0.147	-7.961	1.81e-15	3	1.65e-12	TRUE
GPR78	-1.408	0.18	-7.805	6.31e-15	2	5.37e-12	TRUE
HTR4	-1.386	0.18	-7.682	1.64e-14	2	1.31e-11	TRUE
GPBAR1	-1.13	0.147	-7.669	1.83e-14	3	1.35e-11	TRUE
PTGER4	-0.978	0.128	-7.663	1.91e-14	4	1.35e-11	TRUE
MINK1	-0.918	0.128	-7.194	6.54e-13	4	4.39e-10	TRUE
FOXR2	-1.814	0.255	-7.111	1.2e-12	1	7.64e-10	TRUE
NR2F1	-1.271	0.18	-7.044	1.94e-12	2	1.18e-09	TRUE
IFNA8	-1.784	0.255	-6.993	2.79e-12	1	1.62e-09	TRUE
OOSP2	-1.78	0.255	-6.976	3.14e-12	1	1.74e-09	TRUE
PNPLA6	-1.247	0.18	-6.91	5e-12	2	2.66e-09	TRUE
CDX2	-1.757	0.255	-6.887	5.9e-12	1	3.01e-09	TRUE
NKX2-5	-1.728	0.255	-6.772	1.31e-11	1	6.43e-09	TRUE
ZNF219	-1.206	0.18	-6.684	2.4e-11	2	1.13e-08	TRUE
TLX3	-1.692	0.255	-6.631	3.43e-11	1	1.51e-08	TRUE
BZRAP1	-1.692	0.255	-6.631	3.44e-11	1	1.51e-08	TRUE
HNF4A	-0.748	0.114	-6.55	5.93e-11	5	2.52e-08	TRUE
LPAR5	-0.952	0.147	-6.461	1.07e-10	3	4.39e-08	TRUE
GRM5	-1.149	0.18	-6.367	1.98e-10	2	7.89e-08	TRUE
IFNA2	-1.618	0.255	-6.338	2.39e-10	1	9.24e-08	TRUE
ZNF124	-1.14	0.18	-6.319	2.7e-10	2	1.01e-07	TRUE
HTR2C	-1.127	0.18	-6.242	4.41e-10	2	1.61e-07	TRUE
MAGEB6	-1.59	0.255	-6.228	4.85e-10	1	1.72e-07	TRUE
SOX2	-1.556	0.255	-6.095	1.12e-09	1	3.86e-07	TRUE
ADRB1	-1.091	0.181	-6.042	1.55e-09	2	5.21e-07	TRUE
IFNB1	-1.528	0.255	-5.988	2.17e-09	1	7.1e-07	TRUE
PIK3CA	0.455	0.077	5.915	3.38e-09	11	1.08e-06	FALSE
GPR161	-0.864	0.147	-5.864	4.59e-09	3	1.43e-06	TRUE
TSSK1B	-0.669	0.114	-5.856	4.84e-09	5	1.46e-06	TRUE
IFNA4	-1.057	0.181	-5.853	4.92e-09	2	1.46e-06	TRUE
ADRB2	-0.668	0.114	-5.849	5.03e-09	5	1.46e-06	TRUE
PHLDB1	-0.857	0.147	-5.815	6.16e-09	3	1.74e-06	TRUE
CSNK1G2	-0.661	0.114	-5.787	7.29e-09	5	2.02e-06	TRUE
AKT2	0.651	0.114	5.703	1.2e-08	5	3.25e-06	FALSE
PTGER2	-1.027	0.181	-5.688	1.31e-08	2	3.48e-06	TRUE
MRGPRX4	-0.835	0.147	-5.664	1.5e-08	3	3.91e-06	TRUE
IFNA5	-1.44	0.255	-5.642	1.71e-08	1	4.36e-06	TRUE
GRM2	-0.83	0.147	-5.629	1.84e-08	3	4.59e-06	TRUE
SLC10A1	-0.822	0.147	-5.574	2.53e-08	3	6.2e-06	TRUE
BANF1	-1.42	0.255	-5.561	2.72e-08	1	6.54e-06	TRUE
CEBPE	-1.416	0.255	-5.547	2.95e-08	1	6.97e-06	TRUE
ASCL4	-1.411	0.255	-5.527	3.31e-08	1	7.67e-06	TRUE
PLXNA3	-1.403	0.255	-5.497	3.92e-08	1	8.94e-06	TRUE
SIPA1L3	-1.388	0.255	-5.438	5.46e-08	1	1.22e-05	TRUE
NEUROD6	-1.379	0.255	-5.401	6.7e-08	1	1.47e-05	TRUE
PEX6	-0.972	0.181	-5.385	7.32e-08	2	1.58e-05	TRUE
HOXA3	-1.365	0.255	-5.347	9.03e-08	1	1.92e-05	TRUE
TSC2	-1.363	0.255	-5.339	9.45e-08	1	1.97e-05	TRUE
IFNA10	-1.361	0.255	-5.332	9.84e-08	1	2.02e-05	TRUE
FOXG1	-1.361	0.255	-5.33	9.95e-08	1	2.02e-05	TRUE
WNK4	-0.959	0.181	-5.31	1.11e-07	2	2.21e-05	TRUE
CD6	-1.351	0.255	-5.29	1.24e-07	1	2.42e-05	TRUE
TTBK2	-0.777	0.147	-5.27	1.38e-07	3	2.67e-05	TRUE
TM9SF3	-1.328	0.255	-5.203	1.99e-07	1	3.78e-05	TRUE
MYO16	-1.322	0.255	-5.175	2.3e-07	1	4.31e-05	TRUE
ASPM	-1.32	0.255	-5.171	2.35e-07	1	4.35e-05	TRUE
PRR20A	-1.317	0.255	-5.158	2.52e-07	1	4.59e-05	TRUE
PTH1R	-0.656	0.128	-5.136	2.83e-07	4	5.09e-05	TRUE
BRS3	-0.755	0.147	-5.123	3.04e-07	3	5.39e-05	TRUE
MSX1	-0.923	0.181	-5.113	3.21e-07	2	5.56e-05	TRUE
MAPK4	-0.754	0.147	-5.112	3.23e-07	3	5.56e-05	TRUE
GPR61	-0.752	0.147	-5.102	3.4e-07	3	5.79e-05	TRUE
HNF4G	-0.746	0.147	-5.059	4.27e-07	3	7.16e-05	TRUE
ACVRL1	-0.645	0.128	-5.054	4.37e-07	4	7.23e-05	TRUE
SALL4	-1.286	0.255	-5.038	4.76e-07	1	7.77e-05	TRUE
MSC	-1.271	0.255	-4.977	6.53e-07	1	0.000104	TRUE
HOXC11	-1.271	0.255	-4.976	6.54e-07	1	0.000104	TRUE
DIP2A	-0.568	0.114	-4.975	6.6e-07	5	0.000104	TRUE
ZC3H12A	-1.264	0.255	-4.951	7.45e-07	1	0.000116	TRUE
ZC3H10	-1.251	0.255	-4.899	9.73e-07	1	0.000149	TRUE
ELK3	-1.247	0.255	-4.884	1.05e-06	1	0.000159	TRUE
USP42	-1.246	0.255	-4.878	1.08e-06	1	0.000163	TRUE
RUNX3	-1.243	0.255	-4.869	1.13e-06	1	0.000168	TRUE
IFNW1	-1.238	0.255	-4.849	1.25e-06	1	0.000184	TRUE
PIM1	0.714	0.147	4.846	1.27e-06	3	0.000184	FALSE
PLK4	-1.234	0.255	-4.832	1.37e-06	1	0.000196	TRUE
ZNF628	-1.23	0.255	-4.819	1.46e-06	1	0.000207	TRUE
NOTCH3	-1.226	0.255	-4.8	1.6e-06	1	0.000224	TRUE
IFNA6	-1.222	0.255	-4.787	1.71e-06	1	0.000235	TRUE
IRS1	-1.222	0.255	-4.786	1.72e-06	1	0.000235	TRUE
IFNA17	-1.219	0.255	-4.772	1.84e-06	1	0.00025	TRUE
AGRN	-1.214	0.255	-4.753	2.02e-06	1	0.000271	TRUE
BHLHA15	-1.207	0.255	-4.725	2.32e-06	1	0.000308	TRUE
ADRA2C	-0.692	0.147	-4.69	2.75e-06	3	0.000362	TRUE
AKT3	0.535	0.114	4.685	2.82e-06	5	0.000368	FALSE
FNDC1	-1.196	0.255	-4.682	2.86e-06	1	0.000369	TRUE
GPR6	-0.687	0.147	-4.659	3.2e-06	3	0.000408	TRUE
HOXD9	-1.189	0.255	-4.655	3.27e-06	1	0.000412	TRUE
SSBP2	-1.187	0.255	-4.648	3.38e-06	1	0.000422	TRUE
CDX4	-1.185	0.255	-4.642	3.48e-06	1	0.000431	TRUE
ALX1	-1.178	0.255	-4.613	3.99e-06	1	0.00049	TRUE
PPP1R13L	-1.171	0.255	-4.584	4.59e-06	1	0.000558	TRUE
DICER1	-1.167	0.255	-4.568	4.96e-06	1	0.000597	TRUE
RBM19	-1.163	0.255	-4.554	5.31e-06	1	0.000633	TRUE
PIM3	0.669	0.147	4.535	5.8e-06	3	0.000684	FALSE
MET	-0.471	0.104	-4.515	6.36e-06	6	0.000744	FALSE
AQP11	-1.148	0.255	-4.494	7.05e-06	1	0.000817	TRUE
PTGDR	-0.805	0.181	-4.46	8.25e-06	2	0.000948	TRUE
TCEB3CL	-1.138	0.255	-4.457	8.35e-06	1	0.000951	TRUE
DMRT1	1.136	0.255	4.45	8.65e-06	1	0.000976	FALSE
CDKN2D	-1.135	0.255	-4.442	8.95e-06	1	0.000998	TRUE
GMEB1	-1.134	0.255	-4.441	9e-06	1	0.000998	TRUE
ADRA2A	-0.798	0.181	-4.42	9.94e-06	2	0.00108	TRUE
HOXB13	-1.129	0.255	-4.42	9.95e-06	1	0.00108	TRUE
SSBP4	-1.129	0.255	-4.419	9.96e-06	1	0.00108	TRUE
KLF2	-1.126	0.255	-4.408	1.05e-05	1	0.00113	FALSE
GPR62	-0.787	0.181	-4.356	1.33e-05	2	0.00142	FALSE
HRH3	-0.782	0.181	-4.327	1.52e-05	2	0.0016	FALSE
MST1R	-0.551	0.128	-4.316	1.6e-05	4	0.00167	FALSE
HOXD3	-1.101	0.255	-4.311	1.64e-05	1	0.00169	FALSE
PPARG	-0.55	0.128	-4.31	1.64e-05	4	0.00169	FALSE
GPR34	-0.63	0.147	-4.274	1.93e-05	3	0.00197	FALSE
CREB1	-1.089	0.255	-4.262	2.03e-05	1	0.00206	FALSE
GPR124	-1.087	0.255	-4.255	2.11e-05	1	0.00211	FALSE
LPAR2	-0.626	0.147	-4.243	2.22e-05	3	0.00219	FALSE
KLF3	-1.083	0.255	-4.241	2.23e-05	1	0.00219	FALSE
EIF2AK3	-0.542	0.128	-4.241	2.24e-05	4	0.00219	FALSE
GPR68	-0.541	0.128	-4.24	2.25e-05	4	0.00219	FALSE
FAM32A	-1.08	0.255	-4.228	2.37e-05	1	0.00229	FALSE
SLC4A1	-1.079	0.255	-4.226	2.39e-05	1	0.0023	FALSE
FOS	-0.621	0.147	-4.209	2.58e-05	3	0.00245	FALSE
NR2C2	-0.481	0.114	-4.207	2.61e-05	5	0.00246	FALSE
ACAP3	-1.07	0.255	-4.191	2.79e-05	1	0.00262	FALSE
GSK3A	-0.535	0.128	-4.186	2.86e-05	4	0.00266	FALSE
KIFC2	-0.617	0.147	-4.181	2.91e-05	3	0.00269	FALSE
TWIST2	-1.065	0.255	-4.171	3.05e-05	1	0.00279	FALSE
SOX3	-1.064	0.255	-4.165	3.13e-05	1	0.00285	FALSE
SLC37A3	-1.062	0.255	-4.158	3.22e-05	1	0.00291	FALSE
GPR25	-0.613	0.147	-4.156	3.25e-05	3	0.00292	FALSE
IFNA1	-1.049	0.255	-4.106	4.04e-05	1	0.00361	FALSE
PHLDA3	-1.047	0.255	-4.1	4.16e-05	1	0.00368	FALSE
BRD3	-0.738	0.181	-4.088	4.37e-05	2	0.00384	FALSE
PASD1	-1.043	0.255	-4.085	4.43e-05	1	0.00387	FALSE
FAM46B	-1.041	0.255	-4.075	4.62e-05	1	0.00401	FALSE
ABCC3	-0.736	0.181	-4.073	4.65e-05	2	0.00401	FALSE
CDK5R1	0.465	0.114	4.071	4.7e-05	5	0.00401	FALSE
IQGAP3	-1.039	0.255	-4.069	4.74e-05	1	0.00401	FALSE
HAND1	-1.039	0.255	-4.068	4.75e-05	1	0.00401	FALSE
RBM14	-0.734	0.181	-4.064	4.85e-05	2	0.00407	FALSE
ATXN7L3	-1.037	0.255	-4.059	4.95e-05	1	0.00412	FALSE
VENTX	-1.035	0.255	-4.052	5.1e-05	1	0.00422	FALSE
FOXB1	-1.035	0.255	-4.05	5.13e-05	1	0.00422	FALSE
SBNO2	-1.033	0.255	-4.045	5.27e-05	1	0.00429	FALSE
KIF21B	-1.033	0.255	-4.044	5.28e-05	1	0.00429	FALSE
HTR7	-1.032	0.255	-4.04	5.37e-05	1	0.00434	FALSE
MPDU1	-1.029	0.255	-4.03	5.6e-05	1	0.00449	FALSE
FGR	0.594	0.147	4.026	5.69e-05	3	0.00454	FALSE
DRD5	-0.592	0.147	-4.017	5.91e-05	3	0.00468	FALSE
IKZF1	-1.024	0.255	-4.009	6.12e-05	1	0.00482	FALSE
CHD1	-1.023	0.255	-4.007	6.17e-05	1	0.00483	FALSE
DIP2C	-0.719	0.181	-3.984	6.82e-05	2	0.0053	FALSE
MRGPRF	-0.584	0.147	-3.962	7.47e-05	3	0.00576	FALSE
NKX2-3	-1.012	0.255	-3.961	7.5e-05	1	0.00576	FALSE
GPR88	-1.01	0.255	-3.954	7.72e-05	1	0.00589	FALSE
PRKACA	-0.58	0.147	-3.936	8.33e-05	3	0.00632	FALSE
MAGI1	-1.005	0.255	-3.934	8.38e-05	1	0.00633	FALSE
OSM	-1.003	0.255	-3.928	8.59e-05	1	0.00642	FALSE
HTR2A	-0.709	0.181	-3.928	8.61e-05	2	0.00642	FALSE
MEF2BNB-MEF2B	-1.001	0.255	-3.919	8.94e-05	1	0.00663	FALSE
TMEM132A	-0.998	0.255	-3.906	9.41e-05	1	0.00693	FALSE
PC	-0.995	0.255	-3.894	9.89e-05	1	0.00725	FALSE
GRM6	-0.701	0.181	-3.882	0.000104	2	0.00758	FALSE
NOTCH1	-0.985	0.255	-3.857	0.000115	1	0.00836	FALSE
AKT1	0.492	0.128	3.854	0.000117	4	0.00842	FALSE
TESK1	-0.439	0.114	-3.847	0.00012	5	0.00858	FALSE
GPR158	-0.695	0.181	-3.846	0.00012	2	0.00858	FALSE
HDAC5	-0.982	0.255	-3.843	0.000122	1	0.00862	FALSE
IKZF5	-0.981	0.255	-3.84	0.000123	1	0.00862	FALSE
PRR22	-0.981	0.255	-3.84	0.000124	1	0.00862	FALSE
SLC4A3	-0.981	0.255	-3.839	0.000124	1	0.00862	FALSE
SGK223	-0.98	0.255	-3.838	0.000125	1	0.00863	FALSE
PGR	-0.693	0.181	-3.836	0.000126	2	0.00867	FALSE
ADRA1D	-0.979	0.255	-3.831	0.000128	1	0.00876	FALSE
NHLH2	-0.978	0.255	-3.83	0.000129	1	0.00876	FALSE
MAPK7	-0.489	0.128	-3.828	0.000129	4	0.00878	FALSE
FERD3L	-0.977	0.255	-3.826	0.000131	1	0.00881	FALSE
BAI3	-0.689	0.181	-3.813	0.000138	2	0.00926	FALSE
CCKBR	-0.562	0.147	-3.81	0.000139	3	0.00929	FALSE
RBM15	-0.973	0.255	-3.809	0.00014	1	0.00929	FALSE
VMA21	-0.972	0.255	-3.806	0.000142	1	0.00933	FALSE
MAST1	-0.687	0.181	-3.806	0.000142	2	0.00933	FALSE
CALHM1	-0.971	0.255	-3.803	0.000144	1	0.00939	FALSE
ATF4	-0.685	0.181	-3.793	0.00015	2	0.00973	FALSE
MATK	-0.484	0.128	-3.789	0.000152	4	0.00983	FALSE
TEX264	-0.683	0.181	-3.781	0.000157	2	0.0101	FALSE
TTLL3	-0.682	0.181	-3.776	0.00016	2	0.0102	FALSE
IFNA21	-0.963	0.255	-3.77	0.000164	1	0.0105	FALSE
LTN1	-0.962	0.255	-3.765	0.000167	1	0.0106	FALSE
ST3GAL3	-0.957	0.255	-3.745	0.000181	1	0.0114	FALSE
PHLDA2	-0.948	0.255	-3.711	0.000207	1	0.013	FALSE
PRPF4B	-0.545	0.147	-3.696	0.00022	3	0.0137	FALSE
TMEM140	-0.941	0.255	-3.685	0.00023	1	0.0143	FALSE
SLC37A4	-0.938	0.255	-3.671	0.000242	1	0.015	FALSE
PLCD3	-0.935	0.255	-3.662	0.000251	1	0.0155	FALSE
LOC100996746	-0.935	0.255	-3.659	0.000253	1	0.0155	FALSE
SOX10	-0.934	0.255	-3.656	0.000257	1	0.0157	FALSE
TRIM28	-0.66	0.181	-3.653	0.00026	2	0.0158	FALSE
HRH4	-0.538	0.147	-3.648	0.000265	3	0.016	FALSE
A2M	-0.93	0.255	-3.642	0.000272	1	0.0163	FALSE
SPDYE2	-0.93	0.255	-3.639	0.000274	1	0.0164	FALSE
ZNF268	-0.929	0.255	-3.639	0.000275	1	0.0164	FALSE
GPR114	-0.535	0.147	-3.629	0.000285	3	0.0169	FALSE
DLX4	-0.925	0.255	-3.622	0.000293	1	0.0173	FALSE
WT1	-0.922	0.255	-3.61	0.000307	1	0.018	FALSE
POU2F1	-0.92	0.255	-3.603	0.000316	1	0.0185	FALSE
RXRG	0.915	0.255	3.582	0.000342	1	0.0199	FALSE
FBXW7	-0.913	0.255	-3.573	0.000354	1	0.0205	FALSE
BCAP31	-0.645	0.181	-3.569	0.000359	2	0.0207	FALSE
HOXC9	-0.911	0.255	-3.565	0.000365	1	0.0209	FALSE
PLXNA2	-0.911	0.255	-3.565	0.000365	1	0.0209	FALSE
HERC4	-0.91	0.255	-3.562	0.000369	1	0.021	FALSE
STK17A	-0.643	0.181	-3.557	0.000376	2	0.0213	FALSE
RPA4	-0.907	0.255	-3.552	0.000383	1	0.0216	FALSE
TNFSF14	0.523	0.147	3.549	0.000388	3	0.0218	FALSE
HMX2	-0.906	0.255	-3.548	0.00039	1	0.0218	FALSE
TONSL	-0.905	0.255	-3.542	0.000398	1	0.0222	FALSE
GPR139	-0.404	0.114	-3.537	0.000406	5	0.0225	FALSE
ZBTB14	-0.903	0.255	-3.536	0.000407	1	0.0225	FALSE
MCF2L	-0.903	0.255	-3.534	0.00041	1	0.0225	FALSE
PTEN	-0.521	0.147	-3.533	0.000412	3	0.0225	FALSE
ALPK2	-0.902	0.255	-3.532	0.000414	1	0.0225	FALSE
HIPK4	-0.638	0.181	-3.532	0.000414	2	0.0225	FALSE
ZNF653	-0.901	0.255	-3.529	0.000419	1	0.0226	FALSE
ISL1	-0.899	0.255	-3.519	0.000434	1	0.0234	FALSE
NR5A1	-0.895	0.255	-3.503	0.00046	1	0.0247	FALSE
REPIN1	-0.631	0.181	-3.495	0.000476	2	0.0253	FALSE
CSNK1E	-0.446	0.128	-3.494	0.000476	4	0.0253	FALSE
MEIS2	-0.629	0.181	-3.483	0.000498	2	0.0263	FALSE
NACC1	-0.889	0.255	-3.48	0.000502	1	0.0264	FALSE
OGFR	-0.512	0.147	-3.473	0.000516	3	0.0271	FALSE
FLT4	-0.443	0.128	-3.466	0.00053	4	0.0277	FALSE
ELF4	-0.885	0.255	-3.465	0.000532	1	0.0277	FALSE
ARHGEF10L	-0.884	0.255	-3.459	0.000543	1	0.0281	FALSE
PTRF	-0.879	0.255	-3.44	0.000582	1	0.0301	FALSE
ONECUT1	-0.877	0.255	-3.433	0.000599	1	0.0308	FALSE
KCNC4	-0.505	0.147	-3.425	0.000615	3	0.0314	FALSE
MAP4K5	-0.619	0.181	-3.425	0.000615	2	0.0314	FALSE
PTGER1	-0.616	0.181	-3.409	0.000654	2	0.0332	FALSE
NEUROD1	-0.868	0.255	-3.398	0.000679	1	0.0344	FALSE
ADRA1B	-0.865	0.255	-3.384	0.000715	1	0.036	FALSE
KIAA1551	-0.864	0.255	-3.381	0.000723	1	0.0363	FALSE
FOXN4	-0.86	0.255	-3.366	0.000763	1	0.0382	FALSE
IFNA13	-0.858	0.255	-3.358	0.000786	1	0.0392	FALSE
DNM1	-0.857	0.255	-3.357	0.00079	1	0.0392	FALSE
HOXD10	-0.857	0.255	-3.355	0.000797	1	0.0394	FALSE
CELF4	-0.857	0.255	-3.353	0.0008	1	0.0394	FALSE
RET	-0.302	0.09	-3.348	0.000816	8	0.04	FALSE
CORO7	-0.855	0.255	-3.347	0.00082	1	0.04	FALSE
DAB2IP	-0.855	0.255	-3.346	0.000822	1	0.04	FALSE
EXOC3L4	-0.602	0.181	-3.332	0.000864	2	0.0419	FALSE
LTBP2	-0.851	0.255	-3.33	0.00087	1	0.042	FALSE
BANP	-0.849	0.255	-3.323	0.000893	1	0.043	FALSE
HMHA1	-0.848	0.255	-3.321	0.000899	1	0.0431	FALSE
GPR174	-0.598	0.181	-3.309	0.000937	2	0.0447	FALSE
CLK3	-0.255	0.077	-3.307	0.000945	11	0.045	FALSE
CRAMP1L	-0.844	0.255	-3.306	0.000949	1	0.045	FALSE
FOXP3	0.844	0.255	3.304	0.000957	1	0.0452	FALSE
DRD4	-0.594	0.181	-3.289	0.00101	2	0.0473	FALSE
KLHL34	-0.837	0.255	-3.276	0.00106	1	0.0495	FALSE
IFNLR1	-0.837	0.255	-3.275	0.00106	1	0.0495	FALSE
KIAA0232	-0.836	0.255	-3.271	0.00108	1	0.05	FALSE
GPR123	-0.481	0.147	-3.264	0.0011	3	0.051	FALSE
LIPC	-0.589	0.181	-3.263	0.0011	2	0.051	FALSE
PRRT3	-0.831	0.255	-3.252	0.00115	1	0.0527	FALSE
MYOG	-0.831	0.255	-3.252	0.00115	1	0.0527	FALSE
ZFP36L1	-0.83	0.255	-3.247	0.00117	1	0.0533	FALSE
SPDYE4	-0.828	0.255	-3.241	0.0012	1	0.0544	FALSE
ANKRD27	-0.825	0.255	-3.228	0.00125	1	0.0567	FALSE
BRD4	-0.475	0.147	-3.22	0.00128	3	0.058	FALSE
EPHB2	-0.474	0.147	-3.214	0.00131	3	0.059	FALSE
FZD9	-0.579	0.181	-3.204	0.00136	2	0.0609	FALSE
OTX1	-0.818	0.255	-3.203	0.00136	1	0.061	FALSE
TAF7L	-0.818	0.255	-3.2	0.00138	1	0.0614	FALSE
FCRL5	-0.816	0.255	-3.196	0.0014	1	0.062	FALSE
SOX15	-0.815	0.255	-3.191	0.00142	1	0.0629	FALSE
PAX8	-0.47	0.148	-3.188	0.00144	3	0.0634	FALSE
MYOD1	-0.813	0.255	-3.182	0.00146	1	0.0643	FALSE
DAPK1	-0.469	0.148	-3.18	0.00148	3	0.0647	FALSE
SSBP3	-0.808	0.255	-3.165	0.00156	1	0.068	FALSE
RXFP2	-0.571	0.181	-3.159	0.00158	2	0.0689	FALSE
GBX2	-0.807	0.255	-3.157	0.0016	1	0.0691	FALSE
RABL6	-0.57	0.181	-3.157	0.0016	2	0.0691	FALSE
SPHKAP	-0.806	0.255	-3.154	0.00162	1	0.0696	FALSE
HDGFRP2	-0.805	0.255	-3.151	0.00163	1	0.0699	FALSE
POLD1	-0.803	0.255	-3.142	0.00168	1	0.072	FALSE
ZBED4	-0.797	0.255	-3.118	0.00182	1	0.0777	FALSE
NISCH	-0.796	0.255	-3.117	0.00183	1	0.0778	FALSE
CDKN1A	-0.563	0.181	-3.116	0.00184	2	0.0778	FALSE
GPR17	-0.562	0.181	-3.111	0.00187	2	0.0788	FALSE
ADCY2	-0.457	0.148	-3.1	0.00194	3	0.0816	FALSE
GLTSCR1L	-0.791	0.255	-3.095	0.00197	1	0.0825	FALSE
EPHB3	-0.456	0.148	-3.094	0.00198	3	0.0825	FALSE
CXorf67	-0.79	0.255	-3.094	0.00198	1	0.0825	FALSE
KISS1R	-0.454	0.148	-3.081	0.00207	3	0.0859	FALSE
FAM46D	-0.783	0.255	-3.065	0.00218	1	0.0903	FALSE
RBFOX1	-0.782	0.255	-3.061	0.00221	1	0.0912	FALSE
GALR3	-0.55	0.181	-3.043	0.00235	2	0.0966	FALSE
DLX2	-0.773	0.255	-3.027	0.00247	1	0.101	FALSE
BAI2	-0.546	0.181	-3.023	0.0025	2	0.102	FALSE
SHOX2	-0.771	0.255	-3.018	0.00255	1	0.104	FALSE
PCDHA8	-0.77	0.255	-3.014	0.00258	1	0.105	FALSE
ERG	-0.77	0.255	-3.013	0.00259	1	0.105	FALSE
TTC28	-0.767	0.255	-3.001	0.00269	1	0.109	FALSE
SLC38A2	-0.766	0.255	-2.999	0.00271	1	0.109	FALSE
MAPK8IP3	-0.763	0.255	-2.987	0.00282	1	0.113	FALSE
ECEL1	-0.761	0.255	-2.977	0.00291	1	0.117	FALSE
TMEM19	-0.76	0.255	-2.975	0.00294	1	0.117	FALSE
HTR2B	-0.439	0.148	-2.974	0.00294	3	0.117	FALSE
ADRB3	-0.438	0.148	-2.969	0.00299	3	0.118	FALSE
PAX7	-0.758	0.255	-2.969	0.003	1	0.118	FALSE
PRPF40B	-0.758	0.255	-2.966	0.00302	1	0.119	FALSE
ZNF296	-0.758	0.255	-2.965	0.00303	1	0.119	FALSE
CPEB2	-0.757	0.255	-2.964	0.00304	1	0.119	FALSE
EGR2	-0.757	0.255	-2.963	0.00305	1	0.119	FALSE
CELF5	-0.535	0.181	-2.963	0.00305	2	0.119	FALSE
PKD2	-0.756	0.255	-2.96	0.00308	1	0.119	FALSE
CPD	-0.755	0.255	-2.956	0.00312	1	0.121	FALSE
ATAD3A	-0.754	0.255	-2.953	0.00315	1	0.121	FALSE
PIM2	0.436	0.148	2.952	0.00316	3	0.121	FALSE
FGFR3	-0.284	0.097	-2.941	0.00328	7	0.125	FALSE
SORCS3	-0.528	0.181	-2.921	0.00349	2	0.133	FALSE
WEE1	-0.528	0.181	-2.921	0.0035	2	0.133	FALSE
ATOH1	-0.745	0.255	-2.916	0.00355	1	0.134	FALSE
SIX4	-0.745	0.255	-2.916	0.00355	1	0.134	FALSE
GPR135	-0.527	0.181	-2.915	0.00356	2	0.134	FALSE
ARHGAP44	-0.523	0.181	-2.897	0.00377	2	0.142	FALSE
IRAK4	-0.33	0.114	-2.892	0.00383	5	0.144	FALSE
FUK	-0.521	0.181	-2.886	0.00391	2	0.146	FALSE
HDAC7	-0.521	0.181	-2.883	0.00395	2	0.147	FALSE
PLEKHG5	-0.736	0.255	-2.88	0.00398	1	0.148	FALSE
PIK3R4	-0.52	0.181	-2.878	0.00401	2	0.149	FALSE
CLK2	-0.278	0.097	-2.876	0.00404	7	0.149	FALSE
BTBD18	-0.734	0.255	-2.872	0.00408	1	0.151	FALSE
HHEX	0.519	0.181	2.87	0.00411	2	0.151	FALSE
NCOA3	-0.518	0.181	-2.866	0.00416	2	0.152	FALSE
HIPK3	-0.516	0.181	-2.859	0.00426	2	0.156	FALSE
INO80	-0.73	0.255	-2.857	0.00429	1	0.156	FALSE
IFNA7	-0.73	0.255	-2.856	0.00429	1	0.156	FALSE
SOWAHB	-0.729	0.255	-2.854	0.00433	1	0.157	FALSE
TCF7L1	-0.728	0.255	-2.85	0.00438	1	0.158	FALSE
CDKN2C	-0.72	0.255	-2.817	0.00486	1	0.175	FALSE
MAGEB10	-0.72	0.255	-2.816	0.00486	1	0.175	FALSE
SLC35F1	-0.508	0.181	-2.814	0.00489	2	0.175	FALSE
INPP5E	-0.719	0.255	-2.814	0.0049	1	0.175	FALSE
NFATC1	-0.507	0.181	-2.809	0.00497	2	0.177	FALSE
ISLR2	-0.716	0.255	-2.804	0.00505	1	0.18	FALSE
EMILIN2	-0.716	0.255	-2.802	0.00508	1	0.18	FALSE
PZP	-0.715	0.255	-2.798	0.00515	1	0.182	FALSE
MARK4	-0.505	0.181	-2.795	0.00519	2	0.183	FALSE
MAP3K14	-0.412	0.148	-2.794	0.00521	3	0.183	FALSE
TECPR2	-0.713	0.255	-2.792	0.00524	1	0.184	FALSE
CNNM4	-0.713	0.255	-2.791	0.00526	1	0.184	FALSE
PRR23B	-0.712	0.255	-2.786	0.00534	1	0.186	FALSE
SLC43A2	-0.711	0.255	-2.784	0.00537	1	0.187	FALSE
SMAD7	-0.71	0.255	-2.78	0.00544	1	0.189	FALSE
ZNF423	-0.71	0.255	-2.779	0.00546	1	0.189	FALSE
GPR82	-0.502	0.181	-2.777	0.00549	2	0.189	FALSE
CELF3	-0.706	0.255	-2.765	0.0057	1	0.196	FALSE
ZBTB39	-0.705	0.255	-2.758	0.00582	1	0.2	FALSE
RARA	-0.406	0.148	-2.753	0.00591	3	0.202	FALSE
GPR65	-0.497	0.181	-2.752	0.00592	2	0.202	FALSE
SNAI1	-0.702	0.255	-2.748	0.006	1	0.204	FALSE
IPPK	0.405	0.148	2.745	0.00606	3	0.205	FALSE
VARS	-0.699	0.255	-2.738	0.00619	1	0.209	FALSE
LPAR1	0.494	0.181	2.733	0.00627	2	0.212	FALSE
BHLHB9	-0.697	0.255	-2.728	0.00638	1	0.215	FALSE
FAM151A	0.695	0.255	2.72	0.00653	1	0.219	FALSE
P2RY11	-0.491	0.181	-2.718	0.00657	2	0.22	FALSE
MAFB	-0.693	0.255	-2.712	0.00669	1	0.223	FALSE
MAP3K9	-0.49	0.181	-2.712	0.0067	2	0.223	FALSE
TRIB1	-0.282	0.104	-2.706	0.00681	6	0.226	FALSE
MAGEB2	-0.691	0.255	-2.703	0.00688	1	0.228	FALSE
GCM2	-0.69	0.255	-2.701	0.00691	1	0.228	FALSE
ZEB1	-0.69	0.255	-2.699	0.00695	1	0.229	FALSE
MAP3K11	-0.486	0.181	-2.69	0.00714	2	0.235	FALSE
OR52N5	-0.687	0.255	-2.689	0.00716	1	0.235	FALSE
CDC27	-0.687	0.255	-2.687	0.00721	1	0.236	FALSE
FAM135A	-0.685	0.255	-2.681	0.00734	1	0.24	FALSE
GPR116	-0.482	0.181	-2.666	0.00768	2	0.25	FALSE
SGSM2	-0.681	0.255	-2.664	0.00772	1	0.251	FALSE
AMY2B	-0.481	0.181	-2.663	0.00774	2	0.251	FALSE
CDAN1	-0.679	0.255	-2.658	0.00786	1	0.253	FALSE
ZNF775	-0.679	0.255	-2.658	0.00786	1	0.253	FALSE
PLCG2	-0.339	0.128	-2.656	0.00792	4	0.254	FALSE
ANKRD26	-0.677	0.255	-2.649	0.00808	1	0.259	FALSE
IKBKE	-0.39	0.148	-2.646	0.00816	3	0.261	FALSE
ATXN1	-0.674	0.255	-2.637	0.00838	1	0.267	FALSE
INSR	-0.301	0.114	-2.634	0.00844	5	0.268	FALSE
PDIK1L	0.301	0.114	2.634	0.00844	5	0.268	FALSE
HOXB6	-0.671	0.255	-2.627	0.00861	1	0.273	FALSE
PPARGC1B	-0.67	0.255	-2.624	0.0087	1	0.275	FALSE
UTS2R	-0.472	0.181	-2.611	0.00904	2	0.284	FALSE
PTPRH	-0.667	0.255	-2.611	0.00905	1	0.284	FALSE
SLC9A2	0.665	0.255	2.603	0.00925	1	0.29	FALSE
NFE2	0.661	0.255	2.588	0.00966	1	0.302	FALSE
PCDHGA2	-0.661	0.255	-2.587	0.0097	1	0.302	FALSE
SORT1	-0.467	0.181	-2.586	0.00972	2	0.302	FALSE
POM121	-0.66	0.255	-2.585	0.00975	1	0.302	FALSE
GRM1	-0.467	0.181	-2.584	0.00977	2	0.302	FALSE
PPP3CA	-0.659	0.255	-2.578	0.00993	1	0.306	FALSE
SMO	-0.466	0.181	-2.578	0.00995	2	0.306	FALSE
DYRK3	0.329	0.128	2.577	0.00997	4	0.307	FALSE
BICD2	-0.658	0.255	-2.575	0.01	1	0.307	FALSE
CIDEA	-0.658	0.255	-2.575	0.01	1	0.307	FALSE
GLUD1	-0.655	0.255	-2.564	0.0104	1	0.316	FALSE
GMIP	-0.652	0.255	-2.551	0.0108	1	0.327	FALSE
EPHA2	-0.325	0.128	-2.545	0.0109	4	0.332	FALSE
ALX3	-0.649	0.255	-2.539	0.0111	1	0.337	FALSE
RFC1	-0.458	0.181	-2.536	0.0112	2	0.339	FALSE
MAML3	-0.646	0.255	-2.529	0.0114	1	0.345	FALSE
TFAP4	-0.645	0.255	-2.525	0.0116	1	0.348	FALSE
ZNF720	-0.644	0.255	-2.52	0.0117	1	0.352	FALSE
EFCAB6	-0.644	0.255	-2.519	0.0118	1	0.352	FALSE
MIS18BP1	-0.641	0.255	-2.509	0.0121	1	0.362	FALSE
HES1	-0.64	0.255	-2.504	0.0123	1	0.366	FALSE
GPR153	-0.639	0.255	-2.501	0.0124	1	0.368	FALSE
ZNF530	-0.638	0.255	-2.498	0.0125	1	0.37	FALSE
FAM43A	-0.638	0.255	-2.497	0.0125	1	0.371	FALSE
MTHFR	-0.451	0.181	-2.494	0.0126	2	0.373	FALSE
PSD4	-0.635	0.255	-2.485	0.013	1	0.381	FALSE
TBX22	0.635	0.255	2.485	0.013	1	0.381	FALSE
TYK2	-0.449	0.181	-2.484	0.013	2	0.381	FALSE
SCAF8	-0.634	0.255	-2.481	0.0131	1	0.384	FALSE
EIF2AK1	-0.448	0.181	-2.478	0.0132	2	0.386	FALSE
COBL	-0.629	0.255	-2.463	0.0138	1	0.401	FALSE
EPHA1	-0.444	0.181	-2.457	0.014	2	0.406	FALSE
TBR1	-0.628	0.255	-2.457	0.014	1	0.406	FALSE
JAK3	-0.314	0.128	-2.455	0.0141	4	0.408	FALSE
EEPD1	-0.627	0.255	-2.453	0.0142	1	0.409	FALSE
ATRAID	0.627	0.255	2.453	0.0142	1	0.409	FALSE
KSR2	-0.442	0.181	-2.444	0.0145	2	0.417	FALSE
PTPRR	0.44	0.181	2.433	0.015	2	0.43	FALSE
SATB2	-0.621	0.255	-2.431	0.0151	1	0.431	FALSE
MAGEB4	-0.621	0.255	-2.43	0.0151	1	0.431	FALSE
OR4K2	-0.62	0.255	-2.428	0.0152	1	0.433	FALSE
ROR1	-0.358	0.148	-2.427	0.0152	3	0.433	FALSE
FZD1	-0.619	0.255	-2.422	0.0154	1	0.438	FALSE
MRPL10	0.437	0.181	2.417	0.0156	2	0.442	FALSE
UGCG	-0.617	0.255	-2.415	0.0158	1	0.445	FALSE
SMURF1	-0.436	0.181	-2.412	0.0159	2	0.447	FALSE
KIT	-0.232	0.097	-2.405	0.0162	7	0.455	FALSE
WDPCP	0.613	0.255	2.4	0.0164	1	0.46	FALSE
GPRIN1	-0.613	0.255	-2.399	0.0164	1	0.46	FALSE
B3GNTL1	-0.613	0.255	-2.398	0.0165	1	0.46	FALSE
ABHD8	-0.612	0.255	-2.395	0.0166	1	0.463	FALSE
HPS6	-0.612	0.255	-2.395	0.0166	1	0.463	FALSE
LATS2	-0.353	0.148	-2.392	0.0168	3	0.465	FALSE
TRAK1	-0.608	0.255	-2.38	0.0173	1	0.479	FALSE
GOSR1	0.607	0.255	2.376	0.0175	1	0.483	FALSE
SLC4A2	-0.607	0.255	-2.375	0.0176	1	0.484	FALSE
ZNF398	0.606	0.255	2.371	0.0177	1	0.487	FALSE
GPR85	-0.303	0.128	-2.37	0.0178	4	0.488	FALSE
GNA12	-0.428	0.181	-2.368	0.0179	2	0.49	FALSE
NR2F6	-0.605	0.255	-2.367	0.0179	1	0.49	FALSE
PLAC4	-0.603	0.255	-2.359	0.0183	1	0.499	FALSE
CARD11	-0.426	0.181	-2.357	0.0184	2	0.501	FALSE
TP53BP2	-0.426	0.181	-2.355	0.0185	2	0.501	FALSE
SEC61A2	-0.602	0.255	-2.355	0.0185	1	0.501	FALSE
PIGN	-0.601	0.255	-2.353	0.0187	1	0.504	FALSE
NOX1	-0.6	0.255	-2.35	0.0188	1	0.505	FALSE
NIPA2	-0.6	0.255	-2.35	0.0188	1	0.505	FALSE
FFAR1	-0.346	0.148	-2.349	0.0188	3	0.506	FALSE
MYO6	-0.6	0.255	-2.347	0.0189	1	0.507	FALSE
CDK9	-0.3	0.128	-2.346	0.019	4	0.507	FALSE
RING1	-0.599	0.255	-2.344	0.0191	1	0.509	FALSE
NUMBL	0.598	0.255	2.34	0.0193	1	0.514	FALSE
HTRA4	-0.597	0.255	-2.338	0.0194	1	0.515	FALSE
DUSP1	-0.421	0.181	-2.332	0.0197	2	0.522	FALSE
KIAA0922	-0.595	0.255	-2.33	0.0198	1	0.524	FALSE
LLGL2	-0.595	0.255	-2.329	0.0199	1	0.525	FALSE
TMEM182	-0.42	0.181	-2.326	0.02	2	0.527	FALSE
ZBTB47	0.594	0.255	2.325	0.0201	1	0.528	FALSE
ITGA6	0.593	0.255	2.321	0.0203	1	0.532	FALSE
LOC100287878	-0.593	0.255	-2.319	0.0204	1	0.534	FALSE
ICAM3	-0.589	0.255	-2.307	0.0211	1	0.551	FALSE
STK10	-0.416	0.181	-2.303	0.0213	2	0.555	FALSE
FAR2	0.588	0.255	2.3	0.0214	1	0.558	FALSE
FAM171B	0.585	0.255	2.288	0.0222	1	0.576	FALSE
RRAGC	0.583	0.255	2.282	0.0225	1	0.583	FALSE
SPRED1	-0.582	0.256	-2.277	0.0228	1	0.59	FALSE
PRR3	0.41	0.181	2.268	0.0234	2	0.603	FALSE
OPN5	-0.289	0.128	-2.262	0.0237	4	0.61	FALSE
CRHR2	-0.409	0.181	-2.262	0.0237	2	0.61	FALSE
SIX2	-0.577	0.256	-2.258	0.0239	1	0.614	FALSE
MAPK8IP1	-0.576	0.256	-2.255	0.0241	1	0.618	FALSE
H2AFB3	0.576	0.256	2.254	0.0242	1	0.618	FALSE
PRKX	-0.288	0.128	-2.254	0.0242	4	0.618	FALSE
GNAL	-0.332	0.148	-2.253	0.0243	3	0.618	FALSE
TOR1B	-0.575	0.256	-2.251	0.0244	1	0.62	FALSE
C10orf12	-0.575	0.256	-2.25	0.0245	1	0.62	FALSE
ESR1	-0.332	0.148	-2.249	0.0245	3	0.621	FALSE
DYRK1B	-0.406	0.181	-2.246	0.0247	2	0.623	FALSE
HDAC3	-0.406	0.181	-2.246	0.0247	2	0.623	FALSE
EPS8L1	-0.405	0.181	-2.243	0.0249	2	0.626	FALSE
TBL1XR1	-0.573	0.256	-2.243	0.0249	1	0.626	FALSE
ZNF800	0.571	0.256	2.234	0.0255	1	0.639	FALSE
UBA7	-0.569	0.256	-2.227	0.026	1	0.649	FALSE
MZF1	-0.569	0.256	-2.225	0.0261	1	0.651	FALSE
USP7	-0.402	0.181	-2.225	0.0261	2	0.651	FALSE
VIT	0.567	0.256	2.22	0.0264	1	0.657	FALSE
CDKL2	-0.567	0.256	-2.219	0.0265	1	0.657	FALSE
CTDSP1	-0.567	0.256	-2.219	0.0265	1	0.657	FALSE
ESRRA	-0.565	0.256	-2.212	0.027	1	0.666	FALSE
PAK4	-0.213	0.097	-2.206	0.0274	7	0.676	FALSE
MEI1	0.563	0.256	2.204	0.0275	1	0.678	FALSE
DCLRE1A	-0.563	0.256	-2.203	0.0276	1	0.678	FALSE
SNRPA	-0.562	0.256	-2.201	0.0278	1	0.68	FALSE
GLDC	-0.562	0.256	-2.2	0.0278	1	0.68	FALSE
IL17RE	-0.562	0.256	-2.199	0.0279	1	0.681	FALSE
EMR3	0.397	0.181	2.196	0.0281	2	0.685	FALSE
AFF2	-0.561	0.256	-2.196	0.0281	1	0.685	FALSE
SOCS4	-0.56	0.256	-2.191	0.0285	1	0.691	FALSE
NUTM2F	-0.56	0.256	-2.191	0.0285	1	0.691	FALSE
RSRC2	-0.559	0.256	-2.188	0.0287	1	0.693	FALSE
MAG	-0.559	0.256	-2.188	0.0287	1	0.693	FALSE
SLC16A4	-0.559	0.256	-2.187	0.0288	1	0.694	FALSE
PIK3CB	-0.322	0.148	-2.184	0.029	3	0.698	FALSE
SPRED2	-0.558	0.256	-2.183	0.029	1	0.698	FALSE
BRPF1	-0.556	0.256	-2.178	0.0294	1	0.703	FALSE
CD99	0.556	0.256	2.178	0.0294	1	0.703	FALSE
FHOD1	-0.556	0.256	-2.178	0.0294	1	0.703	FALSE
C6orf58	-0.556	0.256	-2.177	0.0295	1	0.703	FALSE
KCTD12	-0.556	0.256	-2.176	0.0296	1	0.703	FALSE
HTATSF1	-0.555	0.256	-2.172	0.0299	1	0.708	FALSE
KRTAP10-7	-0.555	0.256	-2.171	0.0299	1	0.708	FALSE
RBAK	-0.554	0.256	-2.17	0.03	1	0.708	FALSE
HLA-DPA1	-0.554	0.256	-2.17	0.03	1	0.708	FALSE
RFXANK	-0.392	0.181	-2.17	0.0301	2	0.708	FALSE
RBM10	-0.391	0.181	-2.166	0.0303	2	0.713	FALSE
IMMP1L	-0.553	0.256	-2.166	0.0303	1	0.713	FALSE
MLH3	-0.553	0.256	-2.165	0.0304	1	0.713	FALSE
ACVR2B	-0.247	0.114	-2.162	0.0306	5	0.717	FALSE
GHSR	-0.247	0.114	-2.157	0.031	5	0.724	FALSE
THAP7	-0.551	0.256	-2.156	0.0311	1	0.725	FALSE
OXTR	-0.317	0.148	-2.148	0.0317	3	0.738	FALSE
PHOSPHO2	-0.548	0.256	-2.145	0.032	1	0.742	FALSE
COG7	-0.548	0.256	-2.143	0.0321	1	0.745	FALSE
CTGF	-0.547	0.256	-2.142	0.0322	1	0.745	FALSE
PKNOX1	0.547	0.256	2.139	0.0324	1	0.749	FALSE
PLEKHO1	-0.546	0.256	-2.138	0.0325	1	0.75	FALSE
NPR1	-0.386	0.181	-2.136	0.0327	2	0.751	FALSE
PIP5K1A	0.386	0.181	2.135	0.0327	2	0.751	FALSE
ALG6	-0.546	0.256	-2.135	0.0328	1	0.751	FALSE
TP53TG5	-0.545	0.256	-2.134	0.0329	1	0.751	FALSE
PACSIN3	0.545	0.256	2.134	0.0329	1	0.751	FALSE
FOXR1	-0.545	0.256	-2.132	0.033	1	0.753	FALSE
PHF21A	0.544	0.256	2.13	0.0332	1	0.756	FALSE
UTP14A	-0.543	0.256	-2.125	0.0336	1	0.763	FALSE
TSPAN8	-0.543	0.256	-2.124	0.0337	1	0.764	FALSE
SH3BP4	-0.542	0.256	-2.121	0.0339	1	0.768	FALSE
JPH4	-0.541	0.256	-2.118	0.0342	1	0.773	FALSE
ZIC3	-0.54	0.256	-2.115	0.0345	1	0.778	FALSE
OR10AG1	-0.537	0.256	-2.103	0.0354	1	0.799	FALSE
SUPT5H	-0.537	0.256	-2.102	0.0356	1	0.8	FALSE
ESR2	-0.378	0.181	-2.094	0.0363	2	0.815	FALSE
FAM120A	-0.378	0.181	-2.093	0.0364	2	0.816	FALSE
TCF4	-0.267	0.128	-2.088	0.0368	4	0.823	FALSE
BRAF	-0.239	0.114	-2.088	0.0368	5	0.823	FALSE
HRH2	-0.377	0.181	-2.084	0.0371	2	0.828	FALSE
DPH5	-0.532	0.256	-2.083	0.0373	1	0.829	FALSE
ST5	-0.532	0.256	-2.082	0.0374	1	0.829	FALSE
LCOR	-0.532	0.256	-2.082	0.0374	1	0.829	FALSE
PAK6	-0.266	0.128	-2.081	0.0375	4	0.829	FALSE
ARID3A	-0.531	0.256	-2.08	0.0375	1	0.829	FALSE
KL	-0.531	0.256	-2.079	0.0376	1	0.83	FALSE
NR5A2	-0.53	0.256	-2.076	0.0379	1	0.835	FALSE
SPIN2B	0.53	0.256	2.072	0.0382	1	0.841	FALSE
ZMYM4	-0.528	0.256	-2.068	0.0386	1	0.848	FALSE
KANK1	-0.528	0.256	-2.067	0.0388	1	0.85	FALSE
SARDH	-0.528	0.256	-2.066	0.0389	1	0.85	FALSE
PLEKHG3	-0.373	0.181	-2.064	0.039	2	0.852	FALSE
MAN2C1	-0.527	0.256	-2.064	0.0391	1	0.852	FALSE
MAP4K4	-0.304	0.148	-2.063	0.0392	3	0.852	FALSE
EIF5B	-0.527	0.256	-2.061	0.0393	1	0.855	FALSE
ASCL2	-0.524	0.256	-2.053	0.0401	1	0.87	FALSE
RPS6KA4	-0.303	0.148	-2.051	0.0403	3	0.872	FALSE
FZD2	-0.523	0.256	-2.049	0.0405	1	0.874	FALSE
CPEB1	-0.37	0.181	-2.049	0.0405	2	0.874	FALSE
EBAG9	-0.302	0.148	-2.045	0.0408	3	0.878	FALSE
SLC2A3	0.302	0.148	2.045	0.0408	3	0.878	FALSE
CHEK1	-0.522	0.256	-2.043	0.0411	1	0.881	FALSE
ZNF484	-0.522	0.256	-2.042	0.0411	1	0.881	FALSE
TSC22D4	0.301	0.148	2.042	0.0412	3	0.881	FALSE
FAM19A4	-0.52	0.256	-2.035	0.0419	1	0.893	FALSE
POLR2B	-0.52	0.256	-2.035	0.0419	1	0.893	FALSE
PTK2B	-0.259	0.128	-2.031	0.0423	4	0.899	FALSE
SNX6	-0.519	0.256	-2.031	0.0423	1	0.899	FALSE
FEZF1	-0.518	0.256	-2.029	0.0425	1	0.902	FALSE
APOE	-0.518	0.256	-2.027	0.0427	1	0.904	FALSE
TAS2R14	-0.299	0.148	-2.026	0.0428	3	0.905	FALSE
BCL6	-0.517	0.256	-2.022	0.0432	1	0.912	FALSE
MAP4K2	-0.258	0.128	-2.019	0.0435	4	0.917	FALSE
ZNF624	-0.515	0.256	-2.016	0.0438	1	0.922	FALSE
TAS2R43	-0.297	0.148	-2.015	0.0439	3	0.923	FALSE
MC4R	-0.513	0.256	-2.007	0.0447	1	0.937	FALSE
CNTN2	-0.513	0.256	-2.007	0.0448	1	0.937	FALSE
TPO	-0.362	0.181	-2.005	0.045	2	0.941	FALSE
RHBDF1	-0.512	0.256	-2.003	0.0451	1	0.942	FALSE
INS	0.512	0.256	2.002	0.0453	1	0.943	FALSE
GRHL1	-0.511	0.256	-2	0.0455	1	0.948	FALSE
CDKN2AIP	0.51	0.256	1.997	0.0459	1	0.953	FALSE
CTBP2	-0.361	0.181	-1.996	0.046	2	0.953	FALSE
FIGNL1	0.36	0.181	1.995	0.0461	2	0.953	FALSE
VGLL4	-0.51	0.256	-1.994	0.0461	1	0.953	FALSE
ITSN2	-0.509	0.256	-1.992	0.0464	1	0.958	FALSE
OTX2	-0.508	0.256	-1.99	0.0466	1	0.96	FALSE
TMEM38B	0.508	0.256	1.988	0.0468	1	0.963	FALSE
OSR2	-0.508	0.256	-1.987	0.047	1	0.965	FALSE
GJA3	-0.507	0.256	-1.985	0.0472	1	0.967	FALSE
LAMP5	0.507	0.256	1.984	0.0473	1	0.967	FALSE
PHF23	-0.507	0.256	-1.982	0.0474	1	0.967	FALSE
THAP1	0.506	0.256	1.981	0.0476	1	0.967	FALSE
TCF3	-0.506	0.256	-1.981	0.0476	1	0.967	FALSE
ZBTB44	-0.292	0.148	-1.981	0.0477	3	0.967	FALSE
TMEM259	-0.506	0.256	-1.98	0.0477	1	0.967	FALSE
AEN	0.292	0.148	1.98	0.0477	3	0.967	FALSE
GALR2	-0.358	0.181	-1.98	0.0478	2	0.967	FALSE
OR1L3	-0.505	0.256	-1.976	0.0481	1	0.972	FALSE
PPP1R14D	0.503	0.256	1.969	0.049	1	0.987	FALSE
ACKR2	0.29	0.148	1.968	0.0491	3	0.987	FALSE
TFE3	0.503	0.256	1.968	0.0491	1	0.987	FALSE
XPC	-0.503	0.256	-1.967	0.0491	1	0.987	FALSE
ZAR1L	0.502	0.256	1.966	0.0493	1	0.989	FALSE
CLEC4M	-0.354	0.181	-1.961	0.0499	2	0.999	FALSE
METTL4	-0.5	0.256	-1.957	0.0503	1	1	FALSE
MAS1	-0.25	0.128	-1.957	0.0503	4	1	FALSE
MYF6	-0.499	0.256	-1.955	0.0506	1	1	FALSE
FBXL20	-0.499	0.256	-1.955	0.0506	1	1	FALSE
RBM12	-0.499	0.256	-1.955	0.0506	1	1	FALSE
PPM1E	-0.499	0.256	-1.952	0.0509	1	1	FALSE
TRMT5	0.499	0.256	1.952	0.051	1	1	FALSE
ZGPAT	-0.352	0.181	-1.95	0.0512	2	1	FALSE
ANGPT1	-0.498	0.256	-1.95	0.0512	1	1	FALSE
GNAI2	-0.352	0.181	-1.95	0.0512	2	1	FALSE
PDK1	-0.249	0.128	-1.949	0.0513	4	1	FALSE
SPATA17	0.498	0.256	1.948	0.0514	1	1	FALSE
EXOC2	-0.497	0.256	-1.945	0.0518	1	1	FALSE
RPSA	0.248	0.128	1.944	0.0519	4	1	FALSE
NOTCH2	-0.351	0.181	-1.944	0.0519	2	1	FALSE
GAA	-0.496	0.256	-1.942	0.0521	1	1	FALSE
DEPDC7	0.496	0.256	1.94	0.0524	1	1	FALSE
NTRK1	-0.247	0.128	-1.937	0.0528	4	1	FALSE
LRCH3	0.495	0.256	1.936	0.0529	1	1	FALSE
SLC35A4	-0.494	0.256	-1.934	0.0531	1	1	FALSE
PTPRN2	-0.494	0.256	-1.933	0.0533	1	1	FALSE
RPL17	0.349	0.181	1.93	0.0537	2	1	FALSE
DBN1	-0.492	0.256	-1.926	0.0542	1	1	FALSE
MCCC1	-0.491	0.256	-1.922	0.0546	1	1	FALSE
SELL	0.491	0.256	1.922	0.0546	1	1	FALSE
MCM2	-0.245	0.128	-1.92	0.0549	4	1	FALSE
PRPF31	-0.347	0.181	-1.919	0.055	2	1	FALSE
ID1	0.49	0.256	1.919	0.055	1	1	FALSE
TEN1	0.49	0.256	1.917	0.0553	1	1	FALSE
BBS4	0.489	0.256	1.914	0.0556	1	1	FALSE
NR1H4	0.282	0.148	1.914	0.0557	3	1	FALSE
CHID1	0.488	0.256	1.909	0.0563	1	1	FALSE
LRGUK	-0.345	0.181	-1.908	0.0565	2	1	FALSE
CRNN	-0.487	0.256	-1.907	0.0565	1	1	FALSE
CXCL10	0.487	0.256	1.907	0.0566	1	1	FALSE
CRB3	0.344	0.181	1.905	0.0567	2	1	FALSE
IRX2	-0.487	0.256	-1.905	0.0568	1	1	FALSE
GPR137B	-0.281	0.148	-1.903	0.0571	3	1	FALSE
RHBDL1	0.486	0.256	1.902	0.0572	1	1	FALSE
PIK3CD	-0.486	0.256	-1.9	0.0574	1	1	FALSE
CTSS	0.485	0.256	1.9	0.0574	1	1	FALSE
SAA2	0.485	0.256	1.9	0.0575	1	1	FALSE
APOBR	-0.485	0.256	-1.898	0.0577	1	1	FALSE
SETBP1	0.484	0.256	1.893	0.0584	1	1	FALSE
SLCO4A1	0.484	0.256	1.892	0.0584	1	1	FALSE
POU3F2	-0.483	0.256	-1.89	0.0588	1	1	FALSE
USPL1	-0.483	0.256	-1.89	0.0588	1	1	FALSE
MLNR	-0.341	0.181	-1.888	0.059	2	1	FALSE
ZBTB22	-0.482	0.256	-1.887	0.0591	1	1	FALSE
NLK	-0.34	0.181	-1.885	0.0595	2	1	FALSE
C11orf52	-0.481	0.256	-1.883	0.0597	1	1	FALSE
AMY2A	-0.481	0.256	-1.883	0.0597	1	1	FALSE
PRR4	0.481	0.256	1.881	0.06	1	1	FALSE
MPP5	0.34	0.181	1.88	0.0601	2	1	FALSE
BATF2	-0.48	0.256	-1.879	0.0602	1	1	FALSE
HK1	-0.277	0.148	-1.874	0.0609	3	1	FALSE
POU2F2	0.479	0.256	1.873	0.061	1	1	FALSE
P2RY12	-0.276	0.148	-1.872	0.0612	3	1	FALSE
INPP5D	-0.477	0.256	-1.866	0.0621	1	1	FALSE
ADIG	0.336	0.181	1.861	0.0628	2	1	FALSE
LOC102724428	-0.238	0.128	-1.86	0.0628	4	1	FALSE
ARMCX2	-0.475	0.256	-1.86	0.0628	1	1	FALSE
CNTNAP3B	-0.475	0.256	-1.86	0.063	1	1	FALSE
LAG3	-0.274	0.148	-1.859	0.0631	3	1	FALSE
DMBT1	-0.475	0.256	-1.858	0.0633	1	1	FALSE
RASA3	-0.475	0.256	-1.857	0.0633	1	1	FALSE
MADD	-0.474	0.256	-1.857	0.0634	1	1	FALSE
ERN1	-0.274	0.148	-1.855	0.0636	3	1	FALSE
TOPBP1	-0.474	0.256	-1.855	0.0637	1	1	FALSE
FASTK	-0.237	0.128	-1.852	0.0641	4	1	FALSE
HERC3	-0.472	0.256	-1.849	0.0645	1	1	FALSE
LOC642947	-0.472	0.256	-1.848	0.0646	1	1	FALSE
FZD7	-0.272	0.148	-1.846	0.0649	3	1	FALSE
MCM5	0.333	0.181	1.845	0.0651	2	1	FALSE
TRAPPC8	-0.471	0.256	-1.844	0.0652	1	1	FALSE
CROCCP2	-0.471	0.256	-1.843	0.0654	1	1	FALSE
TCERG1L	-0.471	0.256	-1.843	0.0654	1	1	FALSE
TRIM62	-0.333	0.181	-1.842	0.0655	2	1	FALSE
SIM2	0.471	0.256	1.842	0.0655	1	1	FALSE
GPR64	-0.271	0.148	-1.839	0.066	3	1	FALSE
LINC00324	-0.47	0.256	-1.838	0.0661	1	1	FALSE
OR4X2	-0.469	0.256	-1.837	0.0663	1	1	FALSE
AAMDC	-0.469	0.256	-1.836	0.0664	1	1	FALSE
PTGDR2	-0.331	0.181	-1.834	0.0667	2	1	FALSE
TRIM24	-0.468	0.256	-1.833	0.0668	1	1	FALSE
BATF	-0.468	0.256	-1.833	0.0668	1	1	FALSE
ARIH1	-0.468	0.256	-1.833	0.0669	1	1	FALSE
CCDC9	-0.468	0.256	-1.831	0.0671	1	1	FALSE
BMP2K	-0.33	0.181	-1.828	0.0675	2	1	FALSE
SLITRK4	-0.467	0.256	-1.826	0.0678	1	1	FALSE
PCGF5	0.329	0.181	1.823	0.0683	2	1	FALSE
MFN1	0.466	0.256	1.822	0.0685	1	1	FALSE
RBP3	-0.466	0.256	-1.822	0.0685	1	1	FALSE
PPP1R26	-0.465	0.256	-1.822	0.0685	1	1	FALSE
DST	-0.465	0.256	-1.821	0.0686	1	1	FALSE
ZNF768	-0.465	0.256	-1.821	0.0686	1	1	FALSE
TLDC1	0.328	0.181	1.815	0.0696	2	1	FALSE
HK3	-0.328	0.181	-1.814	0.0697	2	1	FALSE
ANKAR	-0.463	0.256	-1.814	0.0697	1	1	FALSE
DLGAP2	-0.463	0.256	-1.813	0.0698	1	1	FALSE
LINC00477	-0.463	0.256	-1.813	0.0699	1	1	FALSE
ICK	0.327	0.181	1.812	0.0701	2	1	FALSE
HOXA6	-0.463	0.256	-1.811	0.0702	1	1	FALSE
CEP135	-0.463	0.256	-1.811	0.0702	1	1	FALSE
SARS2	0.462	0.256	1.81	0.0703	1	1	FALSE
EFHD1	-0.462	0.256	-1.809	0.0704	1	1	FALSE
TWF2	-0.231	0.128	-1.809	0.0705	4	1	FALSE
PATZ1	-0.462	0.256	-1.808	0.0707	1	1	FALSE
LMX1B	0.461	0.256	1.806	0.0709	1	1	FALSE
MITF	-0.326	0.181	-1.806	0.071	2	1	FALSE
CYB5R1	-0.326	0.181	-1.806	0.071	2	1	FALSE
OPCML	0.231	0.128	1.805	0.0711	4	1	FALSE
PIK3C3	0.326	0.181	1.804	0.0713	2	1	FALSE
THAP2	0.461	0.256	1.803	0.0714	1	1	FALSE
H2BFWT	-0.46	0.256	-1.8	0.0718	1	1	FALSE
BAIAP2L2	-0.46	0.256	-1.8	0.0719	1	1	FALSE
SCYL2	-0.23	0.128	-1.799	0.0721	4	1	FALSE
CCBE1	0.459	0.256	1.796	0.0724	1	1	FALSE
CDH23	-0.459	0.256	-1.795	0.0727	1	1	FALSE
C10orf91	0.458	0.256	1.791	0.0732	1	1	FALSE
FAM83F	-0.323	0.181	-1.789	0.0736	2	1	FALSE
CLEC1B	-0.456	0.256	-1.786	0.0742	1	1	FALSE
BAG6	-0.456	0.256	-1.784	0.0744	1	1	FALSE
GPT2	-0.456	0.256	-1.783	0.0746	1	1	FALSE
SRSF4	-0.456	0.256	-1.783	0.0746	1	1	FALSE
CYP4B1	-0.455	0.256	-1.781	0.0749	1	1	FALSE
PRKCD	-0.322	0.181	-1.779	0.0752	2	1	FALSE
ITGAE	-0.455	0.256	-1.779	0.0753	1	1	FALSE
NFE2L1	-0.454	0.256	-1.776	0.0757	1	1	FALSE
RAB11FIP4	-0.454	0.256	-1.775	0.0759	1	1	FALSE
PIP5K1B	0.321	0.181	1.775	0.0759	2	1	FALSE
KRBA1	-0.453	0.256	-1.773	0.0763	1	1	FALSE
C7orf31	0.32	0.181	1.772	0.0764	2	1	FALSE
UHMK1	0.171	0.097	1.771	0.0766	7	1	FALSE
LOC100653160	-0.32	0.181	-1.771	0.0766	2	1	FALSE
CAMKK1	0.226	0.128	1.769	0.0769	4	1	FALSE
TFEB	-0.451	0.256	-1.766	0.0775	1	1	FALSE
TMEM11	-0.319	0.181	-1.764	0.0777	2	1	FALSE
ZIK1	0.451	0.256	1.764	0.0778	1	1	FALSE
C1orf50	0.451	0.256	1.763	0.0779	1	1	FALSE
MYOF	-0.45	0.256	-1.762	0.0781	1	1	FALSE
ZNF567	-0.45	0.256	-1.761	0.0783	1	1	FALSE
CYP3A4	0.45	0.256	1.76	0.0785	1	1	FALSE
PFKP	-0.259	0.148	-1.758	0.0787	3	1	FALSE
PSMB4	0.225	0.128	1.758	0.0788	4	1	FALSE
FZD10	-0.259	0.148	-1.758	0.0788	3	1	FALSE
ATF3	-0.449	0.256	-1.758	0.0788	1	1	FALSE
ZNF41	-0.449	0.256	-1.756	0.0791	1	1	FALSE
KIAA1377	-0.448	0.256	-1.753	0.0796	1	1	FALSE
GATA2	0.317	0.181	1.752	0.0798	2	1	FALSE
NANOS3	0.447	0.256	1.75	0.0801	1	1	FALSE
KCNRG	-0.316	0.181	-1.748	0.0804	2	1	FALSE
ACTR3B	0.315	0.181	1.745	0.081	2	1	FALSE
SPRY2	0.315	0.181	1.744	0.0811	2	1	FALSE
FEZF2	-0.446	0.256	-1.744	0.0811	1	1	FALSE
SPDYA	0.445	0.256	1.743	0.0813	1	1	FALSE
MTERF1	0.315	0.181	1.742	0.0815	2	1	FALSE
R3HDM2	0.315	0.181	1.742	0.0816	2	1	FALSE
HSPA12B	-0.445	0.256	-1.741	0.0816	1	1	FALSE
SRSF7	0.444	0.256	1.739	0.0821	1	1	FALSE
RUNDC1	-0.444	0.256	-1.737	0.0824	1	1	FALSE
SDC1	-0.444	0.256	-1.737	0.0825	1	1	FALSE
ARHGAP17	-0.313	0.181	-1.735	0.0828	2	1	FALSE
SELPLG	-0.443	0.256	-1.735	0.0828	1	1	FALSE
RNF40	-0.443	0.256	-1.735	0.0828	1	1	FALSE
ZBTB42	0.443	0.256	1.735	0.0828	1	1	FALSE
RGS3	-0.313	0.181	-1.734	0.0829	2	1	FALSE
JAG1	-0.443	0.256	-1.734	0.0829	1	1	FALSE
RAD51B	0.443	0.256	1.734	0.083	1	1	FALSE
STMN3	-0.443	0.256	-1.732	0.0832	1	1	FALSE
ZNF695	0.255	0.148	1.731	0.0834	3	1	FALSE
NPDC1	-0.442	0.256	-1.729	0.0838	1	1	FALSE
MPP1	0.255	0.148	1.729	0.0839	3	1	FALSE
PHF1	-0.441	0.256	-1.728	0.084	1	1	FALSE
ACYP1	0.255	0.148	1.728	0.0841	3	1	FALSE
KIF14	-0.441	0.256	-1.727	0.0841	1	1	FALSE
ZNF532	-0.312	0.181	-1.724	0.0847	2	1	FALSE
RNF139	-0.441	0.256	-1.724	0.0847	1	1	FALSE
ZNF577	-0.44	0.256	-1.723	0.0849	1	1	FALSE
ARHGAP6	-0.44	0.256	-1.721	0.0853	1	1	FALSE
SNX18	-0.439	0.256	-1.717	0.0859	1	1	FALSE
TMEM82	-0.31	0.181	-1.716	0.0862	2	1	FALSE
HLA-DRB3	-0.438	0.256	-1.716	0.0862	1	1	FALSE
ELF3	-0.437	0.256	-1.711	0.0871	1	1	FALSE
PTPN20B	-0.436	0.256	-1.707	0.0878	1	1	FALSE
STT3A	-0.436	0.256	-1.707	0.0878	1	1	FALSE
EDNRB	-0.218	0.128	-1.707	0.0879	4	1	FALSE
FAM212A	0.436	0.256	1.707	0.0879	1	1	FALSE
IRF2	-0.308	0.181	-1.706	0.088	2	1	FALSE
GLP2R	-0.251	0.148	-1.703	0.0886	3	1	FALSE
GOLM1	-0.434	0.256	-1.7	0.0891	1	1	FALSE
LARS2	0.434	0.256	1.699	0.0894	1	1	FALSE
FBLN2	-0.434	0.256	-1.698	0.0895	1	1	FALSE
SSMEM1	0.25	0.148	1.698	0.0896	3	1	FALSE
L3MBTL2	-0.434	0.256	-1.697	0.0897	1	1	FALSE
EDEM3	-0.433	0.256	-1.695	0.09	1	1	FALSE
SPATA8	0.306	0.181	1.692	0.0906	2	1	FALSE
PPP1R12C	-0.432	0.256	-1.691	0.0908	1	1	FALSE
GPCPD1	0.432	0.256	1.689	0.0912	1	1	FALSE
RSL1D1	0.305	0.181	1.689	0.0913	2	1	FALSE
PCYT2	0.431	0.256	1.688	0.0915	1	1	FALSE
SLC25A10	0.305	0.181	1.688	0.0915	2	1	FALSE
UBXN4	0.431	0.256	1.686	0.0918	1	1	FALSE
CSNK1D	-0.176	0.104	-1.686	0.0919	6	1	FALSE
B3GALT5-AS1	0.304	0.181	1.685	0.092	2	1	FALSE
DAP	-0.248	0.148	-1.684	0.0922	3	1	FALSE
CCDC96	-0.304	0.181	-1.683	0.0924	2	1	FALSE
TMEM176B	0.43	0.256	1.682	0.0926	1	1	FALSE
LINC01465	-0.429	0.256	-1.68	0.0929	1	1	FALSE
DAZ3	-0.429	0.256	-1.68	0.093	1	1	FALSE
USP32	-0.248	0.148	-1.68	0.093	3	1	FALSE
MAP2K6	-0.248	0.148	-1.678	0.0933	3	1	FALSE
OTOA	-0.428	0.256	-1.673	0.0943	1	1	FALSE
CRCT1	0.427	0.256	1.67	0.0949	1	1	FALSE
PPM1A	-0.427	0.256	-1.67	0.0949	1	1	FALSE
HDAC6	-0.246	0.148	-1.67	0.095	3	1	FALSE
PABPC5	0.427	0.256	1.669	0.095	1	1	FALSE
MTX1	-0.426	0.256	-1.669	0.0952	1	1	FALSE
DBF4	0.426	0.256	1.667	0.0956	1	1	FALSE
ELTD1	-0.245	0.148	-1.663	0.0963	3	1	FALSE
GRK6	-0.3	0.181	-1.662	0.0965	2	1	FALSE
LOC102724984	-0.425	0.256	-1.662	0.0966	1	1	FALSE
SPEG	0.245	0.148	1.66	0.0969	3	1	FALSE
GCC2	-0.424	0.256	-1.66	0.097	1	1	FALSE
ADAT3	-0.3	0.181	-1.658	0.0973	2	1	FALSE
LRFN3	-0.423	0.256	-1.657	0.0976	1	1	FALSE
DECR2	0.299	0.181	1.657	0.0976	2	1	FALSE
LIMK1	-0.212	0.128	-1.657	0.0976	4	1	FALSE
CLMN	-0.423	0.256	-1.655	0.0979	1	1	FALSE
WBP2NL	0.299	0.181	1.653	0.0983	2	1	FALSE
KRT13	-0.422	0.256	-1.652	0.0985	1	1	FALSE
HFM1	-0.298	0.181	-1.651	0.0988	2	1	FALSE
NPY5R	0.211	0.128	1.649	0.0991	4	1	FALSE
FAM110D	-0.421	0.256	-1.649	0.0992	1	1	FALSE
ZNF280C	-0.421	0.256	-1.646	0.0997	1	1	FALSE
HIP1	-0.421	0.256	-1.646	0.0998	1	1	FALSE
ANGPTL7	0.421	0.256	1.646	0.0998	1	1	FALSE
CERS4	0.42	0.256	1.645	0.0999	1	1	FALSE
SIGMAR1	0.297	0.181	1.645	0.1	2	1	FALSE
TSSK3	0.243	0.148	1.644	0.1	3	1	FALSE
GCLC	0.21	0.128	1.643	0.1	4	1	FALSE
TMBIM1	0.296	0.181	1.641	0.101	2	1	FALSE
SNRNP70	-0.419	0.256	-1.639	0.101	1	1	FALSE
FRK	0.242	0.148	1.637	0.102	3	1	FALSE
SP1	-0.418	0.256	-1.637	0.102	1	1	FALSE
SOCS5	-0.418	0.256	-1.637	0.102	1	1	FALSE
RAD51AP1	0.296	0.181	1.637	0.102	2	1	FALSE
JPH3	-0.418	0.256	-1.636	0.102	1	1	FALSE
PIGA	-0.418	0.256	-1.635	0.102	1	1	FALSE
CATSPER4	0.295	0.181	1.634	0.102	2	1	FALSE
OLR1	0.17	0.104	1.632	0.103	6	1	FALSE
MAPK15	0.186	0.114	1.631	0.103	5	1	FALSE
STK35	0.295	0.181	1.631	0.103	2	1	FALSE
USP6NL	-0.416	0.256	-1.629	0.103	1	1	FALSE
IQCF3	0.416	0.256	1.629	0.103	1	1	FALSE
RASL12	0.416	0.256	1.629	0.103	1	1	FALSE
LHX6	-0.416	0.256	-1.628	0.104	1	1	FALSE
MFSD2A	0.416	0.256	1.628	0.104	1	1	FALSE
CHCHD2	0.294	0.181	1.625	0.104	2	1	FALSE
ACTR6	0.415	0.256	1.623	0.105	1	1	FALSE
DRD3	0.239	0.148	1.622	0.105	3	1	FALSE
DHRS9	0.414	0.256	1.622	0.105	1	1	FALSE
SENP6	-0.414	0.256	-1.622	0.105	1	1	FALSE
LRRK1	-0.293	0.181	-1.621	0.105	2	1	FALSE
TTC33	0.414	0.256	1.62	0.105	1	1	FALSE
PFKM	-0.207	0.128	-1.619	0.106	4	1	FALSE
C1D	0.292	0.181	1.618	0.106	2	1	FALSE
MORC3	-0.413	0.256	-1.618	0.106	1	1	FALSE
FAP	0.292	0.181	1.616	0.106	2	1	FALSE
SEMA4C	0.413	0.256	1.615	0.106	1	1	FALSE
LINC01139	-0.413	0.256	-1.615	0.106	1	1	FALSE
ZNF181	0.412	0.256	1.614	0.107	1	1	FALSE
BCAN	-0.292	0.181	-1.614	0.107	2	1	FALSE
CCDC40	-0.412	0.256	-1.614	0.107	1	1	FALSE
NADK	-0.291	0.181	-1.611	0.107	2	1	FALSE
C9orf40	-0.411	0.256	-1.61	0.108	1	1	FALSE
KCNJ12	-0.41	0.256	-1.605	0.108	1	1	FALSE
OPN1MW2	-0.29	0.181	-1.605	0.109	2	1	FALSE
SCYL1	-0.205	0.128	-1.603	0.109	4	1	FALSE
LGR5	-0.236	0.148	-1.603	0.109	3	1	FALSE
ARMCX6	-0.409	0.256	-1.603	0.109	1	1	FALSE
COASY	0.183	0.114	1.6	0.11	5	1	FALSE
CGB8	0.236	0.148	1.599	0.11	3	1	FALSE
NHLRC3	-0.408	0.256	-1.599	0.11	1	1	FALSE
KCTD8	-0.408	0.256	-1.598	0.11	1	1	FALSE
PI4KA	-0.236	0.148	-1.598	0.11	3	1	FALSE
CYBB	-0.408	0.256	-1.598	0.11	1	1	FALSE
GALNT9	-0.288	0.181	-1.597	0.11	2	1	FALSE
PLEKHG2	-0.408	0.256	-1.596	0.11	1	1	FALSE
TYSND1	-0.408	0.256	-1.595	0.111	1	1	FALSE
APCDD1L	-0.407	0.256	-1.595	0.111	1	1	FALSE
NUDT13	-0.407	0.256	-1.595	0.111	1	1	FALSE
PGAP3	-0.407	0.256	-1.593	0.111	1	1	FALSE
IRAK1	-0.182	0.114	-1.592	0.111	5	1	FALSE
HIST1H4H	0.288	0.181	1.592	0.112	2	1	FALSE
POF1B	-0.407	0.256	-1.591	0.112	1	1	FALSE
LPAR6	-0.235	0.148	-1.59	0.112	3	1	FALSE
PIK3IP1	-0.406	0.256	-1.588	0.112	1	1	FALSE
SLFN12	-0.406	0.256	-1.587	0.112	1	1	FALSE
NELFE	-0.287	0.181	-1.586	0.113	2	1	FALSE
FAM84B	-0.405	0.256	-1.586	0.113	1	1	FALSE
KCNAB3	-0.405	0.256	-1.585	0.113	1	1	FALSE
SPECC1L	-0.405	0.256	-1.585	0.113	1	1	FALSE
GSE1	-0.405	0.256	-1.584	0.113	1	1	FALSE
AP4E1	-0.405	0.256	-1.584	0.113	1	1	FALSE
RHBDF2	0.405	0.256	1.583	0.113	1	1	FALSE
BMPR1A	0.233	0.148	1.583	0.114	3	1	FALSE
STK33	0.181	0.114	1.582	0.114	5	1	FALSE
ATP5F1	0.233	0.148	1.582	0.114	3	1	FALSE
CPSF4	0.285	0.181	1.58	0.114	2	1	FALSE
TTLL12	-0.404	0.256	-1.579	0.114	1	1	FALSE
LEPREL4	-0.404	0.256	-1.579	0.114	1	1	FALSE
OCLM	-0.403	0.256	-1.576	0.115	1	1	FALSE
E4F1	-0.403	0.256	-1.576	0.115	1	1	FALSE
CALY	-0.285	0.181	-1.576	0.115	2	1	FALSE
RYK	-0.285	0.181	-1.576	0.115	2	1	FALSE
KRT24	-0.403	0.256	-1.576	0.115	1	1	FALSE
ADAMTS15	-0.403	0.256	-1.575	0.115	1	1	FALSE
DYNC1I2	0.402	0.256	1.575	0.115	1	1	FALSE
SP8	-0.402	0.256	-1.575	0.115	1	1	FALSE
OR5F1	-0.402	0.256	-1.575	0.115	1	1	FALSE
PFKFB1	0.232	0.148	1.574	0.116	3	1	FALSE
RNF183	0.401	0.256	1.571	0.116	1	1	FALSE
CKAP2L	0.401	0.256	1.571	0.116	1	1	FALSE
FAM126A	-0.401	0.256	-1.571	0.116	1	1	FALSE
TBX15	0.401	0.256	1.57	0.116	1	1	FALSE
NENF	-0.401	0.256	-1.57	0.116	1	1	FALSE
TUBGCP2	-0.401	0.256	-1.569	0.117	1	1	FALSE
DHX33	-0.401	0.256	-1.568	0.117	1	1	FALSE
NCCRP1	-0.401	0.256	-1.568	0.117	1	1	FALSE
GNS	0.401	0.256	1.568	0.117	1	1	FALSE
NR1H2	-0.231	0.148	-1.567	0.117	3	1	FALSE
DAZ2	-0.4	0.256	-1.566	0.117	1	1	FALSE
ZNF263	0.4	0.256	1.566	0.117	1	1	FALSE
MC5R	-0.283	0.181	-1.566	0.117	2	1	FALSE
ANXA8L1	-0.4	0.256	-1.564	0.118	1	1	FALSE
RIBC1	-0.399	0.256	-1.563	0.118	1	1	FALSE
PRKCI	0.163	0.104	1.563	0.118	6	1	FALSE
LBR	0.399	0.256	1.562	0.118	1	1	FALSE
PSMB1	0.282	0.181	1.561	0.119	2	1	FALSE
HSPA1B	-0.282	0.181	-1.561	0.119	2	1	FALSE
ENAH	-0.399	0.256	-1.56	0.119	1	1	FALSE
CYP2A6	0.398	0.256	1.559	0.119	1	1	FALSE
TBPL2	0.398	0.256	1.558	0.119	1	1	FALSE
PYGB	-0.23	0.148	-1.558	0.119	3	1	FALSE
CDC73	-0.282	0.181	-1.558	0.119	2	1	FALSE
TPK1	0.178	0.114	1.558	0.119	5	1	FALSE
GPR162	0.178	0.114	1.557	0.12	5	1	FALSE
C8orf15	-0.398	0.256	-1.556	0.12	1	1	FALSE
GLYAT	0.397	0.256	1.555	0.12	1	1	FALSE
GAS6	-0.397	0.256	-1.553	0.12	1	1	FALSE
RASSF2	0.397	0.256	1.553	0.121	1	1	FALSE
CCDC97	-0.396	0.256	-1.55	0.121	1	1	FALSE
TAS2R42	0.228	0.148	1.548	0.122	3	1	FALSE
PLCB2	-0.28	0.181	-1.548	0.122	2	1	FALSE
AIM2	-0.395	0.256	-1.547	0.122	1	1	FALSE
ZNF444	0.395	0.256	1.546	0.122	1	1	FALSE
MYO1C	-0.395	0.256	-1.545	0.122	1	1	FALSE
JKAMP	-0.279	0.181	-1.545	0.122	2	1	FALSE
GPR173	-0.228	0.148	-1.544	0.122	3	1	FALSE
PPOX	0.394	0.256	1.543	0.123	1	1	FALSE
SLC12A4	-0.393	0.256	-1.539	0.124	1	1	FALSE
PIK3C2G	-0.393	0.256	-1.537	0.124	1	1	FALSE
IFT57	0.392	0.256	1.535	0.125	1	1	FALSE
CDC42SE2	-0.392	0.256	-1.534	0.125	1	1	FALSE
VPS11	0.392	0.256	1.534	0.125	1	1	FALSE
BMP1	-0.392	0.256	-1.533	0.125	1	1	FALSE
CD59	0.277	0.181	1.533	0.125	2	1	FALSE
TTLL4	-0.226	0.148	-1.532	0.125	3	1	FALSE
PPP1R3B	0.392	0.256	1.532	0.125	1	1	FALSE
SLC5A7	0.226	0.148	1.532	0.126	3	1	FALSE
C21orf58	-0.391	0.256	-1.529	0.126	1	1	FALSE
CCDC71	0.39	0.256	1.527	0.127	1	1	FALSE
CCDC138	0.39	0.256	1.526	0.127	1	1	FALSE
DCTN1	-0.276	0.181	-1.526	0.127	2	1	FALSE
HSD17B4	-0.39	0.256	-1.525	0.127	1	1	FALSE
CAPN9	0.389	0.256	1.524	0.127	1	1	FALSE
STK25	-0.174	0.114	-1.524	0.128	5	1	FALSE
ZNF433	-0.389	0.256	-1.523	0.128	1	1	FALSE
MPND	-0.389	0.256	-1.523	0.128	1	1	FALSE
ARMCX3	-0.389	0.256	-1.522	0.128	1	1	FALSE
MIER2	-0.389	0.256	-1.522	0.128	1	1	FALSE
N4BP2L2	0.388	0.256	1.519	0.129	1	1	FALSE
AOAH	0.388	0.256	1.519	0.129	1	1	FALSE
TTC8	0.388	0.256	1.518	0.129	1	1	FALSE
PALD1	-0.388	0.256	-1.518	0.129	1	1	FALSE
SSTR5	-0.274	0.181	-1.518	0.129	2	1	FALSE
GPR126	-0.274	0.181	-1.517	0.129	2	1	FALSE
PDCD6IP	0.274	0.181	1.515	0.13	2	1	FALSE
WDR44	0.387	0.256	1.514	0.13	1	1	FALSE
TMEM120A	0.273	0.181	1.513	0.13	2	1	FALSE
GPR97	-0.223	0.148	-1.512	0.13	3	1	FALSE
GATAD2B	0.386	0.256	1.512	0.131	1	1	FALSE
KCNG1	-0.273	0.181	-1.512	0.131	2	1	FALSE
CCDC13	-0.386	0.256	-1.511	0.131	1	1	FALSE
DRAM1	-0.273	0.181	-1.51	0.131	2	1	FALSE
BCKDHB	-0.386	0.256	-1.51	0.131	1	1	FALSE
GPR144	-0.273	0.181	-1.509	0.131	2	1	FALSE
ERBB3	0.193	0.128	1.509	0.131	4	1	FALSE
PLA2G10	0.385	0.256	1.509	0.131	1	1	FALSE
PSG9	0.385	0.256	1.509	0.131	1	1	FALSE
TCF7	-0.385	0.256	-1.508	0.132	1	1	FALSE
PPIG	0.272	0.181	1.508	0.132	2	1	FALSE
SYT16	0.272	0.181	1.507	0.132	2	1	FALSE
APOC1	0.385	0.256	1.507	0.132	1	1	FALSE
FOSL1	-0.385	0.256	-1.506	0.132	1	1	FALSE
MAPK10	-0.145	0.097	-1.506	0.132	7	1	FALSE
MZT1	0.385	0.256	1.505	0.132	1	1	FALSE
SRRD	-0.384	0.256	-1.504	0.133	1	1	FALSE
WDR89	-0.384	0.256	-1.504	0.133	1	1	FALSE
AXL	0.222	0.148	1.503	0.133	3	1	FALSE
LYSMD2	0.384	0.256	1.503	0.133	1	1	FALSE
NAE1	0.383	0.256	1.5	0.134	1	1	FALSE
LRRIQ1	0.383	0.256	1.499	0.134	1	1	FALSE
RNF220	-0.383	0.256	-1.497	0.134	1	1	FALSE
FAM133A	-0.382	0.256	-1.495	0.135	1	1	FALSE
ZNF692	-0.382	0.256	-1.495	0.135	1	1	FALSE
EFNA4	0.382	0.256	1.495	0.135	1	1	FALSE
ALK	-0.382	0.256	-1.495	0.135	1	1	FALSE
CATSPERB	-0.382	0.256	-1.495	0.135	1	1	FALSE
SRMS	-0.27	0.181	-1.494	0.135	2	1	FALSE
RAD54B	0.381	0.256	1.493	0.136	1	1	FALSE
ISG20	0.22	0.148	1.491	0.136	3	1	FALSE
GABRP	0.381	0.256	1.49	0.136	1	1	FALSE
MMP23B	-0.381	0.256	-1.49	0.136	1	1	FALSE
RARG	-0.269	0.181	-1.49	0.136	2	1	FALSE
PTPRM	-0.381	0.256	-1.489	0.136	1	1	FALSE
RABEP2	-0.381	0.256	-1.489	0.136	1	1	FALSE
KCNA10	0.38	0.256	1.489	0.137	1	1	FALSE
OR5M11	-0.38	0.256	-1.489	0.137	1	1	FALSE
PILRB	0.38	0.256	1.488	0.137	1	1	FALSE
STAM	-0.38	0.256	-1.488	0.137	1	1	FALSE
MAPK8	0.219	0.148	1.488	0.137	3	1	FALSE
NUDT21	-0.38	0.256	-1.487	0.137	1	1	FALSE
DPP6	-0.38	0.256	-1.486	0.137	1	1	FALSE
TGIF2LX	-0.379	0.256	-1.485	0.138	1	1	FALSE
GPR151	0.189	0.128	1.483	0.138	4	1	FALSE
RFWD2	-0.379	0.256	-1.483	0.138	1	1	FALSE
SLC8B1	0.379	0.256	1.482	0.138	1	1	FALSE
NDUFA7	0.378	0.256	1.481	0.139	1	1	FALSE
SURF6	-0.378	0.256	-1.479	0.139	1	1	FALSE
FCHO2	0.378	0.256	1.478	0.139	1	1	FALSE
CLCC1	0.378	0.256	1.478	0.139	1	1	FALSE
TOX	-0.378	0.256	-1.478	0.139	1	1	FALSE
HLX	-0.378	0.256	-1.477	0.14	1	1	FALSE
CHAC2	0.267	0.181	1.475	0.14	2	1	FALSE
CLSPN	-0.376	0.256	-1.473	0.141	1	1	FALSE
DTWD1	0.266	0.181	1.473	0.141	2	1	FALSE
AUH	-0.376	0.256	-1.471	0.141	1	1	FALSE
VAT1L	-0.376	0.256	-1.47	0.142	1	1	FALSE
GPR113	-0.266	0.181	-1.47	0.142	2	1	FALSE
LDLR	-0.266	0.181	-1.47	0.142	2	1	FALSE
ZNF131	0.375	0.256	1.469	0.142	1	1	FALSE
CNDP1	0.217	0.148	1.469	0.142	3	1	FALSE
TAS2R45	-0.217	0.148	-1.468	0.142	3	1	FALSE
CKAP4	-0.375	0.256	-1.468	0.142	1	1	FALSE
WASF3	-0.375	0.256	-1.468	0.142	1	1	FALSE
PITHD1	0.375	0.256	1.468	0.142	1	1	FALSE
DNAJC7	0.216	0.148	1.467	0.142	3	1	FALSE
THRB	-0.265	0.181	-1.466	0.143	2	1	FALSE
ZC3H12B	-0.374	0.256	-1.465	0.143	1	1	FALSE
LIN28B	0.374	0.256	1.464	0.143	1	1	FALSE
ELOVL6	0.374	0.256	1.463	0.143	1	1	FALSE
ADORA1	-0.216	0.148	-1.463	0.144	3	1	FALSE
SEMA4D	0.374	0.256	1.463	0.144	1	1	FALSE
ANKLE2	-0.374	0.256	-1.462	0.144	1	1	FALSE
ARMC12	0.373	0.256	1.461	0.144	1	1	FALSE
CFHR3	-0.216	0.148	-1.461	0.144	3	1	FALSE
SCGB2A1	0.373	0.256	1.461	0.144	1	1	FALSE
FASTKD2	0.264	0.181	1.46	0.144	2	1	FALSE
PTGIR	-0.215	0.148	-1.46	0.144	3	1	FALSE
C10orf25	0.373	0.256	1.459	0.145	1	1	FALSE
NOL10	0.373	0.256	1.458	0.145	1	1	FALSE
OR52L1	-0.372	0.256	-1.457	0.145	1	1	FALSE
YBX2	-0.372	0.256	-1.456	0.145	1	1	FALSE
TRMT13	0.372	0.256	1.456	0.145	1	1	FALSE
PHKA2	-0.372	0.256	-1.455	0.146	1	1	FALSE
PRSS21	0.372	0.256	1.455	0.146	1	1	FALSE
MGST1	0.263	0.181	1.455	0.146	2	1	FALSE
ZNF791	-0.372	0.256	-1.455	0.146	1	1	FALSE
IRAK2	0.263	0.181	1.454	0.146	2	1	FALSE
ATP4B	-0.371	0.256	-1.453	0.146	1	1	FALSE
PCDHA6	-0.371	0.256	-1.453	0.146	1	1	FALSE
PART1	0.371	0.256	1.451	0.147	1	1	FALSE
IFI16	0.371	0.256	1.451	0.147	1	1	FALSE
TTC30B	0.371	0.256	1.451	0.147	1	1	FALSE
ALG11	-0.371	0.256	-1.451	0.147	1	1	FALSE
CT83	0.371	0.256	1.45	0.147	1	1	FALSE
EGR1	-0.37	0.256	-1.45	0.147	1	1	FALSE
ZNF677	-0.37	0.256	-1.449	0.147	1	1	FALSE
SFXN5	0.262	0.181	1.449	0.147	2	1	FALSE
GRIN3A	-0.37	0.256	-1.448	0.148	1	1	FALSE
SLCO1A2	-0.37	0.256	-1.447	0.148	1	1	FALSE
ELAVL4	-0.37	0.256	-1.447	0.148	1	1	FALSE
RAB42	0.37	0.256	1.447	0.148	1	1	FALSE
GPR87	0.165	0.114	1.447	0.148	5	1	FALSE
DGCR14	-0.37	0.256	-1.447	0.148	1	1	FALSE
BCL7A	-0.261	0.181	-1.446	0.148	2	1	FALSE
CEP162	0.369	0.256	1.444	0.149	1	1	FALSE
GK2	0.369	0.256	1.444	0.149	1	1	FALSE
KIF2C	-0.261	0.181	-1.444	0.149	2	1	FALSE
DONSON	-0.369	0.256	-1.443	0.149	1	1	FALSE
ZNF607	-0.369	0.256	-1.443	0.149	1	1	FALSE
EPC1	-0.369	0.256	-1.443	0.149	1	1	FALSE
ENTPD5	-0.368	0.256	-1.44	0.15	1	1	FALSE
NPEPPS	0.367	0.256	1.437	0.151	1	1	FALSE
CCL15	0.367	0.256	1.436	0.151	1	1	FALSE
DDX20	-0.259	0.181	-1.434	0.152	2	1	FALSE
SUN2	-0.366	0.256	-1.434	0.152	1	1	FALSE
PCDHA11	-0.366	0.256	-1.433	0.152	1	1	FALSE
CDK11B	-0.366	0.256	-1.431	0.152	1	1	FALSE
CRTC1	-0.259	0.181	-1.431	0.153	2	1	FALSE
ZNF3	-0.211	0.148	-1.43	0.153	3	1	FALSE
ZMYND8	-0.365	0.256	-1.43	0.153	1	1	FALSE
ZNF804B	-0.365	0.256	-1.429	0.153	1	1	FALSE
TRABD	-0.365	0.256	-1.428	0.153	1	1	FALSE
SGK1	0.258	0.181	1.427	0.154	2	1	FALSE
HSPA8	0.211	0.148	1.427	0.154	3	1	FALSE
TMEM144	-0.258	0.181	-1.427	0.154	2	1	FALSE
ILF2	-0.364	0.256	-1.426	0.154	1	1	FALSE
AP1S3	0.258	0.181	1.426	0.154	2	1	FALSE
RBPJ	-0.364	0.256	-1.423	0.155	1	1	FALSE
RTN4	-0.257	0.181	-1.423	0.155	2	1	FALSE
CRYGB	0.363	0.256	1.422	0.155	1	1	FALSE
LEPROT	-0.363	0.256	-1.422	0.155	1	1	FALSE
TTC6	0.257	0.181	1.422	0.155	2	1	FALSE
ZNF837	-0.363	0.256	-1.421	0.155	1	1	FALSE
PTPDC1	0.257	0.181	1.421	0.155	2	1	FALSE
VGLL2	0.363	0.256	1.421	0.155	1	1	FALSE
PTPRE	-0.363	0.256	-1.419	0.156	1	1	FALSE
KDR	-0.181	0.128	-1.418	0.156	4	1	FALSE
HNRNPA2B1	0.362	0.256	1.418	0.156	1	1	FALSE
SP4	0.362	0.256	1.417	0.156	1	1	FALSE
NOP16	0.256	0.181	1.417	0.156	2	1	FALSE
DLX6	-0.362	0.256	-1.417	0.157	1	1	FALSE
MAPRE2	0.362	0.256	1.416	0.157	1	1	FALSE
LURAP1L	0.362	0.256	1.416	0.157	1	1	FALSE
PTBP1	-0.256	0.181	-1.415	0.157	2	1	FALSE
OR8D4	-0.361	0.256	-1.413	0.158	1	1	FALSE
SLC34A2	0.361	0.256	1.413	0.158	1	1	FALSE
HIST2H2AB	-0.361	0.256	-1.413	0.158	1	1	FALSE
ADPGK	-0.255	0.181	-1.411	0.158	2	1	FALSE
ID3	0.36	0.256	1.411	0.158	1	1	FALSE
LOC63930	0.36	0.256	1.411	0.158	1	1	FALSE
TULP1	-0.36	0.256	-1.41	0.159	1	1	FALSE
SKP2	0.208	0.148	1.409	0.159	3	1	FALSE
STX8	0.36	0.256	1.409	0.159	1	1	FALSE
RAI1	-0.36	0.256	-1.409	0.159	1	1	FALSE
AK3	0.208	0.148	1.409	0.159	3	1	FALSE
F2RL3	-0.208	0.148	-1.408	0.159	3	1	FALSE
SLC13A4	0.36	0.256	1.408	0.159	1	1	FALSE
FADS1	0.36	0.256	1.408	0.159	1	1	FALSE
SOX12	-0.36	0.256	-1.408	0.159	1	1	FALSE
TMEM2	-0.36	0.256	-1.408	0.159	1	1	FALSE
FUBP3	-0.36	0.256	-1.407	0.159	1	1	FALSE
FDX1	-0.359	0.256	-1.406	0.16	1	1	FALSE
STK38	0.254	0.181	1.404	0.16	2	1	FALSE
TMEM260	-0.359	0.256	-1.404	0.16	1	1	FALSE
CCDC64B	-0.359	0.256	-1.404	0.16	1	1	FALSE
C20orf166-AS1	0.358	0.256	1.403	0.161	1	1	FALSE
FYB	-0.358	0.256	-1.403	0.161	1	1	FALSE
UGT3A2	0.358	0.256	1.403	0.161	1	1	FALSE
NTSR2	-0.253	0.181	-1.402	0.161	2	1	FALSE
TMEM55B	0.253	0.181	1.401	0.161	2	1	FALSE
PRPF6	-0.358	0.256	-1.401	0.161	1	1	FALSE
KIF24	-0.358	0.256	-1.4	0.161	1	1	FALSE
CIART	0.358	0.256	1.4	0.161	1	1	FALSE
INPP5K	0.253	0.181	1.399	0.162	2	1	FALSE
KIAA1324L	-0.357	0.256	-1.396	0.163	1	1	FALSE
CPSF6	-0.252	0.181	-1.396	0.163	2	1	FALSE
ARC	-0.357	0.256	-1.396	0.163	1	1	FALSE
TNK1	-0.178	0.128	-1.396	0.163	4	1	FALSE
ADRA2B	-0.206	0.148	-1.395	0.163	3	1	FALSE
LRFN5	0.356	0.256	1.395	0.163	1	1	FALSE
COPS8	0.356	0.256	1.394	0.163	1	1	FALSE
SULT6B1	0.356	0.256	1.394	0.163	1	1	FALSE
TAS2R4	-0.252	0.181	-1.392	0.164	2	1	FALSE
SUGCT	0.251	0.181	1.391	0.164	2	1	FALSE
BMPR1B	0.205	0.148	1.39	0.164	3	1	FALSE
TCOF1	-0.355	0.256	-1.39	0.165	1	1	FALSE
LINC00671	0.355	0.256	1.389	0.165	1	1	FALSE
SMG5	-0.355	0.256	-1.389	0.165	1	1	FALSE
PTK7	-0.177	0.128	-1.388	0.165	4	1	FALSE
ABCB1	0.355	0.256	1.388	0.165	1	1	FALSE
IL18RAP	-0.355	0.256	-1.388	0.165	1	1	FALSE
42064	-0.355	0.256	-1.388	0.165	1	1	FALSE
COLQ	0.354	0.256	1.387	0.165	1	1	FALSE
GCK	-0.158	0.114	-1.386	0.166	5	1	FALSE
RBM25	0.354	0.256	1.386	0.166	1	1	FALSE
NKPD1	-0.354	0.256	-1.386	0.166	1	1	FALSE
SH2B3	-0.354	0.256	-1.386	0.166	1	1	FALSE
MAP4K1	-0.354	0.256	-1.385	0.166	1	1	FALSE
YIPF5	0.354	0.256	1.385	0.166	1	1	FALSE
ZNF43	-0.354	0.256	-1.385	0.166	1	1	FALSE
STIM2	-0.354	0.256	-1.385	0.166	1	1	FALSE
PLCL1	-0.354	0.256	-1.384	0.166	1	1	FALSE
MATN2	-0.354	0.256	-1.384	0.166	1	1	FALSE
PTX3	-0.353	0.256	-1.383	0.167	1	1	FALSE
AIDA	-0.353	0.256	-1.383	0.167	1	1	FALSE
IL10RB	0.25	0.181	1.383	0.167	2	1	FALSE
DHCR24	0.353	0.256	1.382	0.167	1	1	FALSE
CPOX	-0.25	0.181	-1.382	0.167	2	1	FALSE
CDK6	0.176	0.128	1.381	0.167	4	1	FALSE
AARSD1	-0.353	0.256	-1.381	0.167	1	1	FALSE
CD36	0.249	0.181	1.381	0.167	2	1	FALSE
GPR37	0.249	0.181	1.38	0.168	2	1	FALSE
RRP36	-0.352	0.256	-1.379	0.168	1	1	FALSE
TOMM40	-0.352	0.256	-1.378	0.168	1	1	FALSE
MAP2K3	-0.157	0.114	-1.378	0.168	5	1	FALSE
LRRN3	0.352	0.256	1.377	0.169	1	1	FALSE
PITPNM3	-0.351	0.256	-1.375	0.169	1	1	FALSE
LIF	0.351	0.256	1.374	0.169	1	1	FALSE
CMAS	-0.351	0.256	-1.372	0.17	1	1	FALSE
PLEKHA1	-0.351	0.256	-1.372	0.17	1	1	FALSE
AK2	0.175	0.128	1.372	0.17	4	1	FALSE
KLK1	0.157	0.114	1.372	0.17	5	1	FALSE
CHMP5	-0.202	0.148	-1.371	0.17	3	1	FALSE
PCSK1	0.35	0.256	1.37	0.171	1	1	FALSE
PIGX	-0.35	0.256	-1.37	0.171	1	1	FALSE
TUFM	0.35	0.256	1.369	0.171	1	1	FALSE
GAS2L1	-0.35	0.256	-1.368	0.171	1	1	FALSE
USP33	-0.349	0.256	-1.367	0.172	1	1	FALSE
PNLIP	0.202	0.148	1.366	0.172	3	1	FALSE
HLF	0.349	0.256	1.366	0.172	1	1	FALSE
LRPPRC	-0.349	0.256	-1.366	0.172	1	1	FALSE
SLC26A2	0.201	0.148	1.365	0.172	3	1	FALSE
MXD1	-0.348	0.256	-1.364	0.173	1	1	FALSE
CCL19	0.348	0.256	1.363	0.173	1	1	FALSE
WDR55	-0.348	0.256	-1.363	0.173	1	1	FALSE
DSE	0.348	0.256	1.363	0.173	1	1	FALSE
CDKN1B	-0.348	0.256	-1.363	0.173	1	1	FALSE
TSPAN1	0.348	0.256	1.362	0.173	1	1	FALSE
SNX16	-0.246	0.181	-1.361	0.174	2	1	FALSE
C12orf76	0.347	0.256	1.359	0.174	1	1	FALSE
MCHR2	0.347	0.256	1.359	0.174	1	1	FALSE
CNOT3	-0.347	0.256	-1.358	0.175	1	1	FALSE
RIPK2	0.2	0.148	1.357	0.175	3	1	FALSE
ZNF76	-0.347	0.256	-1.357	0.175	1	1	FALSE
LIPT1	0.245	0.181	1.357	0.175	2	1	FALSE
MAFF	-0.347	0.256	-1.357	0.175	1	1	FALSE
CDPF1	0.347	0.256	1.357	0.175	1	1	FALSE
RFX3	0.347	0.256	1.356	0.175	1	1	FALSE
C14orf177	0.347	0.256	1.356	0.175	1	1	FALSE
SNX9	0.346	0.256	1.355	0.175	1	1	FALSE
SLCO1C1	0.346	0.256	1.355	0.176	1	1	FALSE
VNN2	0.245	0.181	1.354	0.176	2	1	FALSE
TRMT1L	-0.346	0.256	-1.352	0.176	1	1	FALSE
MECP2	0.345	0.256	1.35	0.177	1	1	FALSE
NEUROG1	0.345	0.256	1.349	0.177	1	1	FALSE
PIGY	-0.345	0.256	-1.349	0.177	1	1	FALSE
FCGR3B	0.172	0.128	1.349	0.177	4	1	FALSE
MAGEB3	-0.243	0.181	-1.348	0.178	2	1	FALSE
QRICH1	-0.344	0.256	-1.347	0.178	1	1	FALSE
CD160	0.344	0.256	1.346	0.178	1	1	FALSE
AFM	0.344	0.256	1.345	0.179	1	1	FALSE
PI4K2A	-0.243	0.181	-1.345	0.179	2	1	FALSE
PCDHGA6	-0.343	0.256	-1.344	0.179	1	1	FALSE
CLRN1	0.343	0.256	1.343	0.179	1	1	FALSE
PHKA1	-0.343	0.256	-1.343	0.179	1	1	FALSE
KRT18P55	0.343	0.256	1.342	0.179	1	1	FALSE
KLHL28	0.343	0.256	1.342	0.18	1	1	FALSE
PLSCR4	0.343	0.256	1.342	0.18	1	1	FALSE
STK38L	0.153	0.114	1.341	0.18	5	1	FALSE
HOXA1	-0.343	0.256	-1.341	0.18	1	1	FALSE
SS18	0.343	0.256	1.341	0.18	1	1	FALSE
MATN4	-0.242	0.181	-1.339	0.181	2	1	FALSE
CLEC4A	0.242	0.181	1.339	0.181	2	1	FALSE
CD82	0.342	0.256	1.338	0.181	1	1	FALSE
UBTD1	-0.342	0.256	-1.337	0.181	1	1	FALSE
KDELR1	0.241	0.181	1.336	0.181	2	1	FALSE
GTF2I	-0.341	0.256	-1.336	0.182	1	1	FALSE
CTBP1	-0.341	0.256	-1.335	0.182	1	1	FALSE
RNF20	-0.341	0.256	-1.335	0.182	1	1	FALSE
SHC1	0.241	0.181	1.334	0.182	2	1	FALSE
LMBR1L	-0.197	0.148	-1.333	0.183	3	1	FALSE
STH	-0.34	0.256	-1.332	0.183	1	1	FALSE
C3orf30	0.34	0.256	1.331	0.183	1	1	FALSE
GDF11	-0.34	0.256	-1.331	0.183	1	1	FALSE
OR5D18	-0.34	0.256	-1.33	0.183	1	1	FALSE
C8B	0.34	0.256	1.33	0.183	1	1	FALSE
GPR146	0.196	0.148	1.33	0.184	3	1	FALSE
HIST2H2BF	0.24	0.181	1.33	0.184	2	1	FALSE
PTPN2	-0.24	0.181	-1.33	0.184	2	1	FALSE
ZNF101	0.34	0.256	1.329	0.184	1	1	FALSE
DIAPH3	-0.34	0.256	-1.329	0.184	1	1	FALSE
HPS5	-0.339	0.256	-1.328	0.184	1	1	FALSE
ZACN	0.339	0.256	1.327	0.185	1	1	FALSE
MOXD1	0.128	0.097	1.327	0.185	7	1	FALSE
SLC4A5	0.339	0.256	1.325	0.185	1	1	FALSE
SKA2	0.339	0.256	1.325	0.185	1	1	FALSE
TIMM8A	0.239	0.181	1.325	0.185	2	1	FALSE
SLC52A2	-0.195	0.148	-1.325	0.185	3	1	FALSE
GGN	-0.338	0.256	-1.325	0.185	1	1	FALSE
SRPX2	0.338	0.256	1.324	0.185	1	1	FALSE
SERPINB13	0.338	0.256	1.324	0.186	1	1	FALSE
TMEM41B	0.338	0.256	1.324	0.186	1	1	FALSE
IGF1R	-0.151	0.114	-1.323	0.186	5	1	FALSE
ZCCHC11	-0.239	0.181	-1.322	0.186	2	1	FALSE
ATP6V0A4	-0.239	0.181	-1.322	0.186	2	1	FALSE
DHTKD1	0.338	0.256	1.322	0.186	1	1	FALSE
XLOC_l2_000394	-0.338	0.256	-1.322	0.186	1	1	FALSE
ZZZ3	0.338	0.256	1.322	0.186	1	1	FALSE
OR13C3	-0.338	0.256	-1.321	0.186	1	1	FALSE
ZNF345	-0.337	0.256	-1.32	0.187	1	1	FALSE
SLC35F3	-0.337	0.256	-1.32	0.187	1	1	FALSE
FAM78A	-0.337	0.256	-1.32	0.187	1	1	FALSE
PHF7	0.337	0.256	1.319	0.187	1	1	FALSE
NGLY1	0.337	0.256	1.318	0.187	1	1	FALSE
RNF130	0.238	0.181	1.318	0.187	2	1	FALSE
CDKAL1	0.238	0.181	1.318	0.187	2	1	FALSE
PIN1	0.337	0.256	1.318	0.187	1	1	FALSE
RGS2	0.337	0.256	1.318	0.188	1	1	FALSE
CXorf58	0.337	0.256	1.317	0.188	1	1	FALSE
GLB1	0.337	0.256	1.317	0.188	1	1	FALSE
IL4	0.336	0.256	1.316	0.188	1	1	FALSE
OR11H12	-0.336	0.256	-1.316	0.188	1	1	FALSE
ALS2CR11	-0.336	0.256	-1.316	0.188	1	1	FALSE
ARMC5	-0.336	0.256	-1.316	0.188	1	1	FALSE
CCDC17	0.238	0.181	1.315	0.188	2	1	FALSE
ANAPC7	0.336	0.256	1.315	0.189	1	1	FALSE
C3orf52	0.336	0.256	1.314	0.189	1	1	FALSE
PDE6H	0.336	0.256	1.314	0.189	1	1	FALSE
ZNF92	-0.336	0.256	-1.313	0.189	1	1	FALSE
ADRBK1	-0.168	0.128	-1.312	0.189	4	1	FALSE
LOC100129532	0.335	0.256	1.312	0.19	1	1	FALSE
MAPK8IP2	-0.335	0.256	-1.312	0.19	1	1	FALSE
MMD	0.335	0.256	1.311	0.19	1	1	FALSE
PTAFR	-0.193	0.148	-1.311	0.19	3	1	FALSE
SLC43A1	-0.335	0.256	-1.311	0.19	1	1	FALSE
GFOD1	-0.237	0.181	-1.311	0.19	2	1	FALSE
DEFB106A	0.237	0.181	1.311	0.19	2	1	FALSE
CDCA3	0.335	0.256	1.31	0.19	1	1	FALSE
F2R	0.193	0.148	1.31	0.19	3	1	FALSE
PCYOX1	-0.335	0.256	-1.31	0.19	1	1	FALSE
BTN3A3	0.193	0.148	1.309	0.19	3	1	FALSE
GPR148	0.193	0.148	1.309	0.191	3	1	FALSE
OR51M1	-0.334	0.256	-1.308	0.191	1	1	FALSE
NIPAL1	0.334	0.256	1.308	0.191	1	1	FALSE
VSIG8	-0.334	0.256	-1.307	0.191	1	1	FALSE
TMEM8B	0.334	0.256	1.307	0.191	1	1	FALSE
LOC653155	0.193	0.148	1.306	0.191	3	1	FALSE
AURKA	0.118	0.09	1.306	0.191	8	1	FALSE
BSPRY	-0.334	0.256	-1.306	0.192	1	1	FALSE
PHACTR2	0.334	0.256	1.306	0.192	1	1	FALSE
DNASE1L3	0.334	0.256	1.306	0.192	1	1	FALSE
SPAG8	0.334	0.256	1.306	0.192	1	1	FALSE
GPR143	-0.236	0.181	-1.305	0.192	2	1	FALSE
LPAR4	-0.193	0.148	-1.305	0.192	3	1	FALSE
LHB	0.333	0.256	1.305	0.192	1	1	FALSE
PITRM1	-0.236	0.181	-1.305	0.192	2	1	FALSE
RPSAP58	0.333	0.256	1.304	0.192	1	1	FALSE
ARL11	0.333	0.256	1.304	0.192	1	1	FALSE
CC2D1B	0.236	0.181	1.304	0.192	2	1	FALSE
DPPA3P2	0.333	0.256	1.302	0.193	1	1	FALSE
GATA4	0.333	0.256	1.302	0.193	1	1	FALSE
DOCK4	-0.333	0.256	-1.302	0.193	1	1	FALSE
SRC	-0.192	0.148	-1.301	0.193	3	1	FALSE
ZNF24	0.235	0.181	1.301	0.193	2	1	FALSE
TMEM106A	0.332	0.256	1.3	0.193	1	1	FALSE
SYPL1	0.235	0.181	1.3	0.194	2	1	FALSE
MGAT3	0.332	0.256	1.3	0.194	1	1	FALSE
HNRNPUL1	-0.166	0.128	-1.3	0.194	4	1	FALSE
NAGPA	-0.332	0.256	-1.299	0.194	1	1	FALSE
TLK2	-0.136	0.104	-1.299	0.194	6	1	FALSE
VDAC2	0.235	0.181	1.298	0.194	2	1	FALSE
C20orf85	0.332	0.256	1.298	0.194	1	1	FALSE
CAMK2D	0.235	0.181	1.298	0.194	2	1	FALSE
ITPKA	-0.331	0.256	-1.297	0.195	1	1	FALSE
LNX2	0.331	0.256	1.297	0.195	1	1	FALSE
NDUFV2	0.331	0.256	1.297	0.195	1	1	FALSE
HACL1	0.234	0.181	1.297	0.195	2	1	FALSE
MSANTD2	-0.331	0.256	-1.297	0.195	1	1	FALSE
ZC2HC1A	0.331	0.256	1.296	0.195	1	1	FALSE
DGKG	0.191	0.148	1.295	0.195	3	1	FALSE
OR4C6	-0.331	0.256	-1.295	0.195	1	1	FALSE
FMO3	0.331	0.256	1.295	0.195	1	1	FALSE
GLRX3	0.234	0.181	1.294	0.196	2	1	FALSE
MC2R	0.191	0.148	1.294	0.196	3	1	FALSE
PPAPDC1B	0.331	0.256	1.294	0.196	1	1	FALSE
JUNB	0.234	0.181	1.293	0.196	2	1	FALSE
ZBTB9	0.33	0.256	1.292	0.196	1	1	FALSE
HIF1A	-0.19	0.148	-1.291	0.197	3	1	FALSE
PRSS50	0.33	0.256	1.291	0.197	1	1	FALSE
SLC41A1	-0.33	0.256	-1.29	0.197	1	1	FALSE
ACVR1B	-0.19	0.148	-1.289	0.197	3	1	FALSE
MAP7	-0.329	0.256	-1.289	0.198	1	1	FALSE
WBSCR17	-0.329	0.256	-1.288	0.198	1	1	FALSE
ZADH2	0.329	0.256	1.288	0.198	1	1	FALSE
DLG1	-0.329	0.256	-1.288	0.198	1	1	FALSE
OR52B4	-0.233	0.181	-1.288	0.198	2	1	FALSE
GPSM3	0.19	0.148	1.287	0.198	3	1	FALSE
PHF20L1	0.233	0.181	1.287	0.198	2	1	FALSE
VAX2	0.329	0.256	1.286	0.198	1	1	FALSE
FBXL13	0.328	0.256	1.285	0.199	1	1	FALSE
SPRY1	0.328	0.256	1.284	0.199	1	1	FALSE
MYO3B	0.328	0.256	1.284	0.199	1	1	FALSE
POLD3	0.328	0.256	1.284	0.199	1	1	FALSE
FOXD4L6	-0.328	0.256	-1.284	0.199	1	1	FALSE
RND2	0.328	0.256	1.284	0.199	1	1	FALSE
CES1	0.328	0.256	1.284	0.199	1	1	FALSE
STAT5A	0.328	0.256	1.284	0.199	1	1	FALSE
CD276	0.328	0.256	1.284	0.199	1	1	FALSE
HIST1H4J	0.328	0.256	1.283	0.199	1	1	FALSE
C15orf41	0.328	0.256	1.283	0.199	1	1	FALSE
TPTE2	0.328	0.256	1.283	0.2	1	1	FALSE
WLS	-0.189	0.148	-1.283	0.2	3	1	FALSE
ASF1A	0.328	0.256	1.283	0.2	1	1	FALSE
AHCYL2	-0.327	0.256	-1.281	0.2	1	1	FALSE
PRKAA1	0.134	0.104	1.28	0.2	6	1	FALSE
TSPYL5	-0.327	0.256	-1.28	0.201	1	1	FALSE
SNRNP40	0.327	0.256	1.28	0.201	1	1	FALSE
RBBP7	0.327	0.256	1.279	0.201	1	1	FALSE
TLR10	-0.327	0.256	-1.279	0.201	1	1	FALSE
ZP1	0.327	0.256	1.278	0.201	1	1	FALSE
BOLA2	0.231	0.181	1.278	0.201	2	1	FALSE
RGL1	0.327	0.256	1.278	0.201	1	1	FALSE
DNASE2B	0.327	0.256	1.278	0.201	1	1	FALSE
BHLHE23	-0.326	0.256	-1.278	0.201	1	1	FALSE
PHB	0.188	0.148	1.277	0.201	3	1	FALSE
PNLDC1	0.326	0.256	1.277	0.202	1	1	FALSE
TPMT	0.231	0.181	1.277	0.202	2	1	FALSE
RAB8B	0.326	0.256	1.276	0.202	1	1	FALSE
SLCO1B1	0.23	0.181	1.275	0.202	2	1	FALSE
LARP4	0.23	0.181	1.275	0.202	2	1	FALSE
TLR2	0.326	0.256	1.275	0.202	1	1	FALSE
RPUSD3	0.188	0.148	1.275	0.202	3	1	FALSE
STAG2	-0.326	0.256	-1.274	0.203	1	1	FALSE
LRRC15	0.23	0.181	1.274	0.203	2	1	FALSE
AP3D1	-0.325	0.256	-1.273	0.203	1	1	FALSE
BOD1	0.325	0.256	1.273	0.203	1	1	FALSE
CHRM1	-0.163	0.128	-1.273	0.203	4	1	FALSE
SLC26A5	-0.325	0.256	-1.272	0.203	1	1	FALSE
TXN2	0.325	0.256	1.272	0.203	1	1	FALSE
CTCF	-0.325	0.256	-1.272	0.203	1	1	FALSE
PHF10	0.325	0.256	1.272	0.203	1	1	FALSE
XCL2	0.325	0.256	1.272	0.203	1	1	FALSE
TAF1C	-0.325	0.256	-1.272	0.203	1	1	FALSE
RPP25	0.325	0.256	1.272	0.203	1	1	FALSE
NDNL2	-0.325	0.256	-1.271	0.204	1	1	FALSE
CDHR5	-0.325	0.256	-1.271	0.204	1	1	FALSE
EFNB3	0.325	0.256	1.271	0.204	1	1	FALSE
SLC16A14	0.324	0.256	1.269	0.204	1	1	FALSE
RASSF8	0.324	0.256	1.269	0.204	1	1	FALSE
CFI	0.324	0.256	1.268	0.205	1	1	FALSE
SSH1	-0.324	0.256	-1.268	0.205	1	1	FALSE
FCN1	0.324	0.256	1.267	0.205	1	1	FALSE
HIST2H2BE	0.229	0.181	1.267	0.205	2	1	FALSE
PRR14	-0.324	0.256	-1.266	0.205	1	1	FALSE
TM6SF1	0.229	0.181	1.265	0.206	2	1	FALSE
SH3GL1	-0.323	0.256	-1.265	0.206	1	1	FALSE
NDUFB11	0.323	0.256	1.264	0.206	1	1	FALSE
PIGG	0.323	0.256	1.264	0.206	1	1	FALSE
NEK10	0.228	0.181	1.264	0.206	2	1	FALSE
PRDX4	0.323	0.256	1.264	0.206	1	1	FALSE
MSL1	-0.323	0.256	-1.264	0.206	1	1	FALSE
BRMS1	-0.323	0.256	-1.263	0.207	1	1	FALSE
BOD1L2	-0.228	0.181	-1.262	0.207	2	1	FALSE
LHX9	-0.323	0.256	-1.262	0.207	1	1	FALSE
ARHGAP26	0.322	0.256	1.262	0.207	1	1	FALSE
HDX	0.322	0.256	1.261	0.207	1	1	FALSE
SYT4	0.322	0.256	1.261	0.207	1	1	FALSE
USP36	0.322	0.256	1.261	0.207	1	1	FALSE
FANCE	-0.322	0.256	-1.261	0.207	1	1	FALSE
TUBB6	-0.322	0.256	-1.261	0.207	1	1	FALSE
CCNI	0.322	0.256	1.261	0.207	1	1	FALSE
WWP1	0.322	0.256	1.261	0.207	1	1	FALSE
ZCRB1	0.322	0.256	1.261	0.207	1	1	FALSE
ARPP21	0.322	0.256	1.26	0.208	1	1	FALSE
OR4D10	0.322	0.256	1.259	0.208	1	1	FALSE
VNN1	0.227	0.181	1.258	0.208	2	1	FALSE
CAPS2	-0.227	0.181	-1.258	0.209	2	1	FALSE
C11orf16	0.321	0.256	1.258	0.209	1	1	FALSE
KIAA1467	0.185	0.148	1.257	0.209	3	1	FALSE
KCNK13	-0.321	0.256	-1.257	0.209	1	1	FALSE
KCNIP1	0.321	0.256	1.257	0.209	1	1	FALSE
KLHL12	-0.321	0.256	-1.256	0.209	1	1	FALSE
C17orf62	0.321	0.256	1.256	0.209	1	1	FALSE
ANKS6	0.321	0.256	1.256	0.209	1	1	FALSE
DPEP2	0.227	0.181	1.256	0.209	2	1	FALSE
LOC79160	-0.321	0.256	-1.255	0.209	1	1	FALSE
MFSD4	-0.321	0.256	-1.255	0.209	1	1	FALSE
GAPDH	0.227	0.181	1.254	0.21	2	1	FALSE
OLAH	0.32	0.256	1.254	0.21	1	1	FALSE
LCMT1	0.227	0.181	1.254	0.21	2	1	FALSE
TCTN1	0.32	0.256	1.253	0.21	1	1	FALSE
PLD3	0.32	0.256	1.253	0.21	1	1	FALSE
ULK2	-0.185	0.148	-1.253	0.21	3	1	FALSE
SLC22A16	-0.32	0.256	-1.253	0.21	1	1	FALSE
MCUR1	-0.32	0.256	-1.253	0.21	1	1	FALSE
TCEB3B	0.32	0.256	1.253	0.21	1	1	FALSE
RHBDD2	0.32	0.256	1.252	0.21	1	1	FALSE
SLC2A13	-0.185	0.148	-1.252	0.21	3	1	FALSE
TMED5	0.226	0.181	1.252	0.211	2	1	FALSE
KCNG3	-0.32	0.256	-1.252	0.211	1	1	FALSE
NCSTN	0.32	0.256	1.251	0.211	1	1	FALSE
FAM45B	-0.319	0.256	-1.249	0.212	1	1	FALSE
COX10	0.319	0.256	1.249	0.212	1	1	FALSE
IL12RB1	0.319	0.256	1.249	0.212	1	1	FALSE
MID2	0.319	0.256	1.249	0.212	1	1	FALSE
DNAJC5	-0.319	0.256	-1.248	0.212	1	1	FALSE
KMT2E	-0.319	0.256	-1.248	0.212	1	1	FALSE
DGKK	-0.319	0.256	-1.247	0.212	1	1	FALSE
KCNK15	-0.319	0.256	-1.247	0.212	1	1	FALSE
POT1	0.319	0.256	1.247	0.212	1	1	FALSE
HYAL3	0.225	0.181	1.246	0.213	2	1	FALSE
PKLR	-0.225	0.181	-1.246	0.213	2	1	FALSE
HCRTR1	-0.184	0.148	-1.246	0.213	3	1	FALSE
CLEC10A	0.225	0.181	1.246	0.213	2	1	FALSE
PCDHGA5	-0.318	0.256	-1.245	0.213	1	1	FALSE
XYLB	0.318	0.256	1.245	0.213	1	1	FALSE
PRDM5	0.225	0.181	1.244	0.213	2	1	FALSE
AHNAK2	0.318	0.256	1.244	0.214	1	1	FALSE
HCAR3	-0.183	0.148	-1.244	0.214	3	1	FALSE
KPNA3	-0.318	0.256	-1.243	0.214	1	1	FALSE
INGX	0.318	0.256	1.243	0.214	1	1	FALSE
SPATA18	0.318	0.256	1.243	0.214	1	1	FALSE
WDR66	-0.318	0.256	-1.243	0.214	1	1	FALSE
DPY19L4	0.318	0.256	1.243	0.214	1	1	FALSE
WFIKKN1	-0.317	0.256	-1.243	0.214	1	1	FALSE
TM4SF19	0.317	0.256	1.242	0.214	1	1	FALSE
MAP3K12	0.183	0.148	1.242	0.214	3	1	FALSE
PDE6B	-0.317	0.256	-1.241	0.215	1	1	FALSE
ZNF257	-0.317	0.256	-1.241	0.215	1	1	FALSE
SYNDIG1	0.317	0.256	1.241	0.215	1	1	FALSE
TMEM151A	-0.317	0.256	-1.24	0.215	1	1	FALSE
UGGT2	0.224	0.181	1.239	0.215	2	1	FALSE
CORO2A	0.224	0.181	1.238	0.216	2	1	FALSE
SDR39U1	0.316	0.256	1.237	0.216	1	1	FALSE
ZNF782	-0.316	0.256	-1.237	0.216	1	1	FALSE
SOST	0.316	0.256	1.236	0.216	1	1	FALSE
MEGF10	-0.316	0.256	-1.236	0.216	1	1	FALSE
KRT7	-0.316	0.256	-1.236	0.216	1	1	FALSE
BATF3	-0.316	0.256	-1.236	0.217	1	1	FALSE
OR13G1	-0.316	0.256	-1.235	0.217	1	1	FALSE
LOC439933	-0.315	0.256	-1.235	0.217	1	1	FALSE
SGK494	0.182	0.148	1.234	0.217	3	1	FALSE
FPR3	0.223	0.181	1.234	0.217	2	1	FALSE
EGLN2	0.315	0.256	1.234	0.217	1	1	FALSE
GPR50	-0.223	0.181	-1.234	0.217	2	1	FALSE
RNASE6	0.315	0.256	1.234	0.217	1	1	FALSE
SSX3	-0.223	0.181	-1.234	0.217	2	1	FALSE
CYP4A22	0.223	0.181	1.233	0.218	2	1	FALSE
CDK20	-0.157	0.128	-1.232	0.218	4	1	FALSE
IL2RB	0.315	0.256	1.232	0.218	1	1	FALSE
FGGY	-0.157	0.128	-1.232	0.218	4	1	FALSE
FAM220A	0.223	0.181	1.232	0.218	2	1	FALSE
COPG1	0.315	0.256	1.231	0.218	1	1	FALSE
ATP6V1G3	0.222	0.181	1.231	0.218	2	1	FALSE
HNRNPD	-0.314	0.256	-1.231	0.218	1	1	FALSE
GXYLT2	0.314	0.256	1.23	0.219	1	1	FALSE
NFYC	-0.314	0.256	-1.23	0.219	1	1	FALSE
COL8A2	0.314	0.256	1.229	0.219	1	1	FALSE
UFD1L	0.314	0.256	1.228	0.219	1	1	FALSE
LPIN3	-0.314	0.256	-1.228	0.22	1	1	FALSE
CCR1	0.181	0.148	1.227	0.22	3	1	FALSE
ATF7IP	-0.314	0.256	-1.227	0.22	1	1	FALSE
KMO	0.313	0.256	1.226	0.22	1	1	FALSE
MOGAT3	0.313	0.256	1.225	0.22	1	1	FALSE
CDH8	-0.313	0.256	-1.225	0.221	1	1	FALSE
OCLN	0.313	0.256	1.224	0.221	1	1	FALSE
HLA-DQA1	0.221	0.181	1.224	0.221	2	1	FALSE
LARP4B	-0.313	0.256	-1.223	0.221	1	1	FALSE
ELOF1	0.313	0.256	1.223	0.221	1	1	FALSE
PFN1	0.312	0.256	1.223	0.221	1	1	FALSE
HPGD	0.312	0.256	1.223	0.221	1	1	FALSE
SERINC2	0.221	0.181	1.223	0.221	2	1	FALSE
KLHL2	-0.312	0.256	-1.222	0.222	1	1	FALSE
MRPL57	0.312	0.256	1.222	0.222	1	1	FALSE
CLPSL1	0.312	0.256	1.222	0.222	1	1	FALSE
ANKMY1	0.312	0.256	1.221	0.222	1	1	FALSE
ELF2	0.221	0.181	1.221	0.222	2	1	FALSE
ULK4	0.18	0.148	1.221	0.222	3	1	FALSE
ATG4A	0.312	0.256	1.22	0.222	1	1	FALSE
PPM1D	-0.22	0.181	-1.22	0.222	2	1	FALSE
CDK15	0.22	0.181	1.219	0.223	2	1	FALSE
FMO9P	0.311	0.256	1.219	0.223	1	1	FALSE
SCRG1	0.311	0.256	1.219	0.223	1	1	FALSE
IL36A	0.22	0.181	1.219	0.223	2	1	FALSE
KRIT1	0.311	0.256	1.218	0.223	1	1	FALSE
AK4	0.127	0.104	1.218	0.223	6	1	FALSE
HIST1H4L	0.311	0.256	1.218	0.223	1	1	FALSE
FAR1	0.311	0.256	1.217	0.224	1	1	FALSE
SCARB1	0.311	0.256	1.217	0.224	1	1	FALSE
HNRNPA1	-0.311	0.256	-1.216	0.224	1	1	FALSE
CCDC110	-0.22	0.181	-1.216	0.224	2	1	FALSE
SLC22A12	0.31	0.256	1.215	0.224	1	1	FALSE
SEMG1	0.219	0.181	1.215	0.225	2	1	FALSE
PHOSPHO1	-0.31	0.256	-1.214	0.225	1	1	FALSE
HERC6	0.31	0.256	1.214	0.225	1	1	FALSE
TSR1	0.219	0.181	1.212	0.225	2	1	FALSE
TRAPPC10	0.31	0.256	1.212	0.225	1	1	FALSE
FAM50B	-0.309	0.256	-1.211	0.226	1	1	FALSE
42071	-0.309	0.256	-1.21	0.226	1	1	FALSE
LTB4R2	-0.219	0.181	-1.21	0.226	2	1	FALSE
CA8	0.178	0.148	1.209	0.227	3	1	FALSE
ABCC4	-0.309	0.256	-1.209	0.227	1	1	FALSE
MARK2	-0.218	0.181	-1.209	0.227	2	1	FALSE
ZNF184	-0.309	0.256	-1.209	0.227	1	1	FALSE
PSG6	-0.309	0.256	-1.208	0.227	1	1	FALSE
ACVR1	0.218	0.181	1.208	0.227	2	1	FALSE
LYPD2	0.218	0.181	1.208	0.227	2	1	FALSE
GSC	-0.308	0.256	-1.206	0.228	1	1	FALSE
P2RY8	0.178	0.148	1.206	0.228	3	1	FALSE
XPO7	-0.308	0.256	-1.205	0.228	1	1	FALSE
RPS14	0.218	0.181	1.205	0.228	2	1	FALSE
ZNF555	-0.308	0.256	-1.205	0.228	1	1	FALSE
NUDT9P1	0.308	0.256	1.205	0.228	1	1	FALSE
MAPKAPK5	0.178	0.148	1.204	0.229	3	1	FALSE
ENTPD1-AS1	-0.307	0.256	-1.203	0.229	1	1	FALSE
CCPG1	0.307	0.256	1.203	0.229	1	1	FALSE
SPACA6P	-0.307	0.256	-1.202	0.229	1	1	FALSE
ZNF33A	-0.307	0.256	-1.202	0.229	1	1	FALSE
CDK17	0.177	0.148	1.202	0.229	3	1	FALSE
DNAI2	-0.307	0.256	-1.201	0.23	1	1	FALSE
NTN5	-0.307	0.256	-1.201	0.23	1	1	FALSE
GPR160	0.217	0.181	1.198	0.231	2	1	FALSE
ZNF341	-0.217	0.181	-1.198	0.231	2	1	FALSE
IFT122	-0.306	0.256	-1.198	0.231	1	1	FALSE
DCK	0.153	0.128	1.198	0.231	4	1	FALSE
AURKB	0.153	0.128	1.198	0.231	4	1	FALSE
ENPP1	0.306	0.256	1.197	0.231	1	1	FALSE
GALNT2	-0.306	0.256	-1.197	0.231	1	1	FALSE
NFIX	0.306	0.256	1.197	0.231	1	1	FALSE
ALG8	-0.306	0.256	-1.196	0.232	1	1	FALSE
ITM2A	0.306	0.256	1.196	0.232	1	1	FALSE
CTH	0.306	0.256	1.196	0.232	1	1	FALSE
FBXO3	0.305	0.256	1.195	0.232	1	1	FALSE
SLC29A4	-0.216	0.181	-1.195	0.232	2	1	FALSE
OR6A2	0.305	0.256	1.194	0.232	1	1	FALSE
BAD	0.305	0.256	1.194	0.232	1	1	FALSE
OR13A1	0.176	0.148	1.194	0.232	3	1	FALSE
GNL1	-0.305	0.256	-1.194	0.233	1	1	FALSE
GCC1	-0.305	0.256	-1.194	0.233	1	1	FALSE
OGDHL	-0.305	0.256	-1.193	0.233	1	1	FALSE
ZNF462	-0.305	0.256	-1.192	0.233	1	1	FALSE
HIST1H2BF	0.305	0.256	1.192	0.233	1	1	FALSE
RNF213	0.215	0.181	1.192	0.233	2	1	FALSE
TMEM200B	-0.305	0.256	-1.192	0.233	1	1	FALSE
TMEM220	0.305	0.256	1.192	0.233	1	1	FALSE
ETS2	-0.215	0.181	-1.192	0.233	2	1	FALSE
LTB4R	-0.176	0.148	-1.191	0.234	3	1	FALSE
C19orf26	0.304	0.256	1.191	0.234	1	1	FALSE
SC5D	0.176	0.148	1.191	0.234	3	1	FALSE
S100A10	0.304	0.256	1.19	0.234	1	1	FALSE
TAS2R9	-0.215	0.181	-1.19	0.234	2	1	FALSE
OR51E1	0.176	0.148	1.19	0.234	3	1	FALSE
ZNF264	-0.304	0.256	-1.19	0.234	1	1	FALSE
0	0.062	0.052	1.188	0.235	24	1	FALSE
LRRC3B	-0.303	0.256	-1.187	0.235	1	1	FALSE
TNNC2	-0.303	0.256	-1.187	0.235	1	1	FALSE
RNF165-IT1	-0.303	0.256	-1.187	0.235	1	1	FALSE
SYVN1	-0.303	0.256	-1.187	0.235	1	1	FALSE
PLK3	0.214	0.181	1.187	0.235	2	1	FALSE
NT5DC3	-0.303	0.256	-1.187	0.235	1	1	FALSE
SPINK2	-0.303	0.256	-1.186	0.235	1	1	FALSE
PRKACB	0.175	0.148	1.186	0.235	3	1	FALSE
DYDC2	0.303	0.256	1.186	0.236	1	1	FALSE
OR10X1	0.214	0.181	1.186	0.236	2	1	FALSE
NEUROD4	0.303	0.256	1.186	0.236	1	1	FALSE
SLC38A11	0.303	0.256	1.185	0.236	1	1	FALSE
RPS18P9	0.303	0.256	1.185	0.236	1	1	FALSE
ZCCHC9	0.214	0.181	1.185	0.236	2	1	FALSE
ZNF71	-0.303	0.256	-1.184	0.236	1	1	FALSE
ALPP	-0.175	0.148	-1.184	0.236	3	1	FALSE
ASB17	0.302	0.256	1.183	0.237	1	1	FALSE
FHL2	0.302	0.256	1.183	0.237	1	1	FALSE
VCAN	-0.302	0.256	-1.183	0.237	1	1	FALSE
PDS5B	0.214	0.181	1.183	0.237	2	1	FALSE
ZNF503	0.302	0.256	1.183	0.237	1	1	FALSE
CNR2	0.214	0.181	1.182	0.237	2	1	FALSE
TMEM39A	-0.213	0.181	-1.181	0.238	2	1	FALSE
MRPL50	0.302	0.256	1.18	0.238	1	1	FALSE
NPB	-0.302	0.256	-1.18	0.238	1	1	FALSE
FERMT3	-0.302	0.256	-1.18	0.238	1	1	FALSE
CCDC109B	0.301	0.256	1.18	0.238	1	1	FALSE
AMIGO1	0.301	0.256	1.18	0.238	1	1	FALSE
RFK	0.174	0.148	1.179	0.238	3	1	FALSE
PTGES2	-0.301	0.256	-1.179	0.238	1	1	FALSE
KLK13	0.301	0.256	1.179	0.238	1	1	FALSE
IGSF8	0.301	0.256	1.179	0.239	1	1	FALSE
NECAB1	0.213	0.181	1.179	0.239	2	1	FALSE
KLK5	0.213	0.181	1.179	0.239	2	1	FALSE
LINC00602	0.301	0.256	1.178	0.239	1	1	FALSE
C11orf53	0.301	0.256	1.178	0.239	1	1	FALSE
TNFSF9	-0.174	0.148	-1.177	0.239	3	1	FALSE
FXR2	-0.213	0.181	-1.177	0.239	2	1	FALSE
UMODL1-AS1	0.301	0.256	1.177	0.239	1	1	FALSE
PELI1	0.213	0.181	1.176	0.239	2	1	FALSE
QSOX1	-0.301	0.256	-1.176	0.24	1	1	FALSE
GNRHR	0.173	0.148	1.175	0.24	3	1	FALSE
CHEK2	0.173	0.148	1.175	0.24	3	1	FALSE
GATAD1	-0.3	0.256	-1.175	0.24	1	1	FALSE
TERF1	0.3	0.256	1.175	0.24	1	1	FALSE
EDIL3	0.212	0.181	1.174	0.24	2	1	FALSE
RWDD2A	0.3	0.256	1.174	0.24	1	1	FALSE
CYP1A1	0.3	0.256	1.174	0.24	1	1	FALSE
GSTA1	0.3	0.256	1.174	0.241	1	1	FALSE
MED4	0.3	0.256	1.174	0.241	1	1	FALSE
MAGED4	0.3	0.256	1.173	0.241	1	1	FALSE
NGDN	-0.3	0.256	-1.173	0.241	1	1	FALSE
FAM46C	-0.3	0.256	-1.173	0.241	1	1	FALSE
ZBTB48	-0.3	0.256	-1.172	0.241	1	1	FALSE
SLC41A2	0.3	0.256	1.172	0.241	1	1	FALSE
MUC1	0.212	0.181	1.171	0.241	2	1	FALSE
TRIP13	0.299	0.256	1.171	0.242	1	1	FALSE
SPRTN	0.212	0.181	1.171	0.242	2	1	FALSE
MIXL1	-0.299	0.256	-1.171	0.242	1	1	FALSE
ILDR1	0.299	0.256	1.17	0.242	1	1	FALSE
ANKDD1A	0.299	0.256	1.17	0.242	1	1	FALSE
RBPMS	0.299	0.256	1.169	0.242	1	1	FALSE
ACVR2A	0.149	0.128	1.169	0.242	4	1	FALSE
OR2J2	0.299	0.256	1.169	0.242	1	1	FALSE
IL23A	0.172	0.148	1.168	0.243	3	1	FALSE
BCL2L15	0.298	0.256	1.168	0.243	1	1	FALSE
TMEM161B	-0.298	0.256	-1.168	0.243	1	1	FALSE
ZNF280A	-0.298	0.256	-1.167	0.243	1	1	FALSE
KLKB1	0.211	0.181	1.167	0.243	2	1	FALSE
TCTN3	0.211	0.181	1.167	0.243	2	1	FALSE
CACNA2D4	0.298	0.256	1.166	0.243	1	1	FALSE
SCYL3	0.172	0.148	1.166	0.243	3	1	FALSE
IL20RA	0.172	0.148	1.166	0.244	3	1	FALSE
MT1M	0.298	0.256	1.166	0.244	1	1	FALSE
PTPRK	0.298	0.256	1.165	0.244	1	1	FALSE
ACTR10	0.298	0.256	1.165	0.244	1	1	FALSE
ZC3HC1	0.21	0.181	1.165	0.244	2	1	FALSE
DYRK2	0.105	0.09	1.164	0.244	8	1	FALSE
NOSIP	-0.21	0.181	-1.164	0.244	2	1	FALSE
TTLL2	0.21	0.181	1.163	0.245	2	1	FALSE
FCER1A	0.297	0.256	1.163	0.245	1	1	FALSE
C1orf228	0.297	0.256	1.163	0.245	1	1	FALSE
KLHDC10	0.297	0.256	1.163	0.245	1	1	FALSE
IL5RA	0.21	0.181	1.163	0.245	2	1	FALSE
EIF3E	0.149	0.128	1.163	0.245	4	1	FALSE
TOR1AIP1	0.297	0.256	1.163	0.245	1	1	FALSE
GPR180	0.21	0.181	1.162	0.245	2	1	FALSE
TAS2R16	0.21	0.181	1.162	0.245	2	1	FALSE
SACM1L	-0.297	0.256	-1.162	0.245	1	1	FALSE
MFSD8	0.297	0.256	1.162	0.245	1	1	FALSE
XRCC6BP1	0.171	0.148	1.161	0.246	3	1	FALSE
PARP12	-0.297	0.256	-1.161	0.246	1	1	FALSE
SLC36A2	0.297	0.256	1.161	0.246	1	1	FALSE
THAP10	0.297	0.256	1.16	0.246	1	1	FALSE
ADAM21	-0.296	0.256	-1.16	0.246	1	1	FALSE
RIT2	0.296	0.256	1.16	0.246	1	1	FALSE
GGPS1	0.296	0.256	1.159	0.246	1	1	FALSE
VIP	0.209	0.181	1.159	0.247	2	1	FALSE
METTL20	0.296	0.256	1.158	0.247	1	1	FALSE
NR2C2AP	0.296	0.256	1.157	0.247	1	1	FALSE
DPY30	0.296	0.256	1.157	0.247	1	1	FALSE
VWCE	-0.296	0.256	-1.156	0.247	1	1	FALSE
MOGS	-0.295	0.256	-1.156	0.248	1	1	FALSE
PCDHAC1	0.295	0.256	1.156	0.248	1	1	FALSE
DDR1	-0.121	0.104	-1.155	0.248	6	1	FALSE
SORBS3	0.295	0.256	1.155	0.248	1	1	FALSE
COQ3	0.209	0.181	1.155	0.248	2	1	FALSE
NFE2L2	0.295	0.256	1.155	0.248	1	1	FALSE
PIGF	0.209	0.181	1.154	0.248	2	1	FALSE
TIGD5	0.295	0.256	1.154	0.248	1	1	FALSE
YES1	0.208	0.181	1.154	0.249	2	1	FALSE
MVP	-0.295	0.256	-1.153	0.249	1	1	FALSE
PCDHA12	-0.208	0.181	-1.153	0.249	2	1	FALSE
AFAP1L1	-0.294	0.256	-1.152	0.249	1	1	FALSE
FAM57A	0.294	0.256	1.151	0.25	1	1	FALSE
TTC19	0.294	0.256	1.149	0.25	1	1	FALSE
PIPOX	0.208	0.181	1.149	0.251	2	1	FALSE
OGN	0.294	0.256	1.149	0.251	1	1	FALSE
LINC00298	0.294	0.256	1.149	0.251	1	1	FALSE
COMP	-0.293	0.256	-1.148	0.251	1	1	FALSE
SPTSSA	0.293	0.256	1.148	0.251	1	1	FALSE
MTHFSD	0.293	0.256	1.147	0.251	1	1	FALSE
ADCY9	-0.293	0.256	-1.147	0.251	1	1	FALSE
CCDC101	-0.293	0.256	-1.147	0.251	1	1	FALSE
RNF24	0.293	0.256	1.147	0.251	1	1	FALSE
SLC45A3	-0.293	0.256	-1.146	0.252	1	1	FALSE
PDPK1	0.169	0.148	1.146	0.252	3	1	FALSE
INTS5	-0.293	0.256	-1.146	0.252	1	1	FALSE
TCEANC2	0.293	0.256	1.146	0.252	1	1	FALSE
ERVV-1	-0.293	0.256	-1.146	0.252	1	1	FALSE
PAK1IP1	0.293	0.256	1.145	0.252	1	1	FALSE
FAM195A	0.169	0.148	1.145	0.252	3	1	FALSE
PEX11A	0.207	0.181	1.145	0.252	2	1	FALSE
EZR	-0.292	0.256	-1.144	0.253	1	1	FALSE
JAK2	-0.207	0.181	-1.144	0.253	2	1	FALSE
SPIRE2	-0.292	0.256	-1.144	0.253	1	1	FALSE
DND1	-0.292	0.256	-1.143	0.253	1	1	FALSE
GLIS3	-0.292	0.256	-1.143	0.253	1	1	FALSE
L3MBTL1	-0.292	0.256	-1.142	0.253	1	1	FALSE
HNRNPF	-0.169	0.148	-1.142	0.253	3	1	FALSE
FOXN2	-0.292	0.256	-1.142	0.253	1	1	FALSE
PIP4K2A	-0.206	0.181	-1.142	0.254	2	1	FALSE
SFPQ	-0.292	0.256	-1.141	0.254	1	1	FALSE
LY86	0.291	0.256	1.141	0.254	1	1	FALSE
NPY6R	0.291	0.256	1.141	0.254	1	1	FALSE
CASC1	0.291	0.256	1.14	0.254	1	1	FALSE
MXD3	-0.291	0.256	-1.14	0.254	1	1	FALSE
OR5M8	0.291	0.256	1.14	0.254	1	1	FALSE
MAPK6	0.206	0.181	1.14	0.254	2	1	FALSE
NATD1	-0.291	0.256	-1.138	0.255	1	1	FALSE
LY6H	0.29	0.256	1.136	0.256	1	1	FALSE
VPS26A	0.29	0.256	1.135	0.256	1	1	FALSE
KHDRBS2	0.29	0.256	1.135	0.256	1	1	FALSE
MORN2	-0.29	0.256	-1.135	0.256	1	1	FALSE
SLC9B1	0.29	0.256	1.134	0.257	1	1	FALSE
ZNF83	-0.29	0.256	-1.134	0.257	1	1	FALSE
PRSS2	0.167	0.148	1.134	0.257	3	1	FALSE
DCXR	0.29	0.256	1.134	0.257	1	1	FALSE
OTC	0.29	0.256	1.134	0.257	1	1	FALSE
DCD	0.29	0.256	1.134	0.257	1	1	FALSE
HIST1H1E	0.29	0.256	1.133	0.257	1	1	FALSE
CLEC4E	0.29	0.256	1.133	0.257	1	1	FALSE
RASSF5	0.29	0.256	1.133	0.257	1	1	FALSE
RARB	-0.205	0.181	-1.133	0.257	2	1	FALSE
HIST3H2A	0.289	0.256	1.133	0.257	1	1	FALSE
ARL17B	0.205	0.181	1.133	0.257	2	1	FALSE
NAB2	0.205	0.181	1.133	0.257	2	1	FALSE
STX5	0.205	0.181	1.132	0.258	2	1	FALSE
RHEB	0.205	0.181	1.132	0.258	2	1	FALSE
ZNF175	-0.289	0.256	-1.132	0.258	1	1	FALSE
TNFSF13B	0.289	0.256	1.131	0.258	1	1	FALSE
MYLK3	0.204	0.181	1.13	0.258	2	1	FALSE
IMPDH1P11	0.289	0.256	1.129	0.259	1	1	FALSE
SUN3	0.288	0.256	1.129	0.259	1	1	FALSE
CCR10	-0.204	0.181	-1.129	0.259	2	1	FALSE
MPPED1	0.288	0.256	1.128	0.259	1	1	FALSE
C8A	0.288	0.256	1.128	0.259	1	1	FALSE
DLK1	-0.288	0.256	-1.128	0.259	1	1	FALSE
ARHGEF2	-0.288	0.256	-1.128	0.259	1	1	FALSE
TRBV7-2	0.166	0.148	1.128	0.26	3	1	FALSE
INSIG2	-0.288	0.256	-1.127	0.26	1	1	FALSE
ENTPD1	0.204	0.181	1.127	0.26	2	1	FALSE
LINC00895	0.288	0.256	1.127	0.26	1	1	FALSE
CDK4	0.166	0.148	1.126	0.26	3	1	FALSE
FAM98C	-0.288	0.256	-1.126	0.26	1	1	FALSE
PRKRA	0.203	0.181	1.126	0.26	2	1	FALSE
CAPSL	0.288	0.256	1.126	0.26	1	1	FALSE
SPSB2	0.288	0.256	1.126	0.26	1	1	FALSE
OR2AK2	0.288	0.256	1.126	0.26	1	1	FALSE
ARRDC3	-0.288	0.256	-1.126	0.26	1	1	FALSE
PPFIBP1	-0.288	0.256	-1.125	0.26	1	1	FALSE
RPS6KA3	0.166	0.148	1.125	0.261	3	1	FALSE
PIGQ	-0.288	0.256	-1.125	0.261	1	1	FALSE
MESP2	0.287	0.256	1.125	0.261	1	1	FALSE
TMEM63C	-0.287	0.256	-1.124	0.261	1	1	FALSE
DAOA	0.287	0.256	1.124	0.261	1	1	FALSE
DCAF4L2	0.287	0.256	1.124	0.261	1	1	FALSE
HHAT	0.287	0.256	1.124	0.261	1	1	FALSE
ZNRD1	-0.203	0.181	-1.124	0.261	2	1	FALSE
EXTL3	-0.287	0.256	-1.124	0.261	1	1	FALSE
DPYSL5	-0.287	0.256	-1.124	0.261	1	1	FALSE
TMEM174	-0.287	0.256	-1.124	0.261	1	1	FALSE
TIRAP	-0.287	0.256	-1.123	0.261	1	1	FALSE
CDCA4	-0.203	0.181	-1.123	0.261	2	1	FALSE
C8orf22	-0.287	0.256	-1.123	0.262	1	1	FALSE
GLT8D1	0.287	0.256	1.122	0.262	1	1	FALSE
CSN1S1	0.287	0.256	1.122	0.262	1	1	FALSE
C9orf91	0.287	0.256	1.122	0.262	1	1	FALSE
CDC7	0.203	0.181	1.122	0.262	2	1	FALSE
EPHX2	0.286	0.256	1.121	0.262	1	1	FALSE
EPHA7	0.143	0.128	1.121	0.262	4	1	FALSE
HOXA9	-0.286	0.256	-1.121	0.262	1	1	FALSE
ZNF595	-0.286	0.256	-1.121	0.262	1	1	FALSE
PCDHB1	-0.286	0.256	-1.12	0.263	1	1	FALSE
CYP11B1	0.286	0.256	1.12	0.263	1	1	FALSE
ADAM18	-0.202	0.181	-1.12	0.263	2	1	FALSE
MIR99AHG	-0.286	0.256	-1.12	0.263	1	1	FALSE
ACAA1	-0.202	0.181	-1.12	0.263	2	1	FALSE
PRDM1	-0.286	0.256	-1.12	0.263	1	1	FALSE
APLP1	-0.286	0.256	-1.12	0.263	1	1	FALSE
OR11A1	-0.286	0.256	-1.119	0.263	1	1	FALSE
STK17B	-0.143	0.128	-1.119	0.263	4	1	FALSE
PRSS38	0.286	0.256	1.118	0.263	1	1	FALSE
MCAM	-0.286	0.256	-1.118	0.263	1	1	FALSE
TRPV5	0.286	0.256	1.118	0.263	1	1	FALSE
DNAJC10	-0.165	0.148	-1.117	0.264	3	1	FALSE
STOM	-0.285	0.256	-1.117	0.264	1	1	FALSE
SEC31B	0.285	0.256	1.116	0.264	1	1	FALSE
TRPC3	0.285	0.256	1.116	0.265	1	1	FALSE
NREP	0.285	0.256	1.116	0.265	1	1	FALSE
BRCA1	-0.201	0.181	-1.115	0.265	2	1	FALSE
BFSP2	0.285	0.256	1.115	0.265	1	1	FALSE
HCK	0.164	0.148	1.114	0.265	3	1	FALSE
TRAF5	0.285	0.256	1.114	0.265	1	1	FALSE
DDB1	-0.285	0.256	-1.114	0.265	1	1	FALSE
GPER1	-0.164	0.148	-1.114	0.265	3	1	FALSE
RASL11A	0.285	0.256	1.114	0.265	1	1	FALSE
SCARB2	0.284	0.256	1.113	0.266	1	1	FALSE
TUBB3	-0.201	0.181	-1.113	0.266	2	1	FALSE
SLAIN2	-0.284	0.256	-1.113	0.266	1	1	FALSE
NFATC2IP	0.201	0.181	1.113	0.266	2	1	FALSE
PAPLN	0.284	0.256	1.112	0.266	1	1	FALSE
MRPL43	0.142	0.128	1.112	0.266	4	1	FALSE
C1orf112	0.284	0.256	1.112	0.266	1	1	FALSE
RPL8	-0.201	0.181	-1.112	0.266	2	1	FALSE
CCDC26	0.201	0.181	1.112	0.266	2	1	FALSE
DUSP18	0.201	0.181	1.111	0.266	2	1	FALSE
PDE10A	0.201	0.181	1.111	0.266	2	1	FALSE
C12orf4	0.284	0.256	1.11	0.267	1	1	FALSE
ECHDC3	-0.201	0.181	-1.11	0.267	2	1	FALSE
GALNT1	0.164	0.148	1.11	0.267	3	1	FALSE
MEF2A	-0.2	0.181	-1.11	0.267	2	1	FALSE
CYTH4	-0.284	0.256	-1.11	0.267	1	1	FALSE
OAT	0.2	0.181	1.109	0.267	2	1	FALSE
NBPF15	-0.283	0.256	-1.109	0.267	1	1	FALSE
FNBP4	-0.283	0.256	-1.108	0.268	1	1	FALSE
ZNF107	0.283	0.256	1.108	0.268	1	1	FALSE
GJD2	0.283	0.256	1.108	0.268	1	1	FALSE
CCNC	-0.142	0.128	-1.108	0.268	4	1	FALSE
BRINP3	0.283	0.256	1.108	0.268	1	1	FALSE
BUB3	0.2	0.181	1.108	0.268	2	1	FALSE
PCDHA2	-0.283	0.256	-1.107	0.268	1	1	FALSE
CA14	0.283	0.256	1.107	0.268	1	1	FALSE
NR1I3	0.163	0.148	1.107	0.268	3	1	FALSE
MCCC2	0.2	0.181	1.107	0.269	2	1	FALSE
VPS41	-0.283	0.256	-1.106	0.269	1	1	FALSE
RNF38	-0.283	0.256	-1.106	0.269	1	1	FALSE
GPR63	0.163	0.148	1.105	0.269	3	1	FALSE
SLC15A1	0.282	0.256	1.105	0.269	1	1	FALSE
POLR2C	0.282	0.256	1.105	0.269	1	1	FALSE
GCNT2	0.282	0.256	1.105	0.269	1	1	FALSE
CNNM2	-0.282	0.256	-1.103	0.27	1	1	FALSE
RIOK3	0.199	0.181	1.103	0.27	2	1	FALSE
C10orf67	-0.282	0.256	-1.102	0.271	1	1	FALSE
SHISA7	0.282	0.256	1.102	0.271	1	1	FALSE
ARHGAP11B	0.282	0.256	1.102	0.271	1	1	FALSE
NOL9	-0.199	0.181	-1.101	0.271	2	1	FALSE
BYSL	-0.281	0.256	-1.101	0.271	1	1	FALSE
OR2S2	0.281	0.256	1.101	0.271	1	1	FALSE
WHAMMP3	0.281	0.256	1.101	0.271	1	1	FALSE
PANK4	-0.199	0.181	-1.101	0.271	2	1	FALSE
NOVA1	-0.281	0.256	-1.101	0.271	1	1	FALSE
TRIP6	0.199	0.181	1.101	0.271	2	1	FALSE
MSANTD3	0.281	0.256	1.1	0.271	1	1	FALSE
CRYM	0.281	0.256	1.1	0.271	1	1	FALSE
GRIA2	0.281	0.256	1.1	0.271	1	1	FALSE
MGEA5	-0.281	0.256	-1.1	0.272	1	1	FALSE
TACR2	-0.199	0.181	-1.099	0.272	2	1	FALSE
EXOC5	0.281	0.256	1.098	0.272	1	1	FALSE
TAS1R3	-0.198	0.181	-1.098	0.272	2	1	FALSE
NEK7	0.198	0.181	1.098	0.272	2	1	FALSE
ANPEP	-0.28	0.256	-1.098	0.272	1	1	FALSE
ALPK1	-0.14	0.128	-1.098	0.272	4	1	FALSE
ETAA1	-0.28	0.256	-1.097	0.272	1	1	FALSE
CXXC1	-0.28	0.256	-1.097	0.273	1	1	FALSE
HSD17B1	0.28	0.256	1.097	0.273	1	1	FALSE
LOC400511	-0.28	0.256	-1.097	0.273	1	1	FALSE
APLNR	-0.162	0.148	-1.096	0.273	3	1	FALSE
PRKG1	0.162	0.148	1.095	0.273	3	1	FALSE
ERBB4	-0.14	0.128	-1.095	0.274	4	1	FALSE
C1orf109	0.28	0.256	1.094	0.274	1	1	FALSE
ARHGEF9	0.28	0.256	1.094	0.274	1	1	FALSE
MELK	0.198	0.181	1.093	0.274	2	1	FALSE
SPP1	0.198	0.181	1.093	0.274	2	1	FALSE
IL7	0.279	0.256	1.093	0.274	1	1	FALSE
MRPS18B	0.279	0.256	1.093	0.275	1	1	FALSE
CLEC12A	0.197	0.181	1.093	0.275	2	1	FALSE
OR10H1	-0.279	0.256	-1.093	0.275	1	1	FALSE
DEFA3	0.279	0.256	1.092	0.275	1	1	FALSE
PI3	0.197	0.181	1.092	0.275	2	1	FALSE
MED1	0.279	0.256	1.092	0.275	1	1	FALSE
HS3ST2	0.279	0.256	1.091	0.275	1	1	FALSE
DEFA5	0.279	0.256	1.091	0.275	1	1	FALSE
CPNE4	0.279	0.256	1.09	0.276	1	1	FALSE
NAA60	-0.279	0.256	-1.09	0.276	1	1	FALSE
[truncated: 10,753 more rows]

## Sheet: D283
gene	estimate	std.error	statistic	p.value	size	adj.p	is_toxic
DPH5	-6.19	0.53	-11.684	2.01e-31	1	1.28e-27	TRUE
ELF3	-5.079	0.53	-9.574	1.17e-21	1	4.97e-18	TRUE
RBM14	-3.543	0.375	-9.443	4.05e-21	2	1.29e-17	TRUE
L3MBTL3	-4.782	0.531	-9.012	2.23e-19	1	5.68e-16	TRUE
ZNF124	-3.307	0.375	-8.812	1.35e-18	2	2.87e-15	TRUE
IDH2	-4.555	0.531	-8.582	1.01e-17	1	1.85e-14	TRUE
ABL1	-1.537	0.188	-8.19	2.8e-16	8	4.47e-13	TRUE
OR2K2	-4.292	0.531	-8.084	6.67e-16	1	9.44e-13	TRUE
NEDD9	-2.933	0.375	-7.812	5.94e-15	2	7.57e-12	TRUE
PIK3CA	-1.16	0.16	-7.244	4.54e-13	11	5.26e-10	TRUE
EGFR	-1.077	0.153	-7.024	2.24e-12	12	2.38e-09	TRUE
MDP1	-3.673	0.531	-6.915	4.85e-12	1	4.76e-09	TRUE
JMJD1C-AS1	-3.577	0.531	-6.734	1.71e-11	1	1.55e-08	TRUE
GPR101	-1.573	0.238	-6.621	3.68e-11	5	3.13e-08	TRUE
MEF2D	-3.509	0.531	-6.606	4.06e-11	1	3.24e-08	TRUE
MET	-1.41	0.217	-6.502	8.12e-11	6	6.09e-08	TRUE
HNF4A	-1.536	0.238	-6.465	1.04e-10	5	7.36e-08	TRUE
ACVRL1	-1.649	0.266	-6.206	5.56e-10	4	3.73e-07	TRUE
GNG5	-3.244	0.531	-6.106	1.04e-09	1	6.63e-07	TRUE
TTBK2	-1.816	0.307	-5.919	3.31e-09	3	2.01e-06	TRUE
TLK2	-1.277	0.217	-5.886	4.03e-09	6	2.34e-06	TRUE
CSNK1G2	-1.329	0.238	-5.592	2.28e-08	5	1.26e-05	TRUE
SSH2	-2.088	0.376	-5.555	2.81e-08	2	1.49e-05	TRUE
HIST1H4I	-2.057	0.376	-5.474	4.46e-08	2	2.28e-05	TRUE
SLX4	-2.892	0.531	-5.442	5.34e-08	1	2.62e-05	TRUE
C1QA	-2.854	0.531	-5.371	7.93e-08	1	3.74e-05	TRUE
CLEC4G	-2.827	0.531	-5.319	1.06e-07	1	4.82e-05	TRUE
MINK1	-1.398	0.266	-5.259	1.47e-07	4	6.44e-05	TRUE
ADORA2A	-1.224	0.238	-5.148	2.66e-07	5	0.000113	TRUE
PRPF4B	-1.555	0.307	-5.066	4.1e-07	3	0.000166	TRUE
ESRRG	-1.554	0.307	-5.063	4.17e-07	3	0.000166	TRUE
TSSK1B	-1.202	0.238	-5.055	4.35e-07	5	0.000168	TRUE
PPARG	-1.326	0.266	-4.989	6.14e-07	4	0.00023	TRUE
CLK3	-0.794	0.16	-4.954	7.34e-07	11	0.000267	TRUE
HRH4	-1.514	0.307	-4.935	8.1e-07	3	0.000287	TRUE
TM9SF3	-2.594	0.532	-4.88	1.07e-06	1	0.000362	TRUE
HIPK3	-1.834	0.376	-4.878	1.08e-06	2	0.000362	TRUE
DIP2C	-1.831	0.376	-4.872	1.12e-06	2	0.000365	TRUE
KIAA1551	-2.585	0.532	-4.864	1.16e-06	1	0.000371	TRUE
DYRK2	-0.91	0.188	-4.842	1.3e-06	8	0.000403	TRUE
ACVR2A	-1.273	0.266	-4.79	1.68e-06	4	0.000511	TRUE
GPR4	-1.46	0.307	-4.756	1.99e-06	3	0.000591	TRUE
LTN1	-2.465	0.532	-4.638	3.54e-06	1	0.00103	TRUE
HINT3	-2.43	0.532	-4.572	4.86e-06	1	0.00138	TRUE
GPR52	-1.214	0.266	-4.566	5e-06	4	0.00139	TRUE
LPAR5	-1.399	0.307	-4.559	5.18e-06	3	0.0014	TRUE
GPR85	-1.196	0.266	-4.5	6.83e-06	4	0.00181	TRUE
SCYL2	-1.186	0.266	-4.462	8.17e-06	4	0.00213	TRUE
TTLL3	-1.669	0.376	-4.441	9.02e-06	2	0.0023	TRUE
MEIS2	-1.649	0.376	-4.386	1.16e-05	2	0.00291	FALSE
NIPA2	-2.323	0.532	-4.37	1.25e-05	1	0.00307	FALSE
NR2E1	-1.34	0.307	-4.365	1.28e-05	3	0.00307	FALSE
TNC	-2.317	0.532	-4.359	1.31e-05	1	0.0031	FALSE
HECTD2	-1.626	0.376	-4.326	1.53e-05	2	0.00351	FALSE
CLK2	-0.868	0.201	-4.321	1.56e-05	7	0.00351	FALSE
ACVR2B	-1.027	0.238	-4.319	1.58e-05	5	0.00351	FALSE
ZNF804B	-2.295	0.532	-4.316	1.6e-05	1	0.00351	FALSE
SPTLC2	-2.292	0.532	-4.312	1.63e-05	1	0.00352	FALSE
SNRPF	-2.275	0.532	-4.279	1.89e-05	1	0.00392	FALSE
SMARCAD1	-2.274	0.532	-4.278	1.89e-05	1	0.00392	FALSE
BZRAP1	-2.274	0.532	-4.277	1.9e-05	1	0.00392	FALSE
CNPY1	-2.268	0.532	-4.266	2e-05	1	0.00405	FALSE
GPR119	-1.131	0.266	-4.256	2.09e-05	4	0.00417	FALSE
NR2F1	-1.597	0.376	-4.249	2.16e-05	2	0.00424	FALSE
DAPK1	-1.299	0.307	-4.232	2.33e-05	3	0.0045	FALSE
PAX8	-1.296	0.307	-4.224	2.42e-05	3	0.0045	FALSE
GRM2	-1.296	0.307	-4.223	2.42e-05	3	0.0045	FALSE
INO80	-2.244	0.532	-4.222	2.44e-05	1	0.0045	FALSE
ASPM	-2.242	0.532	-4.217	2.49e-05	1	0.00453	FALSE
MSX1	-1.574	0.376	-4.188	2.83e-05	2	0.00509	FALSE
GPR26	-1.276	0.307	-4.157	3.24e-05	3	0.00574	FALSE
POLR2B	-2.202	0.532	-4.142	3.46e-05	1	0.00604	FALSE
ZNF268	-2.2	0.532	-4.139	3.51e-05	1	0.00605	FALSE
KIAA0922	-2.178	0.532	-4.098	4.19e-05	1	0.00713	FALSE
PRKCH	-1.25	0.307	-4.073	4.65e-05	3	0.00781	FALSE
HTR4	-1.526	0.376	-4.059	4.94e-05	2	0.00819	FALSE
SPHKAP	-2.145	0.532	-4.034	5.51e-05	1	0.00901	FALSE
RBM10	-1.499	0.376	-3.988	6.68e-05	2	0.0108	FALSE
YTHDC1	-2.116	0.532	-3.98	6.91e-05	1	0.011	FALSE
OR4K2	-2.114	0.532	-3.977	7.01e-05	1	0.011	FALSE
FOXR2	-2.104	0.532	-3.958	7.6e-05	1	0.0118	FALSE
ELTD1	-1.214	0.307	-3.955	7.69e-05	3	0.0118	FALSE
NTRK3	-0.856	0.217	-3.944	8.03e-05	6	0.0122	FALSE
BMPR2	-1.048	0.266	-3.941	8.15e-05	4	0.0122	FALSE
TAS2R9	-1.48	0.376	-3.937	8.29e-05	2	0.0123	FALSE
HFM1	-1.476	0.376	-3.926	8.66e-05	2	0.0127	FALSE
CCNC	-1.04	0.266	-3.914	9.13e-05	4	0.0132	FALSE
PLCG2	-1.036	0.266	-3.896	9.83e-05	4	0.0141	FALSE
SLC16A4	-2.068	0.532	-3.891	0.0001	1	0.0142	FALSE
MAPT	-0.474	0.122	-3.887	0.000102	19	0.0143	FALSE
FLT3	-0.727	0.188	-3.868	0.00011	8	0.0152	FALSE
PLXNA3	-2.034	0.532	-3.827	0.00013	1	0.0179	FALSE
RYK	-1.433	0.376	-3.812	0.000138	2	0.0188	FALSE
TAS2R14	-1.167	0.307	-3.803	0.000144	3	0.0193	FALSE
ADRB2	-0.902	0.238	-3.794	0.000149	5	0.0197	FALSE
OR8B4	-2.006	0.532	-3.773	0.000162	1	0.0213	FALSE
ANXA2R	-1.993	0.532	-3.748	0.000179	1	0.0232	FALSE
FNDC1	-1.991	0.532	-3.745	0.000181	1	0.0232	FALSE
KDR	-0.995	0.266	-3.742	0.000183	4	0.0232	FALSE
GCC2	-1.989	0.532	-3.741	0.000184	1	0.0232	FALSE
C8orf22	-1.976	0.532	-3.717	0.000202	1	0.0253	FALSE
APP	-0.984	0.266	-3.703	0.000214	4	0.0265	FALSE
SNX10	-1.965	0.532	-3.697	0.000219	1	0.0267	FALSE
BRD4	-1.134	0.307	-3.693	0.000222	3	0.0267	FALSE
GPR3	-1.134	0.307	-3.693	0.000222	3	0.0267	FALSE
DICER1	-1.961	0.532	-3.687	0.000227	1	0.0271	FALSE
VMA21	-1.958	0.532	-3.682	0.000232	1	0.0274	FALSE
HERC3	-1.954	0.532	-3.674	0.000239	1	0.028	FALSE
NKX2-5	-1.952	0.532	-3.671	0.000242	1	0.0281	FALSE
PLK4	-1.942	0.532	-3.653	0.00026	1	0.0299	FALSE
CFHR3	-1.12	0.307	-3.649	0.000264	3	0.0301	FALSE
TACC3	-1.368	0.376	-3.638	0.000276	2	0.0311	FALSE
SIPA1L3	-1.928	0.532	-3.626	0.000289	1	0.0323	FALSE
KLF12	-1.926	0.532	-3.623	0.000292	1	0.0324	FALSE
OR13C3	-1.917	0.532	-3.605	0.000313	1	0.0344	FALSE
MAGEB6	-1.916	0.532	-3.603	0.000315	1	0.0344	FALSE
OVOL2	-1.914	0.532	-3.599	0.00032	1	0.0346	FALSE
TMEM182	-1.351	0.376	-3.594	0.000326	2	0.0349	FALSE
INSR	-0.853	0.238	-3.585	0.000338	5	0.0359	FALSE
GPR126	-1.345	0.376	-3.578	0.000347	2	0.0364	FALSE
MYLK	-1.345	0.376	-3.577	0.000348	2	0.0364	FALSE
TMEM144	-1.337	0.376	-3.555	0.000379	2	0.0392	FALSE
SLC7A13	-1.89	0.532	-3.554	0.000381	1	0.0392	FALSE
HNF4G	-1.088	0.307	-3.545	0.000394	3	0.0402	FALSE
NOTCH2	-1.33	0.376	-3.537	0.000405	2	0.0409	FALSE
GPR78	-1.33	0.376	-3.536	0.000407	2	0.0409	FALSE
ZC3H12A	-1.877	0.532	-3.53	0.000416	1	0.0415	FALSE
HK1	-1.082	0.307	-3.525	0.000425	3	0.042	FALSE
C1QTNF9	-1.867	0.532	-3.512	0.000446	1	0.0438	FALSE
EIF5B	-1.865	0.532	-3.508	0.000452	1	0.044	FALSE
DIP2A	-0.832	0.238	-3.499	0.000468	5	0.0452	FALSE
EEF2K	-0.929	0.266	-3.496	0.000474	4	0.0455	FALSE
RXFP2	-1.312	0.376	-3.49	0.000484	2	0.0461	FALSE
ZNF782	-1.851	0.532	-3.48	0.000502	1	0.0474	FALSE
FNBP4	-1.849	0.532	-3.477	0.000508	1	0.0477	FALSE
CATSPERB	-1.837	0.532	-3.455	0.000551	1	0.0513	FALSE
PCDHA8	-1.831	0.532	-3.444	0.000574	1	0.0527	FALSE
HTR7	-1.831	0.532	-3.444	0.000574	1	0.0527	FALSE
MST1R	-0.912	0.266	-3.43	0.000604	4	0.0547	FALSE
CHMP4C	-1.824	0.532	-3.43	0.000605	1	0.0547	FALSE
ZNF41	-1.813	0.532	-3.409	0.000653	1	0.0585	FALSE
NCOA3	-1.281	0.376	-3.408	0.000656	2	0.0585	FALSE
GPR12	-1.04	0.307	-3.389	0.000704	3	0.0623	FALSE
AADAT	-1.8	0.532	-3.385	0.000714	1	0.0628	FALSE
L1TD1	-1.794	0.532	-3.373	0.000745	1	0.064	FALSE
GFM2	-1.267	0.376	-3.37	0.000753	2	0.064	FALSE
ANKHD1	-1.035	0.307	-3.37	0.000753	3	0.064	FALSE
LRGUK	-1.267	0.376	-3.37	0.000755	2	0.064	FALSE
PIK3CB	-1.034	0.307	-3.369	0.000756	3	0.064	FALSE
GPR21	-1.034	0.307	-3.367	0.000762	3	0.064	FALSE
STK10	-1.265	0.376	-3.366	0.000766	2	0.064	FALSE
KANK1	-1.789	0.532	-3.365	0.000768	1	0.064	FALSE
TMEM19	-1.784	0.532	-3.356	0.000792	1	0.0656	FALSE
MC1R	-0.891	0.266	-3.35	0.00081	4	0.0666	FALSE
MIOS	-1.778	0.532	-3.343	0.000831	1	0.0679	FALSE
NIN	-1.766	0.532	-3.321	0.000898	1	0.0727	FALSE
FGR	1.019	0.307	3.321	0.0009	3	0.0727	FALSE
PRMT2	-1.764	0.532	-3.318	0.00091	1	0.073	FALSE
ONECUT1	-1.763	0.532	-3.315	0.000919	1	0.0733	FALSE
KDM8	-1.76	0.532	-3.309	0.000937	1	0.0742	FALSE
SLC38A2	-1.757	0.532	-3.305	0.000953	1	0.075	FALSE
C6orf58	-1.756	0.532	-3.303	0.00096	1	0.0751	FALSE
CLK1	-1.007	0.307	-3.28	0.00104	3	0.0808	FALSE
ETFDH	-1.743	0.532	-3.278	0.00105	1	0.0808	FALSE
AFF2	-1.742	0.532	-3.277	0.00105	1	0.0808	FALSE
MMRN1	-1.736	0.532	-3.265	0.0011	1	0.0838	FALSE
ESR1	-0.999	0.307	-3.255	0.00114	3	0.0862	FALSE
SLC37A3	-1.73	0.532	-3.254	0.00114	1	0.0862	FALSE
HERC4	-1.728	0.532	-3.25	0.00115	1	0.0866	FALSE
C10orf12	-1.725	0.532	-3.245	0.00118	1	0.0875	FALSE
HIPK4	-1.22	0.376	-3.244	0.00118	2	0.0875	FALSE
HOXD3	-1.721	0.532	-3.237	0.00121	1	0.0891	FALSE
PRDM1	-1.718	0.532	-3.232	0.00123	1	0.0903	FALSE
PASD1	-1.717	0.532	-3.229	0.00124	1	0.0903	FALSE
PCYOX1	-1.717	0.532	-3.229	0.00125	1	0.0903	FALSE
LPAR2	-0.989	0.307	-3.223	0.00127	3	0.0917	FALSE
ZNF420	-1.707	0.532	-3.211	0.00133	1	0.095	FALSE
MAST3	-1.203	0.376	-3.2	0.00138	2	0.098	FALSE
LCOR	-1.698	0.532	-3.194	0.00141	1	0.0997	FALSE
KMT2E	-1.697	0.532	-3.191	0.00142	1	0.1	FALSE
EIF2AK3	-0.847	0.266	-3.185	0.00145	4	0.101	FALSE
KIF21B	-1.69	0.532	-3.178	0.00149	1	0.104	FALSE
TSPAN8	-1.688	0.532	-3.175	0.0015	1	0.104	FALSE
KIT	-0.636	0.201	-3.166	0.00155	7	0.107	FALSE
TECPR2	-1.683	0.532	-3.165	0.00155	1	0.107	FALSE
TBC1D9	-1.674	0.532	-3.149	0.00164	1	0.112	FALSE
ZC3H10	-1.671	0.532	-3.143	0.00168	1	0.114	FALSE
ZNF608	-1.669	0.532	-3.138	0.0017	1	0.115	FALSE
RORA	-1.176	0.376	-3.128	0.00176	2	0.118	FALSE
RNF20	-1.663	0.532	-3.127	0.00177	1	0.118	FALSE
IFNG	-1.171	0.376	-3.114	0.00185	2	0.123	FALSE
USP42	-1.655	0.532	-3.113	0.00186	1	0.123	FALSE
BUB1	-0.953	0.307	-3.103	0.00192	3	0.126	FALSE
FNDC7	-1.648	0.532	-3.1	0.00194	1	0.127	FALSE
SP1	-1.648	0.532	-3.099	0.00195	1	0.127	FALSE
PITX2	-1.644	0.532	-3.092	0.00199	1	0.129	FALSE
FLT4	-0.821	0.266	-3.088	0.00202	4	0.13	FALSE
OGFR	-0.947	0.307	-3.085	0.00204	3	0.13	FALSE
RBAK	-1.64	0.532	-3.084	0.00205	1	0.13	FALSE
OR52N5	-1.64	0.532	-3.084	0.00205	1	0.13	FALSE
DST	-1.639	0.532	-3.083	0.00205	1	0.13	FALSE
CUL3	-1.638	0.532	-3.08	0.00207	1	0.13	FALSE
GRM5	-1.156	0.376	-3.075	0.00211	2	0.132	FALSE
ZNF645	-1.155	0.376	-3.071	0.00214	2	0.133	FALSE
CLSPN	-1.632	0.532	-3.07	0.00215	1	0.133	FALSE
ABCC4	-1.629	0.532	-3.064	0.00218	1	0.135	FALSE
ELF2	-1.15	0.376	-3.058	0.00223	2	0.137	FALSE
PLAC1	-1.625	0.532	-3.055	0.00225	1	0.137	FALSE
CALHM1	-1.617	0.532	-3.04	0.00237	1	0.143	FALSE
ZNF578	-1.617	0.532	-3.04	0.00237	1	0.143	FALSE
SMARCC2	-1.616	0.532	-3.04	0.00237	1	0.143	FALSE
POLD1	-1.615	0.532	-3.038	0.00239	1	0.143	FALSE
WDR60	-1.614	0.532	-3.035	0.00241	1	0.143	FALSE
JAK1	-0.932	0.307	-3.035	0.00241	3	0.143	FALSE
SOX5	-1.609	0.532	-3.026	0.00248	1	0.146	FALSE
OOSP2	-1.607	0.532	-3.022	0.00252	1	0.147	FALSE
RUNX1	-1.607	0.532	-3.022	0.00252	1	0.147	FALSE
ITSN2	-1.605	0.532	-3.018	0.00255	1	0.148	FALSE
IQGAP3	-1.604	0.532	-3.016	0.00257	1	0.148	FALSE
TTK	-0.802	0.266	-3.016	0.00257	4	0.148	FALSE
ZNF3	-0.926	0.307	-3.015	0.00257	3	0.148	FALSE
TPM4	-1.127	0.376	-2.998	0.00272	2	0.156	FALSE
RARG	-1.127	0.376	-2.996	0.00274	2	0.156	FALSE
MAP4K5	-1.125	0.376	-2.992	0.00278	2	0.158	FALSE
GPR144	-1.123	0.376	-2.985	0.00284	2	0.16	FALSE
AMY2B	-1.118	0.376	-2.974	0.00294	2	0.165	FALSE
NOD1	-1.581	0.532	-2.973	0.00296	1	0.165	FALSE
MORC3	-1.58	0.532	-2.971	0.00297	1	0.165	FALSE
GPR116	-1.117	0.376	-2.97	0.00298	2	0.165	FALSE
KRT24	-1.579	0.532	-2.969	0.00299	1	0.165	FALSE
PITX1	-1.574	0.532	-2.961	0.00307	1	0.169	FALSE
KCNK2	-1.574	0.532	-2.959	0.00309	1	0.169	FALSE
ZNF512B	-1.112	0.376	-2.957	0.00311	2	0.17	FALSE
ZNF184	-1.57	0.532	-2.953	0.00315	1	0.171	FALSE
NISCH	-1.57	0.532	-2.952	0.00316	1	0.171	FALSE
LAMTOR3	-1.108	0.376	-2.948	0.0032	2	0.172	FALSE
TOMM40L	-1.565	0.532	-2.944	0.00325	1	0.174	FALSE
ZNF12	-1.565	0.532	-2.942	0.00326	1	0.174	FALSE
SRC	-0.903	0.307	-2.942	0.00327	3	0.174	FALSE
ANKRD26	-1.562	0.532	-2.937	0.00332	1	0.176	FALSE
STK35	-1.103	0.376	-2.933	0.00336	2	0.177	FALSE
ALG6	-1.559	0.532	-2.931	0.00338	1	0.177	FALSE
CNNM4	-1.557	0.532	-2.929	0.00341	1	0.178	FALSE
MAP3K14	-0.897	0.307	-2.922	0.00348	3	0.181	FALSE
KIAA0232	-1.552	0.532	-2.919	0.00351	1	0.182	FALSE
FAM32A	-1.548	0.532	-2.911	0.00361	1	0.186	FALSE
ADRB3	-0.893	0.307	-2.909	0.00363	3	0.187	FALSE
FYN	-0.691	0.238	-2.907	0.00365	5	0.187	FALSE
NR4A2	-0.892	0.307	-2.905	0.00368	3	0.188	FALSE
INSIG2	-1.544	0.532	-2.903	0.0037	1	0.188	FALSE
GPR68	0.77	0.266	2.896	0.00378	4	0.191	FALSE
RIMS2	-1.54	0.532	-2.895	0.00379	1	0.191	FALSE
HDAC10	-1.537	0.532	-2.89	0.00385	1	0.193	FALSE
EFCAB6	-1.537	0.532	-2.89	0.00386	1	0.193	FALSE
DMRT1	-1.534	0.532	-2.886	0.00391	1	0.195	FALSE
RBM12B	-1.533	0.532	-2.883	0.00394	1	0.196	FALSE
RBMS2	-1.525	0.532	-2.867	0.00415	1	0.205	FALSE
NR3C2	-1.522	0.532	-2.863	0.0042	1	0.205	FALSE
IRAK4	-0.681	0.238	-2.862	0.00421	5	0.205	FALSE
GK	-0.878	0.307	-2.86	0.00424	3	0.205	FALSE
RACGAP1P	-1.521	0.532	-2.86	0.00424	1	0.205	FALSE
SCAF8	-1.521	0.532	-2.86	0.00424	1	0.205	FALSE
PRDM14	-1.52	0.532	-2.859	0.00425	1	0.205	FALSE
ARMCX6	-1.517	0.532	-2.852	0.00434	1	0.209	FALSE
MAP3K7	-0.757	0.266	-2.847	0.00442	4	0.21	FALSE
TMEM68	-1.513	0.532	-2.846	0.00444	1	0.21	FALSE
EGR1	-1.513	0.532	-2.845	0.00445	1	0.21	FALSE
SIM2	-1.512	0.532	-2.843	0.00447	1	0.21	FALSE
PHLDB1	-0.873	0.307	-2.842	0.00448	3	0.21	FALSE
LOC100287878	-1.511	0.532	-2.841	0.00451	1	0.21	FALSE
CLK4	-0.755	0.266	-2.84	0.00451	4	0.21	FALSE
HDGFRP2	-1.51	0.532	-2.84	0.00451	1	0.21	FALSE
EIF2AK1	-1.068	0.376	-2.84	0.00451	2	0.21	FALSE
TBK1	-0.755	0.266	-2.839	0.00453	4	0.21	FALSE
ALPK2	-1.505	0.532	-2.831	0.00465	1	0.215	FALSE
KLF3	-1.5	0.532	-2.82	0.00481	1	0.221	FALSE
ZBED4	-1.496	0.532	-2.812	0.00492	1	0.225	FALSE
OR52B4	-1.057	0.376	-2.812	0.00493	2	0.225	FALSE
HMHA1	-1.488	0.532	-2.798	0.00514	1	0.234	FALSE
JAK3	-0.744	0.266	-2.798	0.00515	4	0.234	FALSE
CTAGE5	-0.857	0.307	-2.792	0.00524	3	0.237	FALSE
PTGER4	-0.742	0.266	-2.789	0.00529	4	0.238	FALSE
OR8D1	-1.48	0.532	-2.782	0.0054	1	0.243	FALSE
CHRNA3	-0.853	0.307	-2.779	0.00545	3	0.244	FALSE
TSC2	-1.474	0.532	-2.772	0.00558	1	0.249	FALSE
LOC642947	-1.473	0.532	-2.771	0.0056	1	0.249	FALSE
GALNT3	-1.47	0.532	-2.765	0.0057	1	0.251	FALSE
AGTRAP	0.849	0.307	2.764	0.00571	3	0.251	FALSE
MYO16	-1.47	0.532	-2.764	0.00572	1	0.251	FALSE
CWC22	-1.468	0.532	-2.761	0.00577	1	0.253	FALSE
CBR4	-1.037	0.376	-2.757	0.00583	2	0.254	FALSE
EDEM3	-1.465	0.532	-2.755	0.00587	1	0.254	FALSE
RAD51	-1.465	0.532	-2.755	0.00587	1	0.254	FALSE
SLC25A36	-1.465	0.532	-2.755	0.00588	1	0.254	FALSE
TMPRSS2	-1.464	0.532	-2.754	0.0059	1	0.254	FALSE
GPATCH4	-1.462	0.532	-2.749	0.00598	1	0.257	FALSE
LRRK1	-1.033	0.376	-2.747	0.00602	2	0.258	FALSE
PNPLA6	-1.029	0.376	-2.736	0.00622	2	0.265	FALSE
AGRN	-1.454	0.532	-2.734	0.00627	1	0.267	FALSE
TAF1C	-1.45	0.532	-2.726	0.00641	1	0.272	FALSE
OR1L3	-1.449	0.532	-2.724	0.00646	1	0.273	FALSE
MYO5C	-1.447	0.532	-2.721	0.00652	1	0.274	FALSE
HTR6	-0.835	0.307	-2.72	0.00654	3	0.274	FALSE
SBNO2	-1.445	0.532	-2.717	0.0066	1	0.276	FALSE
ALKBH7	-1.443	0.532	-2.714	0.00665	1	0.277	FALSE
RABGGTB	-1.443	0.532	-2.713	0.00668	1	0.277	FALSE
RORC	-1.019	0.376	-2.71	0.00674	2	0.279	FALSE
GRHL1	-1.439	0.532	-2.707	0.0068	1	0.281	FALSE
CMTM6	-1.432	0.532	-2.694	0.00707	1	0.291	FALSE
GPBAR1	-0.826	0.307	-2.692	0.00711	3	0.292	FALSE
ACAP3	-1.43	0.532	-2.689	0.00717	1	0.293	FALSE
SORCS1	-1.011	0.376	-2.688	0.00719	2	0.293	FALSE
BCL6	-1.429	0.532	-2.686	0.00723	1	0.293	FALSE
FGG	-1.428	0.532	-2.686	0.00724	1	0.293	FALSE
SMC1B	-1.425	0.532	-2.679	0.00739	1	0.297	FALSE
GRM1	-1.007	0.376	-2.678	0.00742	2	0.297	FALSE
SMURF1	-1.007	0.376	-2.677	0.00743	2	0.297	FALSE
GSK3A	-0.712	0.266	-2.677	0.00744	4	0.297	FALSE
HK2	-0.822	0.307	-2.676	0.00746	3	0.297	FALSE
CUL5	-1.42	0.532	-2.67	0.0076	1	0.302	FALSE
FOSL1	-1.418	0.532	-2.666	0.00768	1	0.304	FALSE
DNAJC14	-1.002	0.376	-2.666	0.00769	2	0.304	FALSE
SOX2	-1.416	0.532	-2.662	0.00777	1	0.305	FALSE
C10orf67	-1.416	0.532	-2.662	0.00778	1	0.305	FALSE
C21orf58	-1.415	0.532	-2.661	0.0078	1	0.305	FALSE
PRC1	-0.816	0.307	-2.659	0.00785	3	0.305	FALSE
CHD1	-1.414	0.532	-2.659	0.00785	1	0.305	FALSE
TAS2R50	-0.816	0.307	-2.656	0.00791	3	0.307	FALSE
NXF3	-1.411	0.532	-2.653	0.00798	1	0.308	FALSE
LDLR	-0.997	0.376	-2.652	0.00801	2	0.309	FALSE
RPS6KA1	-0.811	0.307	-2.643	0.00824	3	0.315	FALSE
ARMCX3	-1.405	0.532	-2.642	0.00825	1	0.315	FALSE
PPP1R12A	-1.405	0.532	-2.641	0.00826	1	0.315	FALSE
CFHR4	-1.399	0.532	-2.63	0.00855	1	0.325	FALSE
ANAPC5	-0.988	0.376	-2.626	0.00864	2	0.328	FALSE
ALG8	-1.396	0.532	-2.626	0.00865	1	0.328	FALSE
ZNF596	-1.395	0.532	-2.623	0.00872	1	0.329	FALSE
NUP155	-1.394	0.532	-2.622	0.00876	1	0.33	FALSE
WDFY1	-1.392	0.532	-2.618	0.00886	1	0.333	FALSE
TMEM2	-1.391	0.532	-2.616	0.0089	1	0.333	FALSE
ZNF595	-1.39	0.532	-2.615	0.00894	1	0.333	FALSE
MAP4K2	-0.695	0.266	-2.614	0.00895	4	0.333	FALSE
BANP	-1.389	0.532	-2.612	0.009	1	0.334	FALSE
RBM15	-1.389	0.532	-2.611	0.00902	1	0.334	FALSE
ADRA2C	-0.801	0.307	-2.61	0.00906	3	0.334	FALSE
WNK4	-0.981	0.376	-2.609	0.00909	2	0.334	FALSE
ADRBK1	-0.692	0.266	-2.604	0.00923	4	0.338	FALSE
IRX6	-1.384	0.532	-2.602	0.00927	1	0.339	FALSE
ULK2	-0.798	0.307	-2.597	0.0094	3	0.343	FALSE
ELAVL4	-1.379	0.532	-2.594	0.0095	1	0.345	FALSE
WDR63	-1.377	0.532	-2.59	0.00961	1	0.348	FALSE
HSD17B4	-1.374	0.532	-2.584	0.00977	1	0.353	FALSE
STOM	-1.374	0.532	-2.583	0.00979	1	0.353	FALSE
KLF2	-1.372	0.532	-2.579	0.00991	1	0.356	FALSE
PEX6	-0.968	0.376	-2.574	0.0101	2	0.36	FALSE
DDB1	-1.368	0.532	-2.573	0.0101	1	0.361	FALSE
GPR61	-0.789	0.307	-2.571	0.0102	3	0.362	FALSE
BAI1	-0.965	0.376	-2.565	0.0103	2	0.366	FALSE
ALPK1	-0.68	0.266	-2.558	0.0105	4	0.373	FALSE
TFAP2A	-1.359	0.532	-2.555	0.0106	1	0.375	FALSE
TAS2R4	-0.957	0.376	-2.545	0.0109	2	0.384	FALSE
LINC00173	-1.353	0.532	-2.544	0.011	1	0.384	FALSE
MAP3K9	-0.957	0.376	-2.544	0.011	2	0.384	FALSE
FCRL5	-1.351	0.532	-2.541	0.0111	1	0.386	FALSE
PNMA5	-1.351	0.532	-2.54	0.0111	1	0.386	FALSE
MCM2	-0.675	0.266	-2.539	0.0111	4	0.386	FALSE
RHOBTB1	-0.954	0.376	-2.538	0.0112	2	0.386	FALSE
GPS2	-1.349	0.532	-2.536	0.0112	1	0.386	FALSE
NEXN	-0.953	0.376	-2.535	0.0113	2	0.386	FALSE
ERN1	-0.778	0.307	-2.535	0.0113	3	0.386	FALSE
JAKMIP1	-1.348	0.532	-2.534	0.0113	1	0.386	FALSE
PIAS2	-1.346	0.532	-2.531	0.0114	1	0.389	FALSE
ZMYM4	-1.345	0.532	-2.529	0.0115	1	0.391	FALSE
NAA15	-1.344	0.532	-2.528	0.0115	1	0.391	FALSE
SLC4A1	-1.342	0.532	-2.524	0.0116	1	0.394	FALSE
SERINC1	-1.337	0.532	-2.515	0.0119	1	0.403	FALSE
ZNF260	-0.945	0.376	-2.512	0.012	2	0.405	FALSE
ATF4	-0.944	0.376	-2.51	0.0121	2	0.407	FALSE
GPR174	-0.943	0.376	-2.508	0.0122	2	0.408	FALSE
GPR62	-0.942	0.376	-2.505	0.0122	2	0.41	FALSE
HRH3	-0.942	0.376	-2.504	0.0123	2	0.411	FALSE
DHX33	-1.331	0.532	-2.502	0.0123	1	0.411	FALSE
SMARCA5	-1.33	0.532	-2.501	0.0124	1	0.411	FALSE
USP25	-1.329	0.532	-2.499	0.0125	1	0.411	FALSE
LDLRAD4	-0.939	0.376	-2.498	0.0125	2	0.411	FALSE
MAP4K4	-0.767	0.307	-2.498	0.0125	3	0.411	FALSE
KLHL9	-1.328	0.532	-2.498	0.0125	1	0.411	FALSE
STARD13	-1.327	0.532	-2.494	0.0126	1	0.414	FALSE
OR52B2	-0.765	0.307	-2.491	0.0128	3	0.417	FALSE
HDAC5	-1.323	0.532	-2.489	0.0128	1	0.419	FALSE
DNAI2	-1.323	0.532	-2.487	0.0129	1	0.419	FALSE
PHF20	-1.32	0.532	-2.483	0.013	1	0.423	FALSE
CTSK	-1.32	0.532	-2.482	0.0131	1	0.423	FALSE
ADAM21	-1.317	0.532	-2.476	0.0133	1	0.43	FALSE
SOX14	-0.93	0.376	-2.474	0.0134	2	0.431	FALSE
ARHGAP44	-0.927	0.376	-2.466	0.0137	2	0.44	FALSE
EPHA2	-0.654	0.266	-2.458	0.014	4	0.448	FALSE
PTK2B	-0.653	0.266	-2.456	0.0141	4	0.449	FALSE
RORB	-0.923	0.376	-2.454	0.0141	2	0.449	FALSE
PTPN14	-1.305	0.532	-2.454	0.0141	1	0.449	FALSE
DRD4	-0.923	0.376	-2.454	0.0142	2	0.449	FALSE
USP7	-0.922	0.376	-2.452	0.0142	2	0.45	FALSE
ZNF200	-1.302	0.532	-2.448	0.0144	1	0.453	FALSE
HIST1H4C	-1.301	0.532	-2.447	0.0144	1	0.453	FALSE
TTLL4	-0.751	0.307	-2.447	0.0144	3	0.453	FALSE
A2M	-1.301	0.532	-2.446	0.0145	1	0.453	FALSE
RBM12	-1.3	0.532	-2.445	0.0145	1	0.453	FALSE
PRRT3	-1.298	0.532	-2.441	0.0147	1	0.457	FALSE
CYP1A1	-1.296	0.532	-2.438	0.0148	1	0.46	FALSE
ARMCX5	-0.916	0.376	-2.436	0.0149	2	0.461	FALSE
PI4KA	-0.747	0.307	-2.434	0.0149	3	0.462	FALSE
IDE	-1.294	0.532	-2.433	0.015	1	0.463	FALSE
DRAM2	-1.293	0.532	-2.432	0.015	1	0.463	FALSE
FAM19A4	-1.292	0.532	-2.429	0.0152	1	0.464	FALSE
TBL1XR1	-1.292	0.532	-2.429	0.0152	1	0.464	FALSE
KIF14	-1.291	0.532	-2.428	0.0152	1	0.464	FALSE
SATB2	-1.291	0.532	-2.427	0.0152	1	0.465	FALSE
PRKAA1	-0.527	0.217	-2.426	0.0153	6	0.465	FALSE
POU2F1	-1.289	0.532	-2.424	0.0154	1	0.466	FALSE
TBX22	-1.287	0.532	-2.42	0.0155	1	0.47	FALSE
FLJ44838	-1.287	0.532	-2.42	0.0155	1	0.47	FALSE
OR14J1	-1.285	0.532	-2.417	0.0157	1	0.47	FALSE
ERBB4	-0.642	0.266	-2.416	0.0157	4	0.47	FALSE
EBF3	-1.285	0.532	-2.416	0.0157	1	0.47	FALSE
FERD3L	-1.284	0.532	-2.415	0.0157	1	0.47	FALSE
ARHGEF2	-1.284	0.532	-2.415	0.0157	1	0.47	FALSE
WDR82	-1.284	0.532	-2.415	0.0158	1	0.47	FALSE
ZSCAN29	-1.28	0.532	-2.407	0.0161	1	0.477	FALSE
ERBB2	-0.64	0.266	-2.406	0.0161	4	0.477	FALSE
RASGRF1	-1.279	0.532	-2.406	0.0161	1	0.477	FALSE
EPHB4	-1.279	0.532	-2.406	0.0161	1	0.477	FALSE
ZNF431	-1.276	0.532	-2.399	0.0165	1	0.485	FALSE
TP53BP2	-0.9	0.376	-2.394	0.0167	2	0.49	FALSE
CEBPE	-1.271	0.532	-2.39	0.0169	1	0.494	FALSE
NHLRC4	-1.271	0.532	-2.39	0.0169	1	0.494	FALSE
ENTPD5	-1.269	0.532	-2.387	0.017	1	0.495	FALSE
SIGLEC5	-1.269	0.532	-2.387	0.017	1	0.495	FALSE
ISL1	-1.269	0.532	-2.386	0.0171	1	0.495	FALSE
NKX2-3	-1.268	0.532	-2.385	0.0171	1	0.495	FALSE
LRPPRC	-1.268	0.532	-2.384	0.0171	1	0.495	FALSE
GPR123	-0.73	0.307	-2.376	0.0175	3	0.504	FALSE
PIGA	-1.264	0.532	-2.376	0.0175	1	0.504	FALSE
TMEM168	-1.262	0.532	-2.374	0.0176	1	0.506	FALSE
MAP3K2	-1.262	0.532	-2.373	0.0176	1	0.506	FALSE
ADCY9	-1.261	0.532	-2.372	0.0177	1	0.506	FALSE
RPA4	-1.259	0.532	-2.367	0.0179	1	0.512	FALSE
SUZ12	-1.256	0.532	-2.362	0.0182	1	0.517	FALSE
PTK7	-0.628	0.266	-2.362	0.0182	4	0.517	FALSE
ELP5	-1.255	0.532	-2.36	0.0183	1	0.518	FALSE
NACC1	-1.254	0.532	-2.357	0.0184	1	0.521	FALSE
LIAS	-0.886	0.376	-2.356	0.0185	2	0.521	FALSE
KATNAL1	-1.253	0.532	-2.356	0.0185	1	0.521	FALSE
TP53TG5	-1.25	0.532	-2.35	0.0188	1	0.528	FALSE
TAS2R31	-0.721	0.307	-2.349	0.0188	3	0.528	FALSE
ZNF257	-1.248	0.532	-2.346	0.019	1	0.531	FALSE
MTMR10	-1.247	0.532	-2.345	0.0191	1	0.531	FALSE
ZNF423	-1.247	0.532	-2.344	0.0191	1	0.531	FALSE
TLX3	-1.245	0.532	-2.341	0.0192	1	0.535	FALSE
ZFP37	-1.244	0.532	-2.34	0.0193	1	0.535	FALSE
SARDH	-1.244	0.532	-2.339	0.0193	1	0.535	FALSE
CPEB2	-1.242	0.532	-2.335	0.0196	1	0.54	FALSE
TGFBR1	-0.716	0.307	-2.332	0.0197	3	0.542	FALSE
ZNF334	-1.236	0.532	-2.324	0.0201	1	0.553	FALSE
LEPROT	-1.234	0.532	-2.321	0.0203	1	0.556	FALSE
OR11A1	-1.233	0.532	-2.319	0.0204	1	0.558	FALSE
MCF2L	-1.232	0.532	-2.316	0.0206	1	0.561	FALSE
RBM6	-1.23	0.532	-2.314	0.0207	1	0.563	FALSE
CELA3A	0.55	0.238	2.313	0.0207	5	0.563	FALSE
SNX14	-0.87	0.376	-2.313	0.0208	2	0.563	FALSE
E2F7	-1.229	0.532	-2.311	0.0209	1	0.565	FALSE
KRAS	-0.549	0.238	-2.308	0.021	5	0.567	FALSE
BUB1B	-1.227	0.532	-2.307	0.0211	1	0.568	FALSE
HSPH1	-1.224	0.532	-2.302	0.0213	1	0.572	FALSE
FAM46D	-1.224	0.532	-2.302	0.0214	1	0.572	FALSE
FZD2	-1.224	0.532	-2.302	0.0214	1	0.572	FALSE
LOC100996746	-1.223	0.532	-2.3	0.0215	1	0.574	FALSE
MSH2	-1.222	0.532	-2.299	0.0215	1	0.575	FALSE
HIST1H3F	0.705	0.307	2.296	0.0217	3	0.577	FALSE
ADRA1D	-1.22	0.532	-2.295	0.0218	1	0.578	FALSE
INPP5D	-1.22	0.532	-2.293	0.0219	1	0.579	FALSE
OXGR1	0.704	0.307	2.291	0.022	3	0.581	FALSE
BMPR1B	-0.703	0.307	-2.289	0.0221	3	0.584	FALSE
FOXN3	-0.86	0.376	-2.287	0.0222	2	0.584	FALSE
ZEB1	-1.216	0.532	-2.286	0.0223	1	0.586	FALSE
PKNOX1	-1.215	0.532	-2.284	0.0224	1	0.587	FALSE
ZNF354A	-1.214	0.532	-2.282	0.0225	1	0.589	FALSE
ATXN1	-1.212	0.532	-2.279	0.0227	1	0.592	FALSE
TSPAN3	-0.856	0.376	-2.277	0.0228	2	0.594	FALSE
USP8	-1.211	0.532	-2.276	0.0228	1	0.594	FALSE
SNX6	-1.21	0.532	-2.275	0.0229	1	0.595	FALSE
DDX27	-0.855	0.376	-2.272	0.0231	2	0.597	FALSE
KIF2A	-1.208	0.532	-2.271	0.0231	1	0.597	FALSE
IKZF5	-1.208	0.532	-2.271	0.0231	1	0.597	FALSE
GPRIN1	-1.207	0.532	-2.269	0.0233	1	0.598	FALSE
ZNF287	-1.207	0.532	-2.269	0.0233	1	0.598	FALSE
VSX2	-1.205	0.532	-2.266	0.0234	1	0.602	FALSE
CDX2	-1.203	0.532	-2.262	0.0237	1	0.608	FALSE
PLEKHG5	-1.202	0.532	-2.26	0.0239	1	0.61	FALSE
PRKACA	-0.694	0.307	-2.259	0.0239	3	0.61	FALSE
BLID	-1.201	0.532	-2.258	0.024	1	0.61	FALSE
LIG4	-1.199	0.532	-2.255	0.0241	1	0.613	FALSE
GPR65	-0.848	0.376	-2.254	0.0242	2	0.614	FALSE
ZC3H12B	-1.198	0.532	-2.252	0.0243	1	0.615	FALSE
SATB1	-1.197	0.532	-2.251	0.0244	1	0.615	FALSE
NADK	-0.846	0.376	-2.25	0.0245	2	0.615	FALSE
OR10AG1	-1.196	0.532	-2.249	0.0245	1	0.615	FALSE
ARMC12	-1.196	0.532	-2.249	0.0245	1	0.615	FALSE
TUBA3E	-1.196	0.532	-2.249	0.0245	1	0.615	FALSE
CHL1	-1.196	0.532	-2.248	0.0246	1	0.615	FALSE
WDR3	-1.195	0.532	-2.247	0.0247	1	0.616	FALSE
MASTL	-0.844	0.376	-2.245	0.0248	2	0.618	FALSE
WDPCP	-1.192	0.532	-2.241	0.025	1	0.622	FALSE
NBPF15	-1.192	0.532	-2.241	0.0251	1	0.622	FALSE
RNASE3	-1.188	0.532	-2.235	0.0255	1	0.63	FALSE
FLJ38668	-1.187	0.532	-2.232	0.0256	1	0.633	FALSE
PCDHA4	-1.187	0.532	-2.232	0.0257	1	0.633	FALSE
NFATC3	-1.186	0.532	-2.23	0.0257	1	0.634	FALSE
UBA2	-1.186	0.532	-2.229	0.0258	1	0.634	FALSE
OR2B2	-1.185	0.532	-2.228	0.0259	1	0.635	FALSE
SETD5	-1.185	0.532	-2.227	0.0259	1	0.635	FALSE
SPDYE2	-1.184	0.532	-2.226	0.026	1	0.636	FALSE
CREB5	-1.183	0.532	-2.225	0.0261	1	0.636	FALSE
PTPRM	-1.182	0.532	-2.223	0.0262	1	0.638	FALSE
C14orf180	-1.182	0.532	-2.223	0.0262	1	0.638	FALSE
KCNK7	-1.181	0.532	-2.221	0.0264	1	0.64	FALSE
CTLA4	0.682	0.307	2.219	0.0265	3	0.64	FALSE
TAS2R7	-0.681	0.307	-2.219	0.0265	3	0.64	FALSE
FOXO3	-1.179	0.532	-2.216	0.0267	1	0.643	FALSE
HK3	-0.833	0.376	-2.214	0.0268	2	0.645	FALSE
MAGEB10	-1.175	0.532	-2.21	0.0271	1	0.651	FALSE
LPHN1	-0.678	0.307	-2.208	0.0272	3	0.653	FALSE
GLDC	-1.172	0.532	-2.203	0.0276	1	0.66	FALSE
LMX1B	-1.171	0.532	-2.202	0.0277	1	0.66	FALSE
TAOK3	-0.675	0.307	-2.198	0.0279	3	0.665	FALSE
PIM2	0.675	0.307	2.198	0.028	3	0.665	FALSE
KPNA5	-1.168	0.532	-2.196	0.0281	1	0.667	FALSE
CRHR2	-0.825	0.376	-2.195	0.0282	2	0.667	FALSE
MDM1	-0.825	0.376	-2.195	0.0282	2	0.667	FALSE
SYCP1	-1.167	0.532	-2.194	0.0282	1	0.667	FALSE
SPG11	-1.165	0.532	-2.19	0.0285	1	0.673	FALSE
MYOF	-1.164	0.532	-2.189	0.0286	1	0.674	FALSE
OR10H3	-1.163	0.532	-2.187	0.0288	1	0.674	FALSE
OR56B1	-0.672	0.307	-2.187	0.0288	3	0.674	FALSE
PDGFRB	-0.58	0.266	-2.182	0.0291	4	0.681	FALSE
CCR3	0.67	0.307	2.181	0.0292	3	0.682	FALSE
SLC9A8	-1.16	0.532	-2.18	0.0292	1	0.682	FALSE
MAPK3	0.579	0.266	2.178	0.0295	4	0.685	FALSE
SPINK13	-1.156	0.532	-2.174	0.0297	1	0.69	FALSE
NRF1	-1.156	0.532	-2.173	0.0298	1	0.69	FALSE
SLC4A3	-1.155	0.532	-2.171	0.0299	1	0.692	FALSE
PAX7	-1.154	0.532	-2.17	0.03	1	0.693	FALSE
ZNF615	-1.149	0.532	-2.161	0.0307	1	0.708	FALSE
KIFC2	-0.662	0.307	-2.156	0.0311	3	0.714	FALSE
ADRB1	-0.811	0.376	-2.156	0.0311	2	0.714	FALSE
GPR158	-0.81	0.376	-2.155	0.0312	2	0.715	FALSE
ZFP2	-0.661	0.307	-2.154	0.0313	3	0.715	FALSE
IRF2	-0.81	0.376	-2.154	0.0313	2	0.715	FALSE
XPO1	-1.145	0.532	-2.153	0.0313	1	0.715	FALSE
FAM45B	1.143	0.532	2.15	0.0316	1	0.72	FALSE
SLAMF1	0.66	0.307	2.149	0.0317	3	0.72	FALSE
NR2C2	-0.511	0.238	-2.147	0.0318	5	0.722	FALSE
TMPRSS13	-1.14	0.532	-2.144	0.032	1	0.725	FALSE
FOXA1	-1.139	0.532	-2.143	0.0322	1	0.725	FALSE
HOOK3	-1.139	0.532	-2.142	0.0322	1	0.725	FALSE
SRSF4	-1.139	0.532	-2.142	0.0322	1	0.725	FALSE
SENP6	-1.138	0.532	-2.141	0.0323	1	0.725	FALSE
ZNF317	-0.805	0.376	-2.14	0.0324	2	0.725	FALSE
MAP3K5	-0.657	0.307	-2.14	0.0324	3	0.725	FALSE
BAG6	-1.137	0.532	-2.138	0.0325	1	0.725	FALSE
THNSL1	-1.137	0.532	-2.138	0.0325	1	0.725	FALSE
GPR97	-0.656	0.307	-2.138	0.0326	3	0.725	FALSE
IFNGR1	-1.136	0.532	-2.136	0.0327	1	0.725	FALSE
WISP2	0.803	0.376	2.136	0.0327	2	0.725	FALSE
ZNF141	-1.136	0.532	-2.136	0.0327	1	0.725	FALSE
RLF	-1.135	0.532	-2.134	0.0328	1	0.727	FALSE
MKX	-1.133	0.532	-2.13	0.0332	1	0.732	FALSE
TNK2	-0.801	0.376	-2.129	0.0332	2	0.732	FALSE
PPY	0.801	0.376	2.129	0.0333	2	0.732	FALSE
STKLD1	-1.132	0.532	-2.128	0.0333	1	0.732	FALSE
C7	-1.132	0.532	-2.128	0.0334	1	0.732	FALSE
KRTCAP2	0.8	0.376	2.127	0.0334	2	0.733	FALSE
CCR1	-0.652	0.307	-2.124	0.0337	3	0.737	FALSE
MTR	-1.129	0.532	-2.123	0.0338	1	0.737	FALSE
ASXL2	-1.128	0.532	-2.121	0.0339	1	0.74	FALSE
SPACA6P	-1.127	0.532	-2.12	0.0341	1	0.741	FALSE
LOC100653160	-0.796	0.376	-2.117	0.0343	2	0.743	FALSE
HOXA3	-1.126	0.532	-2.117	0.0343	1	0.743	FALSE
GPR161	-0.65	0.307	-2.116	0.0343	3	0.743	FALSE
RAMP1	0.795	0.376	2.115	0.0344	2	0.744	FALSE
WNT2	-1.121	0.532	-2.109	0.035	1	0.755	FALSE
PCDHGA2	-1.121	0.532	-2.108	0.035	1	0.755	FALSE
MFN1	-1.12	0.532	-2.107	0.0352	1	0.756	FALSE
GMEB1	-1.12	0.532	-2.105	0.0353	1	0.757	FALSE
NPY	0.646	0.307	2.104	0.0354	3	0.758	FALSE
USP33	-1.118	0.532	-2.103	0.0355	1	0.76	FALSE
KCNJ12	-1.116	0.532	-2.099	0.0358	1	0.764	FALSE
RAB3GAP1	-1.116	0.532	-2.099	0.0359	1	0.764	FALSE
DMTF1	-1.116	0.532	-2.099	0.0359	1	0.764	FALSE
CPSF6	-0.787	0.376	-2.093	0.0363	2	0.772	FALSE
CER1	0.556	0.266	2.09	0.0366	4	0.775	FALSE
LOC389834	1.112	0.532	2.09	0.0366	1	0.775	FALSE
KBTBD2	-1.111	0.532	-2.089	0.0367	1	0.775	FALSE
ITGAE	-1.111	0.532	-2.089	0.0367	1	0.775	FALSE
ADORA2B	-0.641	0.307	-2.087	0.0369	3	0.777	FALSE
CS	0.784	0.376	2.086	0.037	2	0.779	FALSE
E2F8	-0.784	0.376	-2.084	0.0372	2	0.782	FALSE
MAP4K1	-1.107	0.532	-2.081	0.0375	1	0.786	FALSE
PIGY	-1.104	0.532	-2.076	0.0379	1	0.793	FALSE
SLC17A3	1.104	0.532	2.075	0.038	1	0.793	FALSE
ZAK	-0.552	0.266	-2.075	0.038	4	0.793	FALSE
ZNF10	-1.102	0.532	-2.072	0.0383	1	0.798	FALSE
TAS2R43	-0.636	0.307	-2.071	0.0384	3	0.798	FALSE
ERBB3	-0.55	0.266	-2.069	0.0386	4	0.801	FALSE
SLC44A5	-1.099	0.532	-2.067	0.0387	1	0.803	FALSE
TEC	-0.777	0.376	-2.066	0.0388	2	0.803	FALSE
SUPT5H	-1.099	0.532	-2.066	0.0388	1	0.803	FALSE
FAM184A	-1.098	0.532	-2.064	0.0391	1	0.805	FALSE
FGF6	-1.097	0.532	-2.064	0.0391	1	0.805	FALSE
RBM47	-1.097	0.532	-2.063	0.0391	1	0.805	FALSE
RGS22	-0.774	0.376	-2.059	0.0395	2	0.81	FALSE
SIX2	-1.095	0.532	-2.059	0.0395	1	0.81	FALSE
JAG1	-1.093	0.532	-2.056	0.0398	1	0.813	FALSE
TCEB3B	-1.093	0.532	-2.055	0.0399	1	0.813	FALSE
HIP1	-1.093	0.532	-2.055	0.0399	1	0.813	FALSE
ZNF644	-1.092	0.532	-2.053	0.0401	1	0.813	FALSE
CD72	1.092	0.532	2.053	0.0401	1	0.813	FALSE
SIX4	-1.092	0.532	-2.053	0.0401	1	0.813	FALSE
RPL5P34	-1.092	0.532	-2.052	0.0401	1	0.813	FALSE
OR52L1	-1.092	0.532	-2.052	0.0401	1	0.813	FALSE
GPR18	0.488	0.238	2.05	0.0404	5	0.815	FALSE
CTBS	1.09	0.532	2.049	0.0405	1	0.815	FALSE
PLXNA2	-1.09	0.532	-2.049	0.0405	1	0.815	FALSE
COX7A2	-0.77	0.376	-2.048	0.0405	2	0.815	FALSE
USP29	-1.089	0.532	-2.047	0.0407	1	0.815	FALSE
IMMP1L	-1.088	0.532	-2.046	0.0408	1	0.815	FALSE
GPR151	0.544	0.266	2.044	0.0409	4	0.815	FALSE
WAC	-1.087	0.532	-2.044	0.0409	1	0.815	FALSE
MEF2BNB-MEF2B	-1.087	0.532	-2.044	0.041	1	0.815	FALSE
ZNF791	-1.087	0.532	-2.044	0.041	1	0.815	FALSE
PLAC4	-1.087	0.532	-2.044	0.041	1	0.815	FALSE
BAI2	-0.768	0.376	-2.043	0.0411	2	0.815	FALSE
C2orf69	-1.086	0.532	-2.042	0.0411	1	0.815	FALSE
ABCF2	-1.086	0.532	-2.042	0.0412	1	0.815	FALSE
CLCC1	-1.086	0.532	-2.041	0.0412	1	0.815	FALSE
PRH1	0.766	0.376	2.036	0.0418	2	0.825	FALSE
MPZL2	0.625	0.307	2.035	0.0419	3	0.826	FALSE
42250	1.078	0.532	2.028	0.0426	1	0.839	FALSE
EGFLAM	-1.078	0.532	-2.026	0.0427	1	0.84	FALSE
HBS1L	-1.075	0.532	-2.021	0.0433	1	0.849	FALSE
TCF7L1	-1.074	0.532	-2.02	0.0434	1	0.849	FALSE
PRPF31	-0.76	0.376	-2.02	0.0434	2	0.849	FALSE
SERPINB2	1.074	0.532	2.019	0.0435	1	0.849	FALSE
PATE2	-1.074	0.532	-2.019	0.0435	1	0.849	FALSE
GLRA1	-1.073	0.532	-2.017	0.0437	1	0.849	FALSE
NMUR1	0.48	0.238	2.017	0.0437	5	0.849	FALSE
CPEB1	-0.758	0.376	-2.017	0.0437	2	0.849	FALSE
PSMD12	-1.072	0.532	-2.015	0.0439	1	0.851	FALSE
ZNF678	-0.757	0.376	-2.014	0.044	2	0.852	FALSE
TMEM14C	-1.07	0.532	-2.013	0.0442	1	0.854	FALSE
KRTAP5-6	-1.069	0.532	-2.01	0.0445	1	0.856	FALSE
ZNF770	-1.069	0.532	-2.01	0.0445	1	0.856	FALSE
SPINK2	-1.069	0.532	-2.009	0.0445	1	0.856	FALSE
HTATSF1	-1.068	0.532	-2.007	0.0447	1	0.859	FALSE
ZNF433	-1.066	0.532	-2.005	0.045	1	0.862	FALSE
METTL20	-1.066	0.532	-2.004	0.0451	1	0.862	FALSE
IMMP2L	-1.066	0.532	-2.004	0.0451	1	0.862	FALSE
ABL2	-0.753	0.376	-2.003	0.0452	2	0.863	FALSE
CKB	-0.533	0.266	-2.002	0.0453	4	0.863	FALSE
ZNF296	-1.064	0.532	-2.001	0.0454	1	0.863	FALSE
GYPB	-0.752	0.376	-2.001	0.0454	2	0.863	FALSE
RBBP8	-1.064	0.532	-2	0.0455	1	0.863	FALSE
OR5T1	-1.061	0.532	-1.995	0.046	1	0.872	FALSE
FOXB1	-1.061	0.532	-1.994	0.0461	1	0.872	FALSE
DSG4	-1.061	0.532	-1.994	0.0462	1	0.872	FALSE
ZNF76	-1.06	0.532	-1.993	0.0463	1	0.874	FALSE
RUNX3	-1.058	0.532	-1.99	0.0466	1	0.878	FALSE
CYBB	-1.056	0.532	-1.985	0.0471	1	0.885	FALSE
42070	-1.055	0.532	-1.984	0.0473	1	0.885	FALSE
MYBL1	-0.746	0.376	-1.984	0.0473	2	0.885	FALSE
PHOSPHO2	-1.055	0.532	-1.983	0.0473	1	0.885	FALSE
SPDYE4	-1.054	0.532	-1.983	0.0474	1	0.885	FALSE
BAI3	-0.746	0.376	-1.982	0.0475	2	0.885	FALSE
IFNB1	-1.054	0.532	-1.982	0.0475	1	0.885	FALSE
TCOF1	-1.054	0.532	-1.982	0.0476	1	0.885	FALSE
USP15	-0.527	0.266	-1.98	0.0477	4	0.887	FALSE
USPL1	-1.052	0.532	-1.977	0.048	1	0.891	FALSE
ARMCX2	-1.05	0.532	-1.974	0.0484	1	0.897	FALSE
MZT1	1.049	0.532	1.972	0.0487	1	0.901	FALSE
CCDC170	-1.048	0.532	-1.97	0.0488	1	0.902	FALSE
PIGN	-1.047	0.532	-1.969	0.049	1	0.903	FALSE
NDUFAB1	-1.047	0.532	-1.969	0.049	1	0.903	FALSE
MXRA8	-1.047	0.532	-1.968	0.0491	1	0.903	FALSE
CAGE1	-1.046	0.532	-1.967	0.0492	1	0.903	FALSE
BCL2L11	-1.046	0.532	-1.967	0.0492	1	0.903	FALSE
EGR2	-1.044	0.532	-1.963	0.0497	1	0.908	FALSE
RHBDF1	-1.044	0.532	-1.963	0.0497	1	0.908	FALSE
GNG7	0.603	0.307	1.963	0.0497	3	0.908	FALSE
HHEX	-0.737	0.376	-1.961	0.0499	2	0.911	FALSE
SEC61A2	-1.041	0.532	-1.958	0.0503	1	0.916	FALSE
RELT	0.736	0.376	1.956	0.0504	2	0.917	FALSE
FOXA3	-1.04	0.532	-1.956	0.0505	1	0.918	FALSE
CHRM1	-0.52	0.266	-1.954	0.0507	4	0.918	FALSE
KLF4	-1.039	0.532	-1.953	0.0508	1	0.918	FALSE
DLX3	-1.039	0.532	-1.953	0.0508	1	0.918	FALSE
MLH3	-1.039	0.532	-1.953	0.0508	1	0.918	FALSE
ZNF546	-1.038	0.532	-1.953	0.0509	1	0.918	FALSE
RIPK1	-1.038	0.532	-1.951	0.051	1	0.918	FALSE
TRAF3IP1	-0.734	0.376	-1.951	0.0511	2	0.918	FALSE
BEND3	-1.037	0.532	-1.95	0.0512	1	0.919	FALSE
FAM126A	-1.036	0.532	-1.949	0.0513	1	0.92	FALSE
GAST	1.036	0.532	1.949	0.0513	1	0.92	FALSE
TBC1D10B	-1.035	0.532	-1.946	0.0517	1	0.924	FALSE
MBTD1	-1.034	0.532	-1.944	0.0519	1	0.927	FALSE
PCBD1	0.596	0.307	1.942	0.0521	3	0.929	FALSE
RBBP4	-1.033	0.532	-1.942	0.0522	1	0.93	FALSE
ZNF273	-1.031	0.532	-1.939	0.0525	1	0.934	FALSE
USP1	-1.031	0.532	-1.938	0.0526	1	0.934	FALSE
ALX1	-1.03	0.532	-1.937	0.0527	1	0.935	FALSE
COL18A1-AS1	1.03	0.532	1.937	0.0528	1	0.935	FALSE
TAF7L	-1.028	0.532	-1.932	0.0533	1	0.943	FALSE
CDHR2	-1.026	0.532	-1.93	0.0537	1	0.948	FALSE
CNTNAP3B	-1.025	0.532	-1.927	0.0539	1	0.95	FALSE
ADPRHL1	-1.025	0.532	-1.926	0.0541	1	0.95	FALSE
TMEM260	-1.024	0.532	-1.926	0.0541	1	0.95	FALSE
CUL4B	-1.024	0.532	-1.926	0.0542	1	0.95	FALSE
ZNF300	-1.024	0.532	-1.926	0.0542	1	0.95	FALSE
EML4	-0.724	0.376	-1.925	0.0542	2	0.95	FALSE
SRPX2	-1.023	0.532	-1.924	0.0544	1	0.951	FALSE
TOB1	-1.022	0.532	-1.922	0.0546	1	0.951	FALSE
SEC63	-0.723	0.376	-1.921	0.0547	2	0.951	FALSE
AXDND1	-0.723	0.376	-1.921	0.0547	2	0.951	FALSE
CDC16	1.022	0.532	1.921	0.0547	1	0.951	FALSE
NMUR2	0.59	0.307	1.921	0.0548	3	0.951	FALSE
RPLP2	0.722	0.376	1.921	0.0548	2	0.951	FALSE
TAS2R38	0.588	0.307	1.914	0.0557	3	0.965	FALSE
CCR7	-0.719	0.376	-1.912	0.0559	2	0.968	FALSE
PCCB	-1.016	0.532	-1.91	0.0561	1	0.97	FALSE
SWSAP1	0.717	0.376	1.908	0.0565	2	0.974	FALSE
ZNF138	-1.014	0.532	-1.906	0.0566	1	0.976	FALSE
PPFIA1	-1.011	0.532	-1.901	0.0574	1	0.983	FALSE
ZNF311	-1.011	0.532	-1.901	0.0574	1	0.983	FALSE
TRIQK	-1.011	0.532	-1.9	0.0574	1	0.983	FALSE
DRD5	-0.583	0.307	-1.9	0.0575	3	0.983	FALSE
PFKM	-0.505	0.266	-1.899	0.0575	4	0.983	FALSE
OR7E91P	0.714	0.376	1.899	0.0576	2	0.983	FALSE
DLD	-1.01	0.532	-1.899	0.0576	1	0.983	FALSE
MAP10	-0.714	0.376	-1.898	0.0578	2	0.984	FALSE
ENTPD1-AS1	-1.009	0.532	-1.897	0.0578	1	0.984	FALSE
WDR66	-1.009	0.532	-1.896	0.0579	1	0.984	FALSE
OR6B2	0.582	0.307	1.896	0.058	3	0.984	FALSE
TRIM3	-1.008	0.532	-1.895	0.0581	1	0.984	FALSE
FLT1	-0.712	0.376	-1.894	0.0582	2	0.984	FALSE
LOC63930	-1.007	0.532	-1.894	0.0583	1	0.984	FALSE
CXorf57	-0.712	0.376	-1.894	0.0583	2	0.984	FALSE
TM7SF3	-1.006	0.532	-1.891	0.0587	1	0.99	FALSE
DDIAS	-1.005	0.532	-1.89	0.0588	1	0.991	FALSE
RPE65	1.005	0.532	1.889	0.0589	1	0.991	FALSE
KCTD3	-0.709	0.376	-1.886	0.0593	2	0.997	FALSE
ZNF628	-1.002	0.532	-1.885	0.0595	1	0.998	FALSE
DLX6	-1.002	0.532	-1.884	0.0596	1	0.998	FALSE
DNMT3A	-1.002	0.532	-1.883	0.0597	1	0.999	FALSE
PRR23B	-1.001	0.532	-1.883	0.0598	1	0.999	FALSE
CAPNS2	-1	0.532	-1.881	0.06	1	0.999	FALSE
SLFN12	-1	0.532	-1.88	0.0601	1	0.999	FALSE
DDX23	-0.999	0.532	-1.879	0.0602	1	0.999	FALSE
MYO1F	-0.999	0.532	-1.879	0.0603	1	0.999	FALSE
PDE7A	-0.999	0.532	-1.879	0.0603	1	0.999	FALSE
PPP3R1	-0.999	0.532	-1.878	0.0603	1	0.999	FALSE
MRGPRD	0.577	0.307	1.878	0.0604	3	0.999	FALSE
PIK3R4	-0.706	0.376	-1.877	0.0605	2	0.999	FALSE
XLOC_l2_000394	-0.998	0.532	-1.877	0.0606	1	0.999	FALSE
RNF19A	-0.997	0.532	-1.874	0.0609	1	0.999	FALSE
ZNF219	-0.705	0.376	-1.874	0.0609	2	0.999	FALSE
ZKSCAN5	-0.997	0.532	-1.874	0.061	1	0.999	FALSE
DCP1A	-0.996	0.532	-1.873	0.0611	1	0.999	FALSE
EPHB3	-0.575	0.307	-1.872	0.0612	3	0.999	FALSE
ZNF77	-0.994	0.532	-1.87	0.0615	1	0.999	FALSE
C14orf142	-0.994	0.532	-1.869	0.0616	1	0.999	FALSE
LRRCC1	-0.994	0.532	-1.868	0.0618	1	0.999	FALSE
PIP5K1B	-0.702	0.376	-1.866	0.0621	2	0.999	FALSE
GSKIP	0.992	0.532	1.865	0.0622	1	0.999	FALSE
EYA4	-0.701	0.376	-1.864	0.0623	2	0.999	FALSE
LOC101927850	-0.991	0.532	-1.863	0.0625	1	0.999	FALSE
FAM58A	0.701	0.376	1.863	0.0625	2	0.999	FALSE
RAMP2	0.701	0.376	1.863	0.0625	2	0.999	FALSE
CHRNA1	0.7	0.376	1.862	0.0626	2	0.999	FALSE
ABCC3	-0.7	0.376	-1.862	0.0626	2	0.999	FALSE
SAMD9L	-0.99	0.532	-1.862	0.0626	1	0.999	FALSE
ZNF670	-0.99	0.532	-1.861	0.0628	1	0.999	FALSE
HESX1	-0.989	0.532	-1.86	0.0629	1	0.999	FALSE
RNF165-IT1	-0.989	0.532	-1.86	0.0629	1	0.999	FALSE
ATP6V0C	0.571	0.307	1.859	0.063	3	0.999	FALSE
NUMBL	0.989	0.532	1.859	0.0631	1	0.999	FALSE
ATRIP	-0.988	0.532	-1.858	0.0632	1	0.999	FALSE
CHAC2	0.698	0.376	1.856	0.0634	2	0.999	FALSE
COQ6	-0.987	0.532	-1.856	0.0635	1	0.999	FALSE
VPS35	-0.986	0.532	-1.855	0.0636	1	0.999	FALSE
CEP135	-0.986	0.532	-1.855	0.0637	1	0.999	FALSE
DPY19L4	-0.986	0.532	-1.854	0.0637	1	0.999	FALSE
CYSLTR1	0.493	0.266	1.854	0.0637	4	0.999	FALSE
RGS13	-0.697	0.376	-1.854	0.0638	2	0.999	FALSE
ZPBP2	-0.985	0.532	-1.852	0.0641	1	0.999	FALSE
GTF2IRD2B	-0.696	0.376	-1.851	0.0641	2	0.999	FALSE
ATOH1	-0.984	0.532	-1.85	0.0643	1	0.999	FALSE
CDX4	-0.984	0.532	-1.85	0.0643	1	0.999	FALSE
HCRTR2	-0.695	0.376	-1.849	0.0644	2	0.999	FALSE
MAS1	0.492	0.266	1.849	0.0645	4	0.999	FALSE
CXCR6	0.568	0.307	1.849	0.0645	3	0.999	FALSE
C1orf189	0.983	0.532	1.849	0.0645	1	0.999	FALSE
DLX2	-0.983	0.532	-1.849	0.0645	1	0.999	FALSE
TXLNB	-0.983	0.532	-1.848	0.0646	1	0.999	FALSE
PCDHB1	-0.982	0.532	-1.847	0.0647	1	0.999	FALSE
CCKAR	0.695	0.376	1.847	0.0648	2	0.999	FALSE
PDLIM7	0.566	0.307	1.842	0.0655	3	0.999	FALSE
LEO1	-0.98	0.532	-1.842	0.0655	1	0.999	FALSE
ZNF484	-0.979	0.532	-1.841	0.0657	1	0.999	FALSE
INS	-0.978	0.532	-1.839	0.0659	1	0.999	FALSE
RBM25	-0.977	0.532	-1.838	0.0661	1	0.999	FALSE
GATA3	-0.489	0.266	-1.837	0.0662	4	0.999	FALSE
FAM208A	-0.977	0.532	-1.837	0.0662	1	0.999	FALSE
TNKS2	-0.977	0.532	-1.837	0.0663	1	0.999	FALSE
GPR137B	-0.564	0.307	-1.836	0.0663	3	0.999	FALSE
ACKR3	0.437	0.238	1.836	0.0664	5	0.999	FALSE
CYSTM1	0.69	0.376	1.836	0.0664	2	0.999	FALSE
ZNF343	0.69	0.376	1.835	0.0665	2	0.999	FALSE
ZGRF1	-0.975	0.532	-1.833	0.0668	1	0.999	FALSE
ASAP3	-0.974	0.532	-1.831	0.0671	1	0.999	FALSE
MAPK4	-0.562	0.307	-1.831	0.0671	3	0.999	FALSE
LUM	-0.688	0.376	-1.83	0.0672	2	0.999	FALSE
ZNF518A	-0.973	0.532	-1.83	0.0673	1	0.999	FALSE
SLC4A2	-0.971	0.532	-1.825	0.068	1	0.999	FALSE
XPC	-0.971	0.532	-1.825	0.068	1	0.999	FALSE
CHEK1	-0.97	0.532	-1.824	0.0682	1	0.999	FALSE
SRPK2	-0.484	0.266	-1.822	0.0685	4	0.999	FALSE
C2orf66	-0.967	0.532	-1.818	0.0691	1	0.999	FALSE
DDX21	-0.558	0.307	-1.817	0.0693	3	0.999	FALSE
PTPRH	-0.965	0.532	-1.815	0.0696	1	0.999	FALSE
HS3ST5	0.964	0.532	1.813	0.0698	1	0.999	FALSE
IRAK1	-0.431	0.238	-1.812	0.07	5	0.999	FALSE
CREB3L1	-0.681	0.376	-1.81	0.0702	2	0.999	FALSE
WWP1	-0.963	0.532	-1.81	0.0703	1	0.999	FALSE
MIF	0.555	0.307	1.808	0.0706	3	0.999	FALSE
TOR1AIP2	-0.68	0.376	-1.808	0.0706	2	0.999	FALSE
OR5AP2	-0.961	0.532	-1.806	0.0709	1	0.999	FALSE
STH	-0.96	0.532	-1.805	0.071	1	0.999	FALSE
TRA	0.679	0.376	1.805	0.0711	2	0.999	FALSE
ACKR1	0.554	0.307	1.805	0.0711	3	0.999	FALSE
SPDEF	0.96	0.532	1.805	0.0711	1	0.999	FALSE
GLTSCR1L	-0.959	0.532	-1.804	0.0713	1	0.999	FALSE
BMS1	-0.958	0.532	-1.802	0.0715	1	0.999	FALSE
SFSWAP	-0.958	0.532	-1.801	0.0717	1	0.999	FALSE
PC	-0.958	0.532	-1.801	0.0717	1	0.999	FALSE
RPUSD3	0.553	0.307	1.8	0.0718	3	0.999	FALSE
CCDC178	-0.957	0.532	-1.799	0.0721	1	0.999	FALSE
LINC00612	0.956	0.532	1.798	0.0722	1	0.999	FALSE
PPM1G	-0.956	0.532	-1.797	0.0724	1	0.999	FALSE
C10orf85	-0.956	0.532	-1.797	0.0724	1	0.999	FALSE
MLST8	0.676	0.376	1.797	0.0724	2	0.999	FALSE
SFPQ	-0.955	0.532	-1.796	0.0724	1	0.999	FALSE
CCKBR	-0.551	0.307	-1.796	0.0726	3	0.999	FALSE
OR7E14P	0.954	0.532	1.793	0.0729	1	0.999	FALSE
ZNF513	-0.953	0.532	-1.793	0.073	1	0.999	FALSE
SLC30A6	-0.953	0.532	-1.791	0.0733	1	0.999	FALSE
CARD6	-0.952	0.532	-1.79	0.0735	1	0.999	FALSE
LIMK2	-0.426	0.238	-1.79	0.0735	5	0.999	FALSE
ERG	-0.951	0.532	-1.788	0.0737	1	0.999	FALSE
OR14K1	0.672	0.376	1.786	0.0741	2	0.999	FALSE
ZNF775	-0.95	0.532	-1.786	0.0741	1	0.999	FALSE
GLIS3-AS1	0.949	0.532	1.785	0.0743	1	0.999	FALSE
SRSF11	-0.949	0.532	-1.784	0.0745	1	0.999	FALSE
GHSR	0.424	0.238	1.783	0.0747	5	0.999	FALSE
ABI3BP	-0.948	0.532	-1.782	0.0747	1	0.999	FALSE
MROH8	0.948	0.532	1.782	0.0748	1	0.999	FALSE
MAPKAPK5	-0.547	0.307	-1.78	0.075	3	0.999	FALSE
CCDC66	-0.669	0.376	-1.78	0.0751	2	0.999	FALSE
FFAR2	0.546	0.307	1.779	0.0753	3	0.999	FALSE
C6orf226	0.945	0.532	1.776	0.0757	1	0.999	FALSE
FOS	-0.545	0.307	-1.776	0.0758	3	0.999	FALSE
LOC400511	-0.944	0.532	-1.776	0.0758	1	0.999	FALSE
CPT1A	-0.944	0.532	-1.774	0.0761	1	0.999	FALSE
PIGO	0.667	0.376	1.773	0.0762	2	0.999	FALSE
COG5	-0.943	0.532	-1.773	0.0762	1	0.999	FALSE
CXorf22	-0.942	0.532	-1.772	0.0764	1	0.999	FALSE
SKIV2L2	-0.942	0.532	-1.77	0.0767	1	0.999	FALSE
PIK3C3	-0.665	0.376	-1.769	0.0769	2	0.999	FALSE
ATF2	0.665	0.376	1.768	0.0771	2	0.999	FALSE
GADL1	-0.94	0.532	-1.767	0.0772	1	0.999	FALSE
BRSK2	0.94	0.532	1.767	0.0772	1	0.999	FALSE
TAF9	0.542	0.307	1.767	0.0773	3	0.999	FALSE
RAD54B	-0.939	0.532	-1.766	0.0774	1	0.999	FALSE
MZF1	-0.939	0.532	-1.765	0.0776	1	0.999	FALSE
TFDP3	-0.938	0.532	-1.764	0.0778	1	0.999	FALSE
PTGER1	-0.663	0.376	-1.763	0.0779	2	0.999	FALSE
MPC2	-0.938	0.532	-1.763	0.078	1	0.999	FALSE
RIPK2	-0.541	0.307	-1.763	0.078	3	0.999	FALSE
RAMP3	0.541	0.307	1.762	0.0781	3	0.999	FALSE
PPP1R13B	-0.662	0.376	-1.761	0.0782	2	0.999	FALSE
LATS2	-0.541	0.307	-1.761	0.0782	3	0.999	FALSE
PTGER2	-0.662	0.376	-1.76	0.0785	2	0.999	FALSE
ZIM3	0.935	0.532	1.759	0.0786	1	0.999	FALSE
GPR34	0.539	0.307	1.757	0.079	3	0.999	FALSE
HMG20B	-0.539	0.307	-1.756	0.0791	3	0.999	FALSE
ZNF530	-0.932	0.532	-1.753	0.0796	1	0.999	FALSE
OR2B3	-0.932	0.532	-1.751	0.0799	1	0.999	FALSE
CCDC62	-0.931	0.532	-1.751	0.08	1	0.999	FALSE
SGSM2	-0.931	0.532	-1.751	0.08	1	0.999	FALSE
SLC37A4	-0.929	0.532	-1.748	0.0806	1	0.999	FALSE
SALL2	0.929	0.532	1.747	0.0806	1	0.999	FALSE
PRO2012	-0.929	0.532	-1.747	0.0806	1	0.999	FALSE
C8G	0.657	0.376	1.747	0.0806	2	0.999	FALSE
LINC00654	0.657	0.376	1.747	0.0807	2	0.999	FALSE
STARD8	-0.929	0.532	-1.746	0.0808	1	0.999	FALSE
PHF8	-0.929	0.532	-1.746	0.0809	1	0.999	FALSE
ZBTB21	-0.928	0.532	-1.746	0.0809	1	0.999	FALSE
ELK1	-0.928	0.532	-1.745	0.0809	1	0.999	FALSE
DLX1	-0.927	0.532	-1.743	0.0813	1	0.999	FALSE
CNOT3	-0.927	0.532	-1.743	0.0814	1	0.999	FALSE
DDX20	-0.655	0.376	-1.742	0.0815	2	0.999	FALSE
MCM6	-0.926	0.532	-1.741	0.0817	1	0.999	FALSE
ZNF92	-0.925	0.532	-1.739	0.082	1	0.999	FALSE
SORCS3	-0.654	0.376	-1.739	0.082	2	0.999	FALSE
TPGS2	0.653	0.376	1.737	0.0824	2	0.999	FALSE
GIMAP8	-0.924	0.532	-1.737	0.0824	1	0.999	FALSE
NEK11	-0.462	0.266	-1.737	0.0824	4	0.999	FALSE
PLCL2	-0.924	0.532	-1.737	0.0825	1	0.999	FALSE
ATXN7L1	0.652	0.376	1.735	0.0828	2	0.999	FALSE
NEK4	-0.652	0.376	-1.734	0.083	2	0.999	FALSE
STK3	-0.461	0.266	-1.733	0.0831	4	0.999	FALSE
TPP2	-0.921	0.532	-1.732	0.0832	1	0.999	FALSE
FUZ	0.651	0.376	1.732	0.0833	2	0.999	FALSE
EIF3J	-0.921	0.532	-1.731	0.0835	1	0.999	FALSE
POU3F2	-0.92	0.532	-1.731	0.0835	1	0.999	FALSE
ADCK2	-0.53	0.307	-1.728	0.0841	3	0.999	FALSE
HDAC3	-0.649	0.376	-1.727	0.0843	2	0.999	FALSE
CCDC28A	0.649	0.376	1.725	0.0845	2	0.999	FALSE
CDAN1	-0.917	0.532	-1.725	0.0846	1	0.999	FALSE
SFTPC	0.917	0.532	1.723	0.0848	1	0.999	FALSE
GRIA2	-0.917	0.532	-1.723	0.0848	1	0.999	FALSE
ZCCHC11	-0.648	0.376	-1.722	0.0851	2	0.999	FALSE
POLR2E	0.529	0.307	1.722	0.0852	3	0.999	FALSE
ZNF677	-0.915	0.532	-1.72	0.0854	1	0.999	FALSE
CSN3	-0.912	0.532	-1.715	0.0863	1	0.999	FALSE
LY6K	-0.912	0.532	-1.714	0.0866	1	0.999	FALSE
HTN3	-0.91	0.532	-1.712	0.0869	1	0.999	FALSE
INPP5E	-0.91	0.532	-1.711	0.0871	1	0.999	FALSE
NCMAP	0.91	0.532	1.711	0.0871	1	0.999	FALSE
ABCE1	-0.91	0.532	-1.711	0.0872	1	0.999	FALSE
IL6R	0.525	0.307	1.71	0.0873	3	0.999	FALSE
SUPV3L1	-0.909	0.532	-1.71	0.0873	1	0.999	FALSE
NARF	-0.643	0.376	-1.709	0.0874	2	0.999	FALSE
COL10A1	-0.909	0.532	-1.709	0.0874	1	0.999	FALSE
ICOS	-0.643	0.376	-1.708	0.0876	2	0.999	FALSE
TBR1	-0.909	0.532	-1.708	0.0876	1	0.999	FALSE
LINC00525	-0.908	0.532	-1.708	0.0877	1	0.999	FALSE
ELK3	-0.908	0.532	-1.707	0.0878	1	0.999	FALSE
IRX2	-0.908	0.532	-1.707	0.0879	1	0.999	FALSE
LOC399886	-0.907	0.532	-1.706	0.0881	1	0.999	FALSE
AK2	0.453	0.266	1.704	0.0884	4	0.999	FALSE
FAAH2	-0.906	0.532	-1.703	0.0886	1	0.999	FALSE
MFSD7	-0.905	0.532	-1.702	0.0888	1	0.999	FALSE
TNF	0.905	0.532	1.701	0.0889	1	0.999	FALSE
ARRDC3	-0.905	0.532	-1.701	0.0889	1	0.999	FALSE
PLAUR	0.904	0.532	1.7	0.0891	1	0.999	FALSE
ALG11	-0.903	0.532	-1.698	0.0895	1	0.999	FALSE
KLK15	0.521	0.307	1.698	0.0896	3	0.999	FALSE
ERCC5	-0.902	0.532	-1.696	0.0899	1	0.999	FALSE
DCTPP1	0.902	0.532	1.696	0.0899	1	0.999	FALSE
GPR150	0.638	0.376	1.696	0.0899	2	0.999	FALSE
POLD4	-0.902	0.532	-1.696	0.09	1	0.999	FALSE
MTO1	-0.902	0.532	-1.695	0.09	1	0.999	FALSE
ZNF345	-0.901	0.532	-1.695	0.0901	1	0.999	FALSE
LINC00161	-0.901	0.532	-1.694	0.0903	1	0.999	FALSE
TNFRSF9	0.52	0.307	1.694	0.0903	3	0.999	FALSE
ANKRD12	0.901	0.532	1.693	0.0904	1	0.999	FALSE
C1orf64	0.9	0.532	1.692	0.0906	1	0.999	FALSE
GPR153	-0.9	0.532	-1.692	0.0907	1	0.999	FALSE
KCTD12	-0.9	0.532	-1.692	0.0907	1	0.999	FALSE
SLA2	0.636	0.376	1.691	0.0908	2	0.999	FALSE
EXOSC8	0.899	0.532	1.69	0.091	1	0.999	FALSE
ZNF653	-0.899	0.532	-1.69	0.0911	1	0.999	FALSE
ANGPT1	-0.899	0.532	-1.69	0.0911	1	0.999	FALSE
SFTPA2	0.635	0.376	1.69	0.0911	2	0.999	FALSE
HIST3H2BB	0.898	0.532	1.688	0.0915	1	0.999	FALSE
LINC01547	0.635	0.376	1.688	0.0915	2	0.999	FALSE
DYM	-0.897	0.532	-1.686	0.0918	1	0.999	FALSE
LYPD1	0.518	0.307	1.685	0.0919	3	0.999	FALSE
RAB28	0.633	0.376	1.684	0.0923	2	0.999	FALSE
MSR1	-0.893	0.532	-1.68	0.093	1	0.999	FALSE
FCGR3A	0.399	0.238	1.676	0.0937	5	0.999	FALSE
DLC1	-0.891	0.532	-1.675	0.0939	1	0.999	FALSE
SPOPL	-0.891	0.532	-1.674	0.0941	1	0.999	FALSE
SETD3	0.629	0.376	1.673	0.0943	2	0.999	FALSE
PPIE	-0.514	0.307	-1.672	0.0945	3	0.999	FALSE
DZIP1	-0.889	0.532	-1.672	0.0945	1	0.999	FALSE
RCAN2	0.888	0.532	1.67	0.095	1	0.999	FALSE
MAGEA4	0.888	0.532	1.67	0.095	1	0.999	FALSE
PPP1R26	0.888	0.532	1.669	0.0951	1	0.999	FALSE
DTYMK	0.362	0.217	1.668	0.0952	6	0.999	FALSE
DPH3	0.887	0.532	1.667	0.0955	1	0.999	FALSE
PDZD4	-0.886	0.532	-1.666	0.0957	1	0.999	FALSE
RUFY4	0.886	0.532	1.666	0.0957	1	0.999	FALSE
DNAJC19	-0.886	0.532	-1.666	0.0958	1	0.999	FALSE
LOC653716	0.886	0.532	1.665	0.0958	1	0.999	FALSE
CEP63	-0.886	0.532	-1.665	0.0959	1	0.999	FALSE
DUSP26	0.626	0.376	1.664	0.0962	2	0.999	FALSE
SRMS	0.625	0.376	1.663	0.0964	2	0.999	FALSE
HMX2	-0.884	0.532	-1.662	0.0966	1	0.999	FALSE
KLHL26	-0.884	0.532	-1.661	0.0967	1	0.999	FALSE
SMO	-0.624	0.376	-1.659	0.097	2	0.999	FALSE
C11orf54	-0.624	0.376	-1.659	0.0971	2	0.999	FALSE
CSDC2	0.882	0.532	1.659	0.0971	1	0.999	FALSE
P2RY8	0.509	0.307	1.659	0.0971	3	0.999	FALSE
CCR6	0.509	0.307	1.659	0.0972	3	0.999	FALSE
SENP8	0.624	0.376	1.658	0.0972	2	0.999	FALSE
SRSF2	0.623	0.376	1.657	0.0975	2	0.999	FALSE
EXOC1	-0.881	0.532	-1.657	0.0975	1	0.999	FALSE
TCF7L2	-0.881	0.532	-1.656	0.0978	1	0.999	FALSE
FASTK	-0.44	0.266	-1.656	0.0978	4	0.999	FALSE
KLC3	0.508	0.307	1.654	0.0982	3	0.999	FALSE
HOXA6	-0.879	0.532	-1.653	0.0984	1	0.999	FALSE
DONSON	-0.879	0.532	-1.652	0.0985	1	0.999	FALSE
TMUB1	0.878	0.532	1.651	0.0987	1	0.999	FALSE
METTL25	-0.878	0.532	-1.651	0.0987	1	0.999	FALSE
ATP1A3	-0.877	0.532	-1.65	0.099	1	0.999	FALSE
IKBKE	-0.507	0.307	-1.65	0.099	3	0.999	FALSE
TEX11	-0.877	0.532	-1.649	0.0991	1	0.999	FALSE
ADAM18	-0.62	0.376	-1.648	0.0994	2	0.999	FALSE
TRPV3	-0.876	0.532	-1.647	0.0995	1	0.999	FALSE
NICN1	0.876	0.532	1.647	0.0997	1	0.999	FALSE
PPFIBP1	-0.876	0.532	-1.646	0.0997	1	0.999	FALSE
ZNF16	-0.876	0.532	-1.646	0.0997	1	0.999	FALSE
GTPBP8	0.619	0.376	1.646	0.0998	2	0.999	FALSE
C16orf54	0.875	0.532	1.646	0.0998	1	0.999	FALSE
PYY	0.619	0.376	1.646	0.0999	2	0.999	FALSE
SCTR	-0.505	0.307	-1.646	0.0999	3	0.999	FALSE
ZNF586	-0.875	0.532	-1.645	0.1	1	0.999	FALSE
SLC10A3	0.618	0.376	1.644	0.1	2	0.999	FALSE
SLC10A7	0.618	0.376	1.643	0.1	2	0.999	FALSE
RSRC2	-0.873	0.532	-1.642	0.101	1	0.999	FALSE
GPR182	0.503	0.307	1.638	0.101	3	0.999	FALSE
TAS2R42	0.503	0.307	1.637	0.102	3	0.999	FALSE
SEC61G	-0.871	0.532	-1.637	0.102	1	0.999	FALSE
LRRC37B	-0.87	0.532	-1.636	0.102	1	0.999	FALSE
C11orf49	0.615	0.376	1.636	0.102	2	0.999	FALSE
GPR6	-0.502	0.307	-1.636	0.102	3	0.999	FALSE
MAP3K3	-0.502	0.307	-1.634	0.102	3	0.999	FALSE
MOAP1	-0.868	0.532	-1.631	0.103	1	0.999	FALSE
DDR2	-0.434	0.266	-1.631	0.103	4	0.999	FALSE
NBR2	0.867	0.532	1.631	0.103	1	0.999	FALSE
MAGI1	-0.866	0.532	-1.629	0.103	1	0.999	FALSE
GEN1	-0.866	0.532	-1.629	0.103	1	0.999	FALSE
CTDSP1	-0.866	0.532	-1.628	0.103	1	0.999	FALSE
YIF1B	0.612	0.376	1.627	0.104	2	0.999	FALSE
IL13	0.612	0.376	1.627	0.104	2	0.999	FALSE
PMS2	-0.864	0.532	-1.625	0.104	1	0.999	FALSE
VDR	0.432	0.266	1.625	0.104	4	0.999	FALSE
FAIM	-0.864	0.532	-1.624	0.104	1	0.999	FALSE
RNU2-1	-0.863	0.532	-1.623	0.105	1	0.999	FALSE
TMEM88	0.863	0.532	1.623	0.105	1	0.999	FALSE
MCTP1	-0.863	0.532	-1.623	0.105	1	0.999	FALSE
BIK	-0.863	0.532	-1.622	0.105	1	0.999	FALSE
USP36	-0.863	0.532	-1.622	0.105	1	0.999	FALSE
CSNK1E	-0.431	0.266	-1.621	0.105	4	0.999	FALSE
P2RY6	0.498	0.307	1.621	0.105	3	0.999	FALSE
EXOC3L4	-0.609	0.376	-1.621	0.105	2	0.999	FALSE
MT1DP	0.862	0.532	1.621	0.105	1	0.999	FALSE
IFT20	0.609	0.376	1.618	0.106	2	0.999	FALSE
SCIMP	0.496	0.307	1.617	0.106	3	0.999	FALSE
ADCY2	-0.496	0.307	-1.616	0.106	3	0.999	FALSE
BAD	-0.859	0.532	-1.616	0.106	1	0.999	FALSE
ATP11B	0.607	0.376	1.615	0.106	2	0.999	FALSE
HSPD1	-0.607	0.376	-1.615	0.106	2	0.999	FALSE
42257	-0.607	0.376	-1.614	0.107	2	0.999	FALSE
SMIM12	-0.607	0.376	-1.613	0.107	2	0.999	FALSE
LOC643406	0.858	0.532	1.613	0.107	1	0.999	FALSE
PTH2R	-0.495	0.307	-1.613	0.107	3	0.999	FALSE
NCR3	0.606	0.376	1.613	0.107	2	0.999	FALSE
GCM1	-0.857	0.532	-1.612	0.107	1	0.999	FALSE
COMMD3	0.857	0.532	1.611	0.107	1	0.999	FALSE
LIPC	-0.606	0.376	-1.611	0.107	2	0.999	FALSE
KBTBD3	0.857	0.532	1.611	0.107	1	0.999	FALSE
P2RX7	-0.856	0.532	-1.609	0.108	1	0.999	FALSE
IPO5	-0.856	0.532	-1.609	0.108	1	0.999	FALSE
PTAFR	0.494	0.307	1.609	0.108	3	0.999	FALSE
GULP1	0.856	0.532	1.609	0.108	1	0.999	FALSE
CASK	-0.856	0.532	-1.609	0.108	1	0.999	FALSE
RPL9	0.856	0.532	1.609	0.108	1	0.999	FALSE
PSAT1	-0.494	0.307	-1.608	0.108	3	0.999	FALSE
PSMF1	0.494	0.307	1.608	0.108	3	0.999	FALSE
BHLHB9	-0.855	0.532	-1.608	0.108	1	0.999	FALSE
ST5	-0.855	0.532	-1.607	0.108	1	0.999	FALSE
FOXR1	0.854	0.532	1.606	0.108	1	0.999	FALSE
IL32	0.854	0.532	1.606	0.108	1	0.999	FALSE
SELT	-0.493	0.307	-1.606	0.108	3	0.999	FALSE
KANSL1L	-0.604	0.376	-1.606	0.108	2	0.999	FALSE
HIST1H2AJ	0.604	0.376	1.606	0.108	2	0.999	FALSE
KIAA1161	-0.854	0.532	-1.605	0.109	1	0.999	FALSE
CENPC	-0.853	0.532	-1.604	0.109	1	0.999	FALSE
LMX1A	0.853	0.532	1.603	0.109	1	0.999	FALSE
L2HGDH	-0.853	0.532	-1.603	0.109	1	0.999	FALSE
TTC9B	0.492	0.307	1.602	0.109	3	0.999	FALSE
HCFC1R1	0.852	0.532	1.602	0.109	1	0.999	FALSE
C1orf146	-0.852	0.532	-1.602	0.109	1	0.999	FALSE
FGFR4	0.602	0.376	1.602	0.109	2	0.999	FALSE
DNAJB3	0.601	0.376	1.599	0.11	2	0.999	FALSE
PDE3B	-0.85	0.532	-1.598	0.11	1	0.999	FALSE
NBPF8	-0.85	0.532	-1.598	0.11	1	0.999	FALSE
TRHDE	-0.85	0.532	-1.598	0.11	1	0.999	FALSE
SNHG11	-0.849	0.532	-1.597	0.11	1	0.999	FALSE
VASH2	0.49	0.307	1.596	0.11	3	0.999	FALSE
GPR157	0.379	0.238	1.595	0.111	5	0.999	FALSE
NME6	0.489	0.307	1.594	0.111	3	0.999	FALSE
LCN15	0.848	0.532	1.594	0.111	1	0.999	FALSE
UBAP2L	-0.847	0.532	-1.593	0.111	1	0.999	FALSE
FLJ33534	0.847	0.532	1.593	0.111	1	0.999	FALSE
TMEM208	0.489	0.307	1.593	0.111	3	0.999	FALSE
MAST1	-0.599	0.376	-1.593	0.111	2	0.999	FALSE
LOC647835	0.847	0.532	1.593	0.111	1	0.999	FALSE
NT5C	0.489	0.307	1.592	0.111	3	0.999	FALSE
MAS1L	-0.489	0.307	-1.592	0.111	3	0.999	FALSE
LCA5L	-0.846	0.532	-1.591	0.112	1	0.999	FALSE
GPBP1	-0.598	0.376	-1.59	0.112	2	0.999	FALSE
ZNF274	-0.845	0.532	-1.588	0.112	1	0.999	FALSE
DLK2	0.845	0.532	1.588	0.112	1	0.999	FALSE
KIAA1147	-0.845	0.532	-1.588	0.112	1	0.999	FALSE
HIST1H4L	-0.845	0.532	-1.588	0.112	1	0.999	FALSE
MAST2	-0.597	0.376	-1.587	0.113	2	0.999	FALSE
CPT1B	-0.597	0.376	-1.587	0.113	2	0.999	FALSE
MFAP1	-0.844	0.532	-1.586	0.113	1	0.999	FALSE
SMTN	-0.843	0.532	-1.586	0.113	1	0.999	FALSE
ZNF267	-0.596	0.376	-1.585	0.113	2	0.999	FALSE
ALS2CR11	-0.843	0.532	-1.585	0.113	1	0.999	FALSE
SH2B1	0.843	0.532	1.584	0.113	1	0.999	FALSE
OR9Q1	-0.842	0.532	-1.584	0.113	1	0.999	FALSE
PNCK	0.421	0.266	1.584	0.113	4	0.999	FALSE
PSMG2	0.842	0.532	1.583	0.113	1	0.999	FALSE
SLC35B4	0.841	0.532	1.582	0.114	1	0.999	FALSE
ASAP2	-0.841	0.532	-1.582	0.114	1	0.999	FALSE
VHLL	0.841	0.532	1.581	0.114	1	0.999	FALSE
NDUFS7	0.841	0.532	1.581	0.114	1	0.999	FALSE
DCAF10	0.594	0.376	1.58	0.114	2	0.999	FALSE
AMHR2	0.484	0.307	1.577	0.115	3	0.999	FALSE
SDS	0.839	0.532	1.577	0.115	1	0.999	FALSE
TDGF1	0.419	0.266	1.576	0.115	4	0.999	FALSE
C16orf58	0.593	0.376	1.576	0.115	2	0.999	FALSE
AHCYL2	-0.838	0.532	-1.575	0.115	1	0.999	FALSE
RIOK1	-0.419	0.266	-1.575	0.115	4	0.999	FALSE
TMEM155	-0.837	0.532	-1.575	0.115	1	0.999	FALSE
MAML3	-0.837	0.532	-1.574	0.116	1	0.999	FALSE
SOWAHB	-0.837	0.532	-1.573	0.116	1	0.999	FALSE
CYB5R1	-0.592	0.376	-1.573	0.116	2	0.999	FALSE
LOC440157	0.836	0.532	1.571	0.116	1	0.999	FALSE
SHOX2	-0.836	0.532	-1.571	0.116	1	0.999	FALSE
SLC35F3	-0.836	0.532	-1.571	0.116	1	0.999	FALSE
AMY2A	-0.836	0.532	-1.571	0.116	1	0.999	FALSE
OCLM	-0.835	0.532	-1.57	0.116	1	0.999	FALSE
ZFPM2	0.835	0.532	1.57	0.116	1	0.999	FALSE
PRSS2	0.482	0.307	1.569	0.117	3	0.999	FALSE
NOTCH1	-0.834	0.532	-1.568	0.117	1	0.999	FALSE
ERVV-1	-0.834	0.532	-1.568	0.117	1	0.999	FALSE
GPR1	0.589	0.376	1.567	0.117	2	0.999	FALSE
NHLRC3	-0.833	0.532	-1.566	0.117	1	0.999	FALSE
CCRL2	0.416	0.266	1.566	0.117	4	0.999	FALSE
LARP1	-0.481	0.307	-1.565	0.118	3	0.999	FALSE
GZMH	0.832	0.532	1.565	0.118	1	0.999	FALSE
CLEC7A	0.588	0.376	1.564	0.118	2	0.999	FALSE
MSRB1	0.831	0.532	1.563	0.118	1	0.999	FALSE
C1orf116	-0.831	0.532	-1.563	0.118	1	0.999	FALSE
NME2	0.586	0.376	1.559	0.119	2	0.999	FALSE
SDF2	-0.829	0.532	-1.559	0.119	1	0.999	FALSE
ANKLE2	-0.829	0.532	-1.558	0.119	1	0.999	FALSE
OR5F1	-0.829	0.532	-1.558	0.119	1	0.999	FALSE
DNAJC10	-0.478	0.307	-1.558	0.119	3	0.999	FALSE
PRR22	-0.828	0.532	-1.557	0.119	1	0.999	FALSE
S1PR2	-0.478	0.307	-1.557	0.119	3	0.999	FALSE
MPPED1	0.828	0.532	1.557	0.12	1	0.999	FALSE
FCGR3B	0.414	0.266	1.556	0.12	4	0.999	FALSE
URGCP	-0.827	0.532	-1.556	0.12	1	0.999	FALSE
TMEM161B	-0.827	0.532	-1.555	0.12	1	0.999	FALSE
HOXD9	-0.827	0.532	-1.555	0.12	1	0.999	FALSE
KLK10	0.827	0.532	1.555	0.12	1	0.999	FALSE
IGF1R	-0.37	0.238	-1.555	0.12	5	0.999	FALSE
PRKAB2	0.585	0.376	1.555	0.12	2	0.999	FALSE
MIS18BP1	-0.827	0.532	-1.555	0.12	1	0.999	FALSE
ZNF295-AS1	0.826	0.532	1.554	0.12	1	0.999	FALSE
CYP4B1	0.826	0.532	1.552	0.121	1	0.999	FALSE
LOC101927122	0.824	0.532	1.55	0.121	1	0.999	FALSE
MS4A1	0.824	0.532	1.549	0.121	1	0.999	FALSE
S1PR3	-0.476	0.307	-1.549	0.121	3	0.999	FALSE
ZNF529	-0.824	0.532	-1.549	0.121	1	0.999	FALSE
NPR1	-0.583	0.376	-1.549	0.121	2	0.999	FALSE
BMX	-0.368	0.238	-1.549	0.121	5	0.999	FALSE
UNC45B	-0.582	0.376	-1.548	0.122	2	0.999	FALSE
CCDC74A	0.582	0.376	1.548	0.122	2	0.999	FALSE
CACNG4	0.823	0.532	1.547	0.122	1	0.999	FALSE
OR51B4	-0.822	0.532	-1.546	0.122	1	0.999	FALSE
NR0B2	0.411	0.266	1.545	0.122	4	0.999	FALSE
C7orf34	0.822	0.532	1.545	0.122	1	0.999	FALSE
TMEM179B	0.822	0.532	1.545	0.122	1	0.999	FALSE
MC2R	0.474	0.307	1.544	0.123	3	0.999	FALSE
COPB1	-0.821	0.532	-1.544	0.123	1	0.999	FALSE
GPBP1L1	-0.581	0.376	-1.544	0.123	2	0.999	FALSE
STAT5B	0.821	0.532	1.544	0.123	1	0.999	FALSE
TEX30	-0.821	0.532	-1.544	0.123	1	0.999	FALSE
BDKRB1	0.58	0.376	1.543	0.123	2	0.999	FALSE
ATP6V1B1	0.82	0.532	1.543	0.123	1	0.999	FALSE
SOCS5	-0.82	0.532	-1.542	0.123	1	0.999	FALSE
TPT1	0.473	0.307	1.541	0.123	3	0.999	FALSE
IL21R	0.579	0.376	1.54	0.124	2	0.999	FALSE
RIOK2	-0.473	0.307	-1.54	0.124	3	0.999	FALSE
COPE	0.819	0.532	1.54	0.124	1	0.999	FALSE
MADD	-0.819	0.532	-1.54	0.124	1	0.999	FALSE
PANK1	0.579	0.376	1.539	0.124	2	0.999	FALSE
C9orf62	0.818	0.532	1.538	0.124	1	0.999	FALSE
AKR1C3	0.578	0.376	1.537	0.124	2	0.999	FALSE
PTGER3	0.334	0.217	1.537	0.124	6	0.999	FALSE
RNF6	-0.817	0.532	-1.536	0.124	1	0.999	FALSE
ESRRA	-0.817	0.532	-1.536	0.125	1	0.999	FALSE
NDUFAF5	0.578	0.376	1.536	0.125	2	0.999	FALSE
UTY	0.816	0.532	1.534	0.125	1	0.999	FALSE
NOL8	-0.816	0.532	-1.534	0.125	1	0.999	FALSE
RPL18	0.816	0.532	1.534	0.125	1	0.999	FALSE
GPR124	-0.816	0.532	-1.534	0.125	1	0.999	FALSE
ADRA2A	-0.577	0.376	-1.533	0.125	2	0.999	FALSE
SLCO1B3	-0.815	0.532	-1.533	0.125	1	0.999	FALSE
MAGEB4	-0.815	0.532	-1.533	0.125	1	0.999	FALSE
HTR3D	0.471	0.307	1.533	0.125	3	0.999	FALSE
ARAF	0.408	0.266	1.532	0.125	4	0.999	FALSE
TNFRSF21	-0.576	0.376	-1.532	0.126	2	0.999	FALSE
PLA2G15	0.815	0.532	1.532	0.126	1	0.999	FALSE
TMEM187	-0.815	0.532	-1.532	0.126	1	0.999	FALSE
KLK3	0.407	0.266	1.532	0.126	4	0.999	FALSE
LYPD2	0.576	0.376	1.531	0.126	2	0.999	FALSE
ZBTB14	-0.814	0.532	-1.53	0.126	1	0.999	FALSE
CMC2	0.813	0.532	1.529	0.126	1	0.999	FALSE
ANAPC10	0.575	0.376	1.529	0.126	2	0.999	FALSE
HNRNPH1	-0.813	0.532	-1.528	0.126	1	0.999	FALSE
FOXP2	-0.813	0.532	-1.528	0.126	1	0.999	FALSE
OLFML2B	0.575	0.376	1.528	0.127	2	0.999	FALSE
ACADM	-0.813	0.532	-1.528	0.127	1	0.999	FALSE
PCNA	-0.813	0.532	-1.528	0.127	1	0.999	FALSE
CTRB1	0.575	0.376	1.528	0.127	2	0.999	FALSE
KRTAP13-1	0.812	0.532	1.527	0.127	1	0.999	FALSE
PALLD	-0.812	0.532	-1.527	0.127	1	0.999	FALSE
LGI3	0.574	0.376	1.527	0.127	2	0.999	FALSE
UTP3	-0.812	0.532	-1.526	0.127	1	0.999	FALSE
UBE2D1	0.812	0.532	1.526	0.127	1	0.999	FALSE
GRIN2A	-0.573	0.376	-1.525	0.127	2	0.999	FALSE
OR56B3P	-0.81	0.532	-1.523	0.128	1	0.999	FALSE
SETX	-0.81	0.532	-1.523	0.128	1	0.999	FALSE
DUSP4	0.573	0.376	1.522	0.128	2	0.999	FALSE
SHMT2	0.467	0.307	1.522	0.128	3	0.999	FALSE
TMEM31	0.809	0.532	1.522	0.128	1	0.999	FALSE
KITLG	0.809	0.532	1.522	0.128	1	0.999	FALSE
ZFP64	-0.809	0.532	-1.522	0.128	1	0.999	FALSE
BCL2L1	0.572	0.376	1.52	0.129	2	0.999	FALSE
GORASP1	0.571	0.376	1.519	0.129	2	0.999	FALSE
IGFBP7	-0.808	0.532	-1.519	0.129	1	0.999	FALSE
PRDX3	0.467	0.307	1.519	0.129	3	0.999	FALSE
SCGB2A2	0.571	0.376	1.519	0.129	2	0.999	FALSE
EPHA3	-0.404	0.266	-1.519	0.129	4	0.999	FALSE
FTL	0.466	0.307	1.518	0.129	3	0.999	FALSE
HNRNPF	-0.466	0.307	-1.518	0.129	3	0.999	FALSE
GSC	-0.807	0.532	-1.518	0.129	1	0.999	FALSE
UNKL	0.807	0.532	1.518	0.129	1	0.999	FALSE
COL4A3BP	-0.571	0.376	-1.518	0.129	2	0.999	FALSE
KIRREL3-AS3	0.571	0.376	1.517	0.129	2	0.999	FALSE
PAQR3	0.807	0.532	1.516	0.129	1	0.999	FALSE
SLC25A10	0.57	0.376	1.515	0.13	2	0.999	FALSE
DNASE2	0.805	0.532	1.514	0.13	1	0.999	FALSE
TMEM51	-0.465	0.307	-1.514	0.13	3	0.999	FALSE
PLSCR3	0.805	0.532	1.513	0.13	1	0.999	FALSE
MRPS12	0.805	0.532	1.513	0.13	1	0.999	FALSE
CCT6B	-0.804	0.532	-1.512	0.131	1	0.999	FALSE
FHOD1	-0.803	0.532	-1.511	0.131	1	0.999	FALSE
PTPRE	-0.803	0.532	-1.51	0.131	1	0.999	FALSE
ADK	0.402	0.266	1.51	0.131	4	0.999	FALSE
DPP10	-0.803	0.532	-1.509	0.131	1	0.999	FALSE
CDCA5	0.802	0.532	1.509	0.131	1	0.999	FALSE
CCDC126	0.802	0.532	1.509	0.131	1	0.999	FALSE
MGAT5B	0.802	0.532	1.508	0.131	1	0.999	FALSE
OR6B1	0.802	0.532	1.508	0.132	1	0.999	FALSE
NDUFV3	0.567	0.376	1.508	0.132	2	0.999	FALSE
NOB1	0.802	0.532	1.507	0.132	1	0.999	FALSE
ANKEF1	-0.802	0.532	-1.507	0.132	1	0.999	FALSE
JUNB	-0.567	0.376	-1.506	0.132	2	0.999	FALSE
POLR2K	-0.801	0.532	-1.506	0.132	1	0.999	FALSE
KL	-0.801	0.532	-1.506	0.132	1	0.999	FALSE
C14orf79	0.801	0.532	1.505	0.132	1	0.999	FALSE
CKS2	0.566	0.376	1.504	0.133	2	0.999	FALSE
P2RY1	0.462	0.307	1.504	0.133	3	0.999	FALSE
LOC642131	0.327	0.217	1.504	0.133	6	0.999	FALSE
ZNF83	-0.798	0.532	-1.501	0.133	1	0.999	FALSE
SLC1A7	0.461	0.307	1.5	0.134	3	0.999	FALSE
FANCD2OS	0.798	0.532	1.5	0.134	1	0.999	FALSE
GPX1	0.564	0.376	1.5	0.134	2	0.999	FALSE
LCN2	0.797	0.532	1.499	0.134	1	0.999	FALSE
SALL4	-0.797	0.532	-1.498	0.134	1	0.999	FALSE
FAM3A	-0.563	0.376	-1.497	0.134	2	0.999	FALSE
LEPRE1	-0.796	0.532	-1.497	0.134	1	0.999	FALSE
ATRNL1	-0.795	0.532	-1.495	0.135	1	0.999	FALSE
C6orf120	0.795	0.532	1.495	0.135	1	0.999	FALSE
CLRN3	-0.795	0.532	-1.494	0.135	1	0.999	FALSE
HIST1H3H	0.562	0.376	1.494	0.135	2	0.999	FALSE
KAT2A	0.562	0.376	1.493	0.135	2	0.999	FALSE
TOPBP1	-0.794	0.532	-1.493	0.136	1	0.999	FALSE
LCE4A	-0.794	0.532	-1.492	0.136	1	0.999	FALSE
PCDHA9	-0.794	0.532	-1.492	0.136	1	0.999	FALSE
KRT1	-0.793	0.532	-1.492	0.136	1	0.999	FALSE
VPS54	-0.793	0.532	-1.491	0.136	1	0.999	FALSE
MRPL4	0.561	0.376	1.491	0.136	2	0.999	FALSE
ZNF23	-0.793	0.532	-1.491	0.136	1	0.999	FALSE
HNRNPD	-0.793	0.532	-1.49	0.136	1	0.999	FALSE
CELA2A	0.458	0.307	1.49	0.136	3	0.999	FALSE
HLA-DOA	0.793	0.532	1.49	0.136	1	0.999	FALSE
GLUD1	-0.792	0.532	-1.49	0.136	1	0.999	FALSE
ANO6	-0.792	0.532	-1.49	0.136	1	0.999	FALSE
PYHIN1	-0.56	0.376	-1.49	0.136	2	0.999	FALSE
QSOX1	-0.792	0.532	-1.49	0.136	1	0.999	FALSE
C8orf59	-0.792	0.532	-1.489	0.137	1	0.999	FALSE
ERAL1	-0.791	0.532	-1.488	0.137	1	0.999	FALSE
PALD1	-0.791	0.532	-1.487	0.137	1	0.999	FALSE
DACT2	0.791	0.532	1.487	0.137	1	0.999	FALSE
DGKB	-0.791	0.532	-1.486	0.137	1	0.999	FALSE
OR5B12	0.79	0.532	1.486	0.137	1	0.999	FALSE
ACY3	0.79	0.532	1.485	0.138	1	0.999	FALSE
MVD	0.558	0.376	1.484	0.138	2	0.999	FALSE
HOGA1	0.558	0.376	1.484	0.138	2	0.999	FALSE
DDX50	-0.789	0.532	-1.483	0.138	1	0.999	FALSE
ZNF418	-0.558	0.376	-1.483	0.138	2	0.999	FALSE
ATF7	0.789	0.532	1.483	0.138	1	0.999	FALSE
PSRC1	0.788	0.532	1.482	0.138	1	0.999	FALSE
KIF2C	-0.557	0.376	-1.482	0.138	2	0.999	FALSE
SIAH1	0.557	0.376	1.481	0.139	2	0.999	FALSE
ERGIC2	0.557	0.376	1.481	0.139	2	0.999	FALSE
GLRA3	-0.787	0.532	-1.48	0.139	1	0.999	FALSE
RTCB	-0.455	0.307	-1.48	0.139	3	0.999	FALSE
GSTT1	0.787	0.532	1.48	0.139	1	0.999	FALSE
PTH1R	-0.394	0.266	-1.48	0.139	4	0.999	FALSE
KRTAP8-1	-0.787	0.532	-1.48	0.139	1	0.999	FALSE
ZNF175	-0.787	0.532	-1.479	0.139	1	0.999	FALSE
ZBTB42	0.787	0.532	1.479	0.139	1	0.999	FALSE
RPL28	0.556	0.376	1.479	0.139	2	0.999	FALSE
CXCL2	0.786	0.532	1.478	0.139	1	0.999	FALSE
HOXB13	-0.786	0.532	-1.478	0.139	1	0.999	FALSE
AP1S1	0.785	0.532	1.477	0.14	1	0.999	FALSE
GSG1	0.555	0.376	1.476	0.14	2	0.999	FALSE
ACVR1C	-0.392	0.266	-1.476	0.14	4	0.999	FALSE
LRRN2	0.784	0.532	1.475	0.14	1	0.999	FALSE
TSSC4	0.392	0.266	1.475	0.14	4	0.999	FALSE
ZNF140	-0.784	0.532	-1.474	0.14	1	0.999	FALSE
KLRC2	0.784	0.532	1.474	0.14	1	0.999	FALSE
TRUB2	0.784	0.532	1.474	0.141	1	0.999	FALSE
SPANXA1	0.453	0.307	1.474	0.141	3	0.999	FALSE
SLC22A16	-0.783	0.532	-1.473	0.141	1	0.999	FALSE
PIWIL4	-0.783	0.532	-1.473	0.141	1	0.999	FALSE
OR2G3	-0.783	0.532	-1.472	0.141	1	0.999	FALSE
EXT1	-0.782	0.532	-1.471	0.141	1	0.999	FALSE
GATA4	-0.782	0.532	-1.47	0.142	1	0.999	FALSE
HCN3	0.781	0.532	1.469	0.142	1	0.999	FALSE
ZFY	-0.781	0.532	-1.468	0.142	1	0.999	FALSE
MOGAT2	0.552	0.376	1.467	0.142	2	0.999	FALSE
BTG1	-0.78	0.532	-1.467	0.142	1	0.999	FALSE
TNPO2	-0.78	0.532	-1.467	0.142	1	0.999	FALSE
SPEF1	0.78	0.532	1.467	0.143	1	0.999	FALSE
KCNJ14	-0.78	0.532	-1.466	0.143	1	0.999	FALSE
RGR	0.349	0.238	1.466	0.143	5	0.999	FALSE
SNRNP27	-0.779	0.532	-1.465	0.143	1	0.999	FALSE
RAB40C	0.779	0.532	1.465	0.143	1	0.999	FALSE
GMDS	-0.779	0.532	-1.464	0.143	1	0.999	FALSE
INTS10	-0.779	0.532	-1.464	0.143	1	0.999	FALSE
PTK6	0.551	0.376	1.464	0.143	2	0.999	FALSE
CCND3	0.779	0.532	1.464	0.143	1	0.999	FALSE
KRTAP13-4	0.778	0.532	1.463	0.143	1	0.999	FALSE
TIMM10B	0.778	0.532	1.463	0.144	1	0.999	FALSE
ETV6	0.778	0.532	1.462	0.144	1	0.999	FALSE
SCLT1	0.778	0.532	1.462	0.144	1	0.999	FALSE
CTSD	0.55	0.376	1.461	0.144	2	0.999	FALSE
CHCHD7	0.777	0.532	1.461	0.144	1	0.999	FALSE
KRIT1	-0.777	0.532	-1.461	0.144	1	0.999	FALSE
CHMP5	-0.449	0.307	-1.461	0.144	3	0.999	FALSE
SLC20A1	-0.777	0.532	-1.46	0.144	1	0.999	FALSE
LRRC8D	0.776	0.532	1.459	0.145	1	0.999	FALSE
KLHL33	0.776	0.532	1.458	0.145	1	0.999	FALSE
C22orf29	0.775	0.532	1.457	0.145	1	0.999	FALSE
DEFB118	0.775	0.532	1.457	0.145	1	0.999	FALSE
NEUROD6	-0.775	0.532	-1.456	0.145	1	0.999	FALSE
KCNC4	-0.447	0.307	-1.456	0.145	3	0.999	FALSE
BLOC1S5	0.774	0.532	1.456	0.145	1	0.999	FALSE
TCEA2	0.774	0.532	1.456	0.145	1	0.999	FALSE
AMTN	0.774	0.532	1.456	0.146	1	0.999	FALSE
GPR37L1	0.547	0.376	1.455	0.146	2	0.999	FALSE
BPIFB1	0.773	0.532	1.453	0.146	1	0.999	FALSE
MYCBPAP	-0.772	0.532	-1.452	0.147	1	0.999	FALSE
RAD51D	0.546	0.376	1.451	0.147	2	0.999	FALSE
FKBP4	-0.772	0.532	-1.451	0.147	1	0.999	FALSE
ASNA1	0.771	0.532	1.45	0.147	1	0.999	FALSE
SPHAR	-0.771	0.532	-1.45	0.147	1	0.999	FALSE
SPICE1	-0.771	0.532	-1.45	0.147	1	0.999	FALSE
VPS41	-0.77	0.532	-1.449	0.147	1	0.999	FALSE
SCAND1	0.77	0.532	1.448	0.148	1	0.999	FALSE
KIR2DL4	0.77	0.532	1.448	0.148	1	0.999	FALSE
ZDHHC19	0.77	0.532	1.448	0.148	1	0.999	FALSE
MRO	0.77	0.532	1.448	0.148	1	0.999	FALSE
L3MBTL2	-0.77	0.532	-1.447	0.148	1	0.999	FALSE
C16orf92	-0.77	0.532	-1.447	0.148	1	0.999	FALSE
DRD3	0.444	0.307	1.446	0.148	3	0.999	FALSE
CD8A	0.544	0.376	1.446	0.148	2	0.999	FALSE
ACLY	-0.768	0.532	-1.445	0.149	1	0.999	FALSE
PCCA	-0.768	0.532	-1.445	0.149	1	0.999	FALSE
TRIM72	0.767	0.532	1.443	0.149	1	0.999	FALSE
PSMC3	0.767	0.532	1.442	0.149	1	0.999	FALSE
ZNF438	-0.767	0.532	-1.441	0.149	1	0.999	FALSE
LY96	0.767	0.532	1.441	0.15	1	0.999	FALSE
HIST1H2BC	0.766	0.532	1.44	0.15	1	0.999	FALSE
HMMR	-0.541	0.376	-1.439	0.15	2	0.999	FALSE
NOX1	-0.765	0.532	-1.439	0.15	1	0.999	FALSE
ZNF800	-0.765	0.532	-1.439	0.15	1	0.999	FALSE
PTPRO	-0.541	0.376	-1.438	0.15	2	0.999	FALSE
SLC2A13	-0.442	0.307	-1.438	0.15	3	0.999	FALSE
RPL14	0.342	0.238	1.438	0.15	5	0.999	FALSE
YKT6	0.765	0.532	1.438	0.15	1	0.999	FALSE
TUBA1B	0.441	0.307	1.437	0.151	3	0.999	FALSE
DZIP3	-0.764	0.532	-1.437	0.151	1	0.999	FALSE
TLR1	-0.54	0.376	-1.437	0.151	2	0.999	FALSE
ZFP36L1	-0.764	0.532	-1.437	0.151	1	0.999	FALSE
NTNG1	-0.764	0.532	-1.436	0.151	1	0.999	FALSE
CYP2C9	0.54	0.376	1.436	0.151	2	0.999	FALSE
PTK2	-0.441	0.307	-1.436	0.151	3	0.999	FALSE
GSK3B	-0.54	0.376	-1.435	0.151	2	0.999	FALSE
NECAP1	0.763	0.532	1.435	0.151	1	0.999	FALSE
ESYT1	-0.54	0.376	-1.435	0.151	2	0.999	FALSE
PXDN	-0.763	0.532	-1.434	0.152	1	0.999	FALSE
ATXN7L3	-0.762	0.532	-1.434	0.152	1	0.999	FALSE
HDX	-0.762	0.532	-1.433	0.152	1	0.999	FALSE
HLA-DPA1	-0.762	0.532	-1.433	0.152	1	0.999	FALSE
DOLPP1	0.762	0.532	1.433	0.152	1	0.999	FALSE
RPS6KA6	-0.762	0.532	-1.432	0.152	1	0.999	FALSE
RPL22L1	-0.762	0.532	-1.432	0.152	1	0.999	FALSE
OCIAD2	0.761	0.532	1.432	0.152	1	0.999	FALSE
HOXA5	0.761	0.532	1.431	0.152	1	0.999	FALSE
MTNR1A	-0.538	0.376	-1.43	0.153	2	0.999	FALSE
SLMO1	0.761	0.532	1.43	0.153	1	0.999	FALSE
LDB3	0.761	0.532	1.43	0.153	1	0.999	FALSE
EML1	-0.538	0.376	-1.43	0.153	2	0.999	FALSE
KRTAP3-1	0.76	0.532	1.43	0.153	1	0.999	FALSE
HIST1H2BH	0.76	0.532	1.429	0.153	1	0.999	FALSE
IQCF2	0.76	0.532	1.428	0.153	1	0.999	FALSE
ACVR1B	-0.439	0.307	-1.428	0.153	3	0.999	FALSE
TNFSF13	0.759	0.532	1.428	0.153	1	0.999	FALSE
NR1D2	-0.438	0.307	-1.427	0.154	3	0.999	FALSE
POGZ	-0.537	0.376	-1.427	0.154	2	0.999	FALSE
H2AFJ	-0.758	0.532	-1.426	0.154	1	0.999	FALSE
ZNF211	-0.758	0.532	-1.426	0.154	1	0.999	FALSE
SV2B	-0.758	0.532	-1.425	0.154	1	0.999	FALSE
KSR1	-0.758	0.532	-1.425	0.154	1	0.999	FALSE
ZBP1	0.536	0.376	1.424	0.154	2	0.999	FALSE
FAM131C	0.758	0.532	1.424	0.154	1	0.999	FALSE
CERS3	0.536	0.376	1.424	0.154	2	0.999	FALSE
EID2B	0.758	0.532	1.424	0.154	1	0.999	FALSE
GRID1	0.536	0.376	1.424	0.154	2	0.999	FALSE
ECE2	0.437	0.307	1.424	0.155	3	0.999	FALSE
PHKB	-0.535	0.376	-1.424	0.155	2	0.999	FALSE
CST6	0.757	0.532	1.424	0.155	1	0.999	FALSE
PKMYT1	0.339	0.238	1.423	0.155	5	0.999	FALSE
RELL2	0.757	0.532	1.423	0.155	1	0.999	FALSE
RNASEL	-0.757	0.532	-1.423	0.155	1	0.999	FALSE
PRG2	0.757	0.532	1.423	0.155	1	0.999	FALSE
FOXG1	-0.757	0.532	-1.422	0.155	1	0.999	FALSE
SF3B2	-0.756	0.532	-1.422	0.155	1	0.999	FALSE
GTF3C3	-0.756	0.532	-1.422	0.155	1	0.999	FALSE
KIAA0087	0.756	0.532	1.422	0.155	1	0.999	FALSE
NLRP4	-0.756	0.532	-1.422	0.155	1	0.999	FALSE
FZD1	-0.756	0.532	-1.422	0.155	1	0.999	FALSE
CHCHD5	0.756	0.532	1.422	0.155	1	0.999	FALSE
BANF2	0.756	0.532	1.421	0.155	1	0.999	FALSE
SFTA2	0.756	0.532	1.421	0.155	1	0.999	FALSE
CCDC144B	-0.755	0.532	-1.42	0.156	1	0.999	FALSE
CLCA4	-0.755	0.532	-1.42	0.156	1	0.999	FALSE
ULK3	0.534	0.376	1.419	0.156	2	0.999	FALSE
TMEM86B	0.755	0.532	1.419	0.156	1	0.999	FALSE
OR1D4	0.755	0.532	1.419	0.156	1	0.999	FALSE
OR2D3	-0.436	0.307	-1.419	0.156	3	0.999	FALSE
C11orf45	0.755	0.532	1.419	0.156	1	0.999	FALSE
FAM195B	-0.754	0.532	-1.419	0.156	1	0.999	FALSE
RSPH9	0.754	0.532	1.418	0.156	1	0.999	FALSE
HSPBAP1	0.435	0.307	1.418	0.156	3	0.999	FALSE
LGR5	-0.435	0.307	-1.418	0.156	3	0.999	FALSE
HEXIM2	0.754	0.532	1.417	0.156	1	0.999	FALSE
PCGF3	-0.754	0.532	-1.417	0.157	1	0.999	FALSE
MRGPRX4	0.435	0.307	1.417	0.157	3	0.999	FALSE
PIK3CG	-0.532	0.376	-1.415	0.157	2	0.999	FALSE
TONSL	-0.751	0.532	-1.413	0.158	1	0.999	FALSE
GH2	0.751	0.532	1.412	0.158	1	0.999	FALSE
PPM1A	-0.751	0.532	-1.412	0.158	1	0.999	FALSE
HARBI1	-0.751	0.532	-1.411	0.158	1	0.999	FALSE
CRKL	0.75	0.532	1.411	0.158	1	0.999	FALSE
FUT2	0.531	0.376	1.411	0.158	2	0.999	FALSE
PPIA	0.375	0.266	1.411	0.158	4	0.999	FALSE
COX6A2	0.75	0.532	1.41	0.158	1	0.999	FALSE
NDUFAF1	-0.75	0.532	-1.41	0.159	1	0.999	FALSE
PSMA6	0.75	0.532	1.41	0.159	1	0.999	FALSE
MAPK8IP3	-0.749	0.532	-1.409	0.159	1	0.999	FALSE
PEA15	-0.53	0.376	-1.409	0.159	2	0.999	FALSE
RASD1	0.749	0.532	1.409	0.159	1	0.999	FALSE
TSPAN33	0.749	0.532	1.409	0.159	1	0.999	FALSE
ALDH3B1	0.53	0.376	1.408	0.159	2	0.999	FALSE
IFI27L2	0.749	0.532	1.408	0.159	1	0.999	FALSE
TARBP2	0.749	0.532	1.408	0.159	1	0.999	FALSE
OXT	0.749	0.532	1.408	0.159	1	0.999	FALSE
NEUROD2	-0.749	0.532	-1.408	0.159	1	0.999	FALSE
NPY5R	0.374	0.266	1.407	0.159	4	0.999	FALSE
KIRREL2	0.747	0.532	1.405	0.16	1	0.999	FALSE
CDRT4	0.747	0.532	1.404	0.16	1	0.999	FALSE
KDELR2	0.431	0.307	1.403	0.161	3	0.999	FALSE
ADAM32	-0.527	0.376	-1.403	0.161	2	0.999	FALSE
NPFFR1	0.431	0.307	1.402	0.161	3	0.999	FALSE
ZNF706	0.745	0.532	1.402	0.161	1	0.999	FALSE
ASB2	0.745	0.532	1.401	0.161	1	0.999	FALSE
CD27	0.745	0.532	1.401	0.161	1	0.999	FALSE
FXYD3	0.43	0.307	1.401	0.161	3	0.999	FALSE
FRA10AC1	0.745	0.532	1.4	0.162	1	0.999	FALSE
CRIPT	0.744	0.532	1.399	0.162	1	0.999	FALSE
BATF3	0.744	0.532	1.399	0.162	1	0.999	FALSE
DEFB1	-0.744	0.532	-1.399	0.162	1	0.999	FALSE
UFL1	-0.744	0.532	-1.399	0.162	1	0.999	FALSE
STRADB	0.372	0.266	1.398	0.162	4	0.999	FALSE
DNM1	-0.743	0.532	-1.398	0.162	1	0.999	FALSE
CGNL1	-0.743	0.532	-1.398	0.162	1	0.999	FALSE
INTS6	-0.743	0.532	-1.397	0.162	1	0.999	FALSE
OR11H12	-0.742	0.532	-1.396	0.163	1	0.999	FALSE
CDA	0.742	0.532	1.396	0.163	1	0.999	FALSE
SEL1L3	-0.742	0.532	-1.396	0.163	1	0.999	FALSE
PIP	0.525	0.376	1.396	0.163	2	0.999	FALSE
SPG21	-0.742	0.532	-1.395	0.163	1	0.999	FALSE
TMX2	0.742	0.532	1.394	0.163	1	0.999	FALSE
PPP1R15A	-0.524	0.376	-1.394	0.163	2	0.999	FALSE
LOC403312	0.742	0.532	1.394	0.163	1	0.999	FALSE
C22orf34	-0.742	0.532	-1.394	0.163	1	0.999	FALSE
MPP5	-0.524	0.376	-1.394	0.163	2	0.999	FALSE
ELL	-0.741	0.532	-1.393	0.164	1	0.999	FALSE
RPL30	0.741	0.532	1.393	0.164	1	0.999	FALSE
CAPS2	0.524	0.376	1.393	0.164	2	0.999	FALSE
PDCD1LG2	0.524	0.376	1.392	0.164	2	0.999	FALSE
P2RY4	0.428	0.307	1.392	0.164	3	0.999	FALSE
CCND1	0.74	0.532	1.392	0.164	1	0.999	FALSE
CLVS2	0.74	0.532	1.392	0.164	1	0.999	FALSE
GPR83	0.523	0.376	1.391	0.164	2	0.999	FALSE
NEUROG3	-0.74	0.532	-1.391	0.164	1	0.999	FALSE
DEFB104A	0.523	0.376	1.391	0.164	2	0.999	FALSE
MMD2	0.74	0.532	1.391	0.164	1	0.999	FALSE
NPC2	0.74	0.532	1.391	0.164	1	0.999	FALSE
GZMB	0.74	0.532	1.391	0.164	1	0.999	FALSE
GNB3	-0.74	0.532	-1.391	0.164	1	0.999	FALSE
DDX11	-0.523	0.376	-1.39	0.164	2	0.999	FALSE
SNRPB	0.739	0.532	1.39	0.165	1	0.999	FALSE
ZCCHC24	-0.739	0.532	-1.39	0.165	1	0.999	FALSE
MRPL33	0.739	0.532	1.39	0.165	1	0.999	FALSE
AFAP1	-0.739	0.532	-1.389	0.165	1	0.999	FALSE
PMEPA1	-0.523	0.376	-1.389	0.165	2	0.999	FALSE
AIPL1	0.739	0.532	1.389	0.165	1	0.999	FALSE
AAMDC	-0.739	0.532	-1.389	0.165	1	0.999	FALSE
HSP90B1	-0.739	0.532	-1.389	0.165	1	0.999	FALSE
C5orf28	0.739	0.532	1.389	0.165	1	0.999	FALSE
IGSF6	0.739	0.532	1.389	0.165	1	0.999	FALSE
NRG1	0.522	0.376	1.389	0.165	2	0.999	FALSE
WNT3A	-0.738	0.532	-1.388	0.165	1	0.999	FALSE
NR1I3	-0.426	0.307	-1.388	0.165	3	0.999	FALSE
SPATA2L	0.521	0.376	1.386	0.166	2	0.999	FALSE
MAP4K3	-0.369	0.266	-1.386	0.166	4	0.999	FALSE
PVRIG	0.737	0.532	1.386	0.166	1	0.999	FALSE
ARIH1	-0.737	0.532	-1.386	0.166	1	0.999	FALSE
GBX2	-0.737	0.532	-1.385	0.166	1	0.999	FALSE
NUMB	-0.33	0.238	-1.385	0.166	5	0.999	FALSE
KIF5C	-0.737	0.532	-1.385	0.166	1	0.999	FALSE
PCDHGA9	-0.736	0.532	-1.384	0.166	1	0.999	FALSE
DEFA4	0.736	0.532	1.384	0.167	1	0.999	FALSE
FGFRL1	0.425	0.307	1.383	0.167	3	0.999	FALSE
MAG	-0.736	0.532	-1.383	0.167	1	0.999	FALSE
RPS26	0.736	0.532	1.383	0.167	1	0.999	FALSE
C9orf173	0.52	0.376	1.383	0.167	2	0.999	FALSE
HIST1H3C	0.735	0.532	1.383	0.167	1	0.999	FALSE
SLC52A2	-0.424	0.307	-1.382	0.167	3	0.999	FALSE
OR8H1	-0.735	0.532	-1.382	0.167	1	0.999	FALSE
KIF25-AS1	0.735	0.532	1.382	0.167	1	0.999	FALSE
FAM171B	-0.735	0.532	-1.381	0.167	1	0.999	FALSE
DNAJC7	-0.424	0.307	-1.381	0.167	3	0.999	FALSE
SCOC	0.734	0.532	1.38	0.168	1	0.999	FALSE
SLC35A2	0.734	0.532	1.38	0.168	1	0.999	FALSE
CXorf67	-0.734	0.532	-1.38	0.168	1	0.999	FALSE
XRCC6BP1	0.423	0.307	1.379	0.168	3	0.999	FALSE
PPAPDC2	0.518	0.376	1.379	0.168	2	0.999	FALSE
RBMY1F	-0.733	0.532	-1.378	0.168	1	0.999	FALSE
BBS10	-0.518	0.376	-1.378	0.168	2	0.999	FALSE
MAP7D2	-0.733	0.532	-1.378	0.168	1	0.999	FALSE
DAND5	-0.733	0.532	-1.378	0.168	1	0.999	FALSE
TRIM35	0.733	0.532	1.377	0.168	1	0.999	FALSE
GPR149	-0.518	0.376	-1.377	0.169	2	0.999	FALSE
NDUFAF4	0.732	0.532	1.377	0.169	1	0.999	FALSE
ZNF426	-0.732	0.532	-1.376	0.169	1	0.999	FALSE
IL12A	0.732	0.532	1.376	0.169	1	0.999	FALSE
TMEM17	0.731	0.532	1.375	0.169	1	0.999	FALSE
MCM9	-0.731	0.532	-1.374	0.169	1	0.999	FALSE
PDK1	-0.365	0.266	-1.373	0.17	4	0.999	FALSE
CEP57L1P1	0.73	0.532	1.373	0.17	1	0.999	FALSE
EXOG	-0.73	0.532	-1.373	0.17	1	0.999	FALSE
FZD5	-0.516	0.376	-1.372	0.17	2	0.999	FALSE
FZD9	-0.516	0.376	-1.372	0.17	2	0.999	FALSE
GRP	0.729	0.532	1.371	0.17	1	0.999	FALSE
RFT1	-0.729	0.532	-1.371	0.17	1	0.999	FALSE
NGF	0.729	0.532	1.371	0.17	1	0.999	FALSE
RUNX1-IT1	-0.729	0.532	-1.371	0.17	1	0.999	FALSE
C5AR2	0.421	0.307	1.37	0.171	3	0.999	FALSE
COL8A2	0.729	0.532	1.37	0.171	1	0.999	FALSE
CPNE5	0.729	0.532	1.37	0.171	1	0.999	FALSE
EPPIN	0.728	0.532	1.369	0.171	1	0.999	FALSE
RABEPK	0.515	0.376	1.369	0.171	2	0.999	FALSE
GALNT12	0.728	0.532	1.368	0.171	1	0.999	FALSE
PI16	0.514	0.376	1.367	0.172	2	0.999	FALSE
MXI1	-0.727	0.532	-1.367	0.172	1	0.999	FALSE
TSEN15	0.727	0.532	1.366	0.172	1	0.999	FALSE
UCN2	0.726	0.532	1.366	0.172	1	0.999	FALSE
SEPP1	0.726	0.532	1.365	0.172	1	0.999	FALSE
CRH	0.726	0.532	1.365	0.172	1	0.999	FALSE
B3GALT5-AS1	0.513	0.376	1.365	0.172	2	0.999	FALSE
ADCY4	-0.726	0.532	-1.365	0.172	1	0.999	FALSE
SCGB1A1	0.726	0.532	1.364	0.172	1	0.999	FALSE
GPR180	0.513	0.376	1.364	0.173	2	0.999	FALSE
VIP	0.513	0.376	1.364	0.173	2	0.999	FALSE
SULF1	-0.419	0.307	-1.364	0.173	3	0.999	FALSE
HTR3E	0.419	0.307	1.363	0.173	3	0.999	FALSE
TMEM39A	-0.512	0.376	-1.363	0.173	2	0.999	FALSE
MYOG	-0.725	0.532	-1.363	0.173	1	0.999	FALSE
NATD1	0.724	0.532	1.362	0.173	1	0.999	FALSE
CDK17	-0.418	0.307	-1.362	0.173	3	0.999	FALSE
GPR155	-0.512	0.376	-1.362	0.173	2	0.999	FALSE
HTRA4	-0.724	0.532	-1.361	0.173	1	0.999	FALSE
RPS6KC1	-0.512	0.376	-1.361	0.174	2	0.999	FALSE
KCNRG	-0.512	0.376	-1.361	0.174	2	0.999	FALSE
HNRNPR	-0.724	0.532	-1.361	0.174	1	0.999	FALSE
XCR1	-0.511	0.376	-1.36	0.174	2	0.999	FALSE
TMEM115	-0.723	0.532	-1.36	0.174	1	0.999	FALSE
PSORS1C1	0.723	0.532	1.36	0.174	1	0.999	FALSE
KDF1	0.723	0.532	1.359	0.174	1	0.999	FALSE
CKAP2L	-0.723	0.532	-1.359	0.174	1	0.999	FALSE
ZNF224	-0.723	0.532	-1.359	0.174	1	0.999	FALSE
TMEM186	0.723	0.532	1.359	0.174	1	0.999	FALSE
MBNL1	-0.723	0.532	-1.359	0.174	1	0.999	FALSE
NFATC1	-0.511	0.376	-1.359	0.174	2	0.999	FALSE
OTUB1	0.511	0.376	1.358	0.174	2	0.999	FALSE
DNM1L	-0.722	0.532	-1.358	0.175	1	0.999	FALSE
CDKN2A	0.722	0.532	1.358	0.175	1	0.999	FALSE
GP9	0.722	0.532	1.358	0.175	1	0.999	FALSE
SYPL1	0.511	0.376	1.358	0.175	2	0.999	FALSE
GPR139	0.323	0.238	1.357	0.175	5	0.999	FALSE
KLHL31	-0.722	0.532	-1.357	0.175	1	0.999	FALSE
IRGC	0.722	0.532	1.357	0.175	1	0.999	FALSE
PPFIBP2	-0.721	0.532	-1.356	0.175	1	0.999	FALSE
MAD2L1BP	0.721	0.532	1.356	0.175	1	0.999	FALSE
BTBD18	-0.721	0.532	-1.355	0.175	1	0.999	FALSE
MVB12A	0.51	0.376	1.355	0.175	2	0.999	FALSE
PLA2G5	-0.721	0.532	-1.355	0.175	1	0.999	FALSE
M6PR	0.721	0.532	1.355	0.175	1	0.999	FALSE
CKLF	0.721	0.532	1.355	0.176	1	0.999	FALSE
CCDC71	0.72	0.532	1.354	0.176	1	0.999	FALSE
TCHHL1	-0.72	0.532	-1.354	0.176	1	0.999	FALSE
C8orf44	-0.72	0.532	-1.354	0.176	1	0.999	FALSE
GSTP1	0.72	0.532	1.354	0.176	1	0.999	FALSE
SPINK7	0.72	0.532	1.354	0.176	1	0.999	FALSE
FAM71E1	0.72	0.532	1.353	0.176	1	0.999	FALSE
PRSS45	0.719	0.532	1.352	0.176	1	0.999	FALSE
BRD8	-0.508	0.376	-1.352	0.176	2	0.999	FALSE
KLRC1	0.508	0.376	1.352	0.176	2	0.999	FALSE
GNPDA2	-0.719	0.532	-1.352	0.177	1	0.999	FALSE
ZNF133	-0.719	0.532	-1.351	0.177	1	0.999	FALSE
PIGT	0.718	0.532	1.351	0.177	1	0.999	FALSE
RABL3	0.718	0.532	1.35	0.177	1	0.999	FALSE
LIPE	-0.718	0.532	-1.35	0.177	1	0.999	FALSE
B4GALT3	0.507	0.376	1.349	0.177	2	0.999	FALSE
BCKDHA	0.717	0.532	1.348	0.178	1	0.999	FALSE
GDPD5	0.414	0.307	1.348	0.178	3	0.999	FALSE
POFUT1	0.717	0.532	1.348	0.178	1	0.999	FALSE
SLC30A2	0.717	0.532	1.348	0.178	1	0.999	FALSE
EDA2R	-0.717	0.532	-1.348	0.178	1	0.999	FALSE
SLC28A1	-0.414	0.307	-1.347	0.178	3	0.999	FALSE
PFKP	-0.414	0.307	-1.347	0.178	3	0.999	FALSE
EMP3	0.716	0.532	1.346	0.178	1	0.999	FALSE
SPATS1	0.716	0.532	1.346	0.178	1	0.999	FALSE
N6AMT2	0.716	0.532	1.346	0.178	1	0.999	FALSE
MRGPRF	-0.413	0.307	-1.346	0.178	3	0.999	FALSE
ZDHHC1	-0.716	0.532	-1.345	0.178	1	0.999	FALSE
CD79B	0.506	0.376	1.345	0.179	2	0.999	FALSE
ACP1	0.506	0.376	1.345	0.179	2	0.999	FALSE
TMEM63C	-0.715	0.532	-1.345	0.179	1	0.999	FALSE
DOK1	0.715	0.532	1.344	0.179	1	0.999	FALSE
CDK5R1	0.32	0.238	1.344	0.179	5	0.999	FALSE
GPR152	0.413	0.307	1.344	0.179	3	0.999	FALSE
KIF26B	0.714	0.532	1.343	0.179	1	0.999	FALSE
ENKUR	0.714	0.532	1.343	0.179	1	0.999	FALSE
EXOC6	-0.714	0.532	-1.343	0.179	1	0.999	FALSE
CDC5L	-0.714	0.532	-1.343	0.179	1	0.999	FALSE
CDC23	0.714	0.532	1.343	0.179	1	0.999	FALSE
SLC12A7	0.714	0.532	1.343	0.179	1	0.999	FALSE
SPATA1	0.505	0.376	1.343	0.179	2	0.999	FALSE
NDUFB6	0.412	0.307	1.343	0.179	3	0.999	FALSE
SLC6A11	-0.714	0.532	-1.343	0.179	1	0.999	FALSE
ZBTB44	-0.412	0.307	-1.343	0.179	3	0.999	FALSE
TNFSF9	-0.412	0.307	-1.342	0.179	3	0.999	FALSE
KHDC1	0.714	0.532	1.342	0.18	1	0.999	FALSE
COMMD8	0.714	0.532	1.342	0.18	1	0.999	FALSE
PPP4R4	-0.714	0.532	-1.342	0.18	1	0.999	FALSE
CHD9	-0.714	0.532	-1.342	0.18	1	0.999	FALSE
TMEM43	0.412	0.307	1.341	0.18	3	0.999	FALSE
C5orf60	0.713	0.532	1.341	0.18	1	0.999	FALSE
MAP4	-0.713	0.532	-1.341	0.18	1	0.999	FALSE
TTC21A	0.713	0.532	1.341	0.18	1	0.999	FALSE
TRMT5	0.713	0.532	1.34	0.18	1	0.999	FALSE
LNPEP	-0.713	0.532	-1.34	0.18	1	0.999	FALSE
C17orf102	-0.713	0.532	-1.34	0.18	1	0.999	FALSE
ACTN4	-0.713	0.532	-1.34	0.18	1	0.999	FALSE
PEX7	0.504	0.376	1.339	0.18	2	0.999	FALSE
BMP5	-0.712	0.532	-1.339	0.181	1	0.999	FALSE
MITD1	-0.712	0.532	-1.339	0.181	1	0.999	FALSE
TAF9B	0.712	0.532	1.338	0.181	1	0.999	FALSE
LPAR6	-0.411	0.307	-1.338	0.181	3	0.999	FALSE
FANCE	-0.712	0.532	-1.338	0.181	1	0.999	FALSE
NRIP3	0.712	0.532	1.338	0.181	1	0.999	FALSE
C14orf80	0.712	0.532	1.338	0.181	1	0.999	FALSE
HLA-DRA	0.503	0.376	1.338	0.181	2	0.999	FALSE
CLDN19	0.711	0.532	1.337	0.181	1	0.999	FALSE
QPRT	0.503	0.376	1.336	0.181	2	0.999	FALSE
ANAPC11	0.711	0.532	1.336	0.182	1	0.999	FALSE
FAM135A	-0.71	0.532	-1.336	0.182	1	0.999	FALSE
GTSF1L	0.71	0.532	1.335	0.182	1	0.999	FALSE
TLK1	-0.502	0.376	-1.335	0.182	2	0.999	FALSE
PHF13	0.71	0.532	1.334	0.182	1	0.999	FALSE
EYA1	-0.502	0.376	-1.334	0.182	2	0.999	FALSE
IFNL1	0.502	0.376	1.334	0.182	2	0.999	FALSE
TP53AIP1	0.71	0.532	1.334	0.182	1	0.999	FALSE
SRPK1	-0.41	0.307	-1.334	0.182	3	0.999	FALSE
FBXO32	0.709	0.532	1.334	0.182	1	0.999	FALSE
ABHD14B	0.709	0.532	1.333	0.182	1	0.999	FALSE
HTR2B	0.409	0.307	1.333	0.183	3	0.999	FALSE
NTM	0.709	0.532	1.333	0.183	1	0.999	FALSE
FAM19A3	0.709	0.532	1.333	0.183	1	0.999	FALSE
LINC00346	0.709	0.532	1.332	0.183	1	0.999	FALSE
S100A6	0.501	0.376	1.332	0.183	2	0.999	FALSE
LOC100130010	-0.708	0.532	-1.332	0.183	1	0.999	FALSE
CHD1L	-0.708	0.532	-1.331	0.183	1	0.999	FALSE
ATP6AP2	-0.501	0.376	-1.331	0.183	2	0.999	FALSE
SNAI1	-0.708	0.532	-1.331	0.183	1	0.999	FALSE
CACFD1	0.708	0.532	1.331	0.183	1	0.999	FALSE
PTGES2-AS1	0.708	0.532	1.33	0.183	1	0.999	FALSE
UCP3	0.707	0.532	1.33	0.183	1	0.999	FALSE
ISG20	0.408	0.307	1.33	0.183	3	0.999	FALSE
PTGIS	0.707	0.532	1.33	0.183	1	0.999	FALSE
PSMB3	0.707	0.532	1.33	0.184	1	0.999	FALSE
OSBP	-0.707	0.532	-1.33	0.184	1	0.999	FALSE
CELA2B	0.408	0.307	1.329	0.184	3	0.999	FALSE
CHCHD2	0.499	0.376	1.328	0.184	2	0.999	FALSE
FAM124B	0.706	0.532	1.328	0.184	1	0.999	FALSE
MYO10	0.706	0.532	1.327	0.184	1	0.999	FALSE
FUT10	0.706	0.532	1.327	0.184	1	0.999	FALSE
TIMP1	0.705	0.532	1.326	0.185	1	0.999	FALSE
HIST1H3B	0.705	0.532	1.326	0.185	1	0.999	FALSE
PRRT2	0.499	0.376	1.326	0.185	2	0.999	FALSE
APCS	0.705	0.532	1.326	0.185	1	0.999	FALSE
GSTO1	0.705	0.532	1.326	0.185	1	0.999	FALSE
KLB	-0.498	0.376	-1.325	0.185	2	0.999	FALSE
DDX18	-0.407	0.307	-1.324	0.186	3	0.999	FALSE
KLK1	0.315	0.238	1.324	0.186	5	0.999	FALSE
ARHGAP17	-0.498	0.376	-1.323	0.186	2	0.999	FALSE
FAM83A	0.498	0.376	1.323	0.186	2	0.999	FALSE
GREM2	0.704	0.532	1.323	0.186	1	0.999	FALSE
LOC102724631	-0.704	0.532	-1.323	0.186	1	0.999	FALSE
ENSA	0.406	0.307	1.323	0.186	3	0.999	FALSE
HMGCR	-0.704	0.532	-1.323	0.186	1	0.999	FALSE
TK1	0.406	0.307	1.322	0.186	3	0.999	FALSE
BPIFC	0.703	0.532	1.322	0.186	1	0.999	FALSE
DLG3	-0.497	0.376	-1.321	0.186	2	0.999	FALSE
EPHX4	0.703	0.532	1.321	0.186	1	0.999	FALSE
HSBP1	0.703	0.532	1.321	0.186	1	0.999	FALSE
OLIG3	-0.703	0.532	-1.321	0.187	1	0.999	FALSE
C11orf68	0.702	0.532	1.321	0.187	1	0.999	FALSE
GPRC6A	-0.702	0.532	-1.32	0.187	1	0.999	FALSE
THUMPD3	-0.496	0.376	-1.32	0.187	2	0.999	FALSE
ZFYVE9	-0.702	0.532	-1.319	0.187	1	0.999	FALSE
FBXL20	-0.701	0.532	-1.319	0.187	1	0.999	FALSE
NPY2R	0.405	0.307	1.319	0.187	3	0.999	FALSE
PGR	-0.496	0.376	-1.318	0.187	2	0.999	FALSE
BPHL	0.496	0.376	1.318	0.187	2	0.999	FALSE
B2M	-0.701	0.532	-1.318	0.188	1	0.999	FALSE
SLC5A11	-0.496	0.376	-1.318	0.188	2	0.999	FALSE
KDELR3	0.495	0.376	1.316	0.188	2	0.999	FALSE
ZBTB47	-0.7	0.532	-1.316	0.188	1	0.999	FALSE
MLN	0.7	0.532	1.316	0.188	1	0.999	FALSE
OGT	0.7	0.532	1.316	0.188	1	0.999	FALSE
SFTPB	0.7	0.532	1.315	0.188	1	0.999	FALSE
DUSP7	0.495	0.376	1.315	0.189	2	0.999	FALSE
42072	0.699	0.532	1.315	0.189	1	0.999	FALSE
CDK2AP2	0.699	0.532	1.315	0.189	1	0.999	FALSE
G6PC3	0.699	0.532	1.315	0.189	1	0.999	FALSE
AK4	0.285	0.217	1.314	0.189	6	0.999	FALSE
ENTHD1	0.699	0.532	1.314	0.189	1	0.999	FALSE
ADTRP	0.699	0.532	1.314	0.189	1	0.999	FALSE
ATP5J	0.494	0.376	1.314	0.189	2	0.999	FALSE
FAM111A	-0.698	0.532	-1.313	0.189	1	0.999	FALSE
DOK2	0.698	0.532	1.313	0.189	1	0.999	FALSE
HIST1H3G	0.698	0.532	1.313	0.189	1	0.999	FALSE
PIGH	0.698	0.532	1.312	0.189	1	0.999	FALSE
CCDC89	-0.698	0.532	-1.312	0.19	1	0.999	FALSE
APLP1	-0.697	0.532	-1.311	0.19	1	0.999	FALSE
NIFK	0.493	0.376	1.31	0.19	2	0.999	FALSE
CCDC78	0.697	0.532	1.31	0.19	1	0.999	FALSE
HSD17B8	0.697	0.532	1.31	0.19	1	0.999	FALSE
HES1	-0.697	0.532	-1.31	0.19	1	0.999	FALSE
TMEM136	0.696	0.532	1.31	0.19	1	0.999	FALSE
DUOXA2	0.696	0.532	1.309	0.191	1	0.999	FALSE
PLG	-0.696	0.532	-1.309	0.191	1	0.999	FALSE
AVPR1A	0.402	0.307	1.308	0.191	3	0.999	FALSE
EFNB1	0.696	0.532	1.308	0.191	1	0.999	FALSE
HOMER2	-0.492	0.376	-1.307	0.191	2	0.999	FALSE
NDUFA11	0.695	0.532	1.307	0.191	1	0.999	FALSE
PSD4	-0.695	0.532	-1.307	0.191	1	0.999	FALSE
DLX5	-0.695	0.532	-1.307	0.191	1	0.999	FALSE
RARRES2	0.695	0.532	1.307	0.191	1	0.999	FALSE
XLOC_l2_006010	-0.695	0.532	-1.306	0.192	1	0.999	FALSE
APPL2	-0.694	0.532	-1.305	0.192	1	0.999	FALSE
ING3	0.491	0.376	1.305	0.192	2	0.999	FALSE
TPD52L3	0.347	0.266	1.305	0.192	4	0.999	FALSE
MUCL1	0.694	0.532	1.304	0.192	1	0.999	FALSE
CREG2	-0.693	0.532	-1.304	0.192	1	0.999	FALSE
EPS8L1	-0.49	0.376	-1.304	0.192	2	0.999	FALSE
ZC3H11A	-0.693	0.532	-1.303	0.192	1	0.999	FALSE
RFX6	-0.693	0.532	-1.303	0.193	1	0.999	FALSE
EPO	0.693	0.532	1.303	0.193	1	0.999	FALSE
RNGTT	-0.693	0.532	-1.303	0.193	1	0.999	FALSE
LINC01366	-0.693	0.532	-1.303	0.193	1	0.999	FALSE
SERPINA5	0.693	0.532	1.302	0.193	1	0.999	FALSE
LOC146880	0.692	0.532	1.302	0.193	1	0.999	FALSE
ASB13	0.692	0.532	1.301	0.193	1	0.999	FALSE
DEFB4A	-0.692	0.532	-1.301	0.193	1	0.999	FALSE
CRYGC	0.692	0.532	1.301	0.193	1	0.999	FALSE
COQ4	0.692	0.532	1.301	0.193	1	0.999	FALSE
QRFP	0.692	0.532	1.3	0.194	1	0.999	FALSE
MPG	0.691	0.532	1.3	0.194	1	0.999	FALSE
DOK3	0.691	0.532	1.299	0.194	1	0.999	FALSE
FTCD	0.691	0.532	1.299	0.194	1	0.999	FALSE
ASB16-AS1	-0.691	0.532	-1.299	0.194	1	0.999	FALSE
ICK	-0.489	0.376	-1.299	0.194	2	0.999	FALSE
TOP3B	-0.69	0.532	-1.298	0.194	1	0.999	FALSE
CCL21	0.69	0.532	1.298	0.194	1	0.999	FALSE
GPR32	0.488	0.376	1.298	0.194	2	0.999	FALSE
C2orf88	0.69	0.532	1.297	0.195	1	0.999	FALSE
MIR4435-1HG	0.69	0.532	1.297	0.195	1	0.999	FALSE
AQP4-AS1	0.69	0.532	1.297	0.195	1	0.999	FALSE
OR2A12	0.689	0.532	1.296	0.195	1	0.999	FALSE
ERO1L	-0.487	0.376	-1.296	0.195	2	0.999	FALSE
C15orf45	-0.689	0.532	-1.295	0.195	1	0.999	FALSE
THOC1	-0.689	0.532	-1.295	0.195	1	0.999	FALSE
LINC00597	-0.689	0.532	-1.295	0.195	1	0.999	FALSE
ZNF556	-0.689	0.532	-1.295	0.195	1	0.999	FALSE
ASTE1	0.487	0.376	1.294	0.196	2	0.999	FALSE
MRM1	0.487	0.376	1.294	0.196	2	0.999	FALSE
OAS1	0.688	0.532	1.293	0.196	1	0.999	FALSE
LUC7L	-0.486	0.376	-1.293	0.196	2	0.999	FALSE
VN1R2	-0.688	0.532	-1.293	0.196	1	0.999	FALSE
UBE2A	0.688	0.532	1.293	0.196	1	0.999	FALSE
C17orf64	0.688	0.532	1.293	0.196	1	0.999	FALSE
LRRTM4	-0.486	0.376	-1.293	0.196	2	0.999	FALSE
HMP19	0.687	0.532	1.292	0.196	1	0.999	FALSE
PLCB2	-0.486	0.376	-1.292	0.196	2	0.999	FALSE
TMTC1	0.687	0.532	1.292	0.196	1	0.999	FALSE
CD63	-0.687	0.532	-1.292	0.196	1	0.999	FALSE
MYO6	-0.687	0.532	-1.292	0.196	1	0.999	FALSE
UQCRH	0.687	0.532	1.291	0.197	1	0.999	FALSE
SYPL2	0.686	0.532	1.291	0.197	1	0.999	FALSE
SRSF10	-0.396	0.307	-1.291	0.197	3	0.999	FALSE
MERTK	-0.396	0.307	-1.29	0.197	3	0.999	FALSE
MGC13008	0.686	0.532	1.29	0.197	1	0.999	FALSE
TGFA	0.686	0.532	1.29	0.197	1	0.999	FALSE
KRT13	-0.686	0.532	-1.29	0.197	1	0.999	FALSE
ZNF85	-0.396	0.307	-1.29	0.197	3	0.999	FALSE
PRR16	0.686	0.532	1.289	0.197	1	0.999	FALSE
LOC728392	0.686	0.532	1.289	0.197	1	0.999	FALSE
HIST1H1T	0.485	0.376	1.289	0.197	2	0.999	FALSE
EMC3-AS1	0.685	0.532	1.289	0.198	1	0.999	FALSE
CDC42EP1	0.685	0.532	1.289	0.198	1	0.999	FALSE
HIST1H3A	0.685	0.532	1.289	0.198	1	0.999	FALSE
KCNK17	0.685	0.532	1.288	0.198	1	0.999	FALSE
ZNF35	-0.685	0.532	-1.288	0.198	1	0.999	FALSE
LSM10	0.685	0.532	1.288	0.198	1	0.999	FALSE
C10orf126	-0.685	0.532	-1.288	0.198	1	0.999	FALSE
TRIM44	-0.685	0.532	-1.288	0.198	1	0.999	FALSE
MAPKAPK3	0.395	0.307	1.288	0.198	3	0.999	FALSE
RBPJ	0.685	0.532	1.287	0.198	1	0.999	FALSE
TMEM116	0.484	0.376	1.287	0.198	2	0.999	FALSE
APOC2	0.395	0.307	1.286	0.198	3	0.999	FALSE
WDR92	0.684	0.532	1.286	0.198	1	0.999	FALSE
CSF1R	-0.395	0.307	-1.285	0.199	3	0.999	FALSE
KLF10	-0.683	0.532	-1.285	0.199	1	0.999	FALSE
MBNL2	-0.683	0.532	-1.285	0.199	1	0.999	FALSE
TXNDC16	-0.683	0.532	-1.285	0.199	1	0.999	FALSE
IGHA1	0.395	0.307	1.285	0.199	3	0.999	FALSE
CLEC10A	0.483	0.376	1.285	0.199	2	0.999	FALSE
GPR146	0.394	0.307	1.284	0.199	3	0.999	FALSE
ENPP7	0.683	0.532	1.284	0.199	1	0.999	FALSE
HOMER3	0.394	0.307	1.284	0.199	3	0.999	FALSE
RPL13A	0.394	0.307	1.283	0.199	3	0.999	FALSE
LIMS1	0.683	0.532	1.283	0.199	1	0.999	FALSE
OR8G2	-0.683	0.532	-1.283	0.199	1	0.999	FALSE
NPBWR2	0.341	0.266	1.283	0.199	4	0.999	FALSE
BRMS1L	-0.682	0.532	-1.283	0.2	1	0.999	FALSE
DIO2	0.682	0.532	1.282	0.2	1	0.999	FALSE
KCNQ1DN	-0.682	0.532	-1.282	0.2	1	0.999	FALSE
C20orf62	0.682	0.532	1.281	0.2	1	0.999	FALSE
LOC101927905	0.681	0.532	1.281	0.2	1	0.999	FALSE
CDK1	0.241	0.188	1.281	0.2	8	0.999	FALSE
KIAA1377	-0.681	0.532	-1.281	0.2	1	0.999	FALSE
MUC1	0.482	0.376	1.28	0.2	2	0.999	FALSE
GFRA1	0.681	0.532	1.28	0.201	1	0.999	FALSE
NRN1	0.681	0.532	1.28	0.201	1	0.999	FALSE
LRR1	0.68	0.532	1.279	0.201	1	0.999	FALSE
EMID1	0.68	0.532	1.279	0.201	1	0.999	FALSE
FOXP1	0.68	0.532	1.278	0.201	1	0.999	FALSE
DUSP10	0.392	0.307	1.278	0.201	3	0.999	FALSE
MFSD1	-0.679	0.532	-1.277	0.202	1	0.999	FALSE
SIRT6	0.392	0.307	1.277	0.202	3	0.999	FALSE
INTS5	-0.679	0.532	-1.277	0.202	1	0.999	FALSE
DIAPH3	-0.679	0.532	-1.277	0.202	1	0.999	FALSE
IFITM3	0.679	0.532	1.276	0.202	1	0.999	FALSE
CLDND2	0.679	0.532	1.276	0.202	1	0.999	FALSE
IL36A	0.48	0.376	1.276	0.202	2	0.999	FALSE
POLR2A	0.678	0.532	1.274	0.203	1	0.999	FALSE
BOLA1	0.678	0.532	1.274	0.203	1	0.999	FALSE
TMEM243	0.678	0.532	1.274	0.203	1	0.999	FALSE
CALY	-0.479	0.376	-1.274	0.203	2	0.999	FALSE
CCR9	0.391	0.307	1.274	0.203	3	0.999	FALSE
ZNF843	0.677	0.532	1.273	0.203	1	0.999	FALSE
P2RY13	0.339	0.266	1.273	0.203	4	0.999	FALSE
PPAPDC3	0.677	0.532	1.273	0.203	1	0.999	FALSE
PBRM1	0.479	0.376	1.273	0.203	2	0.999	FALSE
IGLL1	0.677	0.532	1.272	0.203	1	0.999	FALSE
COMTD1	0.677	0.532	1.272	0.203	1	0.999	FALSE
MAP3K13	-0.391	0.307	-1.272	0.203	3	0.999	FALSE
SPRR3	0.676	0.532	1.272	0.203	1	0.999	FALSE
ATG16L2	-0.676	0.532	-1.272	0.203	1	0.999	FALSE
GRPR	0.391	0.307	1.272	0.203	3	0.999	FALSE
VGLL3	-0.676	0.532	-1.272	0.203	1	0.999	FALSE
WEE1	-0.478	0.376	-1.272	0.204	2	0.999	FALSE
ZBTB49	0.478	0.376	1.271	0.204	2	0.999	FALSE
PNMA2	-0.676	0.532	-1.271	0.204	1	0.999	FALSE
IQCA1	-0.676	0.532	-1.271	0.204	1	0.999	FALSE
FGFR3	-0.255	0.201	-1.27	0.204	7	0.999	FALSE
C12orf10	0.478	0.376	1.27	0.204	2	0.999	FALSE
SSTR2	0.39	0.307	1.27	0.204	3	0.999	FALSE
LYZ	-0.675	0.532	-1.27	0.204	1	0.999	FALSE
LAX1	0.675	0.532	1.27	0.204	1	0.999	FALSE
LOC284009	-0.675	0.532	-1.27	0.204	1	0.999	FALSE
SLC25A51P1	0.675	0.532	1.269	0.204	1	0.999	FALSE
WFDC2	0.675	0.532	1.269	0.205	1	0.999	FALSE
PZP	-0.675	0.532	-1.269	0.205	1	0.999	FALSE
LOC151760	0.675	0.532	1.269	0.205	1	0.999	FALSE
MOCS1	0.674	0.532	1.268	0.205	1	0.999	FALSE
MS4A6A	0.674	0.532	1.268	0.205	1	0.999	FALSE
FOXN4	-0.674	0.532	-1.267	0.205	1	0.999	FALSE
TSR1	-0.476	0.376	-1.267	0.205	2	0.999	FALSE
ZNF486	-0.673	0.532	-1.266	0.205	1	0.999	FALSE
FDCSP	0.673	0.532	1.266	0.206	1	0.999	FALSE
MYH9	0.673	0.532	1.266	0.206	1	0.999	FALSE
FAM189B	0.337	0.266	1.266	0.206	4	0.999	FALSE
WWC3	0.673	0.532	1.266	0.206	1	0.999	FALSE
FCRL2	0.476	0.376	1.265	0.206	2	0.999	FALSE
DGKE	0.336	0.266	1.265	0.206	4	0.999	FALSE
PCMT1	0.388	0.307	1.265	0.206	3	0.999	FALSE
WFDC9	0.673	0.532	1.264	0.206	1	0.999	FALSE
RPS28	0.672	0.532	1.264	0.206	1	0.999	FALSE
MRPL50	0.672	0.532	1.264	0.206	1	0.999	FALSE
UGT3A2	0.672	0.532	1.264	0.206	1	0.999	FALSE
WDR6	0.672	0.532	1.264	0.206	1	0.999	FALSE
RNFT2	0.672	0.532	1.263	0.207	1	0.999	FALSE
C4orf19	-0.672	0.532	-1.263	0.207	1	0.999	FALSE
DGKK	-0.672	0.532	-1.263	0.207	1	0.999	FALSE
ZSCAN21	0.672	0.532	1.263	0.207	1	0.999	FALSE
SOCS3	0.671	0.532	1.262	0.207	1	0.999	FALSE
CABYR	0.671	0.532	1.262	0.207	1	0.999	FALSE
HFE2	0.671	0.532	1.262	0.207	1	0.999	FALSE
LINC01312	0.671	0.532	1.262	0.207	1	0.999	FALSE
C19orf12	0.671	0.532	1.262	0.207	1	0.999	FALSE
ZNF281	0.671	0.532	1.262	0.207	1	0.999	FALSE
GTF2A2	-0.671	0.532	-1.261	0.207	1	0.999	FALSE
GHRH	0.671	0.532	1.261	0.207	1	0.999	FALSE
LRRC28	0.474	0.376	1.261	0.207	2	0.999	FALSE
MXD1	-0.67	0.532	-1.26	0.208	1	0.999	FALSE
CCL28	0.67	0.532	1.26	0.208	1	0.999	FALSE
SSH3	0.67	0.532	1.26	0.208	1	0.999	FALSE
GRIN2B	0.67	0.532	1.259	0.208	1	0.999	FALSE
PCYT1B	-0.669	0.532	-1.259	0.208	1	0.999	FALSE
KMO	-0.669	0.532	-1.258	0.208	1	0.999	FALSE
[truncated: 10,753 more rows]

## Sheet: D458
gene	estimate	std.error	statistic	p.value	size	adj.p	is_toxic
VSTM1	5.625	1.321	4.258	2.07e-05	1	0.142	FALSE
CRY1	-3.236	0.763	-4.242	2.22e-05	3	0.142	FALSE
TCF7L1	5.372	1.321	4.066	4.8e-05	1	0.204	FALSE
CDON	5.264	1.321	3.985	6.78e-05	1	0.216	FALSE
WWP1	5.092	1.321	3.854	0.000117	1	0.272	FALSE
GPAM	5.013	1.321	3.794	0.000149	1	0.272	FALSE
GRM7	-2.894	0.763	-3.793	0.000149	3	0.272	FALSE
PPP4R1L	4.946	1.321	3.743	0.000182	1	0.29	FALSE
PKP2	4.862	1.321	3.68	0.000234	1	0.331	FALSE
RASA4B	4.716	1.321	3.569	0.000359	1	0.389	FALSE
SCRN2	-3.33	0.934	-3.564	0.000366	2	0.389	FALSE
ONECUT1	4.672	1.321	3.536	0.000407	1	0.389	FALSE
C11orf65	-3.285	0.934	-3.516	0.000439	2	0.389	FALSE
ZNF354C	-4.641	1.321	-3.513	0.000445	1	0.389	FALSE
TMEM30A	4.625	1.321	3.5	0.000466	1	0.389	FALSE
SLC41A1	4.609	1.321	3.488	0.000488	1	0.389	FALSE
TONSL	4.583	1.321	3.469	0.000524	1	0.39	FALSE
TLR7	4.566	1.321	3.456	0.00055	1	0.39	FALSE
MAFG	4.512	1.321	3.415	0.00064	1	0.43	FALSE
C8orf44	4.465	1.321	3.379	0.000729	1	0.455	FALSE
FAM111B	4.455	1.321	3.371	0.00075	1	0.455	FALSE
NAP1L1	-4.425	1.321	-3.349	0.000813	1	0.465	FALSE
CCL18	4.411	1.321	3.339	0.000844	1	0.465	FALSE
MAGEB6	-4.381	1.321	-3.315	0.000917	1	0.465	FALSE
SETX	4.378	1.321	3.314	0.000923	1	0.465	FALSE
PTK2	2.521	0.763	3.304	0.000954	3	0.465	FALSE
ZDHHC4	-4.345	1.321	-3.288	0.00101	1	0.465	FALSE
KRAS	-1.936	0.591	-3.276	0.00106	5	0.465	FALSE
PHKG1	-2.499	0.763	-3.275	0.00106	3	0.465	FALSE
RBMX	-4.255	1.321	-3.22	0.00128	1	0.493	FALSE
CHPF	4.238	1.321	3.207	0.00134	1	0.493	FALSE
MELK	-2.996	0.934	-3.206	0.00135	2	0.493	FALSE
KRIT1	4.219	1.321	3.193	0.00141	1	0.493	FALSE
PRPF6	4.21	1.321	3.186	0.00145	1	0.493	FALSE
LINGO1	-2.971	0.934	-3.179	0.00148	2	0.493	FALSE
TAS2R4	2.969	0.934	3.178	0.00149	2	0.493	FALSE
PGM2	-4.179	1.321	-3.163	0.00156	1	0.493	FALSE
PNLDC1	-4.173	1.321	-3.158	0.00159	1	0.493	FALSE
PDK4	2.407	0.763	3.155	0.00161	3	0.493	FALSE
POLD4	4.165	1.321	3.152	0.00163	1	0.493	FALSE
CLINT1	-4.159	1.321	-3.148	0.00165	1	0.493	FALSE
RAD9A	-4.154	1.321	-3.144	0.00167	1	0.493	FALSE
IL36B	-4.147	1.321	-3.139	0.0017	1	0.493	FALSE
ACOT4	2.927	0.934	3.133	0.00173	2	0.493	FALSE
LGALS8	-2.915	0.934	-3.12	0.00181	2	0.493	FALSE
FOXJ2	-4.119	1.321	-3.117	0.00183	1	0.493	FALSE
OR52N5	4.11	1.321	3.11	0.00187	1	0.493	FALSE
PCYT1A	-4.109	1.321	-3.11	0.00187	1	0.493	FALSE
USP12	4.106	1.321	3.107	0.00189	1	0.493	FALSE
ACO1	4.094	1.321	3.098	0.00195	1	0.497	FALSE
ZYX	-4.065	1.321	-3.076	0.0021	1	0.521	FALSE
MOXD1	1.535	0.5	3.073	0.00212	7	0.521	FALSE
FCRL5	4.035	1.321	3.053	0.00227	1	0.545	FALSE
WDR19	4.01	1.321	3.035	0.00241	1	0.56	FALSE
FKBP4	3.997	1.321	3.025	0.00249	1	0.56	FALSE
WDR89	-3.985	1.321	-3.016	0.00257	1	0.56	FALSE
JADE2	2.817	0.934	3.015	0.00257	2	0.56	FALSE
PAX8	-2.299	0.763	-3.013	0.00259	3	0.56	FALSE
LONRF3	3.971	1.321	3.006	0.00266	1	0.56	FALSE
DNASE2	-3.952	1.321	-2.991	0.00279	1	0.56	FALSE
DNAJB11	-3.937	1.321	-2.979	0.0029	1	0.56	FALSE
ZNF638	3.934	1.321	2.977	0.00291	1	0.56	FALSE
DAD1	-3.934	1.321	-2.977	0.00292	1	0.56	FALSE
NLGN4Y	-3.922	1.321	-2.968	0.003	1	0.56	FALSE
TIMM23	-3.918	1.321	-2.965	0.00303	1	0.56	FALSE
ELL3	-3.918	1.321	-2.965	0.00303	1	0.56	FALSE
ZNF34	-2.763	0.934	-2.957	0.00311	2	0.56	FALSE
IFT81	3.907	1.321	2.956	0.00312	1	0.56	FALSE
DEPDC7	3.899	1.321	2.951	0.00317	1	0.56	FALSE
MID1	-3.899	1.321	-2.95	0.00318	1	0.56	FALSE
NR0B1	-2.246	0.763	-2.944	0.00325	3	0.56	FALSE
STXBP3	-2.746	0.934	-2.939	0.0033	2	0.56	FALSE
LCA5	3.881	1.321	2.937	0.00332	1	0.56	FALSE
NRF1	3.881	1.321	2.937	0.00332	1	0.56	FALSE
TXNRD2	-3.873	1.321	-2.931	0.00338	1	0.56	FALSE
PCDHA12	-2.733	0.934	-2.925	0.00345	2	0.56	FALSE
UBR2	3.864	1.321	2.924	0.00346	1	0.56	FALSE
BRD3	-2.731	0.934	-2.923	0.00347	2	0.56	FALSE
NTRK1	-1.929	0.661	-2.92	0.00351	4	0.56	FALSE
TTLL2	2.722	0.934	2.913	0.00358	2	0.56	FALSE
HPS6	-3.848	1.321	-2.912	0.00359	1	0.56	FALSE
C2orf69	3.845	1.321	2.91	0.00362	1	0.56	FALSE
FANCM	-3.842	1.321	-2.908	0.00364	1	0.56	FALSE
PDXK	-1.355	0.467	-2.899	0.00375	8	0.567	FALSE
TKTL1	-2.201	0.763	-2.885	0.00392	3	0.567	FALSE
JAK2	2.69	0.934	2.879	0.004	2	0.567	FALSE
IGHM	-2.688	0.934	-2.877	0.00402	2	0.567	FALSE
AKT1	-1.901	0.661	-2.876	0.00403	4	0.567	FALSE
SLC16A4	3.794	1.321	2.871	0.00409	1	0.567	FALSE
DNAJC8	3.79	1.321	2.868	0.00413	1	0.567	FALSE
NAT10	-2.181	0.763	-2.858	0.00426	3	0.567	FALSE
TCERG1L	3.776	1.321	2.857	0.00428	1	0.567	FALSE
NIN	3.772	1.321	2.855	0.00431	1	0.567	FALSE
MLH1	3.766	1.321	2.85	0.00437	1	0.567	FALSE
CLEC18A	-3.763	1.321	-2.848	0.00441	1	0.567	FALSE
STK38	2.66	0.934	2.846	0.00443	2	0.567	FALSE
GAA	3.757	1.321	2.843	0.00448	1	0.567	FALSE
DGKG	2.166	0.763	2.839	0.00454	3	0.567	FALSE
ZBTB1	-3.747	1.321	-2.835	0.00458	1	0.567	FALSE
LRFN5	3.742	1.321	2.832	0.00463	1	0.567	FALSE
PIK3CD	-3.738	1.321	-2.828	0.00468	1	0.567	FALSE
NDUFAF4	-3.734	1.321	-2.826	0.00473	1	0.567	FALSE
OR52L1	3.727	1.321	2.82	0.0048	1	0.567	FALSE
VASN	3.726	1.321	2.82	0.00481	1	0.567	FALSE
SAAL1	-3.722	1.321	-2.817	0.00486	1	0.567	FALSE
ADAP1	-3.717	1.321	-2.813	0.00492	1	0.567	FALSE
DPH6	3.716	1.321	2.812	0.00493	1	0.567	FALSE
GNAT2	2.625	0.934	2.809	0.00498	2	0.567	FALSE
EIF6	3.706	1.321	2.805	0.00504	1	0.567	FALSE
NPHP4	-3.702	1.321	-2.802	0.00509	1	0.567	FALSE
CCT4	-3.696	1.321	-2.797	0.00517	1	0.567	FALSE
NEK6	-1.651	0.591	-2.794	0.00521	5	0.567	FALSE
AGTR2	-2.611	0.934	-2.794	0.00521	2	0.567	FALSE
COL10A1	-3.692	1.321	-2.794	0.00521	1	0.567	FALSE
C7	3.69	1.321	2.793	0.00524	1	0.567	FALSE
PPP1CA	3.688	1.321	2.791	0.00526	1	0.567	FALSE
OR5D18	-3.682	1.321	-2.786	0.00533	1	0.567	FALSE
KRT13	3.682	1.321	2.786	0.00534	1	0.567	FALSE
CCDC185	3.679	1.321	2.784	0.00537	1	0.567	FALSE
UNC45B	-2.602	0.934	-2.784	0.00537	2	0.567	FALSE
ANGPTL1	3.678	1.321	2.784	0.00538	1	0.567	FALSE
PIP5K1A	-2.59	0.934	-2.772	0.00558	2	0.572	FALSE
BTBD18	-3.658	1.321	-2.768	0.00564	1	0.572	FALSE
OR13C5	3.657	1.321	2.768	0.00565	1	0.572	FALSE
VDAC3	-3.652	1.321	-2.764	0.00572	1	0.572	FALSE
ELMOD2	-3.643	1.321	-2.757	0.00584	1	0.572	FALSE
RPLP0	-1.821	0.661	-2.756	0.00586	4	0.572	FALSE
ZNF569	3.641	1.321	2.756	0.00587	1	0.572	FALSE
ZNF816	3.638	1.321	2.753	0.00591	1	0.572	FALSE
RFTN2	-3.637	1.321	-2.752	0.00592	1	0.572	FALSE
LRRC74A	-3.637	1.321	-2.752	0.00593	1	0.572	FALSE
SIPA1L2	-3.635	1.321	-2.751	0.00595	1	0.572	FALSE
MYF6	-3.634	1.321	-2.75	0.00596	1	0.572	FALSE
STK17B	-1.813	0.661	-2.744	0.00607	4	0.575	FALSE
MTIF3	-3.625	1.321	-2.743	0.00609	1	0.575	FALSE
ETNK1	-1.811	0.661	-2.74	0.00614	4	0.576	FALSE
GRIA3	-3.615	1.321	-2.736	0.00623	1	0.58	FALSE
SULT1C4	-3.604	1.321	-2.728	0.00639	1	0.59	FALSE
PVALB	3.582	1.321	2.711	0.00672	1	0.606	FALSE
ATXN7L1	-2.533	0.934	-2.711	0.00672	2	0.606	FALSE
LTV1	-3.579	1.321	-2.709	0.00676	1	0.606	FALSE
C6	-3.579	1.321	-2.708	0.00677	1	0.606	FALSE
ECT2	3.576	1.321	2.706	0.00682	1	0.606	FALSE
FASTK	-1.784	0.661	-2.7	0.00694	4	0.606	FALSE
ZNF397	3.564	1.321	2.697	0.00701	1	0.606	FALSE
AOAH	3.562	1.321	2.695	0.00704	1	0.606	FALSE
OR13G1	3.561	1.321	2.695	0.00706	1	0.606	FALSE
PITRM1	2.518	0.934	2.694	0.00706	2	0.606	FALSE
MAPK11	-2.517	0.934	-2.693	0.00708	2	0.606	FALSE
TYRO3P	3.537	1.321	2.677	0.00744	1	0.632	FALSE
SAE1	-3.53	1.321	-2.671	0.00757	1	0.636	FALSE
WBP11	3.522	1.321	2.665	0.00771	1	0.636	FALSE
CNNM1	-3.518	1.321	-2.662	0.00777	1	0.636	FALSE
TNPO2	3.517	1.321	2.662	0.00778	1	0.636	FALSE
SPANXN3	-3.513	1.321	-2.659	0.00786	1	0.636	FALSE
ITGA5	3.513	1.321	2.658	0.00787	1	0.636	FALSE
IDE	3.511	1.321	2.657	0.00789	1	0.636	FALSE
ALDH18A1	2.483	0.934	2.657	0.00789	2	0.636	FALSE
KHK	1.754	0.661	2.655	0.00794	4	0.636	FALSE
PROC	3.506	1.321	2.653	0.00799	1	0.636	FALSE
ZNF572	3.499	1.321	2.647	0.00812	1	0.636	FALSE
ZNF286A	-3.497	1.321	-2.646	0.00815	1	0.636	FALSE
SNX9	3.49	1.321	2.641	0.00827	1	0.636	FALSE
LOXL2	-2.467	0.934	-2.64	0.00829	2	0.636	FALSE
HIST3H2A	3.489	1.321	2.64	0.0083	1	0.636	FALSE
MATN4	-2.467	0.934	-2.64	0.0083	2	0.636	FALSE
KCNH6	-3.487	1.321	-2.639	0.00832	1	0.636	FALSE
LAMP5	3.484	1.321	2.636	0.00838	1	0.637	FALSE
HOXA3	-3.481	1.321	-2.634	0.00844	1	0.637	FALSE
DNAJB4	-3.476	1.321	-2.63	0.00854	1	0.638	FALSE
LOC219872	-2.007	0.763	-2.63	0.00855	3	0.638	FALSE
CHD9	-3.466	1.321	-2.623	0.00873	1	0.643	FALSE
GRK6	2.45	0.934	2.622	0.00874	2	0.643	FALSE
TSGA13	3.464	1.321	2.621	0.00877	1	0.643	FALSE
MAGEB2	-3.461	1.321	-2.619	0.00883	1	0.643	FALSE
POU2F1	-3.456	1.321	-2.616	0.00892	1	0.645	FALSE
PHACTR2	-3.453	1.321	-2.613	0.00899	1	0.645	FALSE
HMGN2	-3.451	1.321	-2.612	0.00902	1	0.645	FALSE
LGALS3BP	2.439	0.934	2.61	0.00905	2	0.645	FALSE
ZAP70	-1.72	0.661	-2.602	0.00927	4	0.649	FALSE
SLC6A2	-2.43	0.934	-2.601	0.00931	2	0.649	FALSE
MACC1	-3.434	1.321	-2.599	0.00936	1	0.649	FALSE
CCDC142	-3.431	1.321	-2.597	0.00942	1	0.649	FALSE
PURB	-3.431	1.321	-2.596	0.00943	1	0.649	FALSE
CALCOCO2	-2.426	0.934	-2.596	0.00944	2	0.649	FALSE
TMEM144	-2.423	0.934	-2.593	0.00952	2	0.649	FALSE
SFXN2	-3.425	1.321	-2.591	0.00957	1	0.649	FALSE
SERINC2	2.421	0.934	2.591	0.00958	2	0.649	FALSE
SLC2A12	-3.419	1.321	-2.587	0.00968	1	0.649	FALSE
EPS15L1	-2.415	0.934	-2.584	0.00976	2	0.649	FALSE
NAP1L3	-3.414	1.321	-2.584	0.00979	1	0.649	FALSE
TBL3	-3.413	1.321	-2.583	0.0098	1	0.649	FALSE
ZNF189	-3.412	1.321	-2.582	0.00983	1	0.649	FALSE
HMMR	-2.411	0.934	-2.58	0.00988	2	0.649	FALSE
CLDN2	3.401	1.321	2.574	0.0101	1	0.658	FALSE
FCER2	-3.392	1.321	-2.567	0.0103	1	0.668	FALSE
POLR3E	-3.389	1.321	-2.564	0.0103	1	0.67	FALSE
AP2B1	-3.378	1.321	-2.556	0.0106	1	0.67	FALSE
LUC7L2	-3.372	1.321	-2.552	0.0107	1	0.67	FALSE
MEGF10	-3.37	1.321	-2.55	0.0108	1	0.67	FALSE
AGMO	-3.37	1.321	-2.55	0.0108	1	0.67	FALSE
TYK2	-2.381	0.934	-2.548	0.0108	2	0.67	FALSE
PELO	-3.366	1.321	-2.547	0.0109	1	0.67	FALSE
STRADA	1.505	0.591	2.546	0.0109	5	0.67	FALSE
HK3	2.379	0.934	2.546	0.0109	2	0.67	FALSE
PATL1	-3.363	1.321	-2.545	0.0109	1	0.67	FALSE
IKZF5	-3.363	1.321	-2.545	0.0109	1	0.67	FALSE
TNFRSF17	-3.362	1.321	-2.544	0.011	1	0.67	FALSE
DNAJC11	-2.376	0.934	-2.543	0.011	2	0.67	FALSE
NMB	-3.359	1.321	-2.542	0.011	1	0.67	FALSE
ASPSCR1	3.356	1.321	2.539	0.0111	1	0.672	FALSE
NBPF1	-3.352	1.321	-2.537	0.0112	1	0.674	FALSE
GBP1	3.342	1.321	2.529	0.0115	1	0.679	FALSE
KLHL36	-2.363	0.934	-2.529	0.0115	2	0.679	FALSE
TNFRSF19	-3.341	1.321	-2.528	0.0115	1	0.679	FALSE
ITM2C	-2.362	0.934	-2.527	0.0115	2	0.679	FALSE
RAD17	-3.336	1.321	-2.525	0.0116	1	0.681	FALSE
TSPAN11	-3.333	1.321	-2.522	0.0117	1	0.681	FALSE
SIX4	-3.332	1.321	-2.522	0.0117	1	0.681	FALSE
KLF4	-3.325	1.322	-2.516	0.0119	1	0.685	FALSE
CDK11A	3.324	1.322	2.515	0.0119	1	0.685	FALSE
LCTL	3.319	1.322	2.511	0.012	1	0.685	FALSE
USP46	-3.319	1.322	-2.511	0.012	1	0.685	FALSE
TMEM161B	-3.318	1.322	-2.511	0.012	1	0.685	FALSE
PSMD12	3.317	1.322	2.51	0.0121	1	0.685	FALSE
STRAP	-3.312	1.322	-2.506	0.0122	1	0.688	FALSE
UGT1A6	-3.308	1.322	-2.503	0.0123	1	0.688	FALSE
ZNF791	3.307	1.322	2.502	0.0124	1	0.688	FALSE
ITGB1BP2	-3.301	1.322	-2.498	0.0125	1	0.688	FALSE
CD2BP2	-3.288	1.322	-2.488	0.0129	1	0.688	FALSE
FAM208B	3.287	1.322	2.488	0.0129	1	0.688	FALSE
HIGD1A	1.897	0.763	2.486	0.0129	3	0.688	FALSE
OR4F29	-3.285	1.322	-2.486	0.0129	1	0.688	FALSE
CALR3	-3.284	1.322	-2.485	0.013	1	0.688	FALSE
GFOD2	3.281	1.322	2.482	0.0131	1	0.688	FALSE
C15orf45	3.28	1.322	2.482	0.0131	1	0.688	FALSE
B3GALT2	-3.279	1.322	-2.481	0.0131	1	0.688	FALSE
ALAS1	-3.279	1.322	-2.481	0.0131	1	0.688	FALSE
COG2	-3.277	1.322	-2.48	0.0131	1	0.688	FALSE
TAS2R14	-1.888	0.763	-2.474	0.0134	3	0.688	FALSE
OSBPL5	-2.311	0.934	-2.473	0.0134	2	0.688	FALSE
ZCCHC5	-3.269	1.322	-2.473	0.0134	1	0.688	FALSE
INPP4A	-3.267	1.322	-2.472	0.0134	1	0.688	FALSE
CD274	-2.309	0.934	-2.471	0.0135	2	0.688	FALSE
DEDD	-3.261	1.322	-2.468	0.0136	1	0.688	FALSE
CASC4	2.305	0.934	2.467	0.0136	2	0.688	FALSE
LRRN2	-3.257	1.322	-2.464	0.0137	1	0.688	FALSE
CLASRP	-3.257	1.322	-2.464	0.0137	1	0.688	FALSE
HSPD1	2.301	0.934	2.462	0.0138	2	0.688	FALSE
SLC17A3	3.252	1.322	2.461	0.0139	1	0.688	FALSE
ZNF32	-3.249	1.322	-2.459	0.0139	1	0.688	FALSE
NR2F1	-2.297	0.934	-2.458	0.014	2	0.688	FALSE
FAM71A	-3.247	1.322	-2.457	0.014	1	0.688	FALSE
LRRC19	-3.243	1.322	-2.454	0.0141	1	0.688	FALSE
LTB4R	1.872	0.763	2.454	0.0141	3	0.688	FALSE
TDRKH	3.242	1.322	2.453	0.0142	1	0.688	FALSE
C12orf40	3.24	1.322	2.452	0.0142	1	0.688	FALSE
GET4	-3.24	1.322	-2.452	0.0142	1	0.688	FALSE
GALNT8	-3.239	1.322	-2.451	0.0143	1	0.688	FALSE
CCPG1	3.237	1.322	2.45	0.0143	1	0.688	FALSE
FOXP4	3.234	1.322	2.447	0.0144	1	0.688	FALSE
CDC42SE2	-3.233	1.322	-2.446	0.0145	1	0.688	FALSE
NKG7	3.232	1.322	2.446	0.0145	1	0.688	FALSE
TINF2	-3.232	1.322	-2.446	0.0145	1	0.688	FALSE
SYNPO2L	-3.231	1.322	-2.445	0.0145	1	0.688	FALSE
FASTKD3	-2.285	0.934	-2.445	0.0145	2	0.688	FALSE
PPP4R4	3.229	1.322	2.443	0.0146	1	0.688	FALSE
RIN2	-3.229	1.322	-2.443	0.0146	1	0.688	FALSE
PHF20L1	-2.279	0.934	-2.439	0.0147	2	0.688	FALSE
CAMK1D	1.861	0.763	2.439	0.0147	3	0.688	FALSE
MOGS	-3.223	1.322	-2.439	0.0148	1	0.688	FALSE
GIMAP5	-3.222	1.322	-2.438	0.0148	1	0.688	FALSE
URB1-AS1	3.221	1.322	2.438	0.0148	1	0.688	FALSE
ABCD3	-3.219	1.322	-2.436	0.0149	1	0.688	FALSE
SUGP1	-3.218	1.322	-2.435	0.0149	1	0.688	FALSE
WDR46	-3.218	1.322	-2.435	0.0149	1	0.688	FALSE
ZPBP	3.21	1.322	2.429	0.0152	1	0.695	FALSE
KCNQ1DN	-3.206	1.322	-2.426	0.0153	1	0.695	FALSE
ASAP3	3.206	1.322	2.426	0.0153	1	0.695	FALSE
PRIMPOL	-3.203	1.322	-2.424	0.0154	1	0.695	FALSE
CDCA7L	-3.203	1.322	-2.423	0.0154	1	0.695	FALSE
ENKD1	3.202	1.322	2.423	0.0154	1	0.695	FALSE
KLB	-2.261	0.934	-2.42	0.0155	2	0.695	FALSE
CFHR5	3.197	1.322	2.419	0.0156	1	0.695	FALSE
QRICH1	3.196	1.322	2.419	0.0156	1	0.695	FALSE
PHF8	3.195	1.322	2.417	0.0156	1	0.695	FALSE
MBD5	3.192	1.322	2.416	0.0157	1	0.695	FALSE
COBL	-3.192	1.322	-2.415	0.0157	1	0.695	FALSE
SLC9A1	-3.191	1.322	-2.415	0.0158	1	0.695	FALSE
RANBP3	-3.188	1.322	-2.412	0.0159	1	0.697	FALSE
MRPL16	3.183	1.322	2.409	0.016	1	0.697	FALSE
MAGEB4	-3.183	1.322	-2.409	0.016	1	0.697	FALSE
PRDX4	3.179	1.322	2.406	0.0161	1	0.697	FALSE
SLC8B1	3.179	1.322	2.406	0.0162	1	0.697	FALSE
PRPS2	-1.422	0.591	-2.406	0.0162	5	0.697	FALSE
GNA14	3.178	1.322	2.405	0.0162	1	0.697	FALSE
DLX2	-3.17	1.322	-2.399	0.0165	1	0.705	FALSE
ABI2	-3.17	1.322	-2.399	0.0165	1	0.705	FALSE
ZMAT2	-3.167	1.322	-2.397	0.0166	1	0.705	FALSE
PCSK5	-3.166	1.322	-2.396	0.0166	1	0.705	FALSE
STK24	-1.826	0.763	-2.393	0.0167	3	0.705	FALSE
NELFA	-3.162	1.322	-2.392	0.0168	1	0.705	FALSE
ZMYM5	-3.16	1.322	-2.391	0.0168	1	0.705	FALSE
FAM107A	3.16	1.322	2.391	0.0168	1	0.705	FALSE
DOK3	3.156	1.322	2.388	0.017	1	0.709	FALSE
CD9	-3.154	1.322	-2.386	0.017	1	0.709	FALSE
FCER1A	3.151	1.322	2.384	0.0171	1	0.712	FALSE
CWF19L1	-3.144	1.322	-2.379	0.0174	1	0.713	FALSE
SPAM1	-3.144	1.322	-2.379	0.0174	1	0.713	FALSE
VMA21	-3.141	1.322	-2.377	0.0175	1	0.713	FALSE
NARS	3.14	1.322	2.376	0.0175	1	0.713	FALSE
ENKUR	3.139	1.322	2.375	0.0176	1	0.713	FALSE
SLC17A8	-3.137	1.322	-2.374	0.0176	1	0.713	FALSE
MYL12B	-3.136	1.322	-2.373	0.0176	1	0.713	FALSE
EMR1	-1.81	0.763	-2.372	0.0177	3	0.713	FALSE
NKD1	-3.134	1.322	-2.371	0.0177	1	0.713	FALSE
PPM1E	-3.133	1.322	-2.371	0.0178	1	0.713	FALSE
ZFP2	-1.808	0.763	-2.37	0.0178	3	0.713	FALSE
PEX5	3.131	1.322	2.369	0.0178	1	0.713	FALSE
ARHGEF10	-3.125	1.322	-2.365	0.0181	1	0.713	FALSE
DPF2	3.124	1.322	2.364	0.0181	1	0.713	FALSE
SENP5	3.123	1.322	2.363	0.0181	1	0.713	FALSE
PACSIN2	-3.122	1.322	-2.363	0.0182	1	0.713	FALSE
MBTPS1	3.121	1.322	2.361	0.0182	1	0.713	FALSE
HNRNPK	-2.206	0.934	-2.36	0.0183	2	0.713	FALSE
OSGEP	-1.801	0.763	-2.36	0.0183	3	0.713	FALSE
NEK2	-1.559	0.661	-2.36	0.0183	4	0.713	FALSE
NR5A1	-3.118	1.322	-2.359	0.0183	1	0.713	FALSE
PLG	-3.116	1.322	-2.358	0.0184	1	0.713	FALSE
MPP2	2.201	0.934	2.355	0.0185	2	0.714	FALSE
TRAIP	-3.11	1.322	-2.354	0.0186	1	0.714	FALSE
ZSCAN22	-3.11	1.322	-2.353	0.0186	1	0.714	FALSE
ADAMTS1	-3.109	1.322	-2.352	0.0187	1	0.714	FALSE
PIK3R1	2.197	0.934	2.351	0.0187	2	0.714	FALSE
CCDC92	-3.106	1.322	-2.351	0.0188	1	0.714	FALSE
SRR	-3.103	1.322	-2.348	0.0189	1	0.717	FALSE
EFHB	-3.098	1.322	-2.344	0.0191	1	0.722	FALSE
TSC22D3	3.095	1.322	2.342	0.0192	1	0.725	FALSE
LRRC32	-3.092	1.322	-2.34	0.0193	1	0.726	FALSE
SH3GL1	-3.088	1.322	-2.337	0.0195	1	0.73	FALSE
CFHR3	-1.782	0.763	-2.336	0.0195	3	0.73	FALSE
TAS2R45	-1.779	0.763	-2.331	0.0197	3	0.732	FALSE
LCE4A	-3.081	1.322	-2.331	0.0197	1	0.732	FALSE
PIGZ	-2.179	0.934	-2.331	0.0197	2	0.732	FALSE
HTR2B	-1.776	0.763	-2.328	0.0199	3	0.737	FALSE
ZNF214	3.072	1.322	2.325	0.0201	1	0.741	FALSE
ACKR4	1.773	0.763	2.324	0.0202	3	0.741	FALSE
MARS	-3.068	1.322	-2.322	0.0203	1	0.741	FALSE
GPN3	-2.169	0.934	-2.321	0.0203	2	0.741	FALSE
ZBTB22	-3.064	1.322	-2.319	0.0204	1	0.744	FALSE
KIF24	-3.063	1.322	-2.318	0.0205	1	0.744	FALSE
RHBG	-3.057	1.322	-2.313	0.0207	1	0.75	FALSE
DET1	3.055	1.322	2.312	0.0208	1	0.75	FALSE
PCDHGA2	-3.055	1.322	-2.311	0.0208	1	0.75	FALSE
PLVAP	3.053	1.322	2.31	0.0209	1	0.75	FALSE
ARMCX2	3.051	1.322	2.309	0.021	1	0.75	FALSE
TSG101	3.051	1.322	2.308	0.021	1	0.75	FALSE
TMEM79	-3.049	1.322	-2.307	0.0211	1	0.75	FALSE
TSGA10	-3.047	1.322	-2.306	0.0211	1	0.751	FALSE
ESR1	-1.758	0.763	-2.304	0.0212	3	0.752	FALSE
DCTN6	-3.043	1.322	-2.302	0.0213	1	0.752	FALSE
OR8B8	3.043	1.322	2.302	0.0213	1	0.752	FALSE
CAPN8	3.037	1.322	2.298	0.0216	1	0.757	FALSE
C1orf106	-3.036	1.322	-2.298	0.0216	1	0.757	FALSE
POP5	2.144	0.934	2.294	0.0218	2	0.759	FALSE
EIF2S2	-1.75	0.763	-2.294	0.0218	3	0.759	FALSE
ANO4	-3.029	1.322	-2.292	0.0219	1	0.759	FALSE
RPS6KA5	-2.142	0.934	-2.292	0.0219	2	0.759	FALSE
BRF2	3.028	1.322	2.291	0.022	1	0.759	FALSE
C9orf43	-3.025	1.322	-2.289	0.0221	1	0.759	FALSE
CCDC36	-3.025	1.322	-2.289	0.0221	1	0.759	FALSE
PEX13	3.021	1.322	2.286	0.0223	1	0.761	FALSE
NFIC	-3.021	1.322	-2.286	0.0223	1	0.761	FALSE
NT5C3A	-2.136	0.934	-2.285	0.0223	2	0.761	FALSE
MSC	-3.018	1.322	-2.284	0.0224	1	0.762	FALSE
CYB561D2	3.016	1.322	2.282	0.0225	1	0.762	FALSE
TNFRSF13B	-3.012	1.322	-2.279	0.0226	1	0.766	FALSE
SSRP1	-3.004	1.322	-2.273	0.0231	1	0.774	FALSE
STK40	1.343	0.591	2.273	0.0231	5	0.774	FALSE
TMEM38B	3.002	1.322	2.271	0.0231	1	0.774	FALSE
ZBTB20	-3.002	1.322	-2.271	0.0231	1	0.774	FALSE
MRPS26	-3.001	1.322	-2.271	0.0232	1	0.774	FALSE
SLC18A1	-2.119	0.935	-2.267	0.0234	2	0.776	FALSE
SULT2B1	2.994	1.322	2.266	0.0235	1	0.776	FALSE
USP14	-2.992	1.322	-2.264	0.0236	1	0.776	FALSE
ATAD2	-2.992	1.322	-2.264	0.0236	1	0.776	FALSE
PSMD3	-1.494	0.661	-2.261	0.0238	4	0.776	FALSE
SPERT	2.987	1.322	2.26	0.0238	1	0.776	FALSE
POLDIP3	-2.986	1.322	-2.26	0.0238	1	0.776	FALSE
MAN2B2	2.986	1.322	2.259	0.0239	1	0.776	FALSE
CBR1	-2.986	1.322	-2.259	0.0239	1	0.776	FALSE
GBX2	-2.984	1.322	-2.258	0.0239	1	0.776	FALSE
CCNA2	-2.984	1.322	-2.258	0.024	1	0.776	FALSE
MSRB3	2.982	1.322	2.257	0.024	1	0.776	FALSE
SLC36A4	2.979	1.322	2.254	0.0242	1	0.776	FALSE
FAAH2	-2.978	1.322	-2.253	0.0243	1	0.776	FALSE
TMEM155	-2.976	1.322	-2.252	0.0243	1	0.776	FALSE
GPR111	-2.976	1.322	-2.252	0.0244	1	0.776	FALSE
HTR6	-1.717	0.763	-2.25	0.0244	3	0.776	FALSE
CHRM1	-1.486	0.661	-2.248	0.0246	4	0.776	FALSE
GTF2H2C_2	2.971	1.322	2.248	0.0246	1	0.776	FALSE
EPT1	2.969	1.322	2.247	0.0247	1	0.776	FALSE
SNX11	2.968	1.322	2.246	0.0247	1	0.776	FALSE
FCGR1A	-2.968	1.322	-2.246	0.0247	1	0.776	FALSE
ZNF232	-2.967	1.322	-2.245	0.0248	1	0.776	FALSE
ZNF808	2.964	1.322	2.243	0.0249	1	0.776	FALSE
ATIC	2.963	1.322	2.242	0.025	1	0.776	FALSE
CDKL4	2.963	1.322	2.242	0.025	1	0.776	FALSE
KRT6A	-2.094	0.935	-2.24	0.0251	2	0.776	FALSE
MYL6B	2.961	1.322	2.24	0.0251	1	0.776	FALSE
TRAPPC6B	2.957	1.322	2.238	0.0253	1	0.776	FALSE
IFT46	2.956	1.322	2.237	0.0253	1	0.776	FALSE
ATG13	2.09	0.935	2.236	0.0254	2	0.776	FALSE
TMPRSS12	-2.954	1.322	-2.236	0.0254	1	0.776	FALSE
ERN1	-1.705	0.763	-2.235	0.0254	3	0.776	FALSE
STRA13	-2.953	1.322	-2.234	0.0255	1	0.776	FALSE
PORCN	2.953	1.322	2.234	0.0255	1	0.776	FALSE
UHMK1	-1.116	0.5	-2.234	0.0255	7	0.776	FALSE
SPATA13	2.951	1.322	2.233	0.0256	1	0.776	FALSE
LMOD1	2.951	1.322	2.233	0.0256	1	0.776	FALSE
RASGRF1	2.949	1.322	2.232	0.0257	1	0.776	FALSE
DDHD2	-2.949	1.322	-2.231	0.0257	1	0.776	FALSE
KNOP1	2.947	1.322	2.23	0.0257	1	0.776	FALSE
EDIL3	2.082	0.935	2.228	0.0259	2	0.779	FALSE
NUF2	-2.943	1.322	-2.227	0.026	1	0.779	FALSE
ADCK5	-2.08	0.935	-2.226	0.026	2	0.779	FALSE
LXN	-2.078	0.935	-2.223	0.0262	2	0.783	FALSE
PLK3	-2.074	0.935	-2.22	0.0265	2	0.785	FALSE
CHGB	-2.074	0.935	-2.22	0.0265	2	0.785	FALSE
KIFAP3	-2.93	1.322	-2.217	0.0266	1	0.785	FALSE
CSNK1E	-1.465	0.661	-2.217	0.0266	4	0.785	FALSE
PTPN2	2.07	0.935	2.215	0.0267	2	0.785	FALSE
MRPL44	2.927	1.322	2.215	0.0268	1	0.785	FALSE
ABHD4	2.066	0.935	2.211	0.0271	2	0.785	FALSE
ACVR1B	-1.686	0.763	-2.21	0.0271	3	0.785	FALSE
PLEKHO2	-2.918	1.322	-2.208	0.0272	1	0.785	FALSE
VDAC2	-2.063	0.935	-2.208	0.0273	2	0.785	FALSE
PNLIPRP2	-2.918	1.322	-2.208	0.0273	1	0.785	FALSE
XRCC2	2.918	1.322	2.208	0.0273	1	0.785	FALSE
AGER	2.916	1.322	2.207	0.0274	1	0.785	FALSE
ATM	-2.061	0.935	-2.206	0.0274	2	0.785	FALSE
RBFOX1	2.912	1.322	2.204	0.0275	1	0.785	FALSE
ADAMTS12	2.912	1.322	2.204	0.0276	1	0.785	FALSE
CYTH4	2.912	1.322	2.203	0.0276	1	0.785	FALSE
DNALI1	-2.912	1.322	-2.203	0.0276	1	0.785	FALSE
SLC4A1AP	2.911	1.322	2.202	0.0277	1	0.785	FALSE
MGRN1	-2.91	1.322	-2.202	0.0277	1	0.785	FALSE
DCTN5	2.91	1.322	2.202	0.0277	1	0.785	FALSE
HNRNPLL	-2.91	1.322	-2.202	0.0277	1	0.785	FALSE
PCK2	1.68	0.763	2.202	0.0277	3	0.785	FALSE
NPY2R	-1.679	0.763	-2.2	0.0278	3	0.786	FALSE
LCMT2	2.907	1.322	2.2	0.0278	1	0.786	FALSE
PNN	-2.904	1.322	-2.197	0.028	1	0.787	FALSE
RFC1	2.053	0.935	2.197	0.028	2	0.787	FALSE
SCG3	2.903	1.322	2.197	0.0281	1	0.787	FALSE
GPC1	2.899	1.322	2.194	0.0283	1	0.789	FALSE
DENND1A	-2.899	1.322	-2.194	0.0283	1	0.789	FALSE
EEPD1	-2.892	1.322	-2.188	0.0287	1	0.798	FALSE
SLC22A12	-2.891	1.322	-2.188	0.0287	1	0.798	FALSE
CALM3	-1.666	0.763	-2.183	0.029	3	0.804	FALSE
TLX3	2.885	1.322	2.183	0.0291	1	0.804	FALSE
ACSL5	-2.883	1.322	-2.182	0.0291	1	0.805	FALSE
NPAS1	2.879	1.322	2.178	0.0294	1	0.809	FALSE
C9orf153	2.876	1.322	2.176	0.0295	1	0.809	FALSE
MLLT6	2.033	0.935	2.176	0.0296	2	0.809	FALSE
ELTD1	1.66	0.763	2.175	0.0296	3	0.809	FALSE
SLC4A5	-2.875	1.322	-2.175	0.0296	1	0.809	FALSE
HEY2	-2.872	1.322	-2.173	0.0298	1	0.809	FALSE
AGBL5	2.872	1.322	2.173	0.0298	1	0.809	FALSE
SLC5A8	-2.871	1.322	-2.173	0.0298	1	0.809	FALSE
ADORA2A	-1.284	0.591	-2.172	0.0299	5	0.809	FALSE
RMND5A	2.029	0.935	2.171	0.03	2	0.809	FALSE
TCTN1	2.868	1.322	2.17	0.03	1	0.809	FALSE
CAPSL	-2.867	1.322	-2.17	0.0301	1	0.809	FALSE
DNPEP	2.023	0.935	2.165	0.0304	2	0.813	FALSE
FBXL19	-2.861	1.322	-2.165	0.0304	1	0.813	FALSE
KIAA1324	-2.022	0.935	-2.163	0.0305	2	0.813	FALSE
H2AFY	2.858	1.322	2.163	0.0306	1	0.813	FALSE
SRGAP1	-2.857	1.322	-2.162	0.0306	1	0.813	FALSE
KCNC4	-1.649	0.763	-2.16	0.0308	3	0.813	FALSE
BIRC2	-2.855	1.322	-2.16	0.0308	1	0.813	FALSE
USH1G	-2.855	1.322	-2.16	0.0308	1	0.813	FALSE
MAOB	2.854	1.322	2.16	0.0308	1	0.813	FALSE
MMP14	-2.852	1.322	-2.158	0.0309	1	0.815	FALSE
ABCC11	2.85	1.322	2.157	0.031	1	0.815	FALSE
APLP1	-2.85	1.322	-2.157	0.0311	1	0.815	FALSE
PHF19	-2.015	0.935	-2.156	0.0311	2	0.815	FALSE
ASIC4	1.644	0.763	2.154	0.0312	3	0.815	FALSE
USP4	-2.846	1.322	-2.154	0.0313	1	0.815	FALSE
CD24	2.845	1.322	2.153	0.0313	1	0.815	FALSE
MTDH	2.844	1.322	2.152	0.0314	1	0.815	FALSE
GOT1L1	-2.843	1.322	-2.151	0.0315	1	0.815	FALSE
FAM133A	-2.842	1.322	-2.151	0.0315	1	0.815	FALSE
OTOR	-2.841	1.322	-2.15	0.0316	1	0.815	FALSE
BBX	2.84	1.322	2.149	0.0316	1	0.815	FALSE
SIGLEC10	-2.839	1.322	-2.148	0.0317	1	0.815	FALSE
EPHB2	-1.638	0.763	-2.147	0.0318	3	0.815	FALSE
GAB2	-2.004	0.935	-2.144	0.0321	2	0.815	FALSE
IFNB1	-2.833	1.322	-2.143	0.0321	1	0.815	FALSE
SLC45A3	-2.833	1.322	-2.143	0.0321	1	0.815	FALSE
MAST2	-2.003	0.935	-2.143	0.0321	2	0.815	FALSE
SLC35F3	2.83	1.322	2.141	0.0323	1	0.815	FALSE
EXOSC10	2.829	1.322	2.141	0.0323	1	0.815	FALSE
ZNF566	-2.828	1.322	-2.14	0.0324	1	0.815	FALSE
LRP12	-2.827	1.322	-2.139	0.0324	1	0.815	FALSE
ROS1	-2.826	1.322	-2.139	0.0325	1	0.815	FALSE
TAF7L	-2.825	1.322	-2.138	0.0325	1	0.815	FALSE
NAA30	1.998	0.935	2.138	0.0326	2	0.815	FALSE
CASD1	-2.824	1.322	-2.137	0.0326	1	0.815	FALSE
CHGA	-2.824	1.322	-2.137	0.0326	1	0.815	FALSE
RARRES2	-2.823	1.322	-2.136	0.0327	1	0.815	FALSE
DOLK	2.822	1.322	2.136	0.0327	1	0.815	FALSE
LRRC37B	-2.82	1.322	-2.134	0.0329	1	0.815	FALSE
CD4	-2.82	1.322	-2.134	0.0329	1	0.815	FALSE
SCEL	-2.818	1.322	-2.132	0.033	1	0.816	FALSE
PCDHGB3	-2.817	1.322	-2.132	0.033	1	0.816	FALSE
SLU7	-2.815	1.322	-2.13	0.0332	1	0.816	FALSE
PPP1R16B	2.815	1.322	2.13	0.0332	1	0.816	FALSE
GPBP1L1	-1.99	0.935	-2.13	0.0332	2	0.816	FALSE
SLC27A6	-2.812	1.322	-2.128	0.0333	1	0.818	FALSE
TUBB1	2.81	1.322	2.126	0.0335	1	0.819	FALSE
CHP1	2.809	1.322	2.125	0.0336	1	0.819	FALSE
MMADHC	-2.808	1.322	-2.125	0.0336	1	0.819	FALSE
C9orf171	2.807	1.322	2.124	0.0337	1	0.819	FALSE
TSNAXIP1	-2.806	1.322	-2.123	0.0337	1	0.819	FALSE
NRN1L	2.804	1.322	2.122	0.0339	1	0.819	FALSE
VANGL1	-2.802	1.322	-2.12	0.034	1	0.819	FALSE
CREBRF	-2.802	1.322	-2.12	0.034	1	0.819	FALSE
LNPEP	2.8	1.322	2.119	0.0341	1	0.819	FALSE
ZNF774	-2.798	1.322	-2.117	0.0343	1	0.819	FALSE
CNTN4	-2.797	1.322	-2.116	0.0343	1	0.819	FALSE
NSUN2	2.796	1.322	2.116	0.0344	1	0.819	FALSE
AFP	2.794	1.322	2.114	0.0345	1	0.819	FALSE
TTLL7	-1.975	0.935	-2.113	0.0346	2	0.819	FALSE
TRMT10B	-2.793	1.322	-2.113	0.0346	1	0.819	FALSE
PEPD	-1.975	0.935	-2.113	0.0346	2	0.819	FALSE
PSD3	-2.792	1.322	-2.112	0.0347	1	0.819	FALSE
THRB	1.974	0.935	2.112	0.0347	2	0.819	FALSE
ICK	1.974	0.935	2.112	0.0347	2	0.819	FALSE
TPRX1	-2.79	1.322	-2.111	0.0347	1	0.819	FALSE
GPR128	1.139	0.54	2.111	0.0348	6	0.819	FALSE
RAB42	2.788	1.322	2.109	0.0349	1	0.819	FALSE
SNX25	-2.787	1.322	-2.109	0.0349	1	0.819	FALSE
MAK	-1.971	0.935	-2.109	0.035	2	0.819	FALSE
RIOK1	-1.393	0.661	-2.109	0.035	4	0.819	FALSE
CLP1	-2.785	1.322	-2.107	0.0351	1	0.82	FALSE
RIPK3	1.607	0.763	2.105	0.0353	3	0.822	FALSE
AUH	2.781	1.322	2.105	0.0353	1	0.823	FALSE
PI4KB	-1.966	0.935	-2.103	0.0354	2	0.823	FALSE
BAI2	1.965	0.935	2.102	0.0355	2	0.823	FALSE
WAC	-2.777	1.322	-2.101	0.0357	1	0.823	FALSE
LRFN3	-2.776	1.322	-2.1	0.0357	1	0.823	FALSE
DAP3	-2.774	1.322	-2.099	0.0358	1	0.823	FALSE
MPLKIP	-2.774	1.322	-2.099	0.0359	1	0.823	FALSE
HILPDA	-2.773	1.322	-2.099	0.0359	1	0.823	FALSE
ERO1L	-1.961	0.935	-2.098	0.0359	2	0.823	FALSE
TRAPPC12	2.77	1.322	2.096	0.0361	1	0.823	FALSE
FAM209A	2.77	1.322	2.096	0.0361	1	0.823	FALSE
KCNV2	2.77	1.322	2.096	0.0361	1	0.823	FALSE
GFER	2.769	1.322	2.095	0.0362	1	0.823	FALSE
NFIB	2.768	1.322	2.095	0.0362	1	0.823	FALSE
HPGDS	-2.763	1.322	-2.09	0.0366	1	0.83	FALSE
PGK2	-1.595	0.763	-2.09	0.0367	3	0.83	FALSE
RAG2	-2.759	1.322	-2.088	0.0369	1	0.83	FALSE
SAMHD1	2.758	1.322	2.087	0.0369	1	0.83	FALSE
CCDC60	-2.758	1.322	-2.087	0.0369	1	0.83	FALSE
LINC01270	2.757	1.322	2.086	0.037	1	0.83	FALSE
CPNE7	-2.757	1.322	-2.086	0.037	1	0.83	FALSE
SLC28A3	-1.592	0.763	-2.086	0.037	3	0.83	FALSE
GBAS	2.754	1.322	2.084	0.0372	1	0.831	FALSE
DCAF12L2	2.752	1.322	2.082	0.0373	1	0.831	FALSE
CEBPE	2.751	1.322	2.082	0.0374	1	0.831	FALSE
MIIP	2.751	1.322	2.081	0.0374	1	0.831	FALSE
RASEF	2.75	1.322	2.081	0.0374	1	0.831	FALSE
ACSBG1	-1.587	0.763	-2.08	0.0375	3	0.831	FALSE
PSKH2	-1.943	0.935	-2.079	0.0376	2	0.831	FALSE
PCDH9	-2.748	1.322	-2.079	0.0376	1	0.831	FALSE
MS4A7	2.747	1.322	2.079	0.0377	1	0.831	FALSE
RAE1	-2.746	1.322	-2.078	0.0377	1	0.831	FALSE
NLK	-1.94	0.935	-2.076	0.0379	2	0.833	FALSE
SEC63	1.94	0.935	2.076	0.0379	2	0.833	FALSE
UBQLNL	2.739	1.322	2.073	0.0382	1	0.838	FALSE
ARNTL	-2.738	1.322	-2.072	0.0383	1	0.838	FALSE
PRPF4	-1.935	0.935	-2.071	0.0384	2	0.838	FALSE
FAM53B	-2.732	1.322	-2.067	0.0387	1	0.842	FALSE
TCOF1	-2.732	1.322	-2.067	0.0387	1	0.842	FALSE
ABHD8	-2.729	1.322	-2.065	0.039	1	0.844	FALSE
ACAA1	-1.928	0.935	-2.064	0.0391	2	0.844	FALSE
SLC28A1	-1.574	0.763	-2.063	0.0391	3	0.844	FALSE
IRX2	2.725	1.322	2.062	0.0392	1	0.844	FALSE
TRIM5	2.723	1.322	2.06	0.0394	1	0.844	FALSE
MFAP1	-2.721	1.322	-2.059	0.0395	1	0.844	FALSE
PFKFB1	-1.57	0.763	-2.058	0.0396	3	0.844	FALSE
[truncated: 12,159 more rows]

## Sheet: H2077
gene	estimate	std.error	statistic	p.value	size	adj.p	is_toxic
[truncated: 12,752 more rows]

[truncated: 12 more sheets: Kuramochi, LAN-1, LnCaP, Meljuso, NB69, OVCAR4, OVSAHO, SK-BR-3, SK-NEP-1, T47D, TC32, WM266-4]
