# Supplementary material for: A compendium of Amplification-Related Gain Of Sensitivity genes in human cancer
Source: Nat Commun. 2025 Jan 27;16:1077. doi: 10.1038/s41467-025-56301-2 (PMC11772776; doi:10.1038/s41467-025-56301-2)
Supplement: Supplementary file 10 — Source Data [file 41467_2025_56301_MOESM10_ESM.xlsx]

## Sheet: Figure 4c
Figure 4c
Gene	Cell line	LFC (z-scored)
CDKN1A	BT474	-2.45636
CDKN1A	BT474	-1.35065
CDKN1A	T47D	-2.41059
CDKN1A	T47D	-2.04611
CDKN1A	SKBr3	-3.68466
CDKN1A	SKBr3	-1.63939
CDKN1A	SK-NEP-1	-2.95146
CDKN1A	SK-NEP-1	-2.96304
CDKN1A	H2077	-1.83661
CDKN1A	H2077	-2.24794
CDKN1A	D283	-0.374573
CDKN1A	D283	-0.819412
CDKN1A	D458	0.99768
CDKN1A	D458	0.714937
CDKN1A	BE2C	-3.00295
CDKN1A	BE2C	-1.66177
CDKN1A	NB69	-2.37012
CDKN1A	NB69	-2.0813
CDKN1A	LAN-1	-1.99159
CDKN1A	LAN-1	-2.21047
CDKN1A	OVCAR4	-2.95506
CDKN1A	OVCAR4	-0.929429
CDKN1A	OVSAHO	-4.2344
CDKN1A	OVSAHO	-2.43506
CDKN1A	Kura	-2.09621
CDKN1A	Kura	-1.90907
CDKN1A	LnCaP	-1.39677
CDKN1A	LnCaP	-2.34166
CDKN1A	TC32	2.02428
CDKN1A	TC32	3.5076
CDKN1A	Meljuso	-2.49688
CDKN1A	Meljuso	-1.56386
CDKN1A	WM266-4	-0.515065
CDKN1A	WM266-4	-1.673

## Sheet: Figure 5f
Figure 5f
	Luciferase						RBM14
NCI-H838	2716.28	2519.67	2172.44	1122.11	2202.1		1074.22	1193.93	1216	1270.41	1351.02
NCI-H1650	3183.33	4731.39	3186.15	3573.06	2514.88		1293.5	1627.62	1817.09	1732.16	1361.85
ZR-75-1	1417.38	1835.76	1361.66	1436.71	1722.75		451.919	851.508	531.706	340.105	433.333
HCC70	1367.19	1316.35	1183.98	2180.57	997.26	1189.22	972.185	903.945	867.327	825.812	568.367	759.654

## Sheet: Figure 5c
Figure 5c
Gene	Cell line	LFC (z-scored)
RBM14	BT474	-1.78111
RBM14	BT474	-0.979977
RBM14	T47D	-2.28363
RBM14	T47D	0.690588
RBM14	SKBr3	-0.0552134
RBM14	SKBr3	-0.48045
RBM14	TC32	-0.488272
RBM14	TC32	-0.385119
RBM14	SK-NEP-1	-0.755664
RBM14	SK-NEP-1	-0.481543
RBM14	H2077	-4.15514
RBM14	H2077	-0.636185
RBM14	D283	-4.3441
RBM14	D283	-0.900699
RBM14	D458	1.13437
RBM14	D458	1.23175
RBM14	BE2C	-2.41924
RBM14	BE2C	-1.70548
RBM14	NB69	-3.58738
RBM14	NB69	-1.36558
RBM14	LAN-1	-4.4955
RBM14	LAN-1	-1.25806
RBM14	OVCAR4	-0.285955
RBM14	OVCAR4	-0.390199
RBM14	OVSAHO	-0.224724
RBM14	OVSAHO	-0.593048
RBM14	Kura	-0.26466
RBM14	Kura	0.973681
RBM14	LnCaP	-2.47946
RBM14	LnCaP	-0.880409
RBM14	Meljuso	-1.74536
RBM14	Meljuso	-0.652943
RBM14	WM266-4	-4.66645
RBM14	WM266-4	-1.38314

## Sheet: Figure 5g
Figure 5g
	Luciferase			RBM14
NCI-H838	0.184	0.34	0.193	5.56	6.01	6.3
NCI-H1650	0.384	0.266	0.37	37.9	27.4	27
ZR751	0.7	0.48	0.59	10.12	9.72	9.54
HCC70	0.75	0.74	0.83	20.6	20.62	22.53

## Sheet: Figure 6a
Figure 6a
NCI-H838													NCI-H1650
Luciferase 0h	RBM14 0h	Luciferase 15 min	RBM14 15 min	Luciferase 30 min	RBM14 30 min	Luciferase 1h	RBM14 1h	Luciferase 2h	RBM14 2h	Luciferase 6h	RBM14 6h		Luciferase 0h	RBM14 0h	Luciferase 15 min	RBM14 15 min	Luciferase 30 min	RBM14 30 min	Luciferase 1h	RBM14 1h	Luciferase 2h	RBM14 2h	Luciferase 6h	RBM14 6h
3	11	8	13	17	15	5	2	10	4	1	4		1	15	5	7	7	8	16	0	17	3	4	11
5	10	5	26	24	17	27	1	6	4	6	0		2	12	8	7	9	4	7	1	10	2	4	16
8	7	13	7	14	9	9	8	21	8	6	0		1	11	15	19	7	15	6	10	13	4	3	5
3	14	8	9	9	10	11	5	6	7	1	1		1	4	9	13	10	4	12	1	12	10	8	2
11	5	5	3	10	4	21	6	21	3	5	1		2	13	3	20	24	2	29	1	11	7	8	12
5	2	12	13	17	4	16	4	18	5	12	1		4	6	9	13	11	8	3	1	5	10	6	4
3	7	15	8	7	4	7	3	3	9	8	7		17	2	21	10	11	2	6	1	3	4	3	11
1	4	8	2	7	5	9	12	13	2	5	2		5	9	10	17	6	13	7	2	8	4	5	14
2	7	13	6	8	5	10	1	18	10	5	1		4	11	9	5	12	2	1	3	15	17	7	3
3	10	12	19	9	5	13	1	5	2	2	5		6	9	11	14	13	9	12	2	13	9	15	12
7	11	16	9	17	7	18	4	16	11	7	5		4	19	17	7	14	12	2	2	5	4	3	2
3	5	7	8	14	5	5	3	4	3	10	1		2	19	19	15	5	3	2	2	4	2	14	5
8	8	15	15	15	3	18	4	12	7	4	1		9	8	11	10	8	14	10	4	5	10	3	14
1	6	23	16	13	12	11	2	1	6	14	1		2	8	17	21	15	12	3	6	4	11	4	11
1	9	12	10	16	12	8	15	15	7	8	2		7	9	15	20	4	15	18	1	7	6	2	4
2	8	6	13	10	1	17	1	17	6	2	2		4	15	11	8	3	16	7	3	4	8	2	5
1	8	7	6	14	8	21	5	16	3	5	3		7	9	7	11	4	4	1	5	3	9	1	4
0	9	23	5	20	11	12	4	10	7	17	2		8	11	29	12	7	4	13	6	10	9	10	9
3	9	12	9	9	2	12	4	10	6	5	11		0	19	17	14	9	11	3	1	4	2	6	5
6	4	10	4	10	13	15	4	10	8	4	1		2	10	10	24	5	10	5	5	17	6	21	6
2	7	26	17	7	7	13	5	12	4	4	4		4	5	22	14	10	17	9	1	18	8	4	16
3	7	22	5	13	12	9	8	11	4	6	0		1	11	16	11	8	11	4	3	11	13	5	8
1	17	11	5	7	18	16	5	16	14	5	8		5	10	44	8	7	3	3	4	7	12	1	19
3	9	11	14	13	10	22	5	9	10	8	5		6	8	24	34	5	3	6	1	5	10	12	1
4	12	18	11	11	6	21	1	34	3	2	2		8	4	12	15	13	7	18	5	6	11	1	1
3	11	24	11	9	1	12	4	17	1	6	3		8	11	11	12	12	13	8	2	1	4	15	5
9	12	6	15	2	19	20	2	9	11	1	1		9	7	14	7	12	7	11	6	8	3	8	6
16	9	11	23	31	12	26	3	12	8	7	1		5	9	12	11	9	14	11	1	4	9	8	5
15	15	12	14	17	10	15	5	24	7	6	1		7	9	15	6	11	13	30	2	9	7	3	11
12	5	26	9	22	6	26	7	10	10	4	3		7	6	13	14	24	4	15	3	22	5	12	6
13	9	10	19	33	13	10	2	33	7	2	2		12	1	14	4	8	6	8	10	10	12	5	12
13	6	18	26	17	1	16	9	18	10	3	1		2	11	13	5	7	14	11	0	3	3	6	8
19	14	10	11	16	6	14	1	9	11	3	5		1	7	23	5	24	22	18	1	5	5	12	12
18	12	16	22	26	10	14	4	11	1	3	2		8	15	5	7	5	7	4	7	7	3	8	14
13	9	12	7	24	11	22	8	23	17	2	1		1	9	32	14	7	6	9	2	8	12	13	2
10	7	16	19	14	8	10	5	8	4	1	2		10	11	13	14	16	5	2	5	13	5	6	18
25	8	15	14	15	13	7	5	23	2	5	2		10	6	22	16	15	1	11	6	11	6	8	14
11	13	20	18	8	6	29	2	15	3	11	3		2	8	13	10	15	9	9	19	9	7	7	19
16	6	10	15	15	5	15	4	10	11	5	5		8	8	9	7	6	8	3	26	8	11	8	7
28	8	21	13	20	11	20	9	6	13	14	0		6	11	10	18	12	8	6	5	8	8	3	3
11	1	15	15	14	6	14	6	11	5	1	3		3	23	13	9	7	9	13	3	6	11	11	10
4	9	15	11	15	5	20	10	21	8	9	8		7	9	12	20	11	4	20	1	13	7	7	16
15	9	14	12	17	7	8	7	16	12	7	5		8	22	30	16	12	13	16	1	8	8	4	8
10	1	13	13	4	11	25	9	22	3	3	1		8	21	15	13	16	19	16	4	7	7	6	27
10	14	49	11	23	7	16	5	17	11	8	1		1	9	15	23	11	13	14	31	7	14	10	7
9	7	13	16	15	9	28	10	10	15	7	1		22	21	23	19	14	9	13	1	11	2	7	2
8	1	13	12	11	16	6	3	8	5	1	4		8	15	15	10	13	20	10	11	19	14	5	18
17	7	24	8	16	16	11	3	27	17	4	1		2	19	11	32	10	11	5	1	10	20	3	3
3	16	16	17	11	13	1	4	8	18	1	5		12	12	12	10	17	15	16	5	5	17	11	1
4	4	16	13	18	4	44	4	23	8	1	1		10	12	28	33	8	28	14	3	5	10	6	17
12	8	31	12	7	6	11	6	4	23	3	2		12	6	17	12	9	12	10	7	7	7	6	17
10	5	34	29	49	5	26	2	14	4	3	3		7	16	13	4	22	5	2	7	7	5	7	19
12	11	17	28	20	5	17	3	13	15	1	2		5	17	25	9	15	15	23	1	5	12	8	6
13	7	42	16	29	14	6	5	12	12	13	1		9	9	13	4	6	23	6	2	4	1	20	9
9	2	26	6	15	13	25	2	12	3	12	2		11	18	14	8	5	11	7	3	8	16	13	5
16	18	19	20	16	8	10	5	9	3	6	0		12	13	20	12	7	13	33	6	5	4	9	15
20	13	19	14	4	6	21	17	22	8	1	5		11	6	17	16	7	18	3	1	15	4	13	19
12	8	21	26	15	9	33	6	16	7	6	6		8	39*	8	6	14	5	5	8	6	18	12	21
24	11	12	9	6	6	35	4	10	5	8	7		7	7	16	9	9	1	7	5	6	10	11	6
20	10	23	9	12	4	17	9	7	14	5	1		11	6	12	9	12	6	5	71*	12	19	11	6
4	13	16	14	10	5	20	5	42	5	6	1		8	9	27	13	6	23	4	1	10	11	6	5
8	14	20	16	14	6	19	9	23	9	7	1		10	14	11	14	6	12	14	17	6	9	5	12
13	11	25	5	13	8	30	3	17	8	3	1		14	11	10	6	14	20	22	5	11	9	10	7
18	6	18	14	11	5	18	6	23	4	2	1		20	13	16	6	22	1	15	7	13	5	6	11
1	8	23	20	13	6	22	7	22	5	1	1		5	4	34	11	10	1	2	1	16	18	7	9
24	2	1	10	25	12	17	5	18	3	3	0		19	8	25	7	25	8	5	6	9	14	2	12
2	3	8	17	14	15	17	11	8	5	27	1		14	5	28	3	20	20	8	3	16	6	17	5
7	7	16	19	18	14	22	10	19	4	34	7		11	10	30	21	26	6	29	3	16	12	8	7
27	5	12	23	13	10	26	6	10	6	43	1		10	4	26	10	21	14	19	1	8	12	5	4
22	6	16	13	24	6	5	5	12	16	39	2		10	5	12	11	9	11	23	6	11	2	8	9
5	2	13	20	12	12	6	7	20	12	25	3		11	13	38	22	9	17	19	2	6	23	8	1
13	5	14	10	25	14	11	5	10	12	41	1		8	8	13	8	38	10	5	7	8	11	7	4
28	7	11	9	13	12	13	3	31	24	16	2		13	6	26	12	78*	9	12	2	10	6	9	18
17	9	18	7	7	19	12	4	10	15	2	2		6	12	21	4	15	16	11	2	8	3	4	6
22	12	27	17	10	19	29	6	17	23	1	3		4	7	16	8	13	16	19	1	10	11	16	4
17	1	19	14	8	15	11	3	19	2	15	1		17	1	14	13	8	2	4	1	7	21	12	22
29	1	8	22	27	13	34	6	21	11	19	0		17	2	16	11	7	9	18	3	25	14	4	3
17	5	13	19	26	6	14	2	13	7	8	0		21	9	12	8	20	9	20	7	11	4	10	8
3	2	29	11	17	9	20	10	7	13	10	0		10	2	5	11	8	7	3	9	10	20	8	9
15	7	20	15	24	11	15	3	18	5	11	2		8	1	13	5	17	34	5	8	2	1	4	4
4	11	10	11	14	19	6	8	44	11	15	0		14	11	24	15	14	1	10	1	16	9	6	9
4	10	22	15	21	5	14	4	18	11	19	0		21	5	10	12	11	7	12	8	17	13	10	20
26	4	5	14	20	13	10	7	13	12	11	3		16	6	20	10	8	25	12	6	12	23	7	20
9	17	27	14	7	15	12	13	18	12	10	1		3	2	16	18	10	4	15	3	7	7	3	8
8	16	33	18	27	7	14	7	9	12	9	7		9	5	8	17	20	9	17	3	15	9	10	7
9	17	10	5	11	4	8	3	17	11	21	2		7	9	13	14	34	4	16	7	8	14	1	10
3	7	27	11	16	4	31	3	11	12	11	3		17	11	13	11	9	18	8	2	8	26	6	5
7	12	39	11	13	11	11	3	8	10	1	8		17	13	14	5	9	8	22	5	12	9	13	9
7	1	11	7	15	17	7	25	12	3		1		3	10	19	12	25	10	24	11	6	10	10	8
13	7	23	15	20	9	18	5	23	7		1		15	19	13	26	7	19	14	11	7	3	11	27
14	6	21	9	12	4	13	5	15	10		5		18	4	13	9	7	13	14	6	12	13	11	6
9	6	35	11	12	3	17	9	7	13		1		22	11	25	12	13	20	14	7	7	12	5	34
17	3	13	14	9	7	17	9	21	18		3		5	16	12	14	18	17	3	5	12	21	20	11
12	4	22	15	8	12	15	6	16	6		1		11	8	13	19	14	13	9	2	11	6	11	7
8	9	20	15	35	14	33	4	13	13		1		18	5	32	12	14	30	8	4	9	10	8	8
15	5	12	21	20	9	17	12	19	18		4		9	2	31	15	16	21	4	3	5	10	14	10
15	13	12	13	19	6	42	11	34	16		0		6	12	18	22	33	16	9	6	10	2	9	24
5	10	12	12	22	13	11	13	11	3		0		13	5	11	5	11	18	7	8	10	8	5	11
13	10	9	6	11	1	20	3	6	3		0		16	13	12	18	14	18	13	7	17	13	5	14
3	5	38	8	18	16	14	13	9	9		3		12	7	12	15	13	16	17	2	9	15	6	12
12	15	11	11	14	12	10	9	6	3		1		5	16	18	13	28	14	14	6	7	13	8	10
6	12	20	17	12	4	10	8	13	1		6		13	6		18	19	10	7	7	11	14	9	9
18	6	43	21	24	8	17	14	13	15		1		18			5	22	18	21	5	8	14	3	10
7	2	24	9	23	5	44	9	3	7		3		1			14	8	10	6	7	4	11	5	20
16	8	33	16	11	1	6	6	17	7		9		12			23	19	19	14	6	8	16	10	11
9	14	14	12	17	3	26	2	5	7		2		7			4	8	27	7	4	3	13	11	12
8	3	15	15	19	26	12	2	15	7		0		6			21	12	15	21	4	8	9	8	3
10	6	12	25	42	8	22	23	19	13		1		9			10	20	20	18	8	14	6	12	20
6	11	10	13	10	11		11	37	24		9		20			21	5	5	12	1	13	7	10	18
19	3	24	9	12	8		5	12	4		0		22			18	9	6	3	11	10	19	12	10
25	6	33	11	9	15		11	21	18		0		7			9	19	28	23	18	15	4	9	14
10	8	11	14	8	16		7	8	7		2		8			2	18	17	15	5	12	19	9	10
15	5	15	10	21	5		2	26	14		3		6			23	9	11	7	10	10	7	2	3
8	5	24	10	14	32		9	10	7		4		13			29	7	21	18	6	15	13	4	11
4	2	23	28	10	9		21	16	14		0		19			16	13	16	7	7	9	32	4	8
8	6	5	12	14	12		16	25	17		6		15			3	10	30	15	14	11	14	12	21
18	5	34	20	29	7		5	10	2		14		16			6	19	30	7	7	7	5	9	6
9	5	18	19	26	5		8	18	8		2		24			24	9	18	5	13	10	10	10	5
7	9	18	19	11	7		4	9	9		4		11			18	6	11	8	12	15	2	7	12
11	6	41	17	15	3		2	17	4		5		1			13	18	11	4	7	8	1	9	10
	13	24	16	16	15		6	8	27		3		7			9	19	14	5	2	11	14	10	6
	8	12	11	25	6		3	36	16		4		5			10	13	15	10	8	16	8	7	4
	3	10	7	8	6		5	17	15		1		17			5	8	16	23	7	10	14	8	7
	7	5	13	11	12		1	16	4		3		12			14	7	10	11	13	15	12	6	15
	8	19	7	10	6		5	32	15		6		5			9	22	13	10	6	5	17	10	1
	7	24	16	28	4		2	16	3		4		19			21	20	7	15	18	10	13	23	17
	8	8	11	6	9		4	8	3		5		8			10	35	4	14	15	12	3	9	4
	14	15	17	15	13		5	7	1		23		9			21	12	5	16	5	12	7	5	24
	5	31	9	25	4		6	13	3		6		8			15	14	14	8	16	12	4	8	9
	2	20	18	22	4		3	40	14		5		11			4	17	9	6	15	7	12	12	18
	13	10	3	31	13		6	12	2		4		7			6	10		15	1	15	16	16	14
	8	11	16	14	23		12	15	12		8		8			10	14		7	7	8	11	11	4
	9	17	11	26	2		11	20	2		19		3			7	12		11	18	6	8	15	16
	0	11	15	14	11		5	13	14		12		6			7	9		2	9	9	9	4	10
		15	14	22	8		4	9	7		4		9			8	15		31	14	11	17	4	10
		7	8	9	7		5	31	2		3		10			15	13		19	10	15	6	13	8
		6	17	16	9		11	7	8		1		24			11	18		10	4	8	11	10	11
		21	30	9	9		1	15	22		5		4			15	20		10	8	11	3	10	25
		14	19	14	16		11	17	15		2					17	15		12	9	12	3	11	16
		10	19	15	4		13	14	1		7					19	17		9	8	12	17	12	7
		8	10	24	13		4	24	15		6					9	12		3	12	13	2	8	4
		18	9	20	7		2	23	4		5					7	11		28	1	7	12	3	6
		11	25	13	3		4	11	16		1					12	12		7	10	7	4	11	11
		7	14	12	6		1	39								21	22		12	13	8	12	15	11
		9	17	17	24		5	25								16	18		3	11	7	8	22	11
		34	28	12	10		18	24								12	16		15	10	14	20	26	4
		15	31	10	5		23	14								9	16		4	8	6	10	34	2
		10	10	16	2		6	32								15	14		16	22	10	8	36	7
		19	30	13	8		3	30								31	14		5	10	11	7	17	17
		15	24	15	6		4									8	27		8	8	6	10	10	7
		7	18	24	6		8									19	17		5	8	11	11	18	18
		22	24	9	5		8									12	9		8	29	11	7	7	10
		10	15	23	5		2									8	14		12	6	5	12	5	8
		9	15	14	11		12									19	11		12	3	16	4	6	19
		8	19	23	3		3									5	15		10	8	10	12	11	6
		12	14	15	24		11									6	4		17	12	6	9	7	7
		12	9	9	20		14									8	13		10	12	18	12	9	4
		8	18	9	9		4									6	19		2	4	19	1	9	8
		7	15	7	14		13									23	15		6	5	10	6	17	12
		11	15		19		2									24	25		5	9	5	9	9	1
		8	6		14		2									12	20		26	7	9	3	6	14
		16	13		23		3									17	12		9	13	8	2	9	5
		35	11		17		2									32	9		23	17	9	2	7	19
		24	17		4		16									27	11		6	10	10	10	12	10
		14	50		17		7									10	12		10	3	22	15	9	15
		23	6		12		5									8	5		5	4	11	1	9	4
		13	6		7		9									13	15		5	6	12	8	9	2
		43	16		11		11									14	20		10	10	11	4	9	4
		22	16		5		5									8	42		10	5	9	1	8	5
		14	10		10		11									21	16		5	7	8	7	13	11
		22	13		21		6									18	17		19	5	6	3	10	7
		11	18		9		7									16	8		16	4	13	23	15	12
		24	14		22		17									5	22		1	0	6	11	10	1
		8	11		19		12									26	13		11	20	10	7	8	5
		7	14		4		13									13	19		17	13	10	1	3	19
		9	28		12		10									14	14		4	7	1	1	11	5
		59	39		12		10									12	20		8	11	6	4	21	22
		17	10		5		10									12	11		13	8	21	15	17	5
		7	11		8		3									26	16		6	10	9	5	19	30
		34	11		3		3									16	32		10	7	7	5	26	1
		14	12		4		6									15	19		13	4	16	13	6	8
		17	12		15		8									12	5		12	8	8	17	9	3
		32	21		20		8										13		23	7		15	4	7
		24	11		17		5										16		8	4		6	8	1
		10	20		8		10										24		9	21		4	19	3
		19	6		25		9										13		16	6			9	4
		34	5		14		5										9		18	10			9	10
		6	12		12		13										21		5	8			7	13
		28	9		10		4										16		26	15			5	5
		19	9		15		11										12		15	20			15	9
		10	11		5		10										18		19	7			14	9
			22		11		8										14		4	2			7	7
			10		19		6										16		19	9			14	3
			14		11		6										25		4	3			2	9
			12		39		8										16		12	1			16
			23		16		2										18		3	2			14
			19		6		23										18		18	7			4
			16		6		3										17		8	18			10
			11		14		11										21		16	19			6
			15		8		8										26		11	4			3
			12		12		3										21		9	1			9
			11		8		3										30		12	15			14
			15		11		6										8			6			12
			19		9		8										10			16			7
					6		11										15			3			6
					10		7										28			10			13
					16		1										17			9			6
					5		9										19			13			5
					12		4										25			5			16
					6		6										10			3			4
					24		11										15			11			5
					9		4										35			5			12
					10		7										12			19			2
					11		6										28			3			6
					22		4										7			4			10
					15		4										17			14			7
					12		2										13			5			4
					3		5										30			6			28
					6		6										17			11			8
					16		7										16			7			7
					6		7										23			11			6
					3		8										13			14			8
					16		7										17			13			7
					18		6										14			11			11
					14		3										14			5			7
					6		6										9			18			3
					7		17										11			1			7
					6		18										14			4			8
					6		11										15			1			10
					9		6										24						9
					9		16										5						11
					5		8										44						9
					7		2										17						4
					11		7										12						6
					8		7										14						12
					14		5										9						4
					7		5										16						9
					9		3										19						7
					6		3										20						6
					15		5										15						8
					16												9						6
					8												16						9
					6												14						2
					5												12
					5												9
					12												15
					5												15
					8												25
					18												18
					7												13
					30												27
					18												12
					4												12
					7												30
					6												11
					4												11
					16												11
																	22
																	24

## Sheet: Figure 6b
Figure 6b
H838 luc	H838 RBM14	H1650 luc	H1650 RBM14	ZR751 luc	ZR751 RBM14	HCC70 luc	HCC70 RBM14
0	0	2	0	0	1	0	0
0	0	5	0	2	1	0	0
0	1	12	0	2	0	0	0
0	0	13	0	1	0	0	0
0	0	8	0	4	1	0	0
0	0	0	0	0	0	0	0
0	0	12	0	4	0	0	0
0	0	14	0	0	1	0	0
0	0	0	0	1	1	0	0
0	0	16	2	1	0	0	0
0	0	0	0	1	4	0	0
0	0	8	0	1	0	0	1
0	0	0	0	1	0	0	0
0	1	1	0	1	0	0	0
0	0	6	0	1	1	0	0
0	0	6	0	2	0	0	0
0	0	6	0	1	0	0	0
0	0	0	0	1	0	0	0
0	0	11	1	0	0	1	0
0	0	8	0	0	1	1	0
0	0	0	0	4	0	0	0
0	0	0	0	0	6	0	0
0	0	9	0	0	4	0	0
0	0	10	0	2	1	0	0
0	0	0	2	2	11	0	1
0	0	0	0	1	8	0	0
5	0	0	0	0	6	0	0
0	0	0	0	0	1	0	0
0	0	0	0	0	7	0	0
0	0	0	0	0	3	0	0
0	0	0	0	0	1	0	0
0	0	0	1	0	0	0	0
0	0	3	0	0	3	0	0
0	0	0	0	0	7	0	0
0	0	0	1	1	21	2	0
0	0	0	0	0	3	0	1
0	0	1	0	0	9	0	0
0	0	0	0	1	2	0	0
0	1	0	2	0	4	0	0
0	0	0	0	2	4	0	0
0	0	0	5	1	1	0	0
0	0	0	0	1	0	0	0
0	0	0	1	0	1	0	0
0	0	6	5	1	0	0	0
0	0	0	0	0	7	0	1
0	0	3	0	2	26	0	0
0	0	0	1	0	1	0	1
0	0	5	0	1	2	2	3
3	0	5	0	0	5	0	1
2	0	5	1	2	6	0	0
1	0	0	0	0	3	0	1
0	0	0	0	4	1	3	0
0	0	6	0	0	0	0	1
0	0	1	0	0	0	0	1
0	0	0	0	0	0	0	5
0	0	6	0	1	1	0	2
0	0	0	0	2	1	0	0
0	0	0	14	1	1	0	1
0	0	0	4	2	2	0	0
0	0	0	0	1	2	0	2
0	0	0	9	1	2	0	0
0	0	0	0	1	1	0	4
0	0	0	1	0	5	0	3
0	0	0	12	0	2	0	1
0	0	0	5	0	0	0	0
0	0	14	0	1	0	1	0
0	0	1	1	0	9	1	0
0	0	1	0	0	0	0	1
0	0	9	0	0	0	1	1
0	0	3	0	0	0	0	1
0	0	1	0	2	6	0	0
0	0	8	0	0	0	0	0
0	0	2	0	0	1	0	0
0	0	1	0	12	1	0	0
0	0	1	0	0	1	0	2
0	0	0	0	0	0	0	0
0	0	6	1	0	1	0	1
0	0	0	9	0	1	1	0
0	0	0	0	0	8	1	0
0	0	7	0	0	0	0	1
0	0	3	0	0	0	0	1
0	0	1	0	0	0	1	0
0	0	0	0	0	0	0	0
0	0	2	0	0	0	0	0
0	0	0	0	0	0	0	0
0	0	0	0	0	0	0	0
0	0	1	0	0	0	0	1
0	0	0	0	0	0	0	2
2	0	4	7	0	5	0	0
0	0	2	0	0	1	0	0
0	0	0	0	2	1	0	0
0	0	2	0	0	0	0	0
0	0	3	0	0	0	0	0
0	0	0	0	1	0	0	1
0	0	0	0	1	1	1	0
0	0	1	0	0	1	0	0
0	0	3	0	0	0	0	0
0	0	0	0	1	0	0	0
1	0	1	0	0	0	0	0
0	0	2	0	1	1	0	1
0	0	0	0	1	0	0	0
1	0	0	0	0	9	0	0
0	0	0	0	0	1	0	0
0	0	2	0	0	1	0	0
0	0	7	0	0	0	0	0
0	0	3	0	0	2	0	0
0	0	1	0	0	0	0	0
0	0	0	0	0	0	0	0
0	0	0	0	0	0	0	0
0	0	1	8	0	0	0	0
0	0	0	8	6	0	0	0
0	1	0	2	0	0	0	0
0	0	2	10	0	0	1	1
0	0	0	8	3	1	0	0
0	0	0	5	4	0	0	0
0	0	0	0	0	2	0	0
0	0	0	1	0	1	0	0
0	0	0	1	0	2	2	0
0	1	0	4	0	0	0	0
0	0	0	1	0	0	0	0
0	1	0	1	0	1	0	0
0	0	0	0	0	1	0	0
0	0	0	5	0	1	0	0
0	0	0	9	1	0	2	0
0	0	0	1	1	0	0	0
0	1	0	7	0	0	0	1
0	1	1	2	0	0	0	0
0	0	1	0	0	1	2	0
0	0	0	0	0	0	0	0
0	0	2	2	0	1	0	0
0	0	1	1	0	0	0	0
4	0	0	0	0	0	1	0
0	1	2	0	0	1	0	0
0	0	0	0	0	0	1	0
0	1	1	0	0	0	0	0
1	0	0	5	2	0	1	0
0	0	1	6	0	0	0	0
0	6	0	0	1	0	0	0
0	1	0	0	0	1	0	0
0	0	0	0	0	0	0	0
0	0	0	0	2	1	0	0
0	1	5	0	0	4	0	0
0	0	0	0	0	0	0	0
0	0	1	0	1	0	0	0
0	4	1	7	0	1	1	0
0	0	0	0	0	0	1	0
0	2	0	0	1	0	0	0
0	0	5	8	0	0	0	0
0	0	0	0	1	0	2	0
0	0	0	0	0	0	0	0
0	2	0	0	0	0	0	0
0	1	0	0	0	2	0	0
0	2	0	0	0	0	0	0
0	0	0	0	0	0	0	0
0	0	0	0	0	3	0	0
0	0	0	0	1	0	1	0
0	2	0	0	0	0	0	0
0	0	0	0	0	0	0	0
0	0	3	2	1	0	0	0
0	2	0	9	1	0	0	0
0	3	2	0	0	1	0	0
0	2	0	0	1	1	0	0
0	3	5	1	0	0	0	1
0	1	0	0	3	0	1	0
0	2	1	2	0	0	0	0
0	1	0	2	0	0	1	0
0	4	3	1	0	0	0	0
0	0	2	0	0	0	0	0
0	0	0	0	0	1	3	1
0	2	3	1	0	0	0	0
0	1	1	0	0	0	1	0
0	1	6	0	1	0	0	0
0	0	1	0	0	0	0	0
0	1	3	6	0	0	0	0
0	0	0	1	0	0	0	1
0	1	0	1	1	0	1	0
0	1	0	5	0	0	2	0
0	0	1	0	0	0	1	2
0	4	0	0	0	1	0	0
0	1	0	7	0	0	1	0
0	0	0	0	0	0	2	0
0	0	0	4	0	0	0	0
0	0	1	1	0	0	4	0
0	0	0	4	0	0	0	0
0	0	5	1	2	1	0	0
0	1	0	9	4	0	0	1
0	0	0	0	2	0	1	0
0	1	0	2	2	3	3	0
0	1	0	2	4	0	0	1
0	0	0	6	0	1	0	0
2	0	0	6	4	0	1	0
0	0	0	3	0	0	0	0
3	0	0	6	0	0	0	1
0	0	0	0	0	0	1	0
0	0	0	3	0	0	1	0
0	10	0	1	0	0	0	0
0	16	0	3	0	1	2	0
0	2	0	2	0	0	0	1
0	0	0	8	0	0	0	0
1	0	4	7	0	0	1	0
0	1	0	15	0	0	0	0
0	1	0	0	0	0	0	0
0	0	0	0	0	0	0	0
0	5	15	0	0	0	0	0
0	5	1	0	0	0	0	0
0	2	2	1	0	0	0	0
0	2	0	9	0	0	0	0
0	0	11	7	0	0	0	0
0	1	0	0	0	3	0	0
0	0	0	11	0	0	0	0
0	0	0	0	0	5	1	0
0	0	0	0	0	0	0	0
0	0	0	0	0	3	0	0
0	1	0	7	0	1	0	0
1	1	0	0	1	0	0	0
3	0	0	0	0	0	0	0
0	2	0	0	0	0	0	0
0	0	0	1	0	1	0	0
0	0	0	0	0	0	0	0
5	0	7	0	0	0	0	1
0	0	0	0	0	0	0	0
0	2	0	0	0	0	0	0
0	0	0	3	0	1	0	0
0	1	0	1	0	0	0	0
1	0	0	4	0	0	0	0
0	1	0	0	0	5	0	0
0	10	12	2	0	0	0	0
0	0	0	2	2	1	0	0
0	1	0	4	0	0	0	0
0	2	0	0	0	0	0	0
0	2	0	13	2	0	1	0
0	1	0	0	0	0	1	0
0	2	0	1	0	1	0	0
0	1	0	3	1	0	0	0
0	6	11	15	1	0	0	0
0	2	0	0	0	0	0	0
0	0	0	0	0	0	0	0
0	1	0	1	2	0	0	0
0	1	0	2	0	2	0	0
0	5	0	0	0	2	0	0
0	1	0	0	0	1	0	0
0	4	0	0	0	0	1	0
1	2	0	2	0	0	0	0
0	5	0	0	0	2	0	0
0	0	0	0	0	0	0	0
0	3	0	11	0	0	0	0
0	0	0	0	2	2	1	0
0		0	0	0	0	0	1
0	0	0	0	1	0	0	0
0	0	0	0	0	0	0	0
0	1	0	1	1	3	1	0
0	0	0	0	0	0	1	0
0	1	0	0	0	0	0	0
0	2	0	1	0	0	2	0
0	1	0	1	0	0	0	0
0	0	0	0	0	0	0	0
0	2	0	0	0	1	1	0
0	0	0	6	0	0	0	0
0	1	0	2	0	0	0	0
0	0	0	0	0	2	0	0
0	0	0	1	0	0	0	0
0	0	0	0	0	1	0	1
0	1	0	0	0	0	0	0
0	0	0	0	5	3	0	0
0	0	0	0	0	2	0	0
0	0	0	0	0	1	0	0
0	1	0	0	1	3	0	0
0	0	0	0	1	0	0	0
0	0	0	0	1	3	0	2
0	0	0	0	1	4	0	0
0	4	0	0	0	3	0	0
0	0	0	0	1	0	0	10
0	0	0	0	0	1	0	3
0	0	0	0	0	0	0	1
0	0	0	0	0	0	0	0
0	0	0	1	0	0	0	0
0	0	0	0	0	1	0	0
0	4	1	0	0	0	0	0
0	1	3	0	0	0	0	0
0	0	0	0	0	0	0	0
0	0	0	0	2	1	0	2
0	0	0	0	0	0	0	1
0	0	0	0	0	2	0	0
0	0	0	0	0	4	0	0
0	3	1	0	0	3	0	1
0	0	0	0	1	0	0	0
0	0	0	0	0	2	0	0
0	0	0	1	0	0	0	1
0	0	0	0	2	0	0	0
0	1	0	0	0	3	0	0
0	5	0	3	0	0	0	0
0	1	0	0	0	0	0	0
0	7	0	0	0	0	2	0
0	1	0	0	0	0	1	0
0	1	0	0	0	0	0	3
0	0	0	0	0	0	0	0
0	1	0	0	0	0	2	0
0	0	0	0	0	0	2	0
0	1	0	0	1	0	1	0
0	1	0	0	0	0	0	0
0	1	0	0	0	0	0	0
0	0	0	0	0	0	0	0
0	1	0	0	0	0	0	0
0	1	0	0	0	1	0	0
0	2	0	0	0	0	0	0
0	1	0	0	2	0	1	0
0	1	0	0	0	0	0	0
0	0	0	0	0	0	0	1
0	0	0	0	0	0	0	0
0	0	0	0	0	0	0	1
1	0	2	1	2	0	0	0
0	0	0	0	0	0	0	0
0	1	0	0	0	0	0	0
0	0	0	2	0	0	1	0
0	5	1	0	1	0	0	0
0	0	0	0	0	1	0	0
0	0	0	0	0	0	0	0
0	0	0	0	0	0	0	0
0	1	0	0	0	1	0	2
0	0	0	1	0	2	0	1
0	6	0	0	0	4	0	0
0	0	0	0	0	0	0	1
0	0	0	3	0	0	0	0
0	0	0	0	0	1	0	0
0	0	0	0	0	0	1	0
0	0	0	0	1	8	0	0
0	0	0	0	1	1	0	0
0	0	0	0	0	3	2	0
0	0	1	1	0	0	0	0
0	0	1	0	2	0	1	1
0	0	0	0	0	1	0	0
0	3	0	11	0	0	2	0
0	1	1	0	0	1	0	0
0	0	1	0	0	1	0	1
0	0	2	1	0	6	0	0
0	0	0	0	0	0	0	0
0	0	0	10	3	0	1	0
1	0	0	14	0	1	1	0
0	0	0	12	0	3	2	0
0	0	0	2	3	0	0	0
0	0	1	5	0	0	0	1
0	0	0	0	0	1	0	0
0	0	0	5	0	0	0	0
2	0	1	6	0	1	0	1
0	0	0	0	0	0	0	0
0	0	0	0	0	0	1	0
2	0	0	5	0	0	0	1
0	0	0	0	0	0	0	0
0	0	0	1	0	0	0	0
0	0	0	0	0	0	0	0
0	0	0	4	0	0	0	0
0	0	0	0	0	0	0	0
0	0	0	11	0	0	0	0
0	0	0	13	0	1	0	0
0	3	0	0	0	0	0	0
0	1	0	0	0	0	1	0
0	0	0	11	0	1	0	1
0	0	0	3	0	0	0	0
0	0	1	4	0	1	0	0
0	0	0	3	0	1	0	0
0	0	0	8	1	0	0	0
0	0	0	8	0	0	0	0
0	0	0	6	1	0	1	0
0	0	0	3	4	3	0	0
0	0	0	11	0	6	0	0
0	1	0	5	0	1	0	0
0	0	0	0	0	0	0	1
0	0	0	2	0	0	0	0
0	0	0	5	0	1	2	0
0	0	0	6	0	0	0	0
0	0	0	0	0	0	0	0
0	0	0	5	1	4	0	0
0	2	0	6	0	6	0	0
0	0	0	2	0	0	0	0
0	0	0	1	0	1	0	0
0	1	0	6	0	0	0	0
0	0	0	6	0	0	0	0
0	0	0	0	0	0	0	0
1	0	1	5	0	0	1	0
0	0	0	3	0	0	0	0
0	0	0	1	0	0	0	0
0	0	0	1	0	0	0	0
0	0	0	1	0	0	1	0
0	0	0	11	0	0	0	0
0	1	0	8	2	0	0	0
1	0	0	12	1	0	0	0
0	0	0	8	0	0	1	1
0	0	0	7	1	0	0	0
0	1	0	3	1	0	0	0
0	0	0	3	0	0	0	0
0	0	0	2	0	0	0	0
0	0	0	10	0	1	0	0
0	0	0	0	0	0	0	0
0	0	0	0	1	1	0	0
1	0	0	0	0	0	2	1
0	1	0	0	0	0	0	0
0	0	0	0	0	0	0	0
0	0	1	1	0	0	0	0
1	1	0	0	0	0	0	0
0	0	0	0	3	0		0
0	0	0	0	0	0		0
0	0	0	0	1	0		0
0	1	0	0	1	0		0
0	1	0	0	0	0		0
0	1	0	0	0	1		0
0	0	0	0	0	0		0
0	5	0	0	3	0		0
0	0	0	0	0	0		0
0	0	0	0	1	0		3
1	0	0	0	12	0		0
3	2	0	0	1	0		0
0	0	0	0	0	0		0
0	0	0	0	0	0		0
0	0	0	0	0	0		0
0	0	0	0	3	0		0
0	0	0	0	1	0		0
0	0	0	0	1	0		0
1	0	0	0	0	0		0
0	0	1	0	0			0
0	0	0	0	0			0
2	0	0	0	0			0
1	0	0	0	0			0
0	0	0	0	0			0
0		0	0	1			0
0	1	0	0	0			0
0	1	0	0	1			0
0	0	0	0	1			0
0	0	0	0	0			1
0	0	0	0	0			0
0	0	0	0	1			0
0	0	0	0	0			0
0	0	0	0	1			0
0	0	0	0	2			0
0	0	0	0	0			0
0	0	0	0	1			0
0	0	0	0				0
0	0	0	0				1
0	5	0	0				0
0	0	0	0				1
0	0	0	0				0
0	0	0	0				0
0	0	0	0				0
0	1	0	0				0
0	0	0	0				1
0	0	0	0				0
0	0	0	0				0
0	0	0	0				0
0	0	0	1				0
0	5	0	0				0
1	0	1	0				1
0	2	0	0				0
0	0	0	0				0
0	0	0	0				0
0	0	0	0				1
0	0	0	0				0
0	0	0	0				0
0	0	1	0				0
0	0	0	0				0
0	10	1	0				0
0	0	0	0				0
0	0	6	0				0
0	7	0	0				1
0	0	0	0				1
0	0	0	0				0
0	7	0	0				1
0	0	0	0				0
0	5	0	0				0
0	2	0					1
0	0	4					0
0	1	0					0
0	0	0					0
0	0	0					0
0	0	2					0
0	0	0					0
0	0	0
0	0	0
0	3	0
	0	0
	0	0
	0	0
	4	0
	0	0
	0	0
	0	11
	0	0
	0	0
	0	0
	0	0
	0	0
	0	0
	0	0
	0	0
	0	0
	0	0
	0	0
	0	0
	2	0
	0	0
	0	0
	0	0
	2	0
	0	0
	0	0
	1	0
	0	0
	0	0
	0	0
	0	0
	1	0
	0	0
	0	0
	0
	0
	0
	0
	0
	8
	12
	0
	0
	1
	0
	0
	0
	0
	2
	0
	0
	3
	0
	0
	0
	0
	0
	0
	0
	0
	0
	0
	0
	0
	0
	0
	0
	0
	0
	0

## Sheet: Figure 6c
Figure 6c
H838 luc	H838 RBM14	H1650 luc	H1650 RBM14	ZR751 luc	ZR751 RBM14	HCC70 luc	HCC70 RBM14
3	1	2	13	1	0	4	1
2	2	7	3	1	3	16	2
5	2	4	5	2	4	14	6
20	1	3	1	2	5	7	15
10	11	5	10	2	1	6	11
16	4	9	4	2	0	7	1
23	2	12	2	7	2	9	6
32	1	0	1	4	5	13	5
13	2	6	3	4	5	4	8
11	0	2	7	6	2	12	7
10	3	2	11	3	5	13	5
9	4	7	2	2	4	1	5
8	1	4	6	1	2	12	19
25	2	18	11	7	1	1	12
17	10	3	6	7	3	16	14
7	2	9	7	5	3	8	6
16	3	12	6	4	2	16	2
19	2	14	7	10	3	2	1
29	7	13	5	6	3	5	1
6	7	7	5	3	4	12	2
15	4	10	6	2	10	14	4
9	4	3	4	1	1	10	7
27	4	8	8	9	4	7	4
17	17	8	6	2	2	6	7
12	7	1	5	4	2	11	2
11	8	1	1	6	1	5	3
9	7	5	4	7	4	11	8
8	10	21	0	1	2	4	6
8	1	4	1	5	1	13	9
25	4	8	16	5	3	7	4
12	9	6	7	4	6	7	7
10	12	11	5	2	5	16	1
12	18	1	4	1	2	9	11
29	7	6	14	3	4	20	5
28	4	7	8	3	2	15	8
9	9	3	12	1	4	11	2
28	2	7	4	1	3	9	0
13	4	15	1	2	2	11	6
17	3	1	0	1	2	2	1
15	10	14	7	2	8	2	10
5	6	13	2	1	1	13	8
15	1	8	2	1	1	4	6
12	1	12	7	0	3	2	11
10	7	12	6	2	1	6	6
11	2	4	1	5	1	6	7
28	5	8	11	11	2	9	8
25	3	5	2	5	12	9	1
2	4	10	3	1	8	4	1
2		7	2	2	1	11	6
26		4	2	2	2	8	5
1		18	2	1	5	9	4
25		17	1	3	4	7	3
14		13		2	1	6	6
9		14		2	1	5	1
19		12		3	4	11	1
6		15		8	4	11	1
12		9		1	4	12	4
2		3		2	2	6	2
3		2		6	2	5	0
4		4		6	4	21	1
7		1		8	1	4	8
20		0		2	1	7	8
25		18		3	4	10	6
14		6		3	10		1
11		6		1			8
16		11		3			2
17		8		6			1
11		6		3			7
15		6		3			4
10		15		1			8
13		3		4			1
15		20		3			3
13		15		15			7
10		16		1			3
7		14		2			10
7		17		2			3
18		5		2			5
6		13		3			1
7		13		7			8
3		9		3			11
2		1		1			5
15		7		1			8
2		4		1			9
26		23		1			8
7		16		1			6
4		6		5			6
10		3		1			10
18		1		2			4
6		1		3			7
10		20		3			7
17		16		6			2
		7					1
		8					7
		7					4
		19					3
		9					21
		3					2
		13					5
		0					2
		6					2
							8
		7					3
		6					17
							2
		9					7
		5					4
		11					3
		1					4
		5					4
		1					2
		7					6
		6					7
		13					7
		15					4
		6					3
		6					4
		13					5
		6					6
		13					3
		11					12
		11					4
		15					6
		15					4
		14					3
		1					4
		1
		5
		5
		5

## Sheet: Figure 6d
Figure 6d
													Expected molecular weights (kDa):
													DNA-PKcs pS2056	460
													Actin	43

## Sheet: Figure 6e
Figure 6e
U2OS-DR-GFP luc							U2OS-DR-GFP RBM14
GFP	ISceI	ISceI/GFP	EV	EV/GFP			GFP	ISceI	ISceI/GFP	EV	EV/GFP
9	0.6	6.66667	0	0			8	0.4	5	0	0
9	0.6	6.66667	0	0			7.3	0.3	4.10959	0	0
9.2	0.7	7.6087	0	0			7.5	0.4	5.33333	0	0

## Sheet: Figure 7a
Figure 7a
H838 luc 2 Gy	H838 luc 2 Gy + dox	H838 RBM14 2 Gy	H838 RBM14 2 Gy + dox
1.68699	0.864198	13.0215	17.5442
1.46079	0.638624	12.5677	14.862
1.47211	0.816499	8.69192	12.5887
1.12309	1.23286	7.19352	10.8358
0.683009	1.66791	19.2483	18.8563
1.02446	1.0824	18.9831	15.9536
0.705053	1.41219	16.7474	17.6918
1.19239	1.78929	9.8221	19.3483
2.11075	1.52147	12.794	17.2923
1.0159	1.01145	15.3394	17.8314

[truncated: 17 more sheets: Figure 7b, Figure 7c, Figure 7d, Figure S5b, Figure S5c, Figure S5d, Figure S6b, Figure S6c, Figure S6d, Figure S7a, Figure S8a, Figure S8c, Figure S8d, Figure S8e, Figure S8f, Figure S9a, Figure S9b]
